# Supplementary material for: Comparative genomic analysis of six Glossina genomes, vectors of African trypanosomes
Source: Genome Biol. 2019 Sep 2;20:187. doi: 10.1186/s13059-019-1768-2 (PMC6721284; doi:10.1186/s13059-019-1768-2)
Supplement: Supplementary file 3 — Raw ensemble dipteran orthology data. (TXT 1842 kb) [file 13059_2019_1768_MOESM3_ESM.txt]

Glossina austeni	Glossina brevipalpis	Glossina fuscipes fuscipes	Glossina morsitans morsitans	Glossina pallidipes	Glossina palpalis gambiensis	Musca domestica	Stomoxys calcitrans	Drosophila melanogaster	Lutzomyia longipalpis	Aedes aegypti	Anopheles gambiae
GAUT000001		GFUI000220,GFUI052090	GMOY004654	GPAI047936	GPPI031647
GAUT000002,GAUT006774	GBRI001689	GFUI041267,GFUI052092		GPAI001873,GPAI047919	GPPI015484,GPPI031649		SCAU015964			AAEL001493
GAUT000003				GPAI047937	GPPI031651
GAUT000008,GAUT007137,GAUT012860,GAUT013293,GAUT013294,GAUT016728,GAUT016738,GAUT021640,GAUT021644,GAUT024843,GAUT028998,GAUT030578,GAUT030579,GAUT030589,GAUT033714,GAUT039370,GAUT043530	GBRI008621,GBRI015041,GBRI015042,GBRI019339,GBRI019370,GBRI019372,GBRI019381,GBRI019388,GBRI019389,GBRI019399,GBRI019408,GBRI033041,GBRI036842,GBRI036899,GBRI037009,GBRI037720	GFUI004794,GFUI007917,GFUI009295,GFUI010403,GFUI021701,GFUI027099,GFUI027103,GFUI027120,GFUI027126,GFUI027134,GFUI027141,GFUI027969,GFUI041470,GFUI046855,GFUI046856	GMOY004655,GMOY005050,GMOY005516,GMOY005528,GMOY006684,GMOY007946	GPAI005314,GPAI005317,GPAI005331,GPAI005332,GPAI005336,GPAI005342,GPAI005348,GPAI006457,GPAI007865,GPAI008540,GPAI015382,GPAI016936,GPAI036115,GPAI041803,GPAI044273,GPAI046592,GPAI047906	GPPI001857,GPPI010003,GPPI013746,GPPI020741,GPPI023936,GPPI027366,GPPI027473,GPPI043633,GPPI045913,GPPI045921,GPPI046443,GPPI046454,GPPI049694,GPPI049738
GAUT000014,GAUT000015,GAUT003617,GAUT006773,GAUT030537,GAUT045365,GAUT045375	GBRI001675,GBRI001676,GBRI004819,GBRI013874,GBRI014605,GBRI014619,GBRI031240	GFUI002017,GFUI010162,GFUI010176,GFUI027048,GFUI041259,GFUI052079,GFUI052080	GMOY002996,GMOY004656,GMOY005915,GMOY006100,GMOY006162	GPAI001863,GPAI015425,GPAI015434,GPAI017645,GPAI047193,GPAI047904,GPAI047905	GPPI000510,GPPI002828,GPPI015485,GPPI031631,GPPI031633,GPPI043175,GPPI048418	MDOA006689,MDOA008661,MDOA010031,MDOA011467,MDOA012414,MDOA012831,MDOA014460	SCAU005396,SCAU006841,SCAU010693,SCAU012308,SCAU014539	FBgn0002526,FBgn0015773,FBgn0261563,FBgn0261800,FBgn0267348	LLOJ001407,LLOJ001975,LLOJ002362,LLOJ002686,LLOJ003765,LLOJ006405,LLOJ007154	AAEL001477,AAEL003024,AAEL003047,AAEL003658,AAEL005187,AAEL008773,AAEL012304	AGAP000225,AGAP000228,AGAP001381,AGAP004993,AGAP007629,AGAP007849
GAUT000016		GFUI052091		GPAI047918	GPPI031632
GAUT000020,GAUT001157,GAUT014077,GAUT027519,GAUT028411,GAUT028412	GBRI002427,GBRI039358,GBRI039366,GBRI039372	GFUI008801,GFUI008822,GFUI026855,GFUI035996,GFUI052071	GMOY000377,GMOY003637,GMOY006663,GMOY009178,GMOY009179,GMOY009238,GMOY010072	GPAI001324,GPAI001325,GPAI001330,GPAI025914,GPAI033621,GPAI047890	GPPI003302,GPPI023493,GPPI031628,GPPI037545,GPPI044750	MDOA004366,MDOA004620,MDOA009021,MDOA009366,MDOA014656	SCAU005517,SCAU006059,SCAU010090,SCAU010777,SCAU013639	FBgn0031732,FBgn0031738,FBgn0032457,FBgn0041706	LLOJ001414,LLOJ009683	AAEL006638,AAEL011899,AAEL011900	AGAP009403,AGAP009404,AGAP028209
GAUT000029				GPAI047883
GAUT000038,GAUT011995,GAUT030952,GAUT039576	GBRI021781,GBRI030924,GBRI041363	GFUI002356,GFUI002422,GFUI035266	GMOY000644,GMOY006232,GMOY010147,GMOY011648	GPAI012206,GPAI035569,GPAI035573,GPAI040987	GPPI028265,GPPI034218,GPPI047937	MDOA001086,MDOA012012,MDOA014242	SCAU001096,SCAU001813,SCAU012242	FBgn0030720,FBgn0038471,FBgn0038737,FBgn0038861	LLOJ001780,LLOJ002378,LLOJ002379,LLOJ004467	AAEL001037,AAEL008120,AAEL011303	AGAP003002,AGAP003974,AGAP004177,AGAP013223
GAUT000039	GBRI041358	GFUI002357	GMOY011646	GPAI035564,GPAI035571	GPPI028258	MDOA011732	SCAU013321	FBgn0038584	LLOJ008293	AAEL003563	AGAP003575
GAUT000040,GAUT019812,GAUT036070		GFUI047480	GMOY011922,GMOY011923	GPAI030595	GPPI024978	MDOA008564	SCAU007579	FBgn0038042		AAEL006051	AGAP001996
GAUT000042,GAUT007909,GAUT028486,GAUT039701	GBRI009655,GBRI028653,GBRI034143,GBRI043722	GFUI000971,GFUI017998,GFUI017999,GFUI023180,GFUI051396	GMOY009897	GPAI000671,GPAI009767	GPPI032741,GPPI039260,GPPI046359	MDOA010253	SCAU001385	FBgn0039846	LLOJ004903	AAEL000922	AGAP010791
GAUT000052,GAUT000056,GAUT008996,GAUT027971	GBRI040173,GBRI040174,GBRI040175,GBRI041362,GBRI041366,GBRI041368,GBRI041369,GBRI042148	GFUI023617,GFUI047777,GFUI049700,GFUI049708	GMOY007615,GMOY011652,GMOY011653	GPAI011436,GPAI018062,GPAI047103,GPAI047113	GPPI028242,GPPI028245,GPPI046814,GPPI048131,GPPI048193	MDOA007194,MDOA011122	SCAU011239	FBgn0036327,FBgn0036328,FBgn0262559	LLOJ006516	AAEL008166	AGAP001903
GAUT000053,GAUT001639,GAUT001640,GAUT001641,GAUT009195,GAUT011573,GAUT012010,GAUT012024,GAUT014640,GAUT019915,GAUT022221,GAUT026622,GAUT029128,GAUT033619,GAUT045337,GAUT051392,GAUT051395,GAUT051420,GAUT051433	GBRI011122,GBRI012407,GBRI012409,GBRI012410,GBRI015491,GBRI021687,GBRI025384,GBRI025400,GBRI025417,GBRI025427,GBRI027990,GBRI028120,GBRI030909,GBRI034605,GBRI036467,GBRI041357,GBRI044886,GBRI044925	GFUI001785,GFUI002382,GFUI002409,GFUI004326,GFUI007631,GFUI010103,GFUI012490,GFUI012496,GFUI012497,GFUI024251,GFUI025673,GFUI032624,GFUI032640,GFUI045633,GFUI045639,GFUI049640,GFUI049702,GFUI052920	GMOY000091,GMOY001174,GMOY001183,GMOY001775,GMOY001777,GMOY005950,GMOY006617,GMOY007905,GMOY007983,GMOY008569,GMOY010386,GMOY011655	GPAI001720,GPAI007065,GPAI008331,GPAI017286,GPAI018830,GPAI018842,GPAI018882,GPAI019913,GPAI020283,GPAI020294,GPAI020310,GPAI020312,GPAI021842,GPAI021843,GPAI027570,GPAI027671,GPAI034073,GPAI034909,GPAI035540,GPAI047100	GPPI002850,GPPI009131,GPPI013284,GPPI016320,GPPI016337,GPPI016352,GPPI021963,GPPI025823,GPPI025963,GPPI026207,GPPI028240,GPPI031103,GPPI033109,GPPI037604,GPPI037618,GPPI050110,GPPI051504	MDOA000990,MDOA001360,MDOA003070,MDOA003511,MDOA003920,MDOA004921,MDOA006029,MDOA006824,MDOA009417,MDOA011727,MDOA012992	SCAU001190,SCAU001347,SCAU002102,SCAU003078,SCAU005783,SCAU007516,SCAU008145,SCAU009303,SCAU010772,SCAU014804	FBgn0004102,FBgn0008636,FBgn0010323,FBgn0011701,FBgn0020617,FBgn0023489,FBgn0025334,FBgn0030058,FBgn0034821,FBgn0085396	LLOJ001498,LLOJ002195,LLOJ002401,LLOJ004349,LLOJ005877,LLOJ006069,LLOJ006693,LLOJ008114,LLOJ008115,LLOJ008217	AAEL001696,AAEL002740,AAEL002746,AAEL004432,AAEL006944,AAEL007831,AAEL011647,AAEL012405,AAEL013809,AAEL014848,AAEL015197,AAEL015234	AGAP000215,AGAP000858,AGAP001483,AGAP001593,AGAP003574,AGAP005311,AGAP009293,AGAP011143,AGAP012303,AGAP012501
GAUT000054,GAUT003104,GAUT011817,GAUT016114,GAUT016115,GAUT028772,GAUT028776,GAUT033707,GAUT042375,GAUT043971,GAUT046018,GAUT048014,GAUT049385,GAUT049579,GAUT051884	GBRI000286,GBRI007523,GBRI012729,GBRI013646,GBRI019480,GBRI022828,GBRI034995,GBRI035477,GBRI041361,GBRI044676	GFUI001481,GFUI008712,GFUI010060,GFUI012178,GFUI014679,GFUI015835,GFUI019073,GFUI023942,GFUI032043,GFUI036472,GFUI049918,GFUI051479	GMOY001588,GMOY003237,GMOY003424,GMOY003561,GMOY004468,GMOY004935,GMOY007074,GMOY008241,GMOY010513,GMOY011649	GPAI002654,GPAI003000,GPAI003375,GPAI003917,GPAI020539,GPAI024331,GPAI032092,GPAI037959,GPAI040739,GPAI047102,GPAI048413,GPAI048414	GPPI000946,GPPI002909,GPPI012712,GPPI020349,GPPI028259,GPPI032584,GPPI040581,GPPI042788,GPPI042789,GPPI043747,GPPI044894,GPPI046198,GPPI046536	MDOA000197,MDOA001097,MDOA006207,MDOA007212,MDOA008057,MDOA009613,MDOA011111,MDOA012845,MDOA013549,MDOA013949	SCAU000728,SCAU002057,SCAU003486,SCAU004933,SCAU010662,SCAU011623,SCAU011985,SCAU012707,SCAU014262,SCAU015928	FBgn0025836,FBgn0026056,FBgn0029778,FBgn0031118,FBgn0032821,FBgn0036257,FBgn0038747,FBgn0039883,FBgn0045843,FBgn0086356	LLOJ000671,LLOJ001959,LLOJ003131,LLOJ003179,LLOJ003922,LLOJ004229,LLOJ009656	AAEL002089,AAEL005726,AAEL007240,AAEL009085,AAEL009260,AAEL009261,AAEL010342,AAEL011253,AAEL013617,AAEL018350,AAEL018700	AGAP000504,AGAP000865,AGAP003026,AGAP003146,AGAP003944,AGAP004772,AGAP007298,AGAP008912,AGAP009303,AGAP009727
GAUT000055,GAUT019567,GAUT051232	GBRI012997,GBRI041379	GFUI027643,GFUI039122,GFUI049701	GMOY006173,GMOY010177,GMOY011657	GPAI023721,GPAI026951,GPAI026953,GPAI036750,GPAI047101	GPPI027633,GPPI028241	MDOA007984,MDOA011648	SCAU000460,SCAU002818,SCAU013936	FBgn0004907,FBgn0020238	LLOJ000880	AAEL006885,AAEL011116	AGAP001151,AGAP007643
GAUT000057	GBRI045563	GFUI052650	GMOY006798	GPAI041827	GPPI028257	MDOA003908	SCAU014209	FBgn0038585	LLOJ000620	AAEL004455	AGAP003048
GAUT000058	GBRI041380	GFUI049426,GFUI049703	GMOY011658	GPAI047097	GPPI028228,GPPI028238	MDOA010746	SCAU003842		LLOJ004329	AAEL011134	AGAP001150
GAUT000059	GBRI041364	GFUI049705	GMOY011656	GPAI047095	GPPI028234	MDOA003647	SCAU002539	FBgn0038588	LLOJ004496	AAEL008189	AGAP001909
GAUT000060	GBRI045564	GFUI052653	GMOY006799	GPAI041829	GPPI028278	MDOA009847	SCAU012768	FBgn0038586		AAEL007357	AGAP002406
GAUT000061,GAUT020616,GAUT044810	GBRI040508		GMOY009511,GMOY009513	GPAI018179,GPAI036731,GPAI047104	GPPI032257	MDOA003085,MDOA009074,MDOA016332	SCAU002174	FBgn0266673	LLOJ001835	AAEL005061	AGAP004147
GAUT000063,GAUT013538	GBRI041345	GFUI002181	GMOY011639	GPAI005774	GPPI008315,GPPI046276	MDOA007024	SCAU015190	FBgn0266672	LLOJ009751	AAEL006185	AGAP001694
GAUT000064,GAUT008477,GAUT009311,GAUT040242,GAUT044427	GBRI002620,GBRI024287,GBRI035052,GBRI041213	GFUI017851,GFUI040797,GFUI044436,GFUI047237,GFUI050939	GMOY000869,GMOY001045,GMOY002757,GMOY004089	GPAI006876,GPAI008047,GPAI010353,GPAI030524	GPPI021829,GPPI032214,GPPI050815	MDOA005657,MDOA009214,MDOA011817,MDOA014602	SCAU002996,SCAU008270,SCAU011579,SCAU013398	FBgn0022288,FBgn0033972,FBgn0046222,FBgn0263979	LLOJ001922,LLOJ005638,LLOJ006789	AAEL002912,AAEL009882,AAEL009887,AAEL010035,AAEL013685	AGAP000444,AGAP001362,AGAP003228,AGAP007125
GAUT000071		GFUI033803			GPPI028279
GAUT000074,GAUT013550
GAUT000079,GAUT008064,GAUT013430,GAUT013431,GAUT048130	GBRI001073,GBRI016232,GBRI016233,GBRI016235,GBRI035553	GFUI029234,GFUI029235,GFUI037458,GFUI048345	GMOY009705,GMOY011099	GPAI001707,GPAI001708,GPAI017789,GPAI034548,GPAI035928,GPAI035940,GPAI041644	GPPI010550,GPPI021376,GPPI026265,GPPI026610	MDOA002404,MDOA003466,MDOA003680,MDOA005372,MDOA015993	SCAU001281,SCAU003063,SCAU010264,SCAU010933,SCAU013491,SCAU015468	FBgn0003459,FBgn0030432,FBgn0032130,FBgn0036423	LLOJ007629	AAEL002442,AAEL009056,AAEL012501	AGAP011847
GAUT000080	GBRI001074	GFUI037460	GMOY001619	GPAI034528	GPPI021384	MDOA010754	SCAU014579	FBgn0051712	LLOJ003244		AGAP009958
GAUT000081,GAUT003896,GAUT003897,GAUT014361,GAUT033331,GAUT035176	GBRI001072,GBRI003967,GBRI007769,GBRI012003,GBRI024305,GBRI031835,GBRI045092	GFUI003812,GFUI014953,GFUI020273,GFUI037459,GFUI044831,GFUI044832	GMOY001642,GMOY003626,GMOY004742,GMOY005080,GMOY007816,GMOY008389	GPAI000216,GPAI014261,GPAI025267,GPAI025268,GPAI034541,GPAI042371	GPPI004831,GPPI020104,GPPI020850,GPPI021375,GPPI025470,GPPI051296	MDOA007412,MDOA008193,MDOA008318,MDOA009512,MDOA011179,MDOA015117	SCAU001942,SCAU004579,SCAU006276,SCAU008566,SCAU014831,SCAU016237	FBgn0003380,FBgn0003386,FBgn0005564,FBgn0033494,FBgn0085395,FBgn0262593	LLOJ000481,LLOJ002960,LLOJ003553,LLOJ006103,LLOJ009956	AAEL000242,AAEL007104,AAEL007143,AAEL007146,AAEL009453,AAEL009619,AAEL011835,AAEL014162	AGAP000254,AGAP005925,AGAP006347,AGAP007046,AGAP008200,AGAP008201,AGAP008202,AGAP011113
GAUT000082,GAUT011314,GAUT013310,GAUT016213,GAUT022229,GAUT027010,GAUT027357,GAUT027474,GAUT031769,GAUT033646,GAUT036311,GAUT036883,GAUT037406,GAUT037733,GAUT038810,GAUT039258,GAUT042629,GAUT044479,GAUT047502,GAUT049218,GAUT050488,GAUT050511,GAUT050698	GBRI003995,GBRI005081,GBRI006580,GBRI008096,GBRI008300,GBRI009863,GBRI011501,GBRI012050,GBRI015469,GBRI017277,GBRI020307,GBRI020601,GBRI021919,GBRI022639,GBRI022886,GBRI030488,GBRI031263,GBRI031572,GBRI031573,GBRI033167,GBRI033637,GBRI034248,GBRI039720,GBRI040722,GBRI042534,GBRI043278,GBRI044729	GFUI001235,GFUI002375,GFUI003208,GFUI005703,GFUI006613,GFUI010036,GFUI013564,GFUI014277,GFUI014297,GFUI015917,GFUI015984,GFUI020433,GFUI023133,GFUI023748,GFUI025687,GFUI030057,GFUI030059,GFUI033865,GFUI042709,GFUI042816,GFUI043183,GFUI046836,GFUI046872,GFUI052896	GMOY000028,GMOY000243,GMOY000410,GMOY000437,GMOY001293,GMOY001854,GMOY002331,GMOY002332,GMOY003583,GMOY003584,GMOY004136,GMOY005802,GMOY006501,GMOY007366,GMOY007474,GMOY010221,GMOY010399,GMOY012181	GPAI004345,GPAI006189,GPAI007049,GPAI011797,GPAI014615,GPAI017875,GPAI025948,GPAI028630,GPAI028639,GPAI028758,GPAI029945,GPAI032988,GPAI034543,GPAI035797,GPAI036085,GPAI036303,GPAI037822,GPAI043908,GPAI044448,GPAI044733,GPAI048020,GPAI048376	GPPI007766,GPPI008900,GPPI010437,GPPI011691,GPPI013150,GPPI014919,GPPI015620,GPPI023454,GPPI023958,GPPI025486,GPPI027929,GPPI033574,GPPI035166,GPPI036328,GPPI042026,GPPI042317,GPPI043607,GPPI043954,GPPI044323,GPPI046339,GPPI047381,GPPI047384,GPPI049561,GPPI050573,GPPI051075	MDOA000245,MDOA000259,MDOA000338,MDOA002371,MDOA002435,MDOA002841,MDOA003401,MDOA004052,MDOA004845,MDOA005228,MDOA005971,MDOA006659,MDOA006844,MDOA008448,MDOA008948,MDOA010276,MDOA011160,MDOA011531,MDOA012477,MDOA012947,MDOA013451,MDOA013537,MDOA014513,MDOA014519,MDOA016762	SCAU000243,SCAU001184,SCAU001772,SCAU003109,SCAU003188,SCAU003458,SCAU004038,SCAU004537,SCAU005391,SCAU005847,SCAU005938,SCAU006388,SCAU008077,SCAU008530,SCAU009687,SCAU010076,SCAU010720,SCAU011582,SCAU012072,SCAU013257,SCAU013352,SCAU013516,SCAU015839	FBgn0000273,FBgn0000274,FBgn0000442,FBgn0000489,FBgn0000721,FBgn0002466,FBgn0003091,FBgn0003093,FBgn0003744,FBgn0004784,FBgn0010379,FBgn0011739,FBgn0015806,FBgn0020412,FBgn0020621,FBgn0023081,FBgn0026181,FBgn0032187,FBgn0039796,FBgn0083977,FBgn0259680,FBgn0261854,FBgn0262866,FBgn0267390	LLOJ000211,LLOJ000617,LLOJ001613,LLOJ001791,LLOJ001934,LLOJ003100,LLOJ006024,LLOJ006062,LLOJ006713,LLOJ007793,LLOJ009993	AAEL000810,AAEL001108,AAEL001549,AAEL001976,AAEL002885,AAEL004474,AAEL005754,AAEL006330,AAEL007293,AAEL007826,AAEL008823,AAEL009466,AAEL010021,AAEL011145,AAEL011837,AAEL011879,AAEL013214,AAEL013729,AAEL013826,AAEL014849,AAEL014878,AAEL015177,AAEL018059,AAEL018120	AGAP000406,AGAP000418,AGAP001384,AGAP002161,AGAP002748,AGAP003040,AGAP003618,AGAP005521,AGAP006094,AGAP006932,AGAP007333,AGAP007587,AGAP007590,AGAP008039,AGAP008585,AGAP008863,AGAP009798,AGAP011030,AGAP011840,AGAP011988,AGAP012090,AGAP012252
GAUT000083,GAUT004774,GAUT021806,GAUT021812,GAUT024268,GAUT024269,GAUT030817,GAUT035121,GAUT035970,GAUT048533,GAUT048534,GAUT050104	GBRI001089,GBRI008738,GBRI010847,GBRI010848,GBRI012180,GBRI017151,GBRI017164,GBRI017330,GBRI035402,GBRI038740,GBRI038743,GBRI038745,GBRI040817	GFUI008108,GFUI023028,GFUI023029,GFUI026488,GFUI030732,GFUI030733,GFUI037461,GFUI045992,GFUI049295,GFUI049297,GFUI049298,GFUI051088,GFUI053249	GMOY002009,GMOY002662,GMOY004522,GMOY004741,GMOY004815,GMOY006778,GMOY010061,GMOY010548,GMOY010978,GMOY011883	GPAI000048,GPAI000049,GPAI000051,GPAI022575,GPAI024496,GPAI028407,GPAI029352,GPAI031389,GPAI034544,GPAI037682,GPAI037683,GPAI040173	GPPI007662,GPPI012545,GPPI016973,GPPI017376,GPPI017993,GPPI021370,GPPI027810,GPPI031957,GPPI031960,GPPI036983,GPPI046341,GPPI051633	MDOA003267,MDOA003962,MDOA004074,MDOA004544,MDOA005624,MDOA006784,MDOA007503,MDOA007723,MDOA012351,MDOA013719,MDOA014387,MDOA014589,MDOA016122,MDOA016676	SCAU000088,SCAU000679,SCAU004795,SCAU006462,SCAU006751,SCAU008509,SCAU010499,SCAU012148,SCAU014090,SCAU015396,SCAU015572	FBgn0000463,FBgn0004197,FBgn0004647,FBgn0021742,FBgn0031414,FBgn0031879,FBgn0051665,FBgn0259685,FBgn0264089	LLOJ001951,LLOJ001971,LLOJ002773,LLOJ003356,LLOJ004238,LLOJ004239,LLOJ005391,LLOJ005709,LLOJ005950,LLOJ006441,LLOJ007957,LLOJ009385,LLOJ009713	AAEL002291,AAEL004122,AAEL005082,AAEL007856,AAEL008069,AAEL009093,AAEL009102,AAEL009175,AAEL010210,AAEL011396,AAEL012452,AAEL013042,AAEL014547,AAEL018065	AGAP000685,AGAP001015,AGAP002739,AGAP002792,AGAP002793,AGAP003873,AGAP004154,AGAP010049,AGAP010265,AGAP010940,AGAP013719
GAUT000084,GAUT016583	GBRI001075,GBRI039199	GFUI037463,GFUI043349	GMOY004743,GMOY011280,GMOY012365	GPAI034545,GPAI040993,GPAI047351	GPPI007541,GPPI021369	MDOA007934,MDOA009521,MDOA012854	SCAU003659,SCAU007315,SCAU014130,SCAU014855	FBgn0028479,FBgn0030737,FBgn0033949	LLOJ000649,LLOJ000650,LLOJ007897,LLOJ008898	AAEL002841,AAEL002842,AAEL008006,AAEL010146,AAEL015524	AGAP007784,AGAP013544
GAUT000085	GBRI001076	GFUI037462	GMOY001620	GPAI034546	GPPI021373	MDOA006832	SCAU001597	FBgn0032129	LLOJ008895,LLOJ008896	AAEL011094	AGAP002159
GAUT000086,GAUT000253,GAUT004941,GAUT006159,GAUT024518,GAUT029726,GAUT040862,GAUT045145,GAUT046468,GAUT047319,GAUT049940	GBRI015623,GBRI021304,GBRI021728,GBRI025836,GBRI025840,GBRI030097,GBRI033989,GBRI034634,GBRI035178,GBRI045054	GFUI016833,GFUI017328,GFUI017552,GFUI048294	GMOY002746,GMOY005741,GMOY007564,GMOY009328,GMOY009714,GMOY010595	GPAI003636,GPAI008879,GPAI009115,GPAI013525,GPAI013937,GPAI030840,GPAI043300,GPAI044317	GPPI015781,GPPI021276,GPPI025949,GPPI026857,GPPI031224,GPPI033162	MDOA001571,MDOA005065,MDOA005474,MDOA008574,MDOA008753,MDOA016960	SCAU011820,SCAU013004,SCAU014329	FBgn0004828,FBgn0014857,FBgn0040477,FBgn0051613,FBgn0053803,FBgn0053806,FBgn0053809,FBgn0053812,FBgn0053815,FBgn0053818,FBgn0053821,FBgn0053824,FBgn0053827,FBgn0053830,FBgn0053833,FBgn0053836,FBgn0053839,FBgn0053842,FBgn0053845,FBgn0053848,FBgn0053851,FBgn0053854,FBgn0053857,FBgn0053860,FBgn0053863,FBgn0053866	LLOJ000425,LLOJ000794,LLOJ005131,LLOJ007151	AAEL000482,AAEL000492,AAEL000506,AAEL003659,AAEL003685,AAEL003827,AAEL003828,AAEL003836,AAEL003850,AAEL003852,AAEL003856,AAEL004001,AAEL006158,AAEL007783,AAEL009284,AAEL009296,AAEL011424,AAEL012072,AAEL017996,AAEL018013	AGAP001813,AGAP003910,AGAP005024,AGAP005025,AGAP007508,AGAP012196,AGAP012197,AGAP012559,AGAP012572,AGAP012573,AGAP012709
GAUT000087		GFUI037464		GPAI034530
GAUT000093,GAUT000531	GBRI035196,GBRI039510	GFUI010039,GFUI043455	GMOY000843,GMOY001974,GMOY001975	GPAI034564,GPAI036496	GPPI046247,GPPI046342	MDOA014761	SCAU011092	FBgn0036641	LLOJ002920	AAEL008700	AGAP004011
GAUT000103,GAUT003177,GAUT010284,GAUT035077	GBRI011798,GBRI029944,GBRI040780,GBRI041316	GFUI020504,GFUI026528,GFUI033298,GFUI046200	GMOY008132,GMOY009981,GMOY010540,GMOY010830	GPAI018243,GPAI028390,GPAI032577,GPAI037801,GPAI040986	GPPI017358,GPPI033158,GPPI033288,GPPI040435,GPPI047820,GPPI047823	MDOA001670,MDOA001756,MDOA009128,MDOA012006	SCAU000239,SCAU001884,SCAU006802,SCAU012398,SCAU015873	FBgn0037717,FBgn0260243
GAUT000104	GBRI041293	GFUI022809	GMOY010834	GPAI040971	GPPI033277	MDOA012105	SCAU011430	FBgn0051453		AAEL011653	AGAP001522
GAUT000105	GBRI041330	GFUI046201	GMOY010827	GPAI041002	GPPI033287	MDOA014491	SCAU010394	FBgn0037646	LLOJ009665	AAEL000816	AGAP002992
GAUT000106,GAUT023714,GAUT031851,GAUT036788,GAUT036798,GAUT036805,GAUT036806	GBRI003024,GBRI003026,GBRI003037,GBRI003040,GBRI021994,GBRI021995,GBRI023552,GBRI041315	GFUI002230,GFUI028398,GFUI028404,GFUI037534,GFUI037541,GFUI037543,GFUI046198	GMOY002349,GMOY002351,GMOY008547,GMOY010829,GMOY011477	GPAI008424,GPAI008427,GPAI008428,GPAI008429,GPAI026262,GPAI040991,GPAI047622	GPPI016429,GPPI017844,GPPI033279,GPPI034376,GPPI034378	MDOA003263,MDOA015225	SCAU000127,SCAU004717	FBgn0011768,FBgn0022359,FBgn0024289,FBgn0038762	LLOJ004322,LLOJ005316	AAEL006458,AAEL006467,AAEL006471,AAEL011112,AAEL011126,AAEL011129,AAEL011130	AGAP003581,AGAP003582,AGAP003583,AGAP003584,AGAP010499
GAUT000107,GAUT007912	GBRI041336,GBRI043673	GFUI031764,GFUI046197,GFUI049436	GMOY007398,GMOY010828	GPAI024359,GPAI041006	GPPI033280,GPPI041449,GPPI044425,GPPI045705,GPPI047628	MDOA005055,MDOA006159	SCAU004774,SCAU006574	FBgn0033272,FBgn0037647	LLOJ006058,LLOJ009664	AAEL001188,AAEL005197	AGAP002991,AGAP007634
GAUT000108,GAUT012970,GAUT044940,GAUT044941		GFUI028154,GFUI028155	GMOY010163	GPAI022262,GPAI022263	GPPI041343,GPPI041344	MDOA015539	SCAU015913		LLOJ003972,LLOJ003973	AAEL011235,AAEL011236	AGAP003616
GAUT000109,GAUT000864,GAUT022549	GBRI041611	GFUI002660,GFUI044135		GPAI037321,GPAI040995	GPPI034184,GPPI047902						AGAP004947
GAUT000111,GAUT017654,GAUT024007			GMOY000931,GMOY005855	GPAI009261,GPAI016212
GAUT000112,GAUT010311,GAUT010700,GAUT010945,GAUT014096,GAUT017286,GAUT018620,GAUT022315,GAUT039963,GAUT043002,GAUT043967,GAUT046312	GBRI000326,GBRI005074,GBRI006853,GBRI019216,GBRI022845,GBRI027455,GBRI029703	GFUI018470,GFUI022979,GFUI032035,GFUI032854,GFUI033310,GFUI037510,GFUI046993,GFUI047379	GMOY000965,GMOY001186,GMOY001692,GMOY002467,GMOY003240,GMOY006205,GMOY006553,GMOY009000	GPAI006915,GPAI010018,GPAI012805,GPAI013097,GPAI013299,GPAI014708,GPAI017345,GPAI019674,GPAI019687,GPAI020537,GPAI023070,GPAI032062,GPAI032576,GPAI033479,GPAI035198,GPAI040850,GPAI043620	GPPI003187,GPPI011187,GPPI032946,GPPI033120,GPPI043587,GPPI043754	MDOA000582,MDOA000912,MDOA012047,MDOA012251,MDOA013055,MDOA013425,MDOA013757	SCAU002431,SCAU003099,SCAU012681,SCAU013021,SCAU014104,SCAU014242,SCAU015420	FBgn0003227,FBgn0014861,FBgn0015929,FBgn0017577,FBgn0020633,FBgn0024332,FBgn0025815	LLOJ000146,LLOJ000595,LLOJ002575,LLOJ002651,LLOJ003032,LLOJ005439	AAEL000999,AAEL002810,AAEL004200,AAEL007007,AAEL008178,AAEL010086,AAEL011811,AAEL012546,AAEL014524	AGAP001135,AGAP001901,AGAP002580,AGAP002581,AGAP004275,AGAP004408,AGAP004956,AGAP005800,AGAP010219
GAUT000125	GBRI005742,GBRI041332	GFUI046199		GPAI040989	GPPI033284	MDOA014537	SCAU006306	FBgn0037849		AAEL012222	AGAP002899
GAUT000132,GAUT003221,GAUT007959,GAUT009214,GAUT011414,GAUT043845,GAUT049201,GAUT049215,GAUT052822	GBRI008980,GBRI014010,GBRI023361,GBRI027973,GBRI028117,GBRI033650,GBRI033652,GBRI037097,GBRI043246	GFUI006167,GFUI010638,GFUI012242,GFUI024255,GFUI031842,GFUI033880,GFUI033881,GFUI050734,GFUI054192	GMOY000305,GMOY000987,GMOY001037,GMOY002525,GMOY004128,GMOY005892,GMOY005893,GMOY006830	GPAI003782,GPAI004354,GPAI004362,GPAI004366,GPAI007167,GPAI010971,GPAI020071,GPAI021124,GPAI024050	GPPI019064,GPPI029222,GPPI029399,GPPI029400,GPPI029413,GPPI031104,GPPI042161,GPPI042659,GPPI048624,GPPI052287	MDOA001030,MDOA002110,MDOA004461,MDOA004637,MDOA006963,MDOA008527,MDOA010966	SCAU003317,SCAU003985,SCAU005176,SCAU005968,SCAU007879,SCAU009391,SCAU009598,SCAU010406	FBgn0000625,FBgn0001147,FBgn0001148,FBgn0003129,FBgn0003130,FBgn0003145,FBgn0005558,FBgn0005561,FBgn0019650,FBgn0036285	LLOJ000106,LLOJ000107,LLOJ002076,LLOJ004808,LLOJ004809,LLOJ005149,LLOJ006242,LLOJ009256,LLOJ009941	AAEL002321,AAEL002348	AGAP000057,AGAP000063,AGAP000067,AGAP001493,AGAP008818,AGAP010358,AGAP010359,AGAP011417
GAUT000137,GAUT001169,GAUT004006,GAUT004067,GAUT021388,GAUT022132,GAUT023230,GAUT025773,GAUT026036,GAUT033515,GAUT036260,GAUT037994,GAUT046577				GPAI000806	GPPI037912
GAUT000140	GBRI034592	GFUI021623	GMOY001908	GPAI036880	GPPI048743	MDOA000094	SCAU000748	FBgn0025336	LLOJ008721	AAEL009413	AGAP011803
GAUT000141,GAUT000854,GAUT010462,GAUT024539,GAUT047689,GAUT050671	GBRI033188	GFUI051614	GMOY008638,GMOY010484	GPAI019957	GPPI013620	MDOA011676	SCAU014505	FBgn0032717		AAEL000682	AGAP013764
GAUT000148,GAUT006466,GAUT043313	GBRI026906	GFUI033338,GFUI046219	GMOY002401	GPAI038305,GPAI044113,GPAI044121	GPPI031025	MDOA003501	SCAU010657	FBgn0034964	LLOJ006301	AAEL001977	AGAP008047
GAUT000155	GBRI043220	GFUI016047	GMOY006818	GPAI020043	GPPI027162	MDOA007557	SCAU013152	FBgn0035085	LLOJ006910,LLOJ006913		AGAP009941
GAUT000156	GBRI043221	GFUI016048	GMOY006820	GPAI020044	GPPI027169	MDOA009904	SCAU006335	FBgn0035086	LLOJ001011,LLOJ010021	AAEL007178	AGAP004835
GAUT000157	GBRI043217	GFUI016045		GPAI020049	GPPI027153	MDOA000943	SCAU005195	FBgn0035084
GAUT000158,GAUT003518,GAUT004939,GAUT007467,GAUT007683,GAUT008014,GAUT009709,GAUT011815,GAUT012756,GAUT020691,GAUT021148,GAUT021288,GAUT023912,GAUT034929,GAUT034937,GAUT037379,GAUT044911,GAUT050794	GBRI000282,GBRI000587,GBRI004999,GBRI005138,GBRI020058,GBRI020600,GBRI023417,GBRI024088,GBRI030589,GBRI032777,GBRI033545,GBRI038782,GBRI043222	GFUI000382,GFUI003282,GFUI006967,GFUI009566,GFUI015833,GFUI016044,GFUI017326,GFUI020072,GFUI020530,GFUI025010,GFUI026691,GFUI033043,GFUI038189,GFUI040537,GFUI041870,GFUI042942,GFUI048024,GFUI051401	GMOY000122,GMOY002478,GMOY002603,GMOY002966,GMOY003219,GMOY005166,GMOY005661,GMOY005834,GMOY006702,GMOY006819,GMOY007075,GMOY007250,GMOY007851,GMOY011259,GMOY011949	GPAI000789,GPAI003613,GPAI006221,GPAI007607,GPAI010936,GPAI011701,GPAI016359,GPAI017741,GPAI020048,GPAI022467,GPAI025524,GPAI026834,GPAI026985,GPAI028225,GPAI028240,GPAI036651,GPAI037952	GPPI000337,GPPI006183,GPPI009387,GPPI009588,GPPI011036,GPPI013223,GPPI026858,GPPI027158,GPPI031317,GPPI032042,GPPI032392,GPPI034054,GPPI044979,GPPI046393,GPPI047643	MDOA001903,MDOA002843,MDOA003872,MDOA005265,MDOA007085,MDOA007223,MDOA007645,MDOA008390,MDOA008447,MDOA010216,MDOA011570,MDOA012673,MDOA013289,MDOA014692,MDOA014999	SCAU001693,SCAU003912,SCAU005586,SCAU005971,SCAU006018,SCAU006432,SCAU009538,SCAU012526,SCAU013247,SCAU013613,SCAU013958,SCAU015003,SCAU015416,SCAU016142	FBgn0002174,FBgn0004179,FBgn0027599,FBgn0030207,FBgn0031256,FBgn0031322,FBgn0032474,FBgn0034091,FBgn0035273,FBgn0035852,FBgn0037150,FBgn0037151,FBgn0037252,FBgn0038145,FBgn0038195,FBgn0050156,FBgn0052640,FBgn0052641,FBgn0058178,FBgn0263106	LLOJ000309,LLOJ001204,LLOJ001293,LLOJ001601,LLOJ002180,LLOJ005042,LLOJ006909,LLOJ007103,LLOJ008501,LLOJ009824	AAEL000360,AAEL001569,AAEL002502,AAEL003366,AAEL003588,AAEL003911,AAEL005165,AAEL005305,AAEL006437,AAEL006899,AAEL007728,AAEL009025,AAEL009946,AAEL011055,AAEL012005,AAEL012201,AAEL013020,AAEL013199,AAEL013753	AGAP000008,AGAP001070,AGAP001810,AGAP001859,AGAP002386,AGAP005908,AGAP005981,AGAP007107,AGAP007565,AGAP007620,AGAP008327,AGAP009943,AGAP010239,AGAP012194
GAUT000159,GAUT043841	GBRI043234	GFUI016026	GMOY006822	GPAI020062	GPPI027134	MDOA011847	SCAU007908	FBgn0035087	LLOJ006140	AAEL007179	AGAP004837
GAUT000160,GAUT014105,GAUT018055,GAUT034980,GAUT043839	GBRI005124,GBRI043233	GFUI016027,GFUI026648,GFUI043749	GMOY000222,GMOY002178,GMOY006824	GPAI020060,GPAI028275	GPPI027133,GPPI031996,GPPI037805	MDOA003156,MDOA007263	SCAU002808,SCAU003321	FBgn0038606,FBgn0067864	LLOJ003936	AAEL017560	AGAP000121,AGAP007108
GAUT000166,GAUT014103,GAUT038988	GBRI028435,GBRI043214	GFUI005643,GFUI016043,GFUI041387	GMOY006817,GMOY010779	GPAI006282	GPPI027151,GPPI040845,GPPI042180,GPPI044169	MDOA002214,MDOA015483	SCAU006429,SCAU014494	FBgn0035082,FBgn0035083	LLOJ006911,LLOJ006912,LLOJ006914		AGAP010682
GAUT000173	GBRI017125	GFUI051467	GMOY006425	GPAI027908	GPPI041120,GPPI046847	MDOA010778	SCAU008758	FBgn0032195	LLOJ008945	AAEL011123	AGAP004266,AGAP012809
GAUT000175	GBRI017132	GFUI003930	GMOY001705	GPAI027929	GPPI046845	MDOA003620	SCAU000908	FBgn0261437		AAEL007821	AGAP008857
GAUT000176	GBRI004679,GBRI017137	GFUI051466	GMOY006424		GPPI046844	MDOA004005	SCAU015987	FBgn0032197	LLOJ003974		AGAP002153
GAUT000177	GBRI017135	GFUI002833,GFUI032101	GMOY006426	GPAI027911	GPPI041118	MDOA001431,MDOA013625	SCAU001915,SCAU008746	FBgn0000018	LLOJ000126	AAEL008161	AGAP001900
GAUT000178,GAUT002500,GAUT006260,GAUT034493,GAUT036216,GAUT040160,GAUT040485				GPAI013264,GPAI013301,GPAI015692,GPAI017063,GPAI017111,GPAI023810,GPAI026822,GPAI030095
GAUT000180,GAUT040222		GFUI030930		GPAI028892	GPPI011974
GAUT000185,GAUT018185,GAUT036206
GAUT000188,GAUT007361,GAUT010671,GAUT011772,GAUT013481,GAUT017373,GAUT017893,GAUT017905,GAUT017906,GAUT027880,GAUT033194,GAUT040539,GAUT043093,GAUT044604,GAUT044617,GAUT044628,GAUT044634,GAUT044635	GBRI005985,GBRI006000,GBRI006002,GBRI006016,GBRI006031,GBRI006032,GBRI006864,GBRI007332,GBRI012282,GBRI014347,GBRI016296,GBRI016516,GBRI019196,GBRI022323,GBRI022335,GBRI022336,GBRI025314,GBRI028506,GBRI028526,GBRI037652	GFUI000111,GFUI002681,GFUI002691,GFUI002710,GFUI002727,GFUI002728,GFUI002729,GFUI002740,GFUI002761,GFUI006750,GFUI011067,GFUI022508,GFUI026729,GFUI026730,GFUI027526,GFUI032783,GFUI037394,GFUI037727,GFUI037976,GFUI041481,GFUI047195,GFUI047196	GMOY001707,GMOY002230,GMOY002389,GMOY002956,GMOY003131,GMOY004909,GMOY005545,GMOY006912,GMOY009162,GMOY011177,GMOY011321,GMOY011803	GPAI001074,GPAI001086,GPAI001087,GPAI001088,GPAI001102,GPAI001115,GPAI001116,GPAI013102,GPAI013130,GPAI018101,GPAI018105,GPAI019473,GPAI024324,GPAI034001,GPAI037455,GPAI037543,GPAI040251,GPAI044347,GPAI047154,GPAI047689	GPPI000273,GPPI004572,GPPI006781,GPPI011090,GPPI011135,GPPI011172,GPPI011320,GPPI011322,GPPI011338,GPPI011351,GPPI011352,GPPI011366,GPPI011380,GPPI011381,GPPI014123,GPPI020259,GPPI020262,GPPI024201,GPPI035599	MDOA001623,MDOA002512,MDOA003337,MDOA004864,MDOA005095,MDOA005309,MDOA005807,MDOA005894,MDOA006352,MDOA007321,MDOA007451,MDOA008087,MDOA008454,MDOA009092,MDOA010461,MDOA012216,MDOA013017,MDOA013052,MDOA014995,MDOA015506,MDOA015808,MDOA016879	SCAU002828,SCAU003132,SCAU005908,SCAU006090,SCAU006367,SCAU008222,SCAU008469,SCAU008661,SCAU008757,SCAU008981,SCAU010814,SCAU010935,SCAU012052,SCAU012322,SCAU015152,SCAU016466	FBgn0000014,FBgn0000015,FBgn0000251,FBgn0000439,FBgn0000577,FBgn0000606,FBgn0001077,FBgn0001269,FBgn0003267,FBgn0004053,FBgn0004054,FBgn0014949,FBgn0025776,FBgn0038592,FBgn0041156,FBgn0051481	LLOJ002032,LLOJ002342,LLOJ002597,LLOJ004702,LLOJ005414,LLOJ006217,LLOJ006536,LLOJ006767,LLOJ007913,LLOJ008153,LLOJ008569	AAEL004130,AAEL005195,AAEL007369,AAEL009742,AAEL009743,AAEL009933,AAEL009950,AAEL010463,AAEL012474,AAEL014277,AAEL014635,AAEL015111,AAEL015355,AAEL018300	AGAP001560,AGAP002372,AGAP004646,AGAP004647,AGAP004648,AGAP004649,AGAP004664,AGAP005041,AGAP008023,AGAP010279,AGAP013075,AGAP013157,AGAP013373
GAUT000193		GFUI000127		GPAI013136
GAUT000198,GAUT007304
GAUT000207,GAUT047469		GFUI038411		GPAI038628	GPPI004477
GAUT000210,GAUT047466				GPAI038635	GPPI004480
GAUT000213,GAUT038100	GBRI016704	GFUI022309,GFUI031729	GMOY006193	GPAI006597	GPPI027096,GPPI027600	MDOA010680	SCAU009386	FBgn0027569	LLOJ000127,LLOJ000128,LLOJ002402	AAEL003494,AAEL007522	AGAP007093
GAUT000214	GBRI016699	GFUI031728	GMOY006196	GPAI006598	GPPI027097	MDOA011904	SCAU001965	FBgn0034073	LLOJ002202	AAEL013142	AGAP005161
GAUT000215,GAUT003405,GAUT013615,GAUT016921,GAUT032814,GAUT036291,GAUT043013	GBRI002665,GBRI005707,GBRI005711,GBRI016713,GBRI023467,GBRI031066,GBRI037135	GFUI001994,GFUI004231,GFUI012069,GFUI019071,GFUI020835,GFUI031742,GFUI041409	GMOY000491,GMOY002752,GMOY003696,GMOY004413,GMOY004445,GMOY006195,GMOY008825,GMOY008893	GPAI004131,GPAI006599,GPAI008200,GPAI009048,GPAI010895,GPAI027807,GPAI033565,GPAI039062	GPPI009336,GPPI025323,GPPI027102,GPPI039532,GPPI046196,GPPI047299,GPPI048527	MDOA000742,MDOA007374,MDOA011872,MDOA012425,MDOA012935	SCAU001112,SCAU001283,SCAU005443	FBgn0003607,FBgn0030082,FBgn0031613,FBgn0037675,FBgn0039019	LLOJ006980	AAEL004467,AAEL004484,AAEL006720	AGAP004723,AGAP009444
GAUT000216,GAUT013265,GAUT026949,GAUT027513,GAUT028068,GAUT031261,GAUT032205,GAUT032206,GAUT038102,GAUT043429,GAUT045574,GAUT049316	GBRI002429,GBRI002922,GBRI005576,GBRI006763,GBRI007506,GBRI011256,GBRI014232,GBRI016698,GBRI026865,GBRI027513,GBRI029903	GFUI000010,GFUI012197,GFUI013962,GFUI020164,GFUI021786,GFUI024378,GFUI026877,GFUI031731,GFUI043066,GFUI046838,GFUI047879	GMOY002233,GMOY002445,GMOY003471,GMOY004634,GMOY006192,GMOY007855,GMOY008769,GMOY009236,GMOY009537,GMOY010682,GMOY011137	GPAI000738,GPAI002935,GPAI003361,GPAI005067,GPAI005075,GPAI005530,GPAI006600,GPAI015640,GPAI025916,GPAI033384,GPAI036118,GPAI039801,GPAI046792	GPPI004926,GPPI010100,GPPI017660,GPPI023483,GPPI024854,GPPI027100,GPPI032585,GPPI038115,GPPI039298,GPPI039334,GPPI051433	MDOA001679,MDOA001847,MDOA002713,MDOA002930,MDOA004861,MDOA006436,MDOA009893,MDOA009929,MDOA011410,MDOA014718,MDOA014990,MDOA015232	SCAU000340,SCAU001418,SCAU001881,SCAU006879,SCAU009001,SCAU009479,SCAU010401,SCAU011951,SCAU012203,SCAU012735,SCAU013809,SCAU014047,SCAU015316	FBgn0003205,FBgn0003206,FBgn0004636,FBgn0015286,FBgn0025806,FBgn0035733,FBgn0037754,FBgn0040370,FBgn0041191,FBgn0050158,FBgn0265605	LLOJ001103,LLOJ001349,LLOJ002204,LLOJ005152,LLOJ006182,LLOJ008327,LLOJ008374,LLOJ008491,LLOJ009264	AAEL002119,AAEL003301,AAEL003306,AAEL005072,AAEL007766,AAEL008179,AAEL009180,AAEL009377,AAEL010105,AAEL012071,AAEL014749,AAEL015232	AGAP001874,AGAP001902,AGAP002219,AGAP002812,AGAP004769,AGAP005159,AGAP005248,AGAP005302,AGAP007369,AGAP011306,AGAP012108
GAUT000217			GMOY006197	GPAI006593		MDOA012353	SCAU013890	FBgn0083983		AAEL008044	AGAP002917
GAUT000218,GAUT000616,GAUT006059,GAUT006293,GAUT008915,GAUT014218,GAUT014536,GAUT024020,GAUT034276,GAUT048293	GBRI004481,GBRI013643,GBRI013930,GBRI015073,GBRI015842,GBRI016707,GBRI023972,GBRI024531,GBRI041725	GFUI003675,GFUI007467,GFUI022234,GFUI031726,GFUI039775,GFUI045656,GFUI047182	GMOY000934,GMOY002179,GMOY003464,GMOY004245,GMOY006194,GMOY010035,GMOY011338,GMOY011612,GMOY011753	GPAI006121,GPAI006594,GPAI007260,GPAI011502,GPAI013364,GPAI015082,GPAI031203,GPAI035755	GPPI002377,GPPI005667,GPPI014065,GPPI025996,GPPI027094,GPPI030576,GPPI036806,GPPI041244	MDOA004511,MDOA005446,MDOA007938,MDOA009394,MDOA010748,MDOA011413,MDOA011601,MDOA012889,MDOA014499,MDOA016401	SCAU000610,SCAU006356,SCAU008510,SCAU011965,SCAU012170,SCAU013955,SCAU013978,SCAU014646,SCAU015022,SCAU015578	FBgn0010333,FBgn0010341,FBgn0014011,FBgn0014020,FBgn0014380,FBgn0036980,FBgn0039532,FBgn0083940	LLOJ000068,LLOJ000220,LLOJ002203,LLOJ005597,LLOJ005598,LLOJ006888,LLOJ008733,LLOJ009937	AAEL002999,AAEL003587,AAEL006786,AAEL008543,AAEL009732,AAEL011500,AAEL013139,AAEL014636,AAEL015271	AGAP001573,AGAP002440,AGAP003092,AGAP005160,AGAP005445,AGAP006279,AGAP006474
GAUT000219,GAUT015239	GBRI002382,GBRI016709	GFUI025528,GFUI034922	GMOY005698,GMOY006432	GPAI025875	GPPI033342	MDOA004444	SCAU006524	FBgn0033377,FBgn0033969	LLOJ001429	AAEL001480	AGAP008305
GAUT000221		GFUI039074			GPPI047210
GAUT000223,GAUT031042		GFUI004188,GFUI004341,GFUI019748,GFUI041317,GFUI041932,GFUI044562		GPAI000542,GPAI011617,GPAI018231,GPAI022172	GPPI006516,GPPI044217,GPPI047410,GPPI050448
GAUT000224,GAUT013748,GAUT051636			GMOY004417	GPAI020225,GPAI026990,GPAI045046		MDOA015251	SCAU000377	FBgn0032906	LLOJ006830	AAEL014250	AGAP008332
GAUT000225	GBRI016012	GFUI036796		GPAI004546	GPPI029083	MDOA002558	SCAU012518	FBgn0034071	LLOJ005729	AAEL013509	AGAP005164
GAUT000226,GAUT005572	GBRI016013	GFUI001188,GFUI028160,GFUI028163,GFUI036794	GMOY002136	GPAI004539	GPPI000365,GPPI029082,GPPI047193	MDOA011716	SCAU015798	FBgn0034070	LLOJ003993,LLOJ005728,LLOJ006692	AAEL013602	AGAP005165
GAUT000227,GAUT020642,GAUT021970,GAUT021972,GAUT027330,GAUT039037,GAUT039045,GAUT039053,GAUT039058	GBRI003937,GBRI008815,GBRI008820,GBRI008828,GBRI020701,GBRI024249,GBRI037210	GFUI003183,GFUI004908,GFUI011685,GFUI017065,GFUI017067,GFUI022684,GFUI022697,GFUI022698	GMOY001196,GMOY001198,GMOY001240,GMOY004589,GMOY006595,GMOY010878,GMOY011737	GPAI001218,GPAI005543,GPAI014213,GPAI029771,GPAI043534,GPAI043545,GPAI043546	GPPI030083,GPPI030086,GPPI030088,GPPI037777,GPPI039625,GPPI039642,GPPI042318,GPPI042929,GPPI042930,GPPI048617,GPPI048618	MDOA000082,MDOA005249,MDOA006932,MDOA011734,MDOA012096,MDOA013997,MDOA014398	SCAU002040,SCAU003716,SCAU004271,SCAU006470,SCAU009531,SCAU014363,SCAU014988	FBgn0005666,FBgn0035410,FBgn0052311,FBgn0053519,FBgn0086906	LLOJ001940,LLOJ004389,LLOJ004390,LLOJ004393,LLOJ006345,LLOJ009464,LLOJ009959	AAEL002558,AAEL002565,AAEL005317,AAEL005319,AAEL005323,AAEL005324,AAEL005338,AAEL007281,AAEL013559,AAEL018703,AAEL018704	AGAP001633,AGAP002737,AGAP003610,AGAP005471,AGAP007556,AGAP007562,AGAP007563
GAUT000228		GFUI004915		GPAI005546	GPPI030074
GAUT000229	GBRI043471	GFUI035521	GMOY007854	GPAI014693	GPPI028942	MDOA003883	SCAU004189	FBgn0038057	LLOJ006036	AAEL007496	AGAP002394
GAUT000230,GAUT001060,GAUT001620,GAUT007160,GAUT007163,GAUT025925,GAUT030277,GAUT030408,GAUT030409,GAUT030410,GAUT030411,GAUT030412,GAUT030413,GAUT030414,GAUT030423,GAUT030424,GAUT030425,GAUT030426,GAUT036743,GAUT038526	GBRI001103,GBRI002802,GBRI002803,GBRI002804,GBRI002814,GBRI002815,GBRI002816,GBRI002817,GBRI002818,GBRI002819,GBRI002829,GBRI002981,GBRI026559,GBRI028907,GBRI036851,GBRI036859,GBRI043301,GBRI043472	GFUI004279,GFUI008374,GFUI008384,GFUI008385,GFUI008386,GFUI008387,GFUI008388,GFUI008389,GFUI008390,GFUI008392,GFUI008393,GFUI010035,GFUI012290,GFUI035523,GFUI037584,GFUI047708,GFUI047726	GMOY002162,GMOY004123,GMOY005193,GMOY005789,GMOY006958,GMOY006959,GMOY007669,GMOY007853,GMOY008391,GMOY008970,GMOY008971,GMOY008972,GMOY008973,GMOY008974,GMOY010064	GPAI007834,GPAI008479,GPAI014695,GPAI020117,GPAI021827,GPAI025570,GPAI025571,GPAI025572,GPAI025573,GPAI025574,GPAI025575,GPAI025576,GPAI025584,GPAI025585,GPAI025586,GPAI025587,GPAI025590,GPAI025591,GPAI027742,GPAI034553	GPPI013846,GPPI013847,GPPI013848,GPPI013860,GPPI013861,GPPI013862,GPPI025999,GPPI029187,GPPI035309,GPPI041217,GPPI044145,GPPI044157,GPPI044799	MDOA000435,MDOA000825,MDOA000861,MDOA001457,MDOA002265,MDOA002735,MDOA003632,MDOA004272,MDOA004462,MDOA004667,MDOA004721,MDOA004892,MDOA006422,MDOA007096,MDOA007416,MDOA007971,MDOA007985,MDOA008858,MDOA009545,MDOA010235,MDOA010469,MDOA011287,MDOA011565,MDOA011665,MDOA013267,MDOA014649,MDOA015230,MDOA015331	SCAU000147,SCAU000288,SCAU001025,SCAU001176,SCAU001305,SCAU001511,SCAU001672,SCAU001731,SCAU004540,SCAU005062,SCAU005448,SCAU005503,SCAU007368,SCAU007566,SCAU008748,SCAU009164,SCAU009759,SCAU009814,SCAU009945,SCAU010411,SCAU010835,SCAU011214,SCAU011550,SCAU011696,SCAU011810,SCAU012075,SCAU012106,SCAU012867,SCAU013520,SCAU014284,SCAU014327,SCAU014696,SCAU016413	FBgn0000326,FBgn0000592,FBgn0000594,FBgn0010052,FBgn0015568,FBgn0015569,FBgn0015570,FBgn0015571,FBgn0015572,FBgn0015574,FBgn0015575,FBgn0015576,FBgn0015577,FBgn0027584,FBgn0029690,FBgn0032131,FBgn0032132,FBgn0034076,FBgn0034736,FBgn0039084,FBgn0261393	LLOJ001375,LLOJ001424,LLOJ001653,LLOJ001980,LLOJ001981,LLOJ005018,LLOJ006037,LLOJ006503,LLOJ006902,LLOJ006979,LLOJ007096,LLOJ007373,LLOJ008548,LLOJ009325,LLOJ009874	AAEL000530,AAEL000545,AAEL000546,AAEL001517,AAEL002367,AAEL002376,AAEL002378,AAEL002385,AAEL002391,AAEL003181,AAEL003187,AAEL003195,AAEL003196,AAEL003198,AAEL003201,AAEL004323,AAEL004341,AAEL004724,AAEL005101,AAEL005112,AAEL005113,AAEL005122,AAEL005123,AAEL005178,AAEL005182,AAEL005198,AAEL005200,AAEL005210,AAEL007486,AAEL008532,AAEL008757,AAEL010389,AAEL011944,AAEL012509,AAEL012886,AAEL013543,AAE…	AGAP001101,AGAP001722,AGAP001723,AGAP002391,AGAP002863,AGAP005370,AGAP005371,AGAP005372,AGAP005373,AGAP005756,AGAP005757,AGAP005758,AGAP005833,AGAP005834,AGAP005835,AGAP005836,AGAP005837,AGAP006227,AGAP006228,AGAP006700,AGAP006723,AGAP006724,AGAP006725,AGAP006726,AGAP006727,AGAP006728,AGAP011507,AGAP011509,AGAP011575
GAUT000234,GAUT000911	GBRI034996	GFUI051477		GPAI032086	GPPI040584	MDOA003072	SCAU001523	FBgn0033685		AAEL003997	AGAP011836
GAUT000235,GAUT000236,GAUT000910,GAUT049577	GBRI034993,GBRI034998	GFUI001196,GFUI008598,GFUI051474,GFUI051476,GFUI051482	GMOY001585,GMOY001586	GPAI010680,GPAI032085,GPAI032088,GPAI032089,GPAI032093	GPPI040582,GPPI040583,GPPI040585,GPPI050021	MDOA005015	SCAU006589	FBgn0033883		AAEL003995	AGAP011834
GAUT000241,GAUT005915,GAUT007432,GAUT039570,GAUT039768	GBRI004920	GFUI000440,GFUI053144	GMOY000112,GMOY004026	GPAI036244	GPPI020568,GPPI046765	MDOA006724	SCAU015137	FBgn0036629	LLOJ005750	AAEL005688	AGAP002570
GAUT000243,GAUT039402,GAUT039511,GAUT039648,GAUT039752,GAUT039769			GMOY004299
GAUT000244,GAUT039556	GBRI039633
GAUT000250,GAUT046875		GFUI002663,GFUI005758,GFUI005874,GFUI021122,GFUI022875,GFUI025056,GFUI025548,GFUI030064,GFUI030826,GFUI031696,GFUI032944,GFUI035490,GFUI038576,GFUI039755,GFUI039950,GFUI040341,GFUI047897	GMOY006679	GPAI018972,GPAI021287,GPAI021301,GPAI021961,GPAI022205,GPAI029224,GPAI036779	GPPI000713,GPPI016187,GPPI039991,GPPI040041,GPPI040424,GPPI044122,GPPI049544,GPPI049653,GPPI049839
GAUT000254,GAUT040866				GPAI013944	GPPI021277
GAUT000255,GAUT000574,GAUT028228,GAUT028944,GAUT034370,GAUT040857	GBRI008341,GBRI021298,GBRI036271	GFUI005648,GFUI006671,GFUI007849,GFUI016832,GFUI017864,GFUI019242,GFUI029487,GFUI031115,GFUI037068	GMOY004964,GMOY005804,GMOY008025,GMOY008113,GMOY009329,GMOY010310,GMOY010337	GPAI001569,GPAI004023,GPAI013932,GPAI014678,GPAI016986,GPAI019927,GPAI023386,GPAI034234	GPPI002606,GPPI008438,GPPI012040,GPPI018890,GPPI021296,GPPI021843,GPPI023893,GPPI044573,GPPI046636,GPPI051615	MDOA010729,MDOA010901,MDOA010980	SCAU009347,SCAU011731,SCAU012031	FBgn0031948,FBgn0033844,FBgn0053116	LLOJ003038,LLOJ009312	AAEL001472,AAEL006667,AAEL011841,AAEL014395	AGAP008631,AGAP008881,AGAP011766
GAUT000257		GFUI048712
GAUT000260,GAUT000891,GAUT000892	GBRI034735,GBRI034736,GBRI035151,GBRI035152	GFUI001015,GFUI001016,GFUI048711,GFUI048717	GMOY003889,GMOY006387	GPAI037518,GPAI037519,GPAI037525,GPAI037526,GPAI037527	GPPI029960,GPPI048972,GPPI050551	MDOA008090	SCAU010806	FBgn0028856,FBgn0028857,FBgn0034826,FBgn0051735
GAUT000263	GBRI035023	GFUI008628	GMOY005864	GPAI034322	GPPI024068	MDOA010989	SCAU009628	FBgn0004698	LLOJ008624	AAEL003868,AAEL003893,AAEL003897,AAEL018259	AGAP001967,AGAP002106,AGAP003342,AGAP003345,AGAP012599
GAUT000264,GAUT000973,GAUT006379,GAUT007208,GAUT032320,GAUT033534,GAUT044207,GAUT044208,GAUT044209,GAUT044210,GAUT044211,GAUT046000,GAUT047455	GBRI002784,GBRI003147,GBRI004635,GBRI012464,GBRI014085,GBRI021872,GBRI028418	GFUI004872,GFUI004873,GFUI004874,GFUI004875,GFUI027281,GFUI037655,GFUI039749,GFUI040133,GFUI050217	GMOY000467,GMOY001223,GMOY004708,GMOY005029,GMOY008710,GMOY008962,GMOY008963,GMOY008965,GMOY008967,GMOY009418,GMOY010768,GMOY011428	GPAI003954,GPAI006275,GPAI010579,GPAI014904,GPAI014907,GPAI014909,GPAI020707,GPAI022867,GPAI022868,GPAI022869,GPAI022871,GPAI024225,GPAI033254,GPAI037918,GPAI038389,GPAI042808	GPPI000710,GPPI008278,GPPI013827,GPPI013828,GPPI013829,GPPI013830,GPPI014361,GPPI020918,GPPI035722,GPPI035723,GPPI035724,GPPI035725,GPPI035759,GPPI044478,GPPI047134	MDOA001390,MDOA002144,MDOA002879,MDOA003746,MDOA005035,MDOA006445,MDOA006454,MDOA006684,MDOA010940,MDOA011101,MDOA011712,MDOA013532,MDOA014219,MDOA015135,MDOA015886,MDOA015900,MDOA016367	SCAU002551,SCAU002773,SCAU002882,SCAU004689,SCAU006099,SCAU006186,SCAU009394,SCAU010385,SCAU012213	FBgn0003450,FBgn0030051,FBgn0030925,FBgn0030926,FBgn0034139,FBgn0034796,FBgn0037222,FBgn0038113,FBgn0038114,FBgn0039628,FBgn0039629,FBgn0039630	LLOJ003854,LLOJ004333,LLOJ007747,LLOJ007748	AAEL001233,AAEL002273,AAEL003251,AAEL003276,AAEL004518,AAEL004524,AAEL004540,AAEL004948,AAEL005645,AAEL005753,AAEL005761,AAEL005823,AAEL007593,AAEL007596,AAEL007597,AAEL007969,AAEL008003,AAEL009554,AAEL009558,AAEL010270,AAEL010866,AAEL010867,AAEL011593,AAEL011624,AAEL011991,AAEL012625,AAEL012711,AAEL012712,AAEL012713,AAEL012777,AAEL012780,AAEL012782,AAEL012785,AAEL018250,AAEL018285,AAEL018346,AAE…	AGAP000315,AGAP000571,AGAP000572,AGAP000573,AGAP002842,AGAP003626,AGAP003627,AGAP003748,AGAP004317,AGAP004318,AGAP004719,AGAP004857,AGAP004858,AGAP004859,AGAP008403,AGAP008835,AGAP008891,AGAP009006,AGAP009249,AGAP009251,AGAP009252,AGAP009273,AGAP010530,AGAP010545,AGAP011040,AGAP011427,AGAP011429,AGAP011719,AGAP012020,AGAP012021,AGAP012022,AGAP012502,AGAP012504,AGAP012505,AGAP012946,AGAP013221,AGA…
GAUT000265,GAUT000974	GBRI028439		GMOY010769			MDOA008461	SCAU014815	FBgn0260401	LLOJ003162	AAEL000221	AGAP005228
GAUT000266,GAUT000977,GAUT003292,GAUT014821,GAUT023122,GAUT024334,GAUT027448,GAUT041294,GAUT045496	GBRI000225,GBRI000668,GBRI004224,GBRI028411,GBRI042765,GBRI043442,GBRI044787	GFUI008633,GFUI016566,GFUI030182,GFUI031925,GFUI032981,GFUI034455,GFUI039751,GFUI043226,GFUI053518	GMOY003206,GMOY003313,GMOY005861,GMOY008413,GMOY010767,GMOY011501	GPAI006284,GPAI007719,GPAI014728,GPAI021429,GPAI034333,GPAI045841	GPPI002708,GPPI011461,GPPI017270,GPPI024073,GPPI038596,GPPI040192,GPPI048841	MDOA000779,MDOA000975,MDOA001718,MDOA002478,MDOA002640,MDOA002986,MDOA003742,MDOA004747,MDOA004898,MDOA005046,MDOA005915,MDOA006491,MDOA007640,MDOA008276,MDOA008367,MDOA008969,MDOA009130,MDOA009400,MDOA010346,MDOA010749,MDOA010784,MDOA010993,MDOA011157,MDOA011249,MDOA012237,MDOA012320,MDOA012366,MDOA013221,MDOA013232,MDOA013292,MDOA014135,MDOA014749,MDOA015090,MDOA015151	SCAU000808,SCAU001689,SCAU002471,SCAU002677,SCAU002886,SCAU003384,SCAU004765,SCAU005672,SCAU007179,SCAU008802,SCAU009042,SCAU010779,SCAU011274,SCAU011678,SCAU013535,SCAU014115,SCAU014922,SCAU015001,SCAU015355	FBgn0029170,FBgn0031957,FBgn0033658,FBgn0037224,FBgn0037225,FBgn0037227,FBgn0038487,FBgn0039469,FBgn0052569,FBgn0052570,FBgn0052571,FBgn0052574	LLOJ000600,LLOJ004281,LLOJ006105,LLOJ009522	AAEL009478,AAEL009484,AAEL013792,AAEL013793,AAEL014994,AAEL017015	AGAP000352,AGAP000437,AGAP000537,AGAP000538,AGAP001543,AGAP004576,AGAP013080,AGAP013175,AGAP013269,AGAP013308,AGAP013319,AGAP013421
GAUT000271,GAUT023863,GAUT033701,GAUT033716,GAUT040392,GAUT043543	GBRI009230,GBRI020136,GBRI023369,GBRI023378,GBRI033434,GBRI043151	GFUI024612,GFUI024621,GFUI024623,GFUI036925,GFUI038864,GFUI039756,GFUI039758,GFUI041473,GFUI052985		GPAI015384,GPAI015407,GPAI016927,GPAI019611,GPAI021026,GPAI038978,GPAI038981,GPAI039012,GPAI044867	GPPI009478,GPPI009492,GPPI009493,GPPI009496,GPPI009497,GPPI009973,GPPI027446,GPPI027469,GPPI036455,GPPI050987,GPPI051535
GAUT000274		GFUI016261			GPPI043816
GAUT000279					GPPI007712
GAUT000281				GPAI001696
GAUT000285,GAUT001011,GAUT003546,GAUT004715,GAUT004831,GAUT011174,GAUT011177,GAUT011398,GAUT014900,GAUT020316,GAUT021673,GAUT025703,GAUT026397,GAUT028843,GAUT039469,GAUT039481,GAUT039505,GAUT039609,GAUT039611,GAUT039689,GAUT039811,GAUT045818,GAUT046195	GBRI000267,GBRI007077,GBRI007960,GBRI012959,GBRI015629,GBRI017150,GBRI018020,GBRI018473,GBRI018479,GBRI022072,GBRI027549,GBRI027550,GBRI027560,GBRI028101,GBRI029245,GBRI030553,GBRI036387,GBRI036969	GFUI004929,GFUI005768,GFUI005770,GFUI006551,GFUI009348,GFUI009587,GFUI019803,GFUI020798,GFUI033799,GFUI042055,GFUI043088,GFUI044584,GFUI045103,GFUI046366	GMOY000042,GMOY000043,GMOY001594,GMOY002483,GMOY003140,GMOY003722,GMOY004046,GMOY004297,GMOY004298,GMOY004386,GMOY004412,GMOY005391,GMOY005748,GMOY007003,GMOY007826,GMOY009027,GMOY010332,GMOY011063,GMOY011358	GPAI005390,GPAI007923,GPAI009792,GPAI009798,GPAI012843,GPAI013622,GPAI017715,GPAI021138,GPAI022254,GPAI024678,GPAI024681,GPAI024683,GPAI034146,GPAI036366,GPAI039274,GPAI039814,GPAI041796	GPPI005144,GPPI013377,GPPI017634,GPPI017636,GPPI022454,GPPI022455,GPPI025240,GPPI030061,GPPI035018,GPPI035267,GPPI036757,GPPI037063,GPPI043031,GPPI044056,GPPI046559,GPPI047346,GPPI049188	MDOA000155,MDOA002984,MDOA005493,MDOA005977,MDOA007220,MDOA007932,MDOA008369,MDOA009063,MDOA009185,MDOA009440,MDOA009563,MDOA011779,MDOA013385,MDOA013446,MDOA014019,MDOA016322	SCAU000291,SCAU002885,SCAU005178,SCAU005677,SCAU006157,SCAU006460,SCAU009286,SCAU009430,SCAU010261,SCAU010433,SCAU013638,SCAU014088,SCAU015901,SCAU016120	FBgn0011747,FBgn0016920,FBgn0027508,FBgn0031473,FBgn0035113,FBgn0035934,FBgn0039590,FBgn0041096,FBgn0043884,FBgn0086442,FBgn0260005,FBgn0261554,FBgn0261788,FBgn0263601	LLOJ001307,LLOJ003746,LLOJ004275,LLOJ004961,LLOJ006605,LLOJ006766,LLOJ007805,LLOJ007806,LLOJ007983,LLOJ008166,LLOJ008310,LLOJ009848,LLOJ009849	AAEL000648,AAEL001268,AAEL002234,AAEL002365,AAEL003391,AAEL004179,AAEL004495,AAEL004651,AAEL005320,AAEL005908,AAEL008117,AAEL008338,AAEL008389,AAEL009419,AAEL009626,AAEL010748,AAEL011679,AAEL011927,AAEL012050,AAEL013079,AAEL013466,AAEL014668,AAEL014741,AAEL014742,AAEL017480,AAEL018218	AGAP000107,AGAP000361,AGAP001947,AGAP002272,AGAP003519,AGAP004215,AGAP004244,AGAP004863,AGAP008471,AGAP008559,AGAP008851,AGAP009428,AGAP010269,AGAP011932,AGAP012141,AGAP012913,AGAP028730
GAUT000289	GBRI039632
GAUT000291,GAUT003007,GAUT041398,GAUT041407	GBRI000025,GBRI029655	GFUI018705,GFUI039974	GMOY006539,GMOY011531	GPAI001757,GPAI001759,GPAI045394,GPAI045953,GPAI045962	GPPI020423,GPPI024736	MDOA001818,MDOA002561	SCAU015310	FBgn0039738	LLOJ005699	AAEL005949	AGAP004397
GAUT000292	GBRI000037
GAUT000293	GBRI012840							FBgn0052846
GAUT000294,GAUT033893	GBRI011792	GFUI032931	GMOY008130	GPAI018224	GPPI040422	MDOA010227	SCAU009863
GAUT000297	GBRI007098,GBRI032202,GBRI037490	GFUI050785	GMOY006764	GPAI023987	GPPI019023	MDOA010567	SCAU010868	FBgn0039427	LLOJ006877	AAEL013746	AGAP004120
GAUT000298		GFUI005689		GPAI014621	GPPI014900
GAUT000299,GAUT015130,GAUT028999,GAUT050423	GBRI011502,GBRI026742,GBRI033940	GFUI031050,GFUI043332,GFUI051695,GFUI052971		GPAI004867,GPAI022156,GPAI027703,GPAI036598,GPAI047375	GPPI026823,GPPI027429,GPPI029377,GPPI030908	MDOA009632	SCAU014959	FBgn0036703
GAUT000300			GMOY000197
GAUT000301,GAUT007945,GAUT012602,GAUT013138,GAUT016647,GAUT018614,GAUT018615,GAUT019884,GAUT022580,GAUT028831,GAUT030860,GAUT035179,GAUT040931,GAUT051235	GBRI000814,GBRI002475,GBRI011250,GBRI019716,GBRI021797,GBRI024507,GBRI026542,GBRI026650,GBRI026948,GBRI029704,GBRI031008,GBRI031009,GBRI031010,GBRI031575,GBRI032429,GBRI035213,GBRI036327,GBRI036380,GBRI036495,GBRI037696,GBRI038588,GBRI041775,GBRI043267,GBRI043269,GBRI043336,GBRI044442	GFUI003052,GFUI006123,GFUI006124,GFUI007682,GFUI007730,GFUI032756,GFUI034352,GFUI035588,GFUI042906,GFUI046115,GFUI047421,GFUI047423	GMOY002433,GMOY003337,GMOY003499,GMOY003582,GMOY004859,GMOY007362,GMOY007526	GPAI010785,GPAI015746,GPAI017331,GPAI017337,GPAI018797,GPAI020458,GPAI023708,GPAI023713,GPAI026401,GPAI026499,GPAI027550,GPAI028030,GPAI033752,GPAI033760,GPAI034113,GPAI034131,GPAI035507,GPAI037337,GPAI039546,GPAI039587,GPAI039699,GPAI040871	GPPI013193,GPPI013312,GPPI013374,GPPI013905,GPPI027044,GPPI030198,GPPI034180,GPPI036704,GPPI043135,GPPI050263,GPPI050264	MDOA012068	SCAU012446	FBgn0038202
GAUT000304,GAUT000746,GAUT023422,GAUT023423,GAUT029031,GAUT031276,GAUT031373,GAUT036342,GAUT038412,GAUT045410	GBRI003938,GBRI014551,GBRI015006,GBRI018865,GBRI023046,GBRI026117,GBRI031047,GBRI034484,GBRI043454,GBRI044313	GFUI007960,GFUI010215,GFUI017066,GFUI018820,GFUI018829,GFUI020696,GFUI021585,GFUI023112,GFUI025960,GFUI032984,GFUI033397,GFUI035522,GFUI037789,GFUI040283,GFUI040886,GFUI046991,GFUI046997	GMOY000654,GMOY001936,GMOY001985,GMOY003816,GMOY004176,GMOY005134,GMOY006597,GMOY007337,GMOY007371,GMOY007906,GMOY007907,GMOY008884,GMOY010908,GMOY010910	GPAI006503,GPAI007414,GPAI011765,GPAI014215,GPAI014697,GPAI021980,GPAI027602,GPAI027914,GPAI043853,GPAI043864,GPAI046780	GPPI002788,GPPI005454,GPPI013979,GPPI022821,GPPI028967,GPPI031866,GPPI032145,GPPI033415,GPPI044619,GPPI045661,GPPI046048,GPPI049929,GPPI050164	MDOA001152,MDOA001832,MDOA004234,MDOA004848,MDOA007307,MDOA011059,MDOA011590,MDOA012165,MDOA012682,MDOA013800,MDOA014427	SCAU000252,SCAU002679,SCAU004026,SCAU006088,SCAU006672,SCAU008492,SCAU008630,SCAU010434,SCAU013813,SCAU015548,SCAU015985	FBgn0027453,FBgn0029137,FBgn0033474,FBgn0033815,FBgn0034057,FBgn0034202,FBgn0034729,FBgn0035970,FBgn0036670,FBgn0038039,FBgn0039366,FBgn0039367,FBgn0039368,FBgn0039369,FBgn0039370,FBgn0039489,FBgn0042133,FBgn0085478,FBgn0259824,FBgn0260941	LLOJ000773,LLOJ001986,LLOJ002261,LLOJ002986,LLOJ003797,LLOJ004099,LLOJ007157,LLOJ007746,LLOJ009054	AAEL001203,AAEL001389,AAEL002219,AAEL003238,AAEL006780,AAEL010581,AAEL011342,AAEL012705,AAEL012784,AAEL015257,AAEL015258,AAEL015466	AGAP000567,AGAP000886,AGAP003613,AGAP004856,AGAP004938,AGAP005111,AGAP008493,AGAP008928,AGAP009199,AGAP011732
GAUT000307,GAUT000338	GBRI007096	GFUI050771	GMOY006766	GPAI023990	GPPI019009	MDOA010821	SCAU009989	FBgn0037406	LLOJ006876	AAEL015156	AGAP004121
GAUT000308,GAUT015351,GAUT028942,GAUT032981,GAUT040584,GAUT050922,GAUT051263	GBRI002051,GBRI021079,GBRI026065,GBRI028283,GBRI030951,GBRI030969,GBRI036269	GFUI005178,GFUI007052,GFUI007848,GFUI013435,GFUI050768,GFUI052662	GMOY001894,GMOY003616,GMOY005300,GMOY006591,GMOY006763,GMOY010306,GMOY010738	GPAI004247,GPAI012250,GPAI012252,GPAI016115,GPAI018417,GPAI034237	GPPI001217,GPPI018715,GPPI019027,GPPI023875,GPPI026979,GPPI026980,GPPI045398	MDOA005326,MDOA005339,MDOA007866,MDOA010229,MDOA014563,MDOA015554	SCAU003960,SCAU005361,SCAU007842,SCAU011392,SCAU013011,SCAU016070	FBgn0000479,FBgn0038237,FBgn0085370,FBgn0259171,FBgn0264815,FBgn0266377	LLOJ000291,LLOJ001430,LLOJ001509,LLOJ001751,LLOJ002706,LLOJ004402,LLOJ005647,LLOJ006875,LLOJ010075	AAEL001492,AAEL001629,AAEL004520,AAEL009630,AAEL010539,AAEL013342,AAEL013473,AAEL013900,AAEL018264	AGAP000236,AGAP002927,AGAP004119,AGAP005536,AGAP007163,AGAP008304,AGAP008646,AGAP008967,AGAP012811
GAUT000317,GAUT002369,GAUT034818,GAUT040614	GBRI026457,GBRI027410,GBRI027413	GFUI003390,GFUI004894,GFUI035191,GFUI037377,GFUI037378,GFUI047096,GFUI047536	GMOY002636,GMOY002763,GMOY004242	GPAI019210,GPAI036432,GPAI038738,GPAI042625	GPPI021121,GPPI030030,GPPI039498,GPPI039499,GPPI047765,GPPI050691,GPPI051544	MDOA009127	SCAU001036	FBgn0039302	LLOJ001635	AAEL009457,AAEL009884	AGAP002982
GAUT000319	GBRI004968	GFUI046477	GMOY007774	GPAI032429	GPPI043973,GPPI047867	MDOA002276	SCAU002336	FBgn0000414	LLOJ003766	AAEL008229,AAEL011241	AGAP006528
GAUT000321,GAUT011622,GAUT048554,GAUT048555,GAUT048557	GBRI017192,GBRI017193,GBRI017194	GFUI030771,GFUI030773,GFUI030775	GMOY000213,GMOY004394,GMOY008933	GPAI040118,GPAI040126,GPAI040129	GPPI031922,GPPI031923,GPPI031924	MDOA009690	SCAU009747	FBgn0031407,FBgn0031412,FBgn0051482,FBgn0054049	LLOJ003963,LLOJ006493,LLOJ008182	AAEL008473,AAEL008479,AAEL008487,AAEL008488,AAEL014759,AAEL015472,AAEL015483	AGAP006496,AGAP007583,AGAP007584
GAUT000330,GAUT051881	GBRI017818	GFUI023941		GPAI002655	GPPI012696	MDOA000554	SCAU010897	FBgn0037087		AAEL008469	AGAP007575
GAUT000332				GPAI002830
GAUT000334,GAUT048886	GBRI007097,GBRI007111,GBRI026068,GBRI026075	GFUI050770,GFUI050786	GMOY005815,GMOY005818,GMOY006765	GPAI023985,GPAI023986,GPAI024003,GPAI024017	GPPI019022,GPPI019024,GPPI019029	MDOA000399,MDOA002653,MDOA004750,MDOA005800,MDOA008025,MDOA008091,MDOA008248,MDOA011376,MDOA015850	SCAU001886,SCAU001926,SCAU003705,SCAU004422,SCAU004645,SCAU005408,SCAU006103,SCAU006144,SCAU008556,SCAU008995,SCAU010963,SCAU012901,SCAU015723	FBgn0030105
GAUT000336,GAUT000339,GAUT001017,GAUT001118	GBRI042695
GAUT000337		GFUI012194	GMOY004281,GMOY007956	GPAI003360,GPAI038468	GPPI032582	MDOA003669	SCAU015649
GAUT000342,GAUT010136,GAUT019253,GAUT031551,GAUT033149,GAUT034243,GAUT034251,GAUT037963,GAUT040519,GAUT046735,GAUT046840,GAUT046851,GAUT047975	GBRI002336,GBRI004542,GBRI006153,GBRI007977,GBRI009849,GBRI014685,GBRI015737,GBRI017352,GBRI017363,GBRI042097,GBRI045551	GFUI000231,GFUI000237,GFUI004998,GFUI014646,GFUI019807,GFUI021345,GFUI023643,GFUI025719,GFUI041272,GFUI041284,GFUI046421,GFUI047747	GMOY002094,GMOY002096,GMOY005240,GMOY005366,GMOY006677,GMOY008658,GMOY009059,GMOY010253,GMOY010526,GMOY011899,GMOY011900	GPAI012112,GPAI012427,GPAI013610,GPAI014644,GPAI019553,GPAI020730,GPAI025606,GPAI025611,GPAI028931,GPAI031783,GPAI035415,GPAI035429,GPAI039028,GPAI039232	GPPI006616,GPPI006618,GPPI007920,GPPI020321,GPPI023765,GPPI036764,GPPI038265,GPPI038939,GPPI038942,GPPI040787,GPPI043083,GPPI044875,GPPI051397	MDOA000426,MDOA000715,MDOA001458,MDOA001634,MDOA003868,MDOA004388,MDOA006668,MDOA006855,MDOA007405,MDOA009974,MDOA010593,MDOA011005,MDOA014669	SCAU004437,SCAU006350,SCAU007339,SCAU010238,SCAU011896,SCAU013093,SCAU013624,SCAU013940,SCAU013989,SCAU014836,SCAU015289,SCAU016318	FBgn0017448,FBgn0029950,FBgn0031998,FBgn0034494,FBgn0035293,FBgn0037895,FBgn0038652,FBgn0039872,FBgn0039873,FBgn0051262,FBgn0051668,FBgn0052669,FBgn0053124,FBgn0250757	LLOJ000858,LLOJ001719,LLOJ003304,LLOJ006409,LLOJ006430,LLOJ006931,LLOJ007517,LLOJ007904,LLOJ008025,LLOJ008069,LLOJ008070,LLOJ009382,LLOJ010049	AAEL001198,AAEL001792,AAEL001813,AAEL001835,AAEL002555,AAEL002574,AAEL002576,AAEL006139,AAEL006487,AAEL006995,AAEL007016,AAEL007027,AAEL010650,AAEL012691,AAEL018150	AGAP001185,AGAP001550,AGAP001634,AGAP001635,AGAP001965,AGAP001966,AGAP002622,AGAP004199,AGAP005795,AGAP007836,AGAP007837,AGAP007838,AGAP008359,AGAP008387,AGAP013403,AGAP013429
GAUT000347				GPAI007415
GAUT000356,GAUT018042,GAUT030737,GAUT051058	GBRI011357,GBRI024858,GBRI038600	GFUI031236,GFUI041425,GFUI042980	GMOY001927,GMOY003230,GMOY004777,GMOY007368	GPAI039454,GPAI039751,GPAI045306,GPAI045670	GPPI003988,GPPI004226,GPPI013253,GPPI016595	MDOA000489,MDOA005408,MDOA008331,MDOA014886	SCAU005696,SCAU007960,SCAU009277	FBgn0051660,FBgn0051760,FBgn0264339	LLOJ000673,LLOJ001301,LLOJ003515,LLOJ003518	AAEL004533,AAEL009139,AAEL015394,AAEL017479	AGAP006155,AGAP006156,AGAP008644,AGAP009932,AGAP012578
GAUT000357,GAUT028168	GBRI008308,GBRI008309	GFUI005690,GFUI005691		GPAI014637,GPAI014638	GPPI014908,GPPI014909
GAUT000358,GAUT001066,GAUT018250,GAUT022990,GAUT028722,GAUT031630,GAUT035322,GAUT036071,GAUT037924,GAUT039358,GAUT046722,GAUT047644					GPPI028949,GPPI033500
GAUT000360,GAUT001143,GAUT001622,GAUT006011,GAUT006022,GAUT006025,GAUT006026,GAUT009298,GAUT010128,GAUT013586,GAUT013678,GAUT020098,GAUT021592,GAUT023718,GAUT024466,GAUT024879,GAUT027493,GAUT027495,GAUT027571,GAUT028250,GAUT030726,GAUT033240,GAUT033771,GAUT035268,GAUT036527,GAUT036881,GAUT036884,GAUT038608,GAUT040263,GAUT040264,GAUT043069,GAUT044537,GAUT048731,GAUT050937	GBRI000405,GBRI000407,GBRI002019,GBRI002498,GBRI002507,GBRI002597,GBRI007060,GBRI008571,GBRI010928,GBRI011420,GBRI014286,GBRI017279,GBRI020771,GBRI021131,GBRI022110,GBRI023597,GBRI025394,GBRI028630,GBRI029749,GBRI031560,GBRI031561,GBRI031810,GBRI031821,GBRI033973,GBRI034224,GBRI035140,GBRI035197,GBRI035983,GBRI036665,GBRI037905,GBRI039486,GBRI041196,GBRI041758,GBRI043536	GFUI000330,GFUI000446,GFUI000978,GFUI001963,GFUI002271,GFUI003016,GFUI003123,GFUI004546,GFUI004777,GFUI005458,GFUI005530,GFUI006306,GFUI007033,GFUI008596,GFUI008819,GFUI011356,GFUI012134,GFUI014335,GFUI015171,GFUI015172,GFUI015174,GFUI022265,GFUI022889,GFUI023586,GFUI024991,GFUI025707,GFUI028014,GFUI028081,GFUI028857,GFUI035601,GFUI037175,GFUI037176,GFUI037178,GFUI037179,GFUI037191,GFUI038245,GFU…	GMOY000011,GMOY001007,GMOY001306,GMOY001570,GMOY001867,GMOY002494,GMOY002579,GMOY002982,GMOY003012,GMOY003235,GMOY003515,GMOY003901,GMOY004047,GMOY004049,GMOY004251,GMOY005712,GMOY006014,GMOY006023,GMOY006314,GMOY006368,GMOY006673,GMOY006796,GMOY007005,GMOY007109,GMOY007261,GMOY007596,GMOY007644,GMOY007935,GMOY008409,GMOY008541,GMOY008582,GMOY008844,GMOY009052,GMOY009146,GMOY009645,GMOY009920,GMO…	GPAI001418,GPAI003268,GPAI006691,GPAI006792,GPAI006901,GPAI010446,GPAI010461,GPAI010462,GPAI010464,GPAI011791,GPAI011800,GPAI011823,GPAI012863,GPAI016127,GPAI017834,GPAI017878,GPAI018954,GPAI018955,GPAI018994,GPAI020435,GPAI021830,GPAI022727,GPAI025949,GPAI026409,GPAI028897,GPAI031722,GPAI032544,GPAI034271,GPAI034272,GPAI034273,GPAI034276,GPAI034279,GPAI035093,GPAI038961,GPAI039223,GPAI039455,GPA…	GPPI000143,GPPI000417,GPPI000792,GPPI000845,GPPI009929,GPPI012079,GPPI012264,GPPI012265,GPPI012724,GPPI013897,GPPI013907,GPPI013918,GPPI013934,GPPI013943,GPPI013957,GPPI016583,GPPI018730,GPPI020773,GPPI023471,GPPI028116,GPPI028117,GPPI030524,GPPI032373,GPPI033455,GPPI033456,GPPI033465,GPPI033467,GPPI033469,GPPI033470,GPPI034873,GPPI035950,GPPI036528,GPPI037136,GPPI038891,GPPI039829,GPPI041164,GPP…	MDOA000948,MDOA003887,MDOA004841,MDOA007544,MDOA007802,MDOA010517,MDOA010831,MDOA011186,MDOA011497,MDOA013507	SCAU000180,SCAU000462,SCAU001373,SCAU006810,SCAU008085,SCAU009877,SCAU010506,SCAU012717,SCAU012969,SCAU014438	FBgn0001301,FBgn0030114,FBgn0031119,FBgn0032485,FBgn0034396,FBgn0037978,FBgn0038475,FBgn0040038,FBgn0040230	LLOJ000361,LLOJ004564,LLOJ005290,LLOJ005379,LLOJ005895,LLOJ006211,LLOJ007694,LLOJ008079	AAEL003701,AAEL005424,AAEL007144,AAEL008102,AAEL008591,AAEL009706,AAEL010911,AAEL012285,AAEL012709,AAEL013953,AAEL017184	AGAP001513,AGAP003645,AGAP003823,AGAP003895,AGAP008362,AGAP009641,AGAP009913,AGAP011142,AGAP011587,AGAP012550
GAUT000361,GAUT001148,GAUT005470,GAUT029194,GAUT031598,GAUT033656,GAUT038082,GAUT042988		GFUI000740	GMOY001766,GMOY007260,GMOY010617,GMOY011589	GPAI006962,GPAI011523,GPAI013748,GPAI020327,GPAI020594,GPAI027023,GPAI030099,GPAI033500,GPAI036886,GPAI041445	GPPI002911,GPPI018671,GPPI024183,GPPI039226,GPPI039378,GPPI040613,GPPI048569
GAUT000364,GAUT001830,GAUT007973,GAUT024918,GAUT024919	GBRI005536,GBRI005801,GBRI023394,GBRI043129	GFUI006157,GFUI013578,GFUI022092,GFUI042403,GFUI052419	GMOY006381,GMOY007795,GMOY008147,GMOY009908,GMOY011373	GPAI010973,GPAI025178,GPAI029223,GPAI032905	GPPI009414,GPPI010264,GPPI023288,GPPI048533	MDOA006182,MDOA008096,MDOA008631,MDOA013497	SCAU000661,SCAU007954,SCAU010373,SCAU013339	FBgn0002926,FBgn0030027,FBgn0031926,FBgn0033192	LLOJ000767,LLOJ003338,LLOJ007631,LLOJ009281	AAEL008735,AAEL009482,AAEL010655,AAEL016971	AGAP000303,AGAP006631,AGAP007280,AGAP010706
GAUT000367		GFUI022099,GFUI022100		GPAI029212	GPPI048535
GAUT000371				GPAI029221	GPPI044623
GAUT000374	GBRI019884	GFUI052303	GMOY007491	GPAI016907,GPAI045630	GPPI000223,GPPI050306	MDOA005658	SCAU009597	FBgn0032846	LLOJ010035	AAEL002014	AGAP008042
GAUT000375,GAUT002631	GBRI019881	GFUI052302	GMOY007490	GPAI045592,GPAI045634	GPPI000225,GPPI044090,GPPI050309	MDOA001751	SCAU015530	FBgn0032847	LLOJ000426	AAEL001972	AGAP008045
GAUT000383,GAUT002436,GAUT005553,GAUT011624,GAUT012830,GAUT012895,GAUT017045,GAUT022987,GAUT028221,GAUT035052,GAUT040920,GAUT042714,GAUT043389,GAUT047614,GAUT050476	GBRI032356	GFUI006720	GMOY000567,GMOY001667,GMOY003294,GMOY005960,GMOY006938,GMOY007117	GPAI000190,GPAI001787,GPAI007782,GPAI026459,GPAI027128,GPAI027933,GPAI028309,GPAI033690,GPAI040113,GPAI041832,GPAI044312	GPPI000259,GPPI001688,GPPI001925,GPPI029385,GPPI033591,GPPI035690,GPPI037510,GPPI042183,GPPI047434
GAUT000386		GFUI028135		GPAI045657
GAUT000390,GAUT003437,GAUT006355		GFUI033815	GMOY008173	GPAI014968,GPAI045663	GPPI050207	MDOA003294	SCAU008096	FBgn0037439	LLOJ002932	AAEL004920	AGAP010051
GAUT000391,GAUT001804,GAUT018122,GAUT022696,GAUT023055	GBRI009245,GBRI019886,GBRI028908	GFUI004753,GFUI011621,GFUI013593,GFUI028136	GMOY000272,GMOY002049,GMOY009120,GMOY010270	GPAI004452,GPAI032873,GPAI044829,GPAI045649	GPPI023269,GPPI043240,GPPI045713,GPPI048315,GPPI050307	MDOA001207,MDOA001559,MDOA003309,MDOA003957,MDOA010811,MDOA011120	SCAU001873,SCAU006791,SCAU010235,SCAU011048	FBgn0003892,FBgn0024320,FBgn0261675,FBgn0262867	LLOJ005452,LLOJ005566,LLOJ005904,LLOJ006406,LLOJ010083	AAEL001299,AAEL002850,AAEL003325,AAEL003698,AAEL009531	AGAP000579,AGAP001468,AGAP008137,AGAP010394,AGAP011395
GAUT000392	GBRI019867	GFUI033816	GMOY005837	GPAI045650	GPPI048314	MDOA015276	SCAU015637	FBgn0020908	LLOJ000387,LLOJ005905	AAEL008844	AGAP007963
GAUT000393,GAUT017536,GAUT025716,GAUT044013	GBRI008374,GBRI019866	GFUI006308,GFUI033817,GFUI039807,GFUI039810	GMOY001284,GMOY002403,GMOY009225	GPAI024728,GPAI025926,GPAI033866,GPAI035566,GPAI041935,GPAI045664,GPAI045672	GPPI018817,GPPI050208	MDOA004119,MDOA004701,MDOA008972,MDOA013294	SCAU001750,SCAU002299,SCAU006518	FBgn0052438,FBgn0266282	LLOJ001909,LLOJ005887,LLOJ007733	AAEL002581,AAEL010913	AGAP002985,AGAP011623
GAUT000394	GBRI019863	GFUI033812	GMOY008174	GPAI045669	GPPI050205	MDOA004179	SCAU009370	FBgn0032218		AAEL004938	AGAP010050
GAUT000395	GBRI019864	GFUI033811	GMOY012024	GPAI045651	GPPI048309,GPPI050202	MDOA003840	SCAU000820	FBgn0026379	LLOJ001893	AAEL001664,AAEL017224	AGAP009628
GAUT000396,GAUT013852,GAUT014703	GBRI022176,GBRI022727	GFUI012370,GFUI018115	GMOY003595,GMOY005201	GPAI013064,GPAI020185	GPPI009249,GPPI033229	MDOA005019	SCAU004539	FBgn0022023		AAEL007945	AGAP009204
GAUT000398	GBRI019865	GFUI033814		GPAI045652	GPPI048310
GAUT000408	GBRI002188,GBRI013862	GFUI033819	GMOY002927,GMOY005332	GPAI033572,GPAI045633,GPAI045682	GPPI050204	MDOA011347	SCAU010585
GAUT000409,GAUT015386,GAUT015492,GAUT017103,GAUT017148,GAUT018243,GAUT019861,GAUT032673,GAUT037935,GAUT038850,GAUT039088,GAUT039124,GAUT039131,GAUT044502,GAUT044806,GAUT044816,GAUT047667,GAUT050140	GBRI002268,GBRI003792,GBRI008845,GBRI008890,GBRI008891,GBRI009554,GBRI016876,GBRI018290,GBRI018743,GBRI029774,GBRI035428,GBRI040571,GBRI044208,GBRI044414	GFUI001568,GFUI001681,GFUI007566,GFUI011893,GFUI022626,GFUI022656,GFUI023230,GFUI023881,GFUI025714,GFUI032354,GFUI032358,GFUI050357,GFUI050374,GFUI050583,GFUI051145	GMOY000895,GMOY001191,GMOY001687,GMOY002854,GMOY005127,GMOY009448,GMOY009502,GMOY009833,GMOY011604,GMOY011734,GMOY012172	GPAI000374,GPAI010244,GPAI010286,GPAI010294,GPAI031359,GPAI038912,GPAI043471,GPAI043478,GPAI043508,GPAI043766,GPAI048185,GPAI048266	GPPI000714,GPPI001039,GPPI001153,GPPI012499,GPPI022861,GPPI029893,GPPI030972,GPPI030973,GPPI032270,GPPI032449,GPPI034702,GPPI041161,GPPI044289,GPPI047564,GPPI048071,GPPI050318,GPPI051031	MDOA001550,MDOA003708,MDOA003711,MDOA004484,MDOA005819,MDOA005950,MDOA006208,MDOA009298,MDOA009865,MDOA012149,MDOA013219,MDOA013275,MDOA013828,MDOA014808	SCAU000528,SCAU000671,SCAU003023,SCAU005237,SCAU008388,SCAU008782,SCAU008845,SCAU010214,SCAU010668,SCAU012557,SCAU013019	FBgn0005649,FBgn0010263,FBgn0015818,FBgn0024987,FBgn0035016,FBgn0038345,FBgn0052423,FBgn0085383,FBgn0085391,FBgn0086675,FBgn0260400,FBgn0264270,FBgn0265297	LLOJ000490,LLOJ002126,LLOJ002694,LLOJ004155,LLOJ004190,LLOJ005451,LLOJ005975,LLOJ006448,LLOJ007764,LLOJ009432	AAEL006675,AAEL006710,AAEL007091,AAEL008164,AAEL008516,AAEL009072,AAEL010318,AAEL010567,AAEL011150,AAEL013795,AAEL014999	AGAP000965,AGAP001538,AGAP001883,AGAP002335,AGAP003899,AGAP005292,AGAP005964,AGAP009952,AGAP011092
GAUT000410				GPAI045656
GAUT000418				GPAI017096
GAUT000420,GAUT000953,GAUT003148,GAUT004016,GAUT005829,GAUT013562,GAUT017160,GAUT018220,GAUT019384,GAUT022258,GAUT023964,GAUT025762,GAUT034382,GAUT036778,GAUT039240,GAUT043199,GAUT050491	GBRI005188,GBRI005213,GBRI018935,GBRI042160,GBRI042161		GMOY010570	GPAI001701,GPAI005138,GPAI006976,GPAI011608,GPAI011609,GPAI014964,GPAI020488,GPAI023533,GPAI027371,GPAI027453,GPAI028802,GPAI036470,GPAI040994,GPAI041238,GPAI043052,GPAI043202,GPAI043203,GPAI047053			SCAU013650
GAUT000428				GPAI017113
GAUT000451				GPAI037136	GPPI016389
GAUT000462,GAUT001409,GAUT003230,GAUT005187,GAUT009185,GAUT015374,GAUT019292,GAUT026652,GAUT029840,GAUT031280,GAUT033947,GAUT041201	GBRI003377,GBRI003544,GBRI003791,GBRI004312,GBRI012162,GBRI013997,GBRI018860,GBRI020728,GBRI028055,GBRI030182,GBRI034352	GFUI000084,GFUI001716,GFUI001717,GFUI004523,GFUI004959,GFUI020695,GFUI024422,GFUI027730,GFUI034658,GFUI039836,GFUI042383	GMOY001000,GMOY001914,GMOY002052,GMOY003850,GMOY003895,GMOY004749,GMOY004900,GMOY007520,GMOY010312,GMOY010688,GMOY010869,GMOY011744	GPAI002879,GPAI005930,GPAI015685,GPAI018390,GPAI018880,GPAI021539,GPAI021705,GPAI023916,GPAI024041,GPAI026950,GPAI031812,GPAI040570,GPAI045862,GPAI046779	GPPI001174,GPPI001397,GPPI006284,GPPI007179,GPPI009818,GPPI013002,GPPI022820,GPPI023839,GPPI024816,GPPI049838,GPPI050956,GPPI051021	MDOA000882,MDOA001186,MDOA001193,MDOA002069,MDOA002160,MDOA002408,MDOA002662,MDOA005515,MDOA007941,MDOA011812,MDOA012530,MDOA014076,MDOA014251	SCAU000617,SCAU000967,SCAU002325,SCAU003085,SCAU003925,SCAU003989,SCAU004345,SCAU008240,SCAU008337,SCAU009836,SCAU009924,SCAU012107,SCAU014838	FBgn0000115,FBgn0004908,FBgn0010348,FBgn0013749,FBgn0013750,FBgn0030088,FBgn0030375,FBgn0034446,FBgn0035866,FBgn0037551,FBgn0038915,FBgn0038916,FBgn0038947,FBgn0039889	LLOJ002027,LLOJ004768,LLOJ005980,LLOJ006330,LLOJ006348,LLOJ007384,LLOJ009870	AAEL002311,AAEL003281,AAEL004565,AAEL004568,AAEL004913,AAEL007065,AAEL007209,AAEL010012,AAEL010423,AAEL011599,AAEL013761,AAEL014177	AGAP002931,AGAP003905,AGAP004098,AGAP004227,AGAP004496,AGAP004586,AGAP005267,AGAP006890,AGAP011254,AGAP011730,AGAP012014,AGAP028538
GAUT000463,GAUT004991,GAUT011920,GAUT011925,GAUT011926,GAUT012795,GAUT013646,GAUT015134,GAUT030140,GAUT030605,GAUT030607,GAUT030608,GAUT030609,GAUT030610,GAUT030829,GAUT031546,GAUT037334,GAUT049443,GAUT050570	GBRI000919,GBRI002333,GBRI006397,GBRI011966,GBRI018953,GBRI019785,GBRI023117,GBRI024712,GBRI025871,GBRI028054,GBRI029217,GBRI032404,GBRI032664,GBRI032665,GBRI032666,GBRI032717,GBRI037246,GBRI037252,GBRI037253	GFUI004249,GFUI004251,GFUI004252,GFUI004257,GFUI004258,GFUI008881,GFUI008885,GFUI008890,GFUI008927,GFUI012102,GFUI012812,GFUI020101,GFUI025408,GFUI025727,GFUI026166,GFUI031380,GFUI031495,GFUI031690,GFUI042477,GFUI048022	GMOY000772,GMOY001469,GMOY001512,GMOY001513,GMOY002473,GMOY003554,GMOY003839,GMOY004177,GMOY004178,GMOY005118,GMOY006780,GMOY007021,GMOY008285,GMOY008455,GMOY008673,GMOY010019,GMOY010975,GMOY011743	GPAI004186,GPAI004872,GPAI007011,GPAI007179,GPAI007181,GPAI007189,GPAI007581,GPAI010738,GPAI020741,GPAI023807,GPAI026017,GPAI027751,GPAI027752,GPAI027764,GPAI027765,GPAI027766,GPAI028934,GPAI031674,GPAI032043	GPPI000115,GPPI000847,GPPI019694,GPPI023971,GPPI024896,GPPI026027,GPPI026836,GPPI026904,GPPI028286,GPPI028911,GPPI035322,GPPI035323,GPPI035324,GPPI035340,GPPI035341,GPPI035342,GPPI038503,GPPI040779,GPPI043869,GPPI046214,GPPI047735,GPPI049512	MDOA000199,MDOA001227,MDOA002122,MDOA004877,MDOA004918,MDOA004977,MDOA005148,MDOA005187,MDOA005334,MDOA005396,MDOA005629,MDOA005693,MDOA006173,MDOA006398,MDOA006663,MDOA006847,MDOA006884,MDOA008930,MDOA010381,MDOA010897,MDOA010921,MDOA011325,MDOA011486,MDOA011944,MDOA012840,MDOA013059,MDOA013064,MDOA015445,MDOA016531,MDOA016733	SCAU000165,SCAU000350,SCAU000487,SCAU001068,SCAU001172,SCAU001231,SCAU001238,SCAU002257,SCAU002440,SCAU003042,SCAU003279,SCAU003611,SCAU004089,SCAU004260,SCAU005114,SCAU005815,SCAU009119,SCAU009250,SCAU009613,SCAU010041,SCAU010486,SCAU011148,SCAU014186,SCAU014558,SCAU014747,SCAU015158,SCAU015487,SCAU015833,SCAU016154,SCAU016498	FBgn0010497,FBgn0010651,FBgn0016684,FBgn0024315,FBgn0025684,FBgn0028513,FBgn0029727,FBgn0030452,FBgn0031307,FBgn0031424,FBgn0031645,FBgn0033048,FBgn0033234,FBgn0034392,FBgn0034394,FBgn0034490,FBgn0034782,FBgn0034783,FBgn0034784,FBgn0034785,FBgn0038099,FBgn0038799,FBgn0039886,FBgn0042126,FBgn0050265,FBgn0050272,FBgn0058263	LLOJ000057,LLOJ001504,LLOJ001593,LLOJ001594,LLOJ001595,LLOJ001596,LLOJ001968,LLOJ002510,LLOJ003268,LLOJ003292,LLOJ003293,LLOJ003294,LLOJ003418,LLOJ003419,LLOJ003508,LLOJ004270,LLOJ004400,LLOJ004842,LLOJ005405,LLOJ007073,LLOJ007970,LLOJ008054,LLOJ008513,LLOJ009115,LLOJ009117,LLOJ010517	AAEL001113,AAEL001209,AAEL001656,AAEL001658,AAEL001867,AAEL003426,AAEL004247,AAEL004256,AAEL004268,AAEL004836,AAEL006409,AAEL006514,AAEL007485,AAEL009749,AAEL009753,AAEL012522	AGAP004402,AGAP006594,AGAP006595,AGAP007732,AGAP007733,AGAP007992,AGAP008931,AGAP008942,AGAP009498,AGAP009649,AGAP010370,AGAP010372,AGAP011426,AGAP012251
GAUT000464				GPAI023806
GAUT000485		GFUI036834		GPAI010178	GPPI037223
GAUT000491,GAUT007169,GAUT014810,GAUT018604,GAUT022572,GAUT023072,GAUT030352,GAUT034912,GAUT035408,GAUT035837,GAUT037859,GAUT038865,GAUT041867,GAUT046129,GAUT048737,GAUT051726,GAUT051954	GBRI000226,GBRI002327,GBRI004982,GBRI004988,GBRI007095,GBRI010003,GBRI012822,GBRI019352,GBRI028932,GBRI031007,GBRI032091,GBRI033753,GBRI035754,GBRI035755,GBRI036855,GBRI037476,GBRI042364	GFUI005605,GFUI015341,GFUI016889,GFUI028612,GFUI034351,GFUI035668,GFUI036377,GFUI036404,GFUI036826,GFUI038255,GFUI043225,GFUI047418,GFUI047709,GFUI050788,GFUI053372	GMOY002651,GMOY004521,GMOY005179,GMOY006636,GMOY006767,GMOY006903,GMOY007765,GMOY008798,GMOY009111,GMOY009301,GMOY010450,GMOY011823,GMOY011997,GMOY012001,GMOY012068,GMOY012119,GMOY012161	GPAI007832,GPAI008522,GPAI010186,GPAI017332,GPAI019001,GPAI019597,GPAI021450,GPAI023998,GPAI028941,GPAI029482,GPAI032398,GPAI037343,GPAI044844,GPAI045130,GPAI046497,GPAI046718	GPPI009923,GPPI012370,GPPI016208,GPPI017451,GPPI019011,GPPI019355,GPPI029622,GPPI029624,GPPI032837,GPPI032911,GPPI034168,GPPI036820,GPPI037221,GPPI040785,GPPI044149,GPPI047278,GPPI050255	MDOA001172,MDOA001259,MDOA005747,MDOA007493,MDOA007526,MDOA007765,MDOA008877,MDOA009703,MDOA010837,MDOA011011,MDOA013613,MDOA013652,MDOA014354,MDOA014609,MDOA015069,MDOA015286,MDOA015456	SCAU000153,SCAU000566,SCAU001753,SCAU001857,SCAU002340,SCAU006534,SCAU007665,SCAU007750,SCAU008229,SCAU008372,SCAU009401,SCAU009805,SCAU010626,SCAU011821,SCAU012546,SCAU014387,SCAU014721	FBgn0004622,FBgn0004841,FBgn0004842,FBgn0033058,FBgn0035610,FBgn0036789,FBgn0036790,FBgn0036934,FBgn0037100,FBgn0037408,FBgn0038139,FBgn0038140,FBgn0038201,FBgn0038880,FBgn0039595,FBgn0050106,FBgn0085410,FBgn0266429	LLOJ000784,LLOJ001371,LLOJ001944,LLOJ002080,LLOJ002529,LLOJ003372,LLOJ003560,LLOJ004282,LLOJ005209,LLOJ006589,LLOJ006930,LLOJ008012,LLOJ009972,LLOJ010020	AAEL003473,AAEL003647,AAEL003747,AAEL004732,AAEL006076,AAEL006636,AAEL006947,AAEL007169,AAEL007924,AAEL008296,AAEL009698,AAEL010626,AAEL011026,AAEL012356,AAEL012385,AAEL012796,AAEL012920,AAEL013505,AAEL015418,AAEL017005,AAEL017048,AAEL017335,AAEL017410	AGAP000115,AGAP000351,AGAP000658,AGAP001379,AGAP001592,AGAP001773,AGAP002824,AGAP003076,AGAP003244,AGAP003335,AGAP003631,AGAP003658,AGAP004122,AGAP004123,AGAP008702,AGAP010486,AGAP010851,AGAP011452,AGAP012268,AGAP012378,AGAP012824
GAUT000498	GBRI042977	GFUI045444			GPPI030644
GAUT000499				GPAI040926
GAUT000505,GAUT013937,GAUT018560,GAUT021256,GAUT021258,GAUT033453,GAUT040164,GAUT047428					GPPI039237
GAUT000508				GPAI013740	GPPI030641				LLOJ003967	AAEL008918
GAUT000511,GAUT001844,GAUT001887,GAUT006792,GAUT007108,GAUT012755,GAUT013608,GAUT029896,GAUT032649,GAUT036562,GAUT036587,GAUT042868,GAUT042870,GAUT049071	GBRI004763,GBRI016640,GBRI030157,GBRI030183,GBRI032798,GBRI034553,GBRI036897,GBRI037607,GBRI040903,GBRI043919	GFUI009292,GFUI009681,GFUI009730,GFUI016967,GFUI016968,GFUI028082,GFUI028842,GFUI039048,GFUI039379,GFUI040538,GFUI042405,GFUI052799	GMOY000834,GMOY001309,GMOY002475,GMOY002850,GMOY003244,GMOY006837,GMOY007010,GMOY007534,GMOY007936,GMOY010359,GMOY011749	GPAI001839,GPAI004234,GPAI007859,GPAI009058,GPAI020501,GPAI022280,GPAI022285,GPAI027940,GPAI028488,GPAI028497,GPAI031724,GPAI032912,GPAI032927,GPAI042672	GPPI001667,GPPI015397,GPPI015450,GPPI023299,GPPI027368,GPPI028346,GPPI032372,GPPI032442,GPPI032682,GPPI034872,GPPI039071,GPPI041387,GPPI049345	MDOA001323,MDOA003545,MDOA003755,MDOA005423,MDOA010102,MDOA011094,MDOA011460,MDOA011652,MDOA014841,MDOA014851,MDOA015338,MDOA015575	SCAU002961,SCAU003107,SCAU003647,SCAU005368,SCAU005765,SCAU012812,SCAU014145,SCAU015523,SCAU016014,SCAU016363	FBgn0000233,FBgn0003499,FBgn0020378,FBgn0025679,FBgn0034946,FBgn0039169,FBgn0040765,FBgn0043364,FBgn0261434,FBgn0261705	LLOJ001346,LLOJ001749,LLOJ002499,LLOJ003205,LLOJ003369,LLOJ003482,LLOJ006638,LLOJ007007,LLOJ008095	AAEL003465,AAEL003875,AAEL004806,AAEL006609,AAEL008774,AAEL010439,AAEL012404,AAEL014006,AAEL018031	AGAP000673,AGAP000674,AGAP002773,AGAP004282,AGAP004438,AGAP004517,AGAP004994,AGAP009889,AGAP010520,AGAP011502,AGAP013162
GAUT000530	GBRI039584	GFUI043456	GMOY001976	GPAI036495	GPPI034016	MDOA009731	SCAU006650	FBgn0030870	LLOJ002174	AAEL010898	AGAP002361
GAUT000538				GPAI036497
GAUT000540				GPAI036505
GAUT000542,GAUT018455,GAUT022724,GAUT036797,GAUT039464,GAUT050534,GAUT051128		GFUI000434,GFUI037536,GFUI051737	GMOY002350	GPAI008423,GPAI026874	GPPI046761	MDOA007268	SCAU007355	FBgn0000447	LLOJ008201	AAEL006033	AGAP002037
GAUT000543	GBRI034572				GPPI040596	MDOA009153	SCAU000249	FBgn0034804	LLOJ007639	AAEL004817	AGAP010540
GAUT000544		GFUI021600		GPAI036889	GPPI042057
GAUT000545,GAUT001799,GAUT002908,GAUT022610,GAUT024425,GAUT037204,GAUT051586	GBRI006688,GBRI009521,GBRI010248,GBRI018752,GBRI018771,GBRI021262,GBRI021271,GBRI021272,GBRI035713,GBRI042129,GBRI042888	GFUI001875,GFUI011441,GFUI011442,GFUI013615,GFUI025136	GMOY000718,GMOY001248,GMOY003862,GMOY006611,GMOY006841,GMOY010271	GPAI022693,GPAI032867,GPAI037382,GPAI041395,GPAI042434	GPPI003842,GPPI012804,GPPI023264,GPPI044741	MDOA001318,MDOA003069,MDOA004678,MDOA007329,MDOA014858	SCAU006546,SCAU007455,SCAU009015,SCAU012257	FBgn0023511,FBgn0032480,FBgn0039634,FBgn0051202,FBgn0259170	LLOJ000576,LLOJ000692,LLOJ004984,LLOJ006476	AAEL002645,AAEL005639,AAEL006074,AAEL013678,AAEL014721	AGAP000558,AGAP003884,AGAP008749,AGAP012463
GAUT000547,GAUT022706		GFUI008812		GPAI025935	GPPI044749,GPPI046273
GAUT000548,GAUT018428,GAUT022149,GAUT022447,GAUT022707,GAUT047054
GAUT000554,GAUT002465,GAUT031287,GAUT031288,GAUT041538,GAUT041541,GAUT041542	GBRI029710,GBRI029722,GBRI029723,GBRI029724	GFUI026098,GFUI033390,GFUI041785,GFUI041788,GFUI041791,GFUI041792,GFUI041799,GFUI041808	GMOY003330,GMOY003331	GPAI021177,GPAI021191,GPAI021193	GPPI015992,GPPI036546,GPPI036552,GPPI036558,GPPI047756,GPPI047758,GPPI050945	MDOA011717	SCAU015183	FBgn0031844,FBgn0039854,FBgn0039855,FBgn0039856		AAEL003569	AGAP003848
GAUT000555		GFUI021607	GMOY001909,GMOY007219	GPAI036881	GPPI042054	MDOA002885	SCAU002064	FBgn0034803	LLOJ005371	AAEL004406
GAUT000556,GAUT009274,GAUT019834,GAUT024301,GAUT026643,GAUT027522,GAUT034853,GAUT036815,GAUT042713		GFUI004716,GFUI039735	GMOY001172,GMOY001881,GMOY007212,GMOY007513,GMOY010532	GPAI005931,GPAI020200,GPAI020785,GPAI025940,GPAI025941,GPAI026799,GPAI027126,GPAI028585,GPAI029025,GPAI032091,GPAI039049	GPPI000256,GPPI001396,GPPI004207,GPPI004294,GPPI009312,GPPI015064,GPPI019400,GPPI028248,GPPI033588,GPPI035689,GPPI035695,GPPI035696,GPPI037508,GPPI037770,GPPI038381,GPPI039451,GPPI039541,GPPI044579,GPPI045566,GPPI045665,GPPI046156,GPPI046604,GPPI047209,GPPI047445,GPPI050708
GAUT000558				GPAI033588
GAUT000562,GAUT002207,GAUT026083,GAUT034713	GBRI012855,GBRI028086	GFUI020253,GFUI020884,GFUI038226,GFUI051239	GMOY000413,GMOY000861,GMOY005985,GMOY011352	GPAI009476,GPAI009490,GPAI029910	GPPI004845,GPPI027911,GPPI035790,GPPI035791	MDOA010997,MDOA013486,MDOA014757	SCAU004715,SCAU006492,SCAU016080	FBgn0004864,FBgn0025936,FBgn0046685	LLOJ000459,LLOJ003118,LLOJ007872	AAEL008301,AAEL010711,AAEL011714,AAEL012553,AAEL014844,AAEL017107	AGAP000489,AGAP006960,AGAP008319,AGAP008354,AGAP012828
GAUT000567,GAUT036263,GAUT036717		GFUI004499			GPPI006957,GPPI027652,GPPI031594
GAUT000587,GAUT040930	GBRI044884	GFUI004325,GFUI032755	GMOY000094	GPAI008342	GPPI048135,GPPI050109	MDOA004393	SCAU000402	FBgn0029825,FBgn0052756		AAEL002939	AGAP028166
GAUT000588,GAUT000589,GAUT001237,GAUT008450,GAUT015773,GAUT020458,GAUT021049,GAUT021058,GAUT021059,GAUT021060,GAUT022022,GAUT022566,GAUT027960,GAUT041073,GAUT041074	GBRI014466,GBRI014487,GBRI017423,GBRI025440,GBRI027081,GBRI030743,GBRI034025,GBRI035757,GBRI040288,GBRI040289,GBRI040596,GBRI044888,GBRI044889	GFUI009081,GFUI032113,GFUI032773,GFUI034353,GFUI034573,GFUI044706,GFUI044708,GFUI044709,GFUI047611,GFUI050344	GMOY000251,GMOY000525,GMOY000914,GMOY002089,GMOY002695,GMOY002858,GMOY003165,GMOY003252,GMOY004685,GMOY005405,GMOY011685,GMOY011686	GPAI006652,GPAI006653,GPAI008344,GPAI008345,GPAI008346,GPAI008861,GPAI019069,GPAI028043,GPAI030498,GPAI037336,GPAI046098,GPAI046278,GPAI046282,GPAI046949	GPPI000166,GPPI000167,GPPI008553,GPPI008554,GPPI011746,GPPI013102,GPPI014580,GPPI016699,GPPI016704,GPPI027040,GPPI034181,GPPI048136,GPPI048137	MDOA001354,MDOA005305,MDOA005817,MDOA006054,MDOA007801,MDOA010714,MDOA014835,MDOA014958	SCAU000867,SCAU001177,SCAU002170,SCAU002977,SCAU008219,SCAU009222,SCAU009351,SCAU013531,SCAU014318,SCAU014375,SCAU015746,SCAU015753	FBgn0025378,FBgn0025383,FBgn0029826,FBgn0029827,FBgn0034776,FBgn0035003,FBgn0035971,FBgn0036832,FBgn0052755,FBgn0085200	LLOJ001496	AAEL001234,AAEL003308,AAEL008085,AAEL008093,AAEL008097,AAEL013623,AAEL013628,AAEL015638	AGAP006087
GAUT000600	GBRI018355	GFUI000112	GMOY008646	GPAI013131	GPPI000843				LLOJ008034	AAEL009741,AAEL013832	AGAP004662
GAUT000606		GFUI000128			GPPI011146
GAUT000607,GAUT040540
GAUT000609					GPPI011147
GAUT000618				GPAI006125
GAUT000623	GBRI013933,GBRI013940	GFUI039777	GMOY004829	GPAI006132	GPPI041234	MDOA000710,MDOA008563	SCAU000207	FBgn0038197	LLOJ008538	AAEL012847	AGAP001577
GAUT000624	GBRI013938	GFUI039778	GMOY010251	GPAI006122	GPPI041233		SCAU010613
GAUT000631	GBRI037190	GFUI031677	GMOY011741		GPPI041801	MDOA016822	SCAU009176	FBgn0028996	LLOJ005577	AAEL002359	AGAP000061
GAUT000632	GBRI006613
GAUT000640		GFUI031679		GPAI023796	GPPI041796
GAUT000641,GAUT000642,GAUT009071,GAUT010599,GAUT035748,GAUT036688,GAUT036840,GAUT041490,GAUT042741	GBRI006610	GFUI000288,GFUI002167,GFUI002173,GFUI003800,GFUI010956,GFUI019245,GFUI021903,GFUI031693,GFUI032279,GFUI040690,GFUI041891,GFUI041917,GFUI048880,GFUI048884,GFUI051935,GFUI052902	GMOY004396,GMOY010317	GPAI003261,GPAI009501,GPAI037855,GPAI043192
GAUT000643,GAUT010435		GFUI016251,GFUI022072,GFUI025397,GFUI041918,GFUI048876			GPPI025469,GPPI043815,GPPI044118,GPPI049783
GAUT000645				GPAI017897	GPPI031134
GAUT000647,GAUT002429,GAUT021241,GAUT023978,GAUT033870,GAUT034373,GAUT036919,GAUT036928,GAUT039205		GFUI025396,GFUI034831,GFUI041734,GFUI042556,GFUI046542	GMOY001934,GMOY010616,GMOY011258,GMOY011738	GPAI006963,GPAI022178,GPAI024368,GPAI030734,GPAI032638
GAUT000648,GAUT011188,GAUT013787,GAUT022382,GAUT027505,GAUT028592,GAUT035688,GAUT038449,GAUT040288,GAUT040469,GAUT047427		GFUI019731,GFUI042056			GPPI006501,GPPI023465,GPPI046560
GAUT000656	GBRI035356	GFUI037853	GMOY000182	GPAI040037	GPPI000207	MDOA014244	SCAU015688	FBgn0033446	LLOJ004004	AAEL005593	AGAP010640
GAUT000657	GBRI035359	GFUI037854	GMOY004118	GPAI001565	GPPI045988	MDOA009227	SCAU005359	FBgn0033447		AAEL005590
GAUT000658,GAUT012815	GBRI035364	GFUI025722,GFUI037879	GMOY004346	GPAI042637	GPPI030252,GPPI040786	MDOA003190,MDOA006202,MDOA008297,MDOA009434,MDOA009746,MDOA011970	SCAU004452,SCAU007995,SCAU009279,SCAU014413	FBgn0000078,FBgn0000079,FBgn0020506	LLOJ004838,LLOJ004839,LLOJ004841,LLOJ004880,LLOJ004881,LLOJ004882,LLOJ004885,LLOJ005909	AAEL001130,AAEL006719,AAEL007673,AAEL007675,AAEL008451,AAEL008452,AAEL008456,AAEL013421	AGAP002317,AGAP002318,AGAP006371,AGAP012230
GAUT000659,GAUT013754,GAUT033687
GAUT000677,GAUT028264,GAUT036936,GAUT043112,GAUT049087		GFUI000638,GFUI011181,GFUI028206,GFUI042527		GPAI038231,GPAI041134	GPPI036214,GPPI037925,GPPI042216,GPPI047411,GPPI049786
GAUT000680					GPPI042424
GAUT000681,GAUT035480,GAUT035481,GAUT042706,GAUT044743,GAUT048013,GAUT048020	GBRI002413,GBRI007819,GBRI007828,GBRI015302,GBRI015303,GBRI018106,GBRI037095	GFUI014678,GFUI014690,GFUI026842,GFUI035056,GFUI035067,GFUI044193,GFUI044195,GFUI047435,GFUI050096,GFUI050424,GFUI050425,GFUI051731	GMOY000286,GMOY002646,GMOY003579,GMOY009244,GMOY010516	GPAI017086,GPAI017087,GPAI017317,GPAI025898,GPAI032302,GPAI032304,GPAI040757,GPAI040770	GPPI010369,GPPI010370,GPPI020345,GPPI020348,GPPI042407,GPPI044580,GPPI048220,GPPI050262	MDOA000760,MDOA002859,MDOA003276,MDOA004142,MDOA004515,MDOA006622,MDOA008757	SCAU004449,SCAU004482,SCAU004702,SCAU006371,SCAU008777,SCAU010359,SCAU013293,SCAU016445	FBgn0002921,FBgn0030343,FBgn0052451,FBgn0259214,FBgn0263006,FBgn0266432,FBgn0267363	LLOJ001203,LLOJ001506,LLOJ002423,LLOJ002424,LLOJ003827,LLOJ007144,LLOJ008492,LLOJ008494	AAEL003433,AAEL003518,AAEL005561,AAEL006582,AAEL012062,AAEL015646,AAEL017456,AAEL017466,AAEL017489	AGAP002858,AGAP006186,AGAP010638,AGAP011754,AGAP012115
GAUT000682,GAUT000970				GPAI014770,GPAI017088	GPPI039969
GAUT000691	GBRI042969	GFUI036691	GMOY000062	GPAI013739	GPPI030657				LLOJ003965,LLOJ003966	AAEL008916	AGAP013138
GAUT000692,GAUT010789,GAUT012441,GAUT013577,GAUT020437,GAUT022057,GAUT024517,GAUT031006,GAUT033410,GAUT033692,GAUT038789,GAUT038965,GAUT038966	GBRI005365	GFUI028050	GMOY007974	GPAI030608	GPPI034853	MDOA014792	SCAU011568	FBgn0038925	LLOJ000311	AAEL014630	AGAP003843
GAUT000697				GPAI013308
GAUT000702,GAUT019057,GAUT023661,GAUT029224,GAUT031770,GAUT032982,GAUT044141,GAUT051092	GBRI000962,GBRI008399,GBRI021916,GBRI024876,GBRI025288	GFUI004664,GFUI005175,GFUI027758,GFUI028964,GFUI033107,GFUI042229,GFUI042708	GMOY000952,GMOY002197,GMOY003097,GMOY003915,GMOY006128,GMOY006590,GMOY008242,GMOY008362	GPAI004499,GPAI012268,GPAI020373,GPAI026593,GPAI028631,GPAI028958,GPAI036708,GPAI045287	GPPI004262,GPPI021441,GPPI038558,GPPI039737,GPPI041445,GPPI046667,GPPI049571	MDOA000498,MDOA014762,MDOA014815,MDOA014969,MDOA015024	SCAU003933,SCAU004175,SCAU006719,SCAU009608,SCAU014628,SCAU015603	FBgn0015509,FBgn0032956,FBgn0033260,FBgn0036332,FBgn0039632,FBgn0261268	LLOJ001198,LLOJ001231,LLOJ006776,LLOJ007109,LLOJ009791	AAEL003466,AAEL006291,AAEL006929,AAEL007187,AAEL007353,AAEL008008,AAEL013530	AGAP002404,AGAP003605,AGAP007727,AGAP008007,AGAP008105,AGAP012905
GAUT000704		GFUI017891,GFUI048453	GMOY010838	GPAI040923	GPPI000310,GPPI036077
GAUT000711,GAUT005463
GAUT000713	GBRI037123	GFUI016226,GFUI016227	GMOY000332	GPAI038177,GPAI038188	GPPI041623,GPPI041633			FBgn0039897
GAUT000724	GBRI028119		GMOY000736	GPAI007150	GPPI042658
GAUT000726				GPAI007168
GAUT000729,GAUT005816		GFUI038952		GPAI007153,GPAI040925,GPAI043118	GPPI042857,GPPI045102
GAUT000730,GAUT001138					GPPI045104
GAUT000735,GAUT007498,GAUT011803,GAUT039608	GBRI002142,GBRI014023	GFUI000792,GFUI015851,GFUI026982,GFUI035006	GMOY000916,GMOY002113,GMOY002303,GMOY006937	GPAI000637,GPAI022240,GPAI037930	GPPI041342,GPPI044374,GPPI049911	MDOA010803,MDOA014109	SCAU008095,SCAU012222	FBgn0032247,FBgn0039219	LLOJ000402,LLOJ003948	AAEL003769,AAEL013150	AGAP003700,AGAP009013
GAUT000736	GBRI002109	GFUI026983	GMOY002114		GPPI041346	MDOA001296,MDOA008797,MDOA009283	SCAU013681	FBgn0260749	LLOJ006297,LLOJ006298	AAEL000480,AAEL013363,AAEL013644	AGAP008509
GAUT000740				GPAI001474
GAUT000741,GAUT044845	GBRI040511	GFUI011258,GFUI049612,GFUI049614	GMOY009485	GPAI033573,GPAI041261	GPPI036075,GPPI042757	MDOA009219	SCAU002373	FBgn0027784	LLOJ006598	AAEL008416	AGAP002307
GAUT000745,GAUT029027,GAUT034539	GBRI009067,GBRI023037,GBRI034485	GFUI007969,GFUI025947,GFUI026060	GMOY002316,GMOY002898,GMOY003119	GPAI006510,GPAI021969,GPAI033029	GPPI032144,GPPI046044,GPPI048921	MDOA005074,MDOA005586,MDOA011029	SCAU003350,SCAU005876,SCAU010252	FBgn0027363,FBgn0031450,FBgn0035995	LLOJ005882,LLOJ006372,LLOJ006529	AAEL002240,AAEL005276,AAEL005339	AGAP006097,AGAP008494,AGAP008887
GAUT000747,GAUT020073	GBRI035990	GFUI046179	GMOY001938,GMOY008837	GPAI003244,GPAI021983	GPPI039843	MDOA003354	SCAU010057	FBgn0001961		AAEL007546	AGAP008908
GAUT000749,GAUT006363
GAUT000757				GPAI000517
GAUT000777,GAUT005250,GAUT011330,GAUT029075,GAUT039553,GAUT040908	GBRI012232,GBRI022826,GBRI022877,GBRI034506	GFUI025972,GFUI028478,GFUI032038,GFUI032060	GMOY006697,GMOY007226,GMOY010214	GPAI020524,GPAI020562,GPAI029680,GPAI040650	GPPI006376,GPPI032157,GPPI045369,GPPI046575	MDOA001226,MDOA001503,MDOA002494,MDOA004948	SCAU000658,SCAU008004,SCAU009361,SCAU015810	FBgn0030554,FBgn0031238,FBgn0032750,FBgn0032819	LLOJ008541,LLOJ008542	AAEL001171,AAEL002182,AAEL005898,AAEL012140	AGAP000856,AGAP002791,AGAP008484,AGAP009171
GAUT000781	GBRI013860	GFUI033797	GMOY000619	GPAI045667	GPPI047344	MDOA004554	SCAU000890
GAUT000782,GAUT000964,GAUT003166,GAUT005327,GAUT006058,GAUT014908,GAUT019416,GAUT019716,GAUT020959,GAUT023806,GAUT024294,GAUT024295,GAUT025315,GAUT027886,GAUT030206,GAUT036314,GAUT038998,GAUT042610,GAUT042620	GBRI000178,GBRI001199,GBRI006849,GBRI007592,GBRI013859,GBRI013960,GBRI020891,GBRI020895,GBRI022063,GBRI023807,GBRI023995,GBRI029020,GBRI034615,GBRI036734,GBRI039959,GBRI041557,GBRI041739	GFUI004439,GFUI005328,GFUI008661,GFUI009969,GFUI012921,GFUI013545,GFUI013551,GFUI020493,GFUI022262,GFUI022498,GFUI025081,GFUI029603,GFUI032863,GFUI033796,GFUI041094,GFUI043622,GFUI046036,GFUI046373	GMOY000146,GMOY000617,GMOY001724,GMOY003531,GMOY005495,GMOY006056,GMOY006714,GMOY007143,GMOY007441,GMOY008138,GMOY009020,GMOY009091,GMOY011343,GMOY011704,GMOY013061	GPAI001151,GPAI006083,GPAI006156,GPAI010467,GPAI018262,GPAI019734,GPAI022599,GPAI023286,GPAI034624,GPAI039264,GPAI043932,GPAI043935,GPAI044909,GPAI044947,GPAI045668,GPAI046334,GPAI047156,GPAI047328	GPPI006767,GPPI011209,GPPI013141,GPPI014047,GPPI016260,GPPI021084,GPPI021732,GPPI030341,GPPI032061,GPPI032606,GPPI032648,GPPI033009,GPPI040034,GPPI040451,GPPI040455,GPPI041252,GPPI047345,GPPI049457,GPPI050203	MDOA000348,MDOA000720,MDOA000997,MDOA002170,MDOA004468,MDOA005341,MDOA005666,MDOA005697,MDOA006494,MDOA007238,MDOA008130,MDOA008417,MDOA009148,MDOA011551,MDOA012729	SCAU000095,SCAU000150,SCAU001137,SCAU002007,SCAU002504,SCAU003398,SCAU004012,SCAU004580,SCAU008857,SCAU010874,SCAU011764,SCAU013840,SCAU015057,SCAU015567,SCAU016424	FBgn0001330,FBgn0002774,FBgn0003483,FBgn0004581,FBgn0026713,FBgn0030246,FBgn0030833,FBgn0031631,FBgn0032194,FBgn0032883,FBgn0033160,FBgn0052533,FBgn0086444,FBgn0086895	LLOJ003474,LLOJ004723,LLOJ005249,LLOJ005794,LLOJ006761,LLOJ006942,LLOJ008867,LLOJ009534,LLOJ010044	AAEL001618,AAEL001719,AAEL004117,AAEL004419,AAEL004859,AAEL007150,AAEL008035,AAEL008140,AAEL010732,AAEL011534,AAEL013182,AAEL013235,AAEL014106,AAEL014155,AAEL014256,AAEL015570	AGAP001338,AGAP002223,AGAP002687,AGAP002829,AGAP006138,AGAP006599,AGAP007212,AGAP007953,AGAP008081,AGAP008239,AGAP008528,AGAP009093,AGAP010872,AGAP011149
GAUT000783						MDOA016511	SCAU011170
GAUT000784,GAUT006646,GAUT006647,GAUT006650	GBRI013863,GBRI030234,GBRI030246	GFUI033801,GFUI033806,GFUI049118,GFUI049119,GFUI049120	GMOY000618,GMOY002784,GMOY005387,GMOY006939,GMOY012126	GPAI002022,GPAI002026,GPAI002033,GPAI045665	GPPI012578,GPPI047347,GPPI049643,GPPI049644	MDOA001424,MDOA001451,MDOA001709,MDOA002117,MDOA010531,MDOA010882,MDOA010927,MDOA011200,MDOA012090,MDOA012891,MDOA014880,MDOA016129,MDOA016523,MDOA016651	SCAU000244,SCAU001540,SCAU001784,SCAU004258,SCAU008684,SCAU009562,SCAU013003,SCAU014350,SCAU014773,SCAU014952,SCAU014966	FBgn0023000,FBgn0028956,FBgn0034219,FBgn0035132,FBgn0035623,FBgn0035789,FBgn0035847,FBgn0045442,FBgn0045443,FBgn0050018,FBgn0051720	LLOJ002123,LLOJ002178	AAEL010980,AAEL010981,AAEL010982,AAEL011521,AAEL017160,AAEL017259	AGAP004026,AGAP006215,AGAP006216,AGAP006218
GAUT000788,GAUT043626		GFUI012130			GPPI044235
GAUT000790		GFUI026030		GPAI004607,GPAI045674	GPPI046618
GAUT000792		GFUI040683		GPAI021519	GPPI048247
GAUT000801	GBRI028065	GFUI038706		GPAI017192	GPPI031193
GAUT000803,GAUT008216,GAUT015366,GAUT015464,GAUT016843,GAUT020300,GAUT025784,GAUT025785,GAUT032157,GAUT033015,GAUT042123,GAUT044425,GAUT048977	GBRI000194,GBRI005238,GBRI006108,GBRI023398,GBRI023810,GBRI025591,GBRI026084,GBRI029367,GBRI035054,GBRI035353,GBRI036966,GBRI038302,GBRI043746	GFUI001605,GFUI001748,GFUI004131,GFUI005150,GFUI024333,GFUI033506,GFUI038050,GFUI040799,GFUI046164,GFUI049020,GFUI051909,GFUI052860	GMOY000690,GMOY002486,GMOY002759,GMOY003445,GMOY003611,GMOY003635,GMOY003775,GMOY007481,GMOY007776,GMOY007852,GMOY008429,GMOY009553	GPAI005004,GPAI007919,GPAI012304,GPAI016819,GPAI018412,GPAI032443,GPAI032616,GPAI035602,GPAI035603,GPAI041560,GPAI042969,GPAI048239	GPPI000383,GPPI001062,GPPI001198,GPPI003987,GPPI016791,GPPI023804,GPPI026945,GPPI030253,GPPI030255,GPPI030258,GPPI038027	MDOA000450,MDOA000513,MDOA004617,MDOA004746,MDOA005318,MDOA005982,MDOA007717,MDOA008533,MDOA010798,MDOA011436,MDOA011692,MDOA011803	SCAU001670,SCAU005659,SCAU007413,SCAU008941,SCAU009267,SCAU010225,SCAU011174,SCAU012909,SCAU014111,SCAU014302,SCAU014744,SCAU015748,SCAU016215	FBgn0017561,FBgn0027589,FBgn0033257,FBgn0035192,FBgn0037690,FBgn0038165,FBgn0038621,FBgn0085425,FBgn0259242,FBgn0260971,FBgn0262685	LLOJ000887,LLOJ001013,LLOJ002705,LLOJ003735,LLOJ003942,LLOJ004008,LLOJ004511,LLOJ005772,LLOJ006760,LLOJ007001,LLOJ007173,LLOJ007338,LLOJ007409	AAEL004046,AAEL004463,AAEL004478,AAEL004664,AAEL006293,AAEL007386,AAEL009544,AAEL009548,AAEL009549,AAEL011786,AAEL011924,AAEL013184	AGAP000079,AGAP002224,AGAP002466,AGAP004717,AGAP004718,AGAP004720,AGAP004896,AGAP010806,AGAP011924,AGAP028611
GAUT000819				GPAI013874
GAUT000829	GBRI037172	GFUI045512	GMOY011725	GPAI041154	GPPI041043,GPPI050140	MDOA001882	SCAU005509	FBgn0052016	LLOJ008614,LLOJ009280	AAEL018235	AGAP000453
GAUT000833	GBRI002460	GFUI003116	GMOY005715	GPAI039637	GPPI000738	MDOA014147	SCAU005618	FBgn0033153	LLOJ003653	AAEL006883,AAEL006886	AGAP007650,AGAP007651
GAUT000835	GBRI002457	GFUI003110		GPAI039630	GPPI048800	MDOA013321	SCAU015932	FBgn0033154
GAUT000836,GAUT005610,GAUT018383,GAUT021583	GBRI002464,GBRI015995,GBRI016989	GFUI003104,GFUI003105,GFUI009257,GFUI026407,GFUI026409	GMOY005479,GMOY005481,GMOY011902,GMOY012253,GMOY012254	GPAI004557,GPAI037164,GPAI039623,GPAI039631	GPPI042182,GPPI048802,GPPI048803	MDOA003948,MDOA006773,MDOA006970,MDOA012084,MDOA013204,MDOA014647,MDOA015498	SCAU000731,SCAU003217,SCAU008112,SCAU013294,SCAU014347	FBgn0026389,FBgn0028963,FBgn0032096	LLOJ010520,LLOJ010521,LLOJ010522,LLOJ010523	AAEL005999,AAEL006003,AAEL006005,AAEL009982,AAEL011583	AGAP009519,AGAP009520,AGAP011631
GAUT000838,GAUT003859,GAUT016846,GAUT048351,GAUT048352	GBRI005036,GBRI005240,GBRI010971,GBRI010972,GBRI033375	GFUI015034,GFUI015041,GFUI022755,GFUI038054,GFUI044880,GFUI047911	GMOY000689,GMOY002044,GMOY007331	GPAI003116,GPAI003117,GPAI035512,GPAI041565	GPPI016771,GPPI024233,GPPI024234,GPPI025471,GPPI039966,GPPI047083	MDOA003600,MDOA007084,MDOA007151,MDOA008810,MDOA014980	SCAU002047,SCAU006009,SCAU009205,SCAU011114,SCAU014779	FBgn0031566,FBgn0034588,FBgn0036836,FBgn0036837,FBgn0038008	LLOJ005011	AAEL018273	AGAP009843
GAUT000839,GAUT033214	GBRI028362,GBRI033377	GFUI001819,GFUI022753,GFUI037258	GMOY007330,GMOY010751	GPAI009243,GPAI035510	GPPI025466,GPPI027278,GPPI040563	MDOA003080,MDOA006161	SCAU005243,SCAU008999,SCAU011355	FBgn0033627		AAEL001879,AAEL010261	AGAP009140
GAUT000844					GPPI025468
GAUT000849	GBRI017115	GFUI029449,GFUI036643,GFUI039873	GMOY010357		GPPI004388,GPPI005491,GPPI037997,GPPI041127	MDOA014303	SCAU004626	FBgn0053303		AAEL013071	AGAP010174
GAUT000850,GAUT005906,GAUT012591,GAUT013231,GAUT014468,GAUT014620,GAUT016489,GAUT016512,GAUT017979,GAUT024516,GAUT026519,GAUT027983,GAUT034459,GAUT036827,GAUT036828,GAUT040562,GAUT046637,GAUT050447,GAUT051014,GAUT051485	GBRI000277,GBRI004928,GBRI012584,GBRI017111,GBRI021660,GBRI022353,GBRI022691,GBRI023749,GBRI024564,GBRI024743,GBRI025242,GBRI028053,GBRI028207,GBRI028701,GBRI029423,GBRI031408,GBRI039242,GBRI039244,GBRI042168	GFUI014870,GFUI017538,GFUI017539,GFUI018413,GFUI018814,GFUI021384,GFUI023561,GFUI023597,GFUI028243,GFUI032199,GFUI032209,GFUI033740,GFUI035844,GFUI039871,GFUI043408,GFUI044302,GFUI044380,GFUI045299,GFUI053130	GMOY000994,GMOY001157,GMOY002134,GMOY003838,GMOY003938,GMOY004609,GMOY005248,GMOY005374,GMOY005962,GMOY006248,GMOY008123,GMOY008453,GMOY009141,GMOY009214,GMOY009221,GMOY009261,GMOY010356,GMOY010726,GMOY011721	GPAI002217,GPAI004300,GPAI011906,GPAI012719,GPAI018016,GPAI018042,GPAI018501,GPAI018515,GPAI020237,GPAI022242,GPAI026460,GPAI033408,GPAI033725,GPAI036144,GPAI036253,GPAI040798,GPAI041204,GPAI041205,GPAI047501,GPAI047544	GPPI007488,GPPI017746,GPPI020184,GPPI020559,GPPI022545,GPPI025946,GPPI025947,GPPI026217,GPPI026751,GPPI028148,GPPI028864,GPPI033200,GPPI041135,GPPI043151,GPPI044216,GPPI045583,GPPI045594,GPPI045660,GPPI046834,GPPI047697	MDOA001481,MDOA001551,MDOA002302,MDOA006548,MDOA007393,MDOA007610,MDOA008214,MDOA009854,MDOA010679,MDOA011193,MDOA012133,MDOA012867,MDOA013879,MDOA013984,MDOA014268,MDOA015016	SCAU001086,SCAU002365,SCAU003166,SCAU003860,SCAU006581,SCAU006832,SCAU006965,SCAU007239,SCAU007664,SCAU008625,SCAU009022,SCAU010694,SCAU011024,SCAU011143,SCAU012561,SCAU015374,SCAU015517,SCAU015744,SCAU015935	FBgn0029974,FBgn0032233,FBgn0034286,FBgn0035170,FBgn0037295,FBgn0037908,FBgn0037993,FBgn0038282,FBgn0040726,FBgn0040823,FBgn0051361,FBgn0052057,FBgn0052600,FBgn0053202,FBgn0053481,FBgn0053512,FBgn0053516,FBgn0085414,FBgn0260995,FBgn0261871	LLOJ000581,LLOJ001165,LLOJ002002,LLOJ002352,LLOJ003745,LLOJ004159,LLOJ004280,LLOJ005425,LLOJ005513,LLOJ006399,LLOJ006548,LLOJ007476,LLOJ007505,LLOJ008058,LLOJ008173,LLOJ009401,LLOJ009521,LLOJ009803	AAEL000103,AAEL001010,AAEL001127,AAEL001676,AAEL005599,AAEL005612,AAEL005619,AAEL005661,AAEL006261,AAEL007129,AAEL007278,AAEL007794,AAEL009841,AAEL010865,AAEL013508,AAEL014590	AGAP001126,AGAP001201,AGAP001239,AGAP001242,AGAP002135,AGAP002494,AGAP005068,AGAP005069,AGAP005794,AGAP006274,AGAP006350,AGAP007759,AGAP008734,AGAP009183,AGAP009242,AGAP009245,AGAP009247,AGAP009248,AGAP009250,AGAP009253,AGAP010542,AGAP011128,AGAP012441
GAUT000860,GAUT042168,GAUT049267	GBRI013840,GBRI029850	GFUI030958,GFUI048908	GMOY002991	GPAI010393,GPAI014768,GPAI032483	GPPI021610,GPPI047163,GPPI049715,GPPI050952	MDOA001723,MDOA001809,MDOA002898	SCAU005115,SCAU008493,SCAU014607	FBgn0036695,FBgn0038524,FBgn0250820	LLOJ003725,LLOJ004471	AAEL004594,AAEL005678,AAEL008656	AGAP001447,AGAP002571,AGAP006509
GAUT000861	GBRI008475	GFUI048907	GMOY006659		GPPI047957	MDOA013801	SCAU010530	FBgn0000283	LLOJ000835	AAEL002771	AGAP001794
GAUT000862		GFUI048913	GMOY000065,GMOY006661	GPAI014771
GAUT000863		GFUI048746			GPPI047961
GAUT000866	GBRI022530	GFUI003009,GFUI019877,GFUI022443,GFUI051923	GMOY010961	GPAI014016,GPAI044114	GPPI019968,GPPI042018,GPPI046072	MDOA013591	SCAU005050	FBgn0026702	LLOJ005360	AAEL009542	AGAP012125
GAUT000867,GAUT005523,GAUT020416,GAUT021209,GAUT025980,GAUT036218,GAUT037203,GAUT037215,GAUT038287,GAUT042468,GAUT050463				GPAI034362
GAUT000870		GFUI019887	GMOY010962	GPAI044119		MDOA002942	SCAU010877	FBgn0035210
GAUT000873,GAUT007886,GAUT023941,GAUT038472		GFUI001189,GFUI043202,GFUI043203,GFUI043908,GFUI052846	GMOY005740,GMOY009984	GPAI001750	GPPI018234,GPPI033498,GPPI039227,GPPI043374
GAUT000874				GPAI001403
GAUT000889,GAUT039578								FBgn0013675		AAEL018664	AGAP028366
GAUT000896,GAUT022076,GAUT022078,GAUT022080,GAUT036560,GAUT044132,GAUT044136	GBRI005214,GBRI042996	GFUI045870,GFUI046985	GMOY008744,GMOY008745,GMOY009167,GMOY010818	GPAI013711	GPPI040270,GPPI043481	MDOA007342	SCAU010518	FBgn0034795	LLOJ000051	AAEL014021	AGAP006046
GAUT000903,GAUT000904,GAUT042799,GAUT043250,GAUT043551	GBRI015606,GBRI031974	GFUI021673,GFUI036919,GFUI036937,GFUI043551	GMOY001359,GMOY001897,GMOY001899,GMOY004327,GMOY011590	GPAI014457,GPAI016897,GPAI016898,GPAI016920	GPPI009950,GPPI009968,GPPI009984,GPPI015056,GPPI015059	MDOA005608,MDOA013852	SCAU002995,SCAU003930,SCAU013785	FBgn0035770,FBgn0036689,FBgn0052243	LLOJ000315,LLOJ001786,LLOJ006050,LLOJ007162,LLOJ007163
GAUT000906,GAUT043271
GAUT000912	GBRI034999	GFUI051483	GMOY001584	GPAI032096	GPPI040586	MDOA012031	SCAU005169	FBgn0027495	LLOJ001508,LLOJ005009,LLOJ005920,LLOJ005921,LLOJ009604	AAEL003447,AAEL003992,AAEL009454,AAEL011836,AAEL011838,AAEL011840	AGAP000216,AGAP005253,AGAP009448,AGAP009449,AGAP010931,AGAP011232,AGAP011233,AGAP011234,AGAP011237,AGAP011238,AGAP011257,AGAP011267,AGAP011270,AGAP011835,AGAP011843,AGAP012638,AGAP028622
GAUT000913,GAUT004209,GAUT005379,GAUT007964,GAUT017384,GAUT026841,GAUT029748,GAUT035255,GAUT039379		GFUI011508,GFUI031104,GFUI031271,GFUI050477		GPAI009374,GPAI010980,GPAI011198,GPAI019482,GPAI021108,GPAI036516,GPAI039361,GPAI041165,GPAI043542	GPPI006264,GPPI013750,GPPI017091,GPPI049415,GPPI049418
GAUT000914,GAUT000915	GBRI043065	GFUI051669	GMOY010814	GPAI029166
GAUT000921	GBRI014219	GFUI034125	GMOY009667	GPAI023624	GPPI008863	MDOA011578	SCAU000405	FBgn0036671	LLOJ008720	AAEL009388	AGAP011801
GAUT000922,GAUT047478		GFUI034136		GPAI005110	GPPI008870	MDOA003783	SCAU002581	FBgn0035335	LLOJ001240	AAEL005150	AGAP010338
GAUT000923,GAUT047479	GBRI014225	GFUI034135	GMOY009668	GPAI023628	GPPI008865	MDOA002416	SCAU008839	FBgn0035337		AAEL009356	AGAP007202
GAUT000924	GBRI014224		GMOY009666	GPAI023626	GPPI008871	MDOA000634	SCAU005512	FBgn0037027		AAEL018168	AGAP007022
GAUT000925,GAUT047480		GFUI034124				MDOA002386	SCAU016107	FBgn0035336		AAEL003839	AGAP011285
GAUT000926,GAUT015473,GAUT032474,GAUT039730,GAUT039733,GAUT047481	GBRI029361,GBRI044584	GFUI015566	GMOY001537,GMOY002323	GPAI005109,GPAI038800,GPAI048248	GPPI001060,GPPI008872,GPPI014481	MDOA010373,MDOA012604,MDOA014345	SCAU004761,SCAU009868,SCAU012356	FBgn0024986,FBgn0034472,FBgn0035334	LLOJ002787	AAEL009351,AAEL009708	AGAP003338,AGAP007201
GAUT000928,GAUT033877	GBRI011818	GFUI032929,GFUI047422	GMOY003580,GMOY008129	GPAI017330,GPAI018222	GPPI014143,GPPI040437	MDOA000311,MDOA015041	SCAU007166,SCAU009067	FBgn0031381,FBgn0038198	LLOJ001850,LLOJ004428	AAEL006854,AAEL012064	AGAP002857,AGAP028108,AGAP028157
GAUT000929,GAUT048738		GFUI047419	GMOY003581	GPAI017333	GPPI050261	MDOA000946	SCAU015612
GAUT000930		GFUI047793			GPPI045009
GAUT000935,GAUT007874,GAUT026059,GAUT033670
GAUT000938,GAUT000939					GPPI000392
GAUT000940,GAUT038528	GBRI043304	GFUI003876,GFUI012291	GMOY001615,GMOY002507,GMOY011367,GMOY011595	GPAI000382,GPAI020119,GPAI035241,GPAI038308,GPAI038353,GPAI045589	GPPI029191,GPPI034096,GPPI045031	MDOA005270	SCAU011370	FBgn0027597	LLOJ005256	AAEL005958	AGAP008097
GAUT000943,GAUT014686,GAUT037404,GAUT045865,GAUT048344	GBRI022746,GBRI041212	GFUI015032,GFUI020053,GFUI035965,GFUI047357	GMOY000283,GMOY002256,GMOY002328,GMOY005522	GPAI000170,GPAI003110,GPAI007620,GPAI009412,GPAI022030	GPPI024231,GPPI031299,GPPI039129,GPPI048826	MDOA011567,MDOA012736	SCAU009741,SCAU016286	FBgn0027053,FBgn0028694	LLOJ003843	AAEL001058,AAEL004733,AAEL014747	AGAP002880,AGAP008617
GAUT000946,GAUT003305,GAUT006635,GAUT008187,GAUT015365,GAUT015592,GAUT031740,GAUT035042,GAUT039864,GAUT045464,GAUT045565,GAUT049571,GAUT051409	GBRI003543,GBRI018800,GBRI021887,GBRI025401,GBRI030226,GBRI034603,GBRI040695,GBRI042460,GBRI044730	GFUI001504,GFUI001719,GFUI003863,GFUI009375,GFUI010264,GFUI012493,GFUI024371,GFUI026564,GFUI034809,GFUI049117,GFUI049714,GFUI053523	GMOY001059,GMOY001776,GMOY003315,GMOY003905,GMOY004451,GMOY005381,GMOY007085,GMOY007925,GMOY008458,GMOY008591,GMOY010677,GMOY010787,GMOY011186	GPAI002046,GPAI003907,GPAI015630,GPAI020296,GPAI020437,GPAI024102,GPAI026349,GPAI027563,GPAI028338,GPAI029826,GPAI033885,GPAI043016	GPPI000235,GPPI001195,GPPI002736,GPPI003927,GPPI004023,GPPI012576,GPPI016350,GPPI017300,GPPI019155,GPPI025865,GPPI025866,GPPI035732,GPPI046593	MDOA000191,MDOA001456,MDOA002159,MDOA002282,MDOA003481,MDOA004502,MDOA005359,MDOA005577,MDOA006839,MDOA010706,MDOA013005,MDOA013054	SCAU001020,SCAU001744,SCAU002547,SCAU002930,SCAU003958,SCAU007422,SCAU008011,SCAU008928,SCAU011139,SCAU012102,SCAU012381,SCAU013895,SCAU014979	FBgn0000042,FBgn0000043,FBgn0000044,FBgn0000045,FBgn0000046,FBgn0000047,FBgn0011741,FBgn0011742,FBgn0011743,FBgn0011745,FBgn0025716,FBgn0031050,FBgn0038576,FBgn0262716	LLOJ001797,LLOJ002309,LLOJ002353,LLOJ004072,LLOJ004200,LLOJ004351,LLOJ004800,LLOJ006083,LLOJ006769,LLOJ008890,LLOJ009270,LLOJ009332,LLOJ009333,LLOJ009668,LLOJ009908	AAEL001673,AAEL001928,AAEL001951,AAEL002822,AAEL002953,AAEL003383,AAEL004616,AAEL004631,AAEL004646,AAEL004843,AAEL005961,AAEL005964,AAEL009451,AAEL011197,AAEL011317,AAEL011750,AAEL012310,AAEL015309	AGAP000651,AGAP000985,AGAP001676,AGAP002127,AGAP004488,AGAP005095,AGAP005110,AGAP005857,AGAP008687,AGAP011514,AGAP011515,AGAP011516,AGAP012077
GAUT000947	GBRI034607	GFUI034811	GMOY007924	GPAI039986	GPPI025862	MDOA010304	SCAU012885	FBgn0034919	LLOJ009909	AAEL008811	AGAP003819
GAUT000950	GBRI036664	GFUI005762,GFUI037192,GFUI037195		GPAI023748,GPAI033652,GPAI034280,GPAI037457	GPPI000897,GPPI047252
GAUT000951,GAUT031496		GFUI017221		GPAI037454	GPPI029490
GAUT000952,GAUT004018,GAUT018217,GAUT025766,GAUT025795,GAUT028704,GAUT028971,GAUT031057,GAUT035317,GAUT037862,GAUT039029,GAUT039243,GAUT040911,GAUT041497
GAUT000961,GAUT010105,GAUT010107,GAUT024883,GAUT032195	GBRI008596,GBRI009821,GBRI009834,GBRI009836,GBRI035160	GFUI010864,GFUI010865,GFUI020182,GFUI028015	GMOY003128,GMOY004701,GMOY007255,GMOY009068,GMOY009069,GMOY009277,GMOY009538,GMOY009635,GMOY010947	GPAI005054,GPAI039197,GPAI039198,GPAI039212,GPAI039213,GPAI046617	GPPI004912,GPPI020768,GPPI038277	MDOA003159,MDOA007150,MDOA016229	SCAU008694,SCAU011763	FBgn0035598,FBgn0036895,FBgn0040371
GAUT000965	GBRI006832,GBRI038227	GFUI032853	GMOY002463	GPAI006159	GPPI011201	MDOA016704	SCAU010542	FBgn0038470
GAUT000966	GBRI006840	GFUI032867	GMOY002464		GPPI011186	MDOA009627	SCAU005645	FBgn0038371		AAEL008761	AGAP010319
GAUT000971,GAUT017619,GAUT017620,GAUT017621,GAUT017622,GAUT017623,GAUT035763	GBRI005594,GBRI005596,GBRI005603,GBRI005610,GBRI033077,GBRI033078,GBRI034744	GFUI012389,GFUI022487,GFUI022488,GFUI022509	GMOY005615,GMOY005616,GMOY005617,GMOY005618,GMOY005619	GPAI012487,GPAI012500,GPAI012501,GPAI012502	GPPI006814,GPPI006815,GPPI033224	MDOA006178	SCAU008212	FBgn0031301,FBgn0032369
GAUT000979,GAUT009367,GAUT009385,GAUT009386,GAUT010350,GAUT010532,GAUT018968,GAUT020487,GAUT027617,GAUT031138,GAUT031139,GAUT031140,GAUT031141,GAUT031161,GAUT031787,GAUT037127,GAUT037128,GAUT041369,GAUT041384,GAUT041803	GBRI000373,GBRI000374,GBRI004132,GBRI004134,GBRI005645,GBRI005646,GBRI007823,GBRI007825,GBRI017688,GBRI019264,GBRI021941,GBRI023842,GBRI023863,GBRI023864,GBRI023873,GBRI023876,GBRI024715,GBRI024716,GBRI024985,GBRI024986,GBRI029164,GBRI032726,GBRI039134,GBRI039135,GBRI039136,GBRI042048,GBRI042049,GBRI042050,GBRI042052	GFUI002098,GFUI002099,GFUI012762,GFUI012763,GFUI012765,GFUI012766,GFUI012767,GFUI017746,GFUI024879,GFUI031537,GFUI031541,GFUI031542,GFUI034040,GFUI034041,GFUI034051,GFUI034052,GFUI034053,GFUI034256,GFUI036333,GFUI039152,GFUI039155,GFUI039165,GFUI039166,GFUI041822,GFUI042345,GFUI046465,GFUI049348	GMOY000186,GMOY000188,GMOY001086,GMOY002144,GMOY002721,GMOY004878,GMOY005026,GMOY005070,GMOY005819,GMOY006836,GMOY007220,GMOY007885,GMOY007918,GMOY008562,GMOY009256,GMOY009892,GMOY009954,GMOY010057,GMOY010295,GMOY011527	GPAI006340,GPAI011367,GPAI012441,GPAI012442,GPAI013188,GPAI013193,GPAI013201,GPAI020399,GPAI025415,GPAI025417,GPAI025418,GPAI025420,GPAI025421,GPAI025443,GPAI035069,GPAI035119,GPAI038560,GPAI045932,GPAI045937,GPAI046760,GPAI047957,GPAI047958,GPAI047970,GPAI047971,GPAI047977	GPPI004399,GPPI007700,GPPI012231,GPPI012338,GPPI014651,GPPI014672,GPPI024705,GPPI024721,GPPI026397,GPPI027006,GPPI031740,GPPI038316,GPPI038318,GPPI038319,GPPI046533,GPPI048082,GPPI049134,GPPI049135,GPPI050967	MDOA000036,MDOA000039,MDOA001842,MDOA001863,MDOA002010,MDOA002816,MDOA002830,MDOA005907,MDOA005909,MDOA008120,MDOA008710,MDOA009070,MDOA012308,MDOA012504,MDOA014001,MDOA014506	SCAU002318,SCAU003454,SCAU004420,SCAU005134,SCAU005862,SCAU006283,SCAU007215,SCAU007321,SCAU008109,SCAU008384,SCAU010052,SCAU011818,SCAU012154,SCAU015228,SCAU015803	FBgn0001313,FBgn0013809,FBgn0013810,FBgn0013811,FBgn0013812,FBgn0013813,FBgn0023096,FBgn0035581,FBgn0037726,FBgn0039510,FBgn0261797,FBgn0267432,FBgn0267433	LLOJ000367,LLOJ000494,LLOJ003664,LLOJ003782,LLOJ003783,LLOJ004557,LLOJ004558,LLOJ004666,LLOJ004905,LLOJ006787,LLOJ008117,LLOJ008647	AAEL000307,AAEL000512,AAEL000885,AAEL003155,AAEL007132,AAEL007225,AAEL007911,AAEL007918,AAEL008036,AAEL008855,AAEL009881,AAEL014313	AGAP001660,AGAP001672,AGAP002009,AGAP002015,AGAP003226,AGAP003271,AGAP007675,AGAP009550,AGAP009568,AGAP010435,AGAP010790,AGAP011441
GAUT000980,GAUT017675			GMOY002508,GMOY010174		GPPI046534			FBgn0034106
GAUT000982		GFUI034045			GPPI038307
GAUT000984,GAUT001062,GAUT049770,GAUT049862		GFUI004069		GPAI030789,GPAI047760	GPPI041365
GAUT000992,GAUT011431
GAUT000993,GAUT001014
GAUT000997,GAUT007853,GAUT026150,GAUT034430,GAUT034952,GAUT036814,GAUT040203,GAUT041555,GAUT042980,GAUT047670,GAUT048522		GFUI000981,GFUI002354,GFUI002516,GFUI002669,GFUI004764,GFUI005975,GFUI006397,GFUI007089,GFUI014323,GFUI017231,GFUI017284,GFUI017286,GFUI017499,GFUI019715,GFUI020315,GFUI021131,GFUI022797,GFUI022812,GFUI023722,GFUI023884,GFUI026303,GFUI026439,GFUI026860,GFUI027649,GFUI028148,GFUI028167,GFUI031096,GFUI031543,GFUI032094,GFUI032259,GFUI033193,GFUI033211,GFUI033405,GFUI033407,GFUI033906,GFUI034213,GFU…	GMOY000063,GMOY000266,GMOY001565,GMOY001915,GMOY002120,GMOY002702,GMOY004305,GMOY005126,GMOY006454,GMOY006493,GMOY006946,GMOY007209,GMOY007463,GMOY007902,GMOY008951,GMOY010562,GMOY010957,GMOY011276	GPAI000475,GPAI008101,GPAI014581,GPAI014943,GPAI016205,GPAI016208,GPAI020763,GPAI025933,GPAI026787,GPAI026792,GPAI027123,GPAI029312,GPAI033388,GPAI040998,GPAI043772,GPAI044120,GPAI044619,GPAI045499,GPAI045636
GAUT001005,GAUT008650,GAUT011326	GBRI022857	GFUI000273,GFUI032057	GMOY005485,GMOY010206	GPAI020556,GPAI020635,GPAI020636,GPAI020643	GPPI034408,GPPI043741	MDOA008054	SCAU004328	FBgn0014127	LLOJ000795	AAEL005962	AGAP011508
GAUT001009,GAUT051371			GMOY001519,GMOY005697		GPPI012371
GAUT001012,GAUT006316,GAUT028327	GBRI039438	GFUI021280	GMOY002181	GPAI004666,GPAI014980	GPPI051134	MDOA006538	SCAU001721	FBgn0263278		AAEL005383	AGAP009578
GAUT001013,GAUT001936,GAUT004968,GAUT009042,GAUT010695,GAUT011327,GAUT011758,GAUT014250,GAUT026432,GAUT027154,GAUT027158,GAUT028809,GAUT041802,GAUT046075	GBRI011971,GBRI016629,GBRI017686,GBRI019007,GBRI019786,GBRI020364,GBRI022874,GBRI022965,GBRI022966,GBRI028278,GBRI028525,GBRI030143,GBRI042312	GFUI016405,GFUI024699,GFUI025405,GFUI027493,GFUI029342,GFUI029383,GFUI029384,GFUI032058,GFUI036334,GFUI037726,GFUI046041,GFUI049147,GFUI052778	GMOY001043,GMOY001942,GMOY002340,GMOY003196,GMOY003551,GMOY005519,GMOY009161,GMOY009258,GMOY010211,GMOY013079,GMOY013080	GPAI003584,GPAI005202,GPAI007005,GPAI010784,GPAI020560,GPAI022616,GPAI036897,GPAI037542,GPAI040250,GPAI041740,GPAI042265,GPAI046759	GPPI000214,GPPI006017,GPPI009592,GPPI012325,GPPI020261,GPPI022262,GPPI023066,GPPI025597,GPPI026077,GPPI026891,GPPI043112,GPPI043745,GPPI046574	MDOA000502,MDOA000681,MDOA000903,MDOA001278,MDOA001515,MDOA001883,MDOA003101,MDOA003504,MDOA004608,MDOA005345,MDOA006408,MDOA006416,MDOA007221,MDOA007237,MDOA010807,MDOA011535,MDOA011778,MDOA013076,MDOA013444,MDOA013880,MDOA016042	SCAU000008,SCAU000122,SCAU000523,SCAU001437,SCAU001714,SCAU002127,SCAU002218,SCAU003061,SCAU003200,SCAU004319,SCAU004860,SCAU005366,SCAU005955,SCAU006414,SCAU007111,SCAU008210,SCAU008759,SCAU009528,SCAU010136,SCAU011106,SCAU011163,SCAU011793,SCAU012423,SCAU012805,SCAU012848,SCAU012978,SCAU013265,SCAU013609,SCAU013640,SCAU014870,SCAU015062,SCAU015113,SCAU016217	FBgn0013763,FBgn0020414,FBgn0020415,FBgn0020416,FBgn0022700,FBgn0022702,FBgn0026415,FBgn0029913,FBgn0034580,FBgn0034582,FBgn0035398,FBgn0038180,FBgn0050293,FBgn0064237,FBgn0250907,FBgn0263132	LLOJ000006,LLOJ003119,LLOJ003713,LLOJ004095,LLOJ006041,LLOJ006362,LLOJ008303,LLOJ008646,LLOJ008789,LLOJ010487	AAEL000389,AAEL001965,AAEL002023,AAEL002959,AAEL002964,AAEL002969,AAEL002972,AAEL003056,AAEL003066,AAEL003094,AAEL003110,AAEL004897,AAEL006147,AAEL008040,AAEL008570,AAEL009782,AAEL010963,AAEL012268,AAEL012370,AAEL012467,AAEL013385,AAEL014667,AAEL018184	AGAP000198,AGAP000436,AGAP001863,AGAP002457,AGAP004831,AGAP004876,AGAP005337,AGAP005339,AGAP005634,AGAP006086,AGAP006191,AGAP006414,AGAP006898,AGAP007182,AGAP008060,AGAP008061,AGAP008561,AGAP008562,AGAP008566,AGAP009022,AGAP009049,AGAP010371,AGAP011033,AGAP013120,AGAP013166,AGAP013260,AGAP013496,AGAP028046
GAUT001021,GAUT001026
GAUT001029,GAUT001061,GAUT020126,GAUT022886,GAUT036203,GAUT037971,GAUT041510,GAUT049860	GBRI018764	GFUI015424,GFUI020537,GFUI037632	GMOY001995,GMOY008775,GMOY010430,GMOY010833	GPAI028262,GPAI030775	GPPI018245,GPPI034459,GPPI036856,GPPI041069,GPPI044923,GPPI049362,GPPI050160,GPPI050161
GAUT001030,GAUT046826	GBRI022531	GFUI019891		GPAI044110	GPPI039175	MDOA014190	SCAU013281
GAUT001035,GAUT045726
GAUT001036,GAUT011780,GAUT011781,GAUT019535,GAUT019536,GAUT023213,GAUT023415,GAUT023416,GAUT023417,GAUT032010,GAUT032015,GAUT032017,GAUT032027,GAUT046019,GAUT046822,GAUT047757	GBRI010766,GBRI010769,GBRI010770,GBRI017643,GBRI021806,GBRI021808,GBRI021809,GBRI021810,GBRI021811,GBRI021812,GBRI021813,GBRI021814,GBRI022519,GBRI022524,GBRI022533,GBRI035476,GBRI044338,GBRI044340,GBRI044342	GFUI001478,GFUI004660,GFUI017057,GFUI017058,GFUI017281,GFUI017494,GFUI017510,GFUI017511,GFUI017514,GFUI019880,GFUI019881,GFUI019883,GFUI025247,GFUI025248,GFUI025250,GFUI025252,GFUI027672,GFUI027673,GFUI027675,GFUI033204,GFUI037805,GFUI039987	GMOY002415,GMOY002472,GMOY004465,GMOY004488,GMOY008086,GMOY009164,GMOY009577,GMOY009578,GMOY009579,GMOY009580,GMOY010904,GMOY010956	GPAI003921,GPAI004777,GPAI004781,GPAI004788,GPAI028569,GPAI028579,GPAI028580,GPAI028581,GPAI043851,GPAI043852,GPAI043861,GPAI043867,GPAI044094,GPAI044095,GPAI044101,GPAI044115,GPAI044116	GPPI000948,GPPI004134,GPPI004136,GPPI004141,GPPI004142,GPPI016185,GPPI019971,GPPI019977,GPPI019978,GPPI020229,GPPI020230,GPPI020231,GPPI033054,GPPI038378,GPPI038382,GPPI042107,GPPI043266,GPPI049604	MDOA000417,MDOA001078,MDOA001098,MDOA001142,MDOA001522,MDOA002034,MDOA002604,MDOA003572,MDOA003722,MDOA003916,MDOA003985,MDOA004541,MDOA005550,MDOA005746,MDOA006098,MDOA006529,MDOA006686,MDOA006907,MDOA007073,MDOA007251,MDOA007421,MDOA007627,MDOA008693,MDOA008699,MDOA008790,MDOA008915,MDOA009025,MDOA009097,MDOA009921,MDOA010015,MDOA010051,MDOA010266,MDOA010371,MDOA010431,MDOA010459,MDOA010460,MDO…	SCAU000092,SCAU000237,SCAU000296,SCAU000341,SCAU000419,SCAU000789,SCAU000928,SCAU001040,SCAU001532,SCAU001638,SCAU001701,SCAU001775,SCAU001824,SCAU002079,SCAU002258,SCAU002560,SCAU002687,SCAU002790,SCAU002903,SCAU003170,SCAU003807,SCAU003833,SCAU004164,SCAU004204,SCAU004375,SCAU004378,SCAU004379,SCAU004544,SCAU004595,SCAU004649,SCAU005513,SCAU005530,SCAU005759,SCAU005909,SCAU005996,SCAU006197,SCA…	FBgn0001133,FBgn0030206,FBgn0030314,FBgn0030316,FBgn0034062,FBgn0034114,FBgn0034379,FBgn0035036	LLOJ000818,LLOJ002639,LLOJ002641,LLOJ004532,LLOJ004595,LLOJ004828,LLOJ005477,LLOJ005478,LLOJ005479,LLOJ005480,LLOJ005482,LLOJ005483,LLOJ005484,LLOJ005485,LLOJ006174,LLOJ007684,LLOJ007685,LLOJ008549,LLOJ009189,LLOJ009423	AAEL000439,AAEL000753,AAEL001008,AAEL002136,AAEL002151,AAEL002258,AAEL002279,AAEL002330,AAEL002443,AAEL002444,AAEL002453,AAEL002514,AAEL002531,AAEL003147,AAEL008522,AAEL008523,AAEL008524,AAEL008526,AAEL008531,AAEL008533,AAEL008535,AAEL008536,AAEL008537,AAEL008538,AAEL008539,AAEL008540,AAEL008544,AAEL008545,AAEL008547,AAEL008548,AAEL008549,AAEL008550,AAEL008551,AAEL008555,AAEL009499,AAEL009502,AAE…	AGAP000196,AGAP003562,AGAP003565,AGAP003566,AGAP003594,AGAP004575,AGAP005348,AGAP005473,AGAP005479,AGAP005480,AGAP005481,AGAP005482,AGAP005483,AGAP005484,AGAP005485,AGAP005938,AGAP007513,AGAP007514,AGAP007515,AGAP007516,AGAP007518,AGAP011485
GAUT001042,GAUT036198	GBRI041214	GFUI045187	GMOY010707	GPAI006943		MDOA013874,MDOA016047	SCAU014878	FBgn0038432	LLOJ001629	AAEL005600	AGAP001253
GAUT001043,GAUT001067						MDOA009681
GAUT001048,GAUT047607,GAUT050453		GFUI001085,GFUI008413,GFUI036361,GFUI050465		GPAI044976	GPPI009631,GPPI010405,GPPI016197,GPPI018868,GPPI027487,GPPI033510,GPPI033511,GPPI049330,GPPI051036,GPPI051038		SCAU013282
GAUT001051,GAUT016050,GAUT016055,GAUT016056,GAUT035721,GAUT036288	GBRI022089,GBRI027155,GBRI027156,GBRI031061	GFUI019472,GFUI019473,GFUI019474,GFUI019475,GFUI023737,GFUI041403	GMOY004449,GMOY009885,GMOY010198,GMOY010199,GMOY010200	GPAI033093,GPAI033556,GPAI048464,GPAI048465,GPAI048466	GPPI003597,GPPI003598,GPPI003599,GPPI033585,GPPI039522	MDOA000659,MDOA003356	SCAU002788,SCAU010758	FBgn0027492,FBgn0042693,FBgn0052568	LLOJ002947,LLOJ006432	AAEL003015,AAEL008194,AAEL014031	AGAP004096,AGAP009341
GAUT001065	GBRI019702	GFUI032678	GMOY000414	GPAI013653	GPPI049943	MDOA008782	SCAU002506	FBgn0038213
GAUT001070,GAUT001076	GBRI007484	GFUI029156	GMOY002073	GPAI012034		MDOA010196	SCAU013766
GAUT001072,GAUT002490	GBRI043707,GBRI043712	GFUI020639,GFUI020675	GMOY001768,GMOY009736	GPAI020325,GPAI020363	GPPI043199,GPPI046414,GPPI048855	MDOA002154	SCAU003954	FBgn0034181	LLOJ007664	AAEL006931	AGAP011627
GAUT001073,GAUT051492
GAUT001074,GAUT037938,GAUT041800,GAUT048114,GAUT051646	GBRI002275,GBRI010345,GBRI012925,GBRI017689	GFUI007564,GFUI008123,GFUI035777,GFUI036317,GFUI048332	GMOY009257,GMOY009703,GMOY010659	GPAI000364,GPAI017798,GPAI045055,GPAI046765,GPAI046767	GPPI012336,GPPI020682,GPPI026613,GPPI027789,GPPI050321	MDOA006483,MDOA007225,MDOA011864,MDOA013853	SCAU004199,SCAU009483,SCAU012358,SCAU016450	FBgn0000057,FBgn0035268,FBgn0250755	LLOJ000421,LLOJ006829	AAEL000008,AAEL012362,AAEL012965,AAEL014249,AAEL015077,AAEL018179	AGAP000981,AGAP003346,AGAP006357,AGAP012877
GAUT001079,GAUT001133,GAUT005555,GAUT005556,GAUT005789,GAUT019816,GAUT020541,GAUT020542,GAUT022082,GAUT027910,GAUT027911,GAUT029129,GAUT035749,GAUT038439,GAUT041194,GAUT048910,GAUT050439		GFUI004411,GFUI023221,GFUI025041,GFUI028199,GFUI029413,GFUI032945,GFUI032947,GFUI033272,GFUI034835,GFUI035086,GFUI040752,GFUI051261	GMOY008743	GPAI011631,GPAI013258,GPAI017056,GPAI021986,GPAI027016,GPAI027045,GPAI035227,GPAI038758,GPAI039341,GPAI040836,GPAI040963,GPAI041861,GPAI046003	GPPI019249,GPPI025847,GPPI028230,GPPI028231,GPPI035788,GPPI040049,GPPI040428,GPPI042444,GPPI042505,GPPI042773,GPPI045101,GPPI045106,GPPI045131,GPPI045749,GPPI048156,GPPI048157,GPPI050742
GAUT001083,GAUT003593,GAUT007218,GAUT019715,GAUT020301,GAUT020306,GAUT020307,GAUT020308,GAUT020309,GAUT022608,GAUT029869,GAUT032162,GAUT044081,GAUT044531,GAUT044539,GAUT049290	GBRI008164,GBRI009941,GBRI012127,GBRI029880,GBRI031519,GBRI035711,GBRI036968,GBRI036973,GBRI036990,GBRI036997,GBRI038284,GBRI040949,GBRI044235,GBRI044241,GBRI044242	GFUI001171,GFUI001873,GFUI008223,GFUI013098,GFUI015869,GFUI025180,GFUI030963,GFUI041860,GFUI041861,GFUI045426,GFUI045438,GFUI046032,GFUI051908,GFUI051917,GFUI051920	GMOY000119,GMOY000148,GMOY000176,GMOY002487,GMOY002613,GMOY004645,GMOY005920,GMOY006365,GMOY006615,GMOY007685,GMOY009393,GMOY009556,GMOY011788,GMOY011846	GPAI001417,GPAI001420,GPAI002915,GPAI005007,GPAI007926,GPAI007927,GPAI007928,GPAI017670,GPAI022614,GPAI037394,GPAI037917,GPAI041983	GPPI003889,GPPI005721,GPPI006035,GPPI026908,GPPI030940,GPPI030941,GPPI037056,GPPI037058,GPPI039350,GPPI039897,GPPI043181,GPPI046177,GPPI047660	MDOA001534,MDOA002548,MDOA002936,MDOA003702,MDOA004897,MDOA009168,MDOA010409,MDOA014638,MDOA014791,MDOA015478	SCAU000039,SCAU000453,SCAU001258,SCAU003208,SCAU003306,SCAU006895,SCAU008986,SCAU014483,SCAU015238	FBgn0003884,FBgn0003885,FBgn0003886,FBgn0003887,FBgn0003888,FBgn0003889,FBgn0003890,FBgn0010097,FBgn0038565,FBgn0052396,FBgn0087040,FBgn0260639	LLOJ000130,LLOJ000326,LLOJ002854,LLOJ006424,LLOJ007632,LLOJ008774	AAEL002848,AAEL002851,AAEL004172,AAEL004939,AAEL005052,AAEL005084,AAEL006179,AAEL006642,AAEL012101,AAEL012424,AAEL012843,AAEL013064,AAEL013229	AGAP001218,AGAP001219,AGAP002770,AGAP003237,AGAP004914,AGAP005293,AGAP007122,AGAP007834,AGAP008622,AGAP010510,AGAP010929,AGAP010971
GAUT001085,GAUT036261,GAUT048897,GAUT050443	GBRI015620,GBRI024792	GFUI036939,GFUI036953,GFUI036954		GPAI008041,GPAI016906	GPPI045845,GPPI050660
GAUT001086,GAUT002808,GAUT002810,GAUT030022,GAUT044703	GBRI007309,GBRI007316,GBRI007324,GBRI007327,GBRI014413,GBRI014414,GBRI019686,GBRI031685,GBRI037942,GBRI043901	GFUI004148,GFUI032684,GFUI048525,GFUI048526,GFUI048541,GFUI051364,GFUI052242	GMOY003020,GMOY003914,GMOY005171,GMOY005767,GMOY005768,GMOY006322,GMOY007103	GPAI013661,GPAI022359,GPAI028601,GPAI029138,GPAI038475,GPAI045358,GPAI045392	GPPI000648,GPPI018354,GPPI021341,GPPI036489,GPPI036491,GPPI048110,GPPI051333	MDOA011704	SCAU015019	FBgn0025637,FBgn0026174,FBgn0026175,FBgn0026176,FBgn0031074,FBgn0034863	LLOJ001899	AAEL009160,AAEL010651,AAEL010692	AGAP008719
GAUT001087,GAUT012399,GAUT018441	GBRI017018	GFUI047255	GMOY000364	GPAI026791	GPPI049655	MDOA001426	SCAU007343	FBgn0002566	LLOJ008335	AAEL001157	AGAP009174
GAUT001092,GAUT001093,GAUT035341,GAUT036656,GAUT042240		GFUI011819		GPAI015371	GPPI004730
GAUT001095,GAUT008498,GAUT023556,GAUT023557,GAUT028053,GAUT028063,GAUT028064,GAUT028067,GAUT028078,GAUT041028,GAUT041029,GAUT041040,GAUT042384,GAUT042385,GAUT048915,GAUT050288	GBRI002637,GBRI007491,GBRI007492,GBRI007493,GBRI007500,GBRI008159,GBRI008160,GBRI011813,GBRI025527,GBRI027349,GBRI040254	GFUI001023,GFUI008043,GFUI009049,GFUI009050,GFUI012216,GFUI012220,GFUI012221,GFUI012223,GFUI012224,GFUI012225,GFUI015853,GFUI015854,GFUI021018,GFUI022975,GFUI022976,GFUI022978,GFUI050962	GMOY000630,GMOY002250,GMOY002618,GMOY002619,GMOY003354,GMOY003885,GMOY006242,GMOY006243,GMOY007279,GMOY007859,GMOY007862,GMOY008209,GMOY008580,GMOY008581,GMOY008820,GMOY008821	GPAI001444,GPAI003097,GPAI003331,GPAI003342,GPAI003343,GPAI003345,GPAI003354,GPAI008831,GPAI008832,GPAI016862,GPAI028866,GPAI028867,GPAI028868,GPAI037924,GPAI037925	GPPI008574,GPPI008576,GPPI008577,GPPI011935,GPPI011936,GPPI011937,GPPI032187,GPPI032579,GPPI034811,GPPI043843,GPPI043845,GPPI043847,GPPI047881,GPPI047883	MDOA000856,MDOA000878,MDOA002162,MDOA002194,MDOA002875,MDOA003861,MDOA004955,MDOA005775,MDOA006463,MDOA006831,MDOA007294,MDOA007945,MDOA008440,MDOA011550,MDOA011895,MDOA013510,MDOA014358,MDOA014940,MDOA015220	SCAU000367,SCAU000697,SCAU000986,SCAU002442,SCAU002487,SCAU002555,SCAU003510,SCAU003699,SCAU004963,SCAU005005,SCAU005204,SCAU005562,SCAU005736,SCAU007219,SCAU007360,SCAU009383,SCAU011096,SCAU012144,SCAU012678,SCAU013336,SCAU013912,SCAU014434	FBgn0034382,FBgn0034383,FBgn0036128,FBgn0037534,FBgn0037761,FBgn0037762,FBgn0037763,FBgn0037764,FBgn0037765,FBgn0038983,FBgn0038986,FBgn0039030,FBgn0050008,FBgn0051141,FBgn0051522,FBgn0051523,FBgn0052072,FBgn0053110,FBgn0260942	LLOJ000828,LLOJ001738,LLOJ002009,LLOJ002063,LLOJ002332,LLOJ002333,LLOJ002334,LLOJ002953,LLOJ002954,LLOJ003034,LLOJ006433	AAEL000188,AAEL000216,AAEL002662,AAEL002673,AAEL003093,AAEL003977,AAEL004947,AAEL004949,AAEL004953,AAEL007216,AAEL008004,AAEL008219,AAEL009571,AAEL009574,AAEL011951,AAEL011954,AAEL011957,AAEL012402,AAEL012497,AAEL013542,AAEL013649,AAEL014190,AAEL015063	AGAP001097,AGAP003195,AGAP003196,AGAP003197,AGAP003600,AGAP004372,AGAP004373,AGAP005511,AGAP005512,AGAP005513,AGAP007134,AGAP007264,AGAP008780,AGAP008781,AGAP010695,AGAP011812,AGAP011848,AGAP013094,AGAP013219
GAUT001104				GPAI016910,GPAI040513
GAUT001106,GAUT033672,GAUT036841,GAUT036908,GAUT038422,GAUT043208,GAUT044238,GAUT048899		GFUI001222,GFUI013332,GFUI021917,GFUI022799,GFUI025055,GFUI025413,GFUI029508,GFUI038950,GFUI039111		GPAI001228,GPAI001667,GPAI009484,GPAI009520,GPAI018832,GPAI022204,GPAI022799,GPAI028153,GPAI028693,GPAI029069,GPAI033576,GPAI038222,GPAI042079,GPAI045827	GPPI000538,GPPI000555,GPPI000556,GPPI000887,GPPI018174,GPPI018261,GPPI030667,GPPI039380,GPPI040042,GPPI040043,GPPI040346,GPPI042441,GPPI043113,GPPI043504,GPPI047439,GPPI049658,GPPI050386,GPPI051614
GAUT001114,GAUT033979,GAUT040481	GBRI034503	GFUI025974		GPAI029666	GPPI041723				LLOJ008465
GAUT001115,GAUT020457,GAUT048894	GBRI004525,GBRI006842,GBRI013024,GBRI015688,GBRI025425,GBRI042520	GFUI005902,GFUI009978,GFUI023755,GFUI032743,GFUI032774,GFUI046882	GMOY007538,GMOY008773,GMOY008774,GMOY008776,GMOY011294	GPAI010875,GPAI028042,GPAI028876,GPAI036084,GPAI040395	GPPI010436,GPPI010639,GPPI027032,GPPI027380,GPPI032064,GPPI033573	MDOA008639	SCAU001066	FBgn0003124,FBgn0039083	LLOJ009917	AAEL013390	AGAP004239,AGAP012456,AGAP012876
GAUT001121,GAUT022725,GAUT026649,GAUT043344	GBRI034197	GFUI000088	GMOY007512	GPAI005932	GPPI007174	MDOA000229	SCAU001202	FBgn0039115	LLOJ002874	AAEL008865	AGAP004759,AGAP012804
GAUT001128					GPPI036857,GPPI041070
GAUT001129,GAUT001131
GAUT001144,GAUT012354,GAUT019400,GAUT019403,GAUT020845,GAUT026621,GAUT031833,GAUT031834,GAUT031835,GAUT031836,GAUT031837,GAUT031839,GAUT031841,GAUT031842,GAUT031843,GAUT031845,GAUT031848,GAUT035717,GAUT041240,GAUT047736	GBRI008246,GBRI010001,GBRI011793,GBRI021970,GBRI021971,GBRI021972,GBRI021973,GBRI021974,GBRI021977,GBRI021996,GBRI029067,GBRI029471,GBRI033727,GBRI035363,GBRI038172,GBRI038174,GBRI038175,GBRI041394,GBRI041482,GBRI044367,GBRI044873,GBRI044900	GFUI004338,GFUI004451,GFUI004452,GFUI009801,GFUI013438,GFUI020502,GFUI023718,GFUI027354,GFUI028395,GFUI028396,GFUI028399,GFUI028400,GFUI028402,GFUI028403,GFUI028414,GFUI028415,GFUI028417,GFUI035469,GFUI042542	GMOY000578,GMOY001474,GMOY004355,GMOY004356,GMOY005940,GMOY008131,GMOY008549,GMOY008550,GMOY008551,GMOY008552,GMOY008553,GMOY008554,GMOY009792,GMOY009880,GMOY011661,GMOY011711	GPAI001154,GPAI001156,GPAI002169,GPAI008330,GPAI018223,GPAI026259,GPAI026263,GPAI026264,GPAI026265,GPAI026266,GPAI026276,GPAI033086,GPAI043813,GPAI047069,GPAI047422	GPPI000368,GPPI006906,GPPI006907,GPPI009097,GPPI017714,GPPI017827,GPPI017828,GPPI017829,GPPI017838,GPPI017839,GPPI017840,GPPI017841,GPPI017845,GPPI017846,GPPI033587,GPPI038801,GPPI040425,GPPI046315,GPPI047543,GPPI050107	MDOA000288,MDOA000321,MDOA000587,MDOA001373,MDOA001682,MDOA002639,MDOA002838,MDOA003148,MDOA003661,MDOA005378,MDOA005588,MDOA005827,MDOA005953,MDOA006032,MDOA006141,MDOA006577,MDOA006624,MDOA007036,MDOA007114,MDOA007210,MDOA007287,MDOA007809,MDOA007920,MDOA007943,MDOA008006,MDOA008770,MDOA009385,MDOA009599,MDOA009783,MDOA009936,MDOA009956,MDOA010148,MDOA010438,MDOA010731,MDOA011758,MDOA011989,MDO…	SCAU000014,SCAU000473,SCAU000750,SCAU000754,SCAU000985,SCAU000987,SCAU001218,SCAU001460,SCAU001821,SCAU001892,SCAU002801,SCAU003065,SCAU003491,SCAU003855,SCAU004155,SCAU004599,SCAU004886,SCAU004924,SCAU005087,SCAU005560,SCAU005592,SCAU005949,SCAU006689,SCAU007744,SCAU008205,SCAU008818,SCAU009098,SCAU009223,SCAU009619,SCAU009753,SCAU009776,SCAU009966,SCAU010219,SCAU010320,SCAU010881,SCAU012708,SCA…	FBgn0025620,FBgn0028424,FBgn0030060,FBgn0030317,FBgn0030895,FBgn0031320,FBgn0031800,FBgn0031801,FBgn0034480,FBgn0035948,FBgn0036956,FBgn0037934,FBgn0037935,FBgn0037936,FBgn0038581,FBgn0039308,FBgn0039309,FBgn0039310,FBgn0039311,FBgn0039312,FBgn0039313,FBgn0039315,FBgn0039316,FBgn0039319,FBgn0039321,FBgn0039323,FBgn0039324,FBgn0039325,FBgn0039326,FBgn0039328,FBgn0042110,FBgn0045761,FBgn0051087,FBg…	LLOJ000148,LLOJ000396,LLOJ000501,LLOJ000503,LLOJ000504,LLOJ000505,LLOJ000506,LLOJ000507,LLOJ000508,LLOJ000738,LLOJ001421,LLOJ001422,LLOJ003590,LLOJ004367,LLOJ005097,LLOJ005591,LLOJ005734,LLOJ006201,LLOJ007978,LLOJ008036,LLOJ008649,LLOJ008650,LLOJ009867,LLOJ009868,LLOJ009981	AAEL000505,AAEL000515,AAEL000516,AAEL000520,AAEL001195,AAEL001833,AAEL002133,AAEL002373,AAEL002904,AAEL002917,AAEL003954,AAEL003971,AAEL004023,AAEL004242,AAEL006190,AAEL006203,AAEL006207,AAEL006581,AAEL010062,AAEL010163,AAEL010166,AAEL012679,AAEL012680,AAEL012683,AAEL012685,AAEL012687,AAEL012688,AAEL012694,AAEL014372,AAEL014434,AAEL014435,AAEL014436,AAEL014437,AAEL014438,AAEL014439,AAEL014440,AAE…	AGAP001552,AGAP001553,AGAP002008,AGAP002136,AGAP002137,AGAP002181,AGAP003123,AGAP003220,AGAP003236,AGAP003757,AGAP003758,AGAP003759,AGAP003760,AGAP003762,AGAP003763,AGAP003764,AGAP003765,AGAP003766,AGAP003767,AGAP003855,AGAP008704,AGAP009056,AGAP010765,AGAP010766,AGAP012971,AGAP012996,AGAP013124,AGAP013142,AGAP013194,AGAP013201,AGAP013239,AGAP013243,AGAP013267,AGAP013346,AGAP013450,AGAP013467,AGA…
GAUT001156,GAUT010756	GBRI008931
GAUT001159					GPPI006732
GAUT001162,GAUT027426,GAUT027442,GAUT035792,GAUT035793	GBRI037310,GBRI037319,GBRI043398,GBRI043425	GFUI032964,GFUI032980,GFUI038643,GFUI038644	GMOY006145,GMOY008660	GPAI014738,GPAI014739,GPAI027830,GPAI027831	GPPI000450,GPPI037491,GPPI037492,GPPI038597,GPPI045248,GPPI048216	MDOA008509,MDOA008896	SCAU002521,SCAU006453,SCAU007528,SCAU014622	FBgn0014141,FBgn0028371	LLOJ004975,LLOJ005655	AAEL009583,AAEL010215,AAEL014591,AAEL015057,AAEL015058	AGAP004335,AGAP007006
GAUT001168,GAUT001742,GAUT001777,GAUT001778,GAUT008720,GAUT022974,GAUT035839,GAUT036464,GAUT040600,GAUT049939	GBRI011795,GBRI018395,GBRI019649,GBRI019653,GBRI024788,GBRI024789,GBRI037475,GBRI039357,GBRI042694,GBRI042696,GBRI042703,GBRI042704	GFUI003313,GFUI008046,GFUI008047,GFUI013627,GFUI013644,GFUI013645,GFUI013647,GFUI032274,GFUI035828,GFUI035994,GFUI041570,GFUI051198,GFUI053363,GFUI053366,GFUI053368	GMOY000742,GMOY001538,GMOY001539,GMOY003148,GMOY003477,GMOY006662,GMOY007677,GMOY010286,GMOY010565,GMOY011876	GPAI000662,GPAI025746,GPAI025752,GPAI029468,GPAI031035,GPAI031037,GPAI031040,GPAI032829,GPAI032830,GPAI032842,GPAI033632,GPAI035220	GPPI002169,GPPI003314,GPPI017450,GPPI023221,GPPI023241,GPPI023243,GPPI027862,GPPI045450	MDOA002593,MDOA002766,MDOA005463,MDOA006430,MDOA007326,MDOA008452,MDOA010713,MDOA011760,MDOA013848	SCAU000611,SCAU007157,SCAU009600,SCAU011378,SCAU013139,SCAU016116,SCAU016503	FBgn0028539,FBgn0031169,FBgn0031170,FBgn0031171,FBgn0031734,FBgn0034493,FBgn0036747,FBgn0039594,FBgn0051213,FBgn0053970,FBgn0083956,FBgn0261998,FBgn0263747	LLOJ000382,LLOJ001050,LLOJ003174,LLOJ003648,LLOJ005795	AAEL001938,AAEL004331,AAEL005491,AAEL008384,AAEL008386,AAEL008388,AAEL012698,AAEL012700,AAEL012701,AAEL012702,AAEL014428,AAEL014699,AAEL015146,AAEL015551,AAEL017572,AAEL018040,AAEL018334	AGAP001523,AGAP002060,AGAP002638,AGAP003680,AGAP006379,AGAP006380,AGAP007504,AGAP010416,AGAP010581,AGAP010582,AGAP011518,AGAP012155,AGAP012156
GAUT001174,GAUT002037
GAUT001206,GAUT041464	GBRI035062	GFUI040787	GMOY008514	GPAI010345	GPPI025292	MDOA001955	SCAU016172	FBgn0033907	LLOJ004144	AAEL009608	AGAP004818
GAUT001255,GAUT001263,GAUT001274,GAUT001281,GAUT037571	GBRI014235,GBRI034288,GBRI034302,GBRI034310,GBRI034311	GFUI033710,GFUI034580,GFUI034587,GFUI034597,GFUI034598	GMOY005724,GMOY006225,GMOY007830	GPAI019048,GPAI019049,GPAI019058,GPAI044630	GPPI012851,GPPI013080,GPPI013081,GPPI013092,GPPI013093	MDOA003795,MDOA009786,MDOA012647,MDOA013223	SCAU001674,SCAU004327,SCAU007848,SCAU008553	FBgn0004449,FBgn0267001	LLOJ001273,LLOJ001274,LLOJ007863,LLOJ008763	AAEL000405,AAEL013308	AGAP000461,AGAP011034
GAUT001265				GPAI019070
GAUT001276		GFUI034581
GAUT001284					GPPI013079
GAUT001303		GFUI034600	GMOY003865	GPAI021658	GPPI013068
GAUT001314					GPPI013069
GAUT001318,GAUT027840,GAUT035714	GBRI015768,GBRI022108	GFUI000148,GFUI023715	GMOY003018,GMOY006349,GMOY009884	GPAI003084,GPAI003085,GPAI003086,GPAI021659,GPAI021660,GPAI033089,GPAI035451	GPPI033601,GPPI048577	MDOA004577,MDOA010062	SCAU004367,SCAU010066	FBgn0031456,FBgn0034205,FBgn0261532	LLOJ003217,LLOJ008529	AAEL003573,AAEL005390,AAEL014758	AGAP003576,AGAP009571
GAUT001338	GBRI034325	GFUI034621		GPAI021675	GPPI013042	MDOA009980	SCAU016497
GAUT001359,GAUT007488,GAUT039420,GAUT043784	GBRI025622,GBRI034333	GFUI016676,GFUI034634,GFUI047801	GMOY006084,GMOY013074	GPAI000670,GPAI012798,GPAI021680	GPPI013041	MDOA000638	SCAU014127	FBgn0086355	LLOJ004308	AAEL002542,AAEL015624	AGAP001630
GAUT001360					GPPI013046
GAUT001381					GPPI013043
GAUT001383				GPAI021687
GAUT001410				GPAI021706
GAUT001431,GAUT004520	GBRI034366	GFUI034672,GFUI034673	GMOY003533	GPAI021719	GPPI012989,GPPI012990	MDOA011477	SCAU003975	FBgn0030647,FBgn0052656
GAUT001433					GPPI012991
GAUT001438					GPPI012987
GAUT001453,GAUT001454,GAUT001455	GBRI034365	GFUI034670,GFUI034973	GMOY005685	GPAI000839	GPPI012972,GPPI046377	MDOA006802	SCAU008329	FBgn0024920	LLOJ001722,LLOJ001723	AAEL013305	AGAP010457
GAUT001456,GAUT001458,GAUT012983,GAUT015378,GAUT020629,GAUT035044,GAUT046103,GAUT046280,GAUT048370,GAUT050157	GBRI003793,GBRI003923,GBRI005737,GBRI007855,GBRI035443,GBRI040742	GFUI001702,GFUI014997,GFUI015009,GFUI017071,GFUI026578,GFUI034671,GFUI037021,GFUI051164	GMOY002598,GMOY004331,GMOY005687,GMOY007064,GMOY011400,GMOY012351	GPAI003145,GPAI003146,GPAI003147,GPAI004060,GPAI014196,GPAI018391,GPAI021735,GPAI031357	GPPI001177,GPPI008498,GPPI012484,GPPI012973,GPPI024262,GPPI024267,GPPI039637	MDOA000330,MDOA001593,MDOA003202,MDOA004876,MDOA004971,MDOA009118,MDOA009460,MDOA010004,MDOA012173,MDOA012321,MDOA013105,MDOA013529,MDOA014054,MDOA016498	SCAU002272,SCAU003278,SCAU003738,SCAU004529,SCAU006738,SCAU011608,SCAU012924,SCAU014181,SCAU014479,SCAU015034,SCAU015568,SCAU015755,SCAU016338	FBgn0030367,FBgn0030369,FBgn0034053,FBgn0037601,FBgn0038005,FBgn0038006,FBgn0038007,FBgn0038076,FBgn0038236	LLOJ002482,LLOJ002849,LLOJ003106,LLOJ003107,LLOJ005093,LLOJ005094,LLOJ006733,LLOJ006735,LLOJ006736,LLOJ006873,LLOJ007585,LLOJ008002	AAEL000320,AAEL000325,AAEL000326,AAEL000338,AAEL000340,AAEL000357,AAEL004012,AAEL005695,AAEL005696,AAEL005700,AAEL005771,AAEL005775,AAEL005788,AAEL006044,AAEL006058,AAEL006257,AAEL010273,AAEL011761,AAEL011769,AAEL011770,AAEL012761,AAEL012762,AAEL012765,AAEL012766,AAEL012769,AAEL012770,AAEL012772,AAEL012773,AAEL015361,AAEL015362,AAEL015563,AAEL015591,AAEL017136,AAEL017215,AAEL018028	AGAP001443,AGAP002138,AGAP002195,AGAP002196,AGAP002197,AGAP002202,AGAP002204,AGAP002205,AGAP002206,AGAP002207,AGAP002208,AGAP002209,AGAP002210,AGAP002211,AGAP002555,AGAP003608,AGAP009696
GAUT001457	GBRI034369	GFUI034674	GMOY005686	GPAI021736	GPPI000703	MDOA014096	SCAU007013	FBgn0034503	LLOJ002230	AAEL010861	AGAP005909
GAUT001495,GAUT004280,GAUT038803,GAUT040856	GBRI011757,GBRI018394,GBRI021297,GBRI037376	GFUI006281,GFUI008435,GFUI016847,GFUI054169	GMOY005593,GMOY008427,GMOY009332,GMOY010398	GPAI011106,GPAI013930,GPAI021752,GPAI035810	GPPI017015,GPPI021287,GPPI021290,GPPI043900,GPPI049562,GPPI052280	MDOA003385,MDOA003570,MDOA004526,MDOA004692,MDOA011591	SCAU000753,SCAU002432,SCAU007815,SCAU013108	FBgn0002887,FBgn0015553,FBgn0025832,FBgn0263831	LLOJ003541,LLOJ006155,LLOJ008894	AAEL000425,AAEL005870,AAEL006209	AGAP002669,AGAP004491,AGAP008939,AGAP011448
GAUT001498,GAUT049152	GBRI011760,GBRI025703	GFUI006282,GFUI010601	GMOY008249,GMOY008428	GPAI004400,GPAI021754	GPPI029465,GPPI043901	MDOA004214,MDOA014016	SCAU000468,SCAU014940	FBgn0030841,FBgn0051516,FBgn0054038	LLOJ005947,LLOJ006475		AGAP002733,AGAP028591
GAUT001499				GPAI021760
GAUT001530	GBRI011742	GFUI006264	GMOY002706	GPAI021776	GPPI024563	MDOA001837,MDOA014269	SCAU001168	FBgn0030839	LLOJ006434,LLOJ007814	AAEL010527,AAEL012302	AGAP000249
GAUT001531,GAUT001532	GBRI011740,GBRI011741	GFUI006263,GFUI006267	GMOY002708	GPAI021775,GPAI021777	GPPI024565	MDOA000046,MDOA000494,MDOA013786		FBgn0085353,FBgn0263748
GAUT001534	GBRI011731	GFUI006271	GMOY002707	GPAI021781,GPAI021782	GPPI024570	MDOA003030	SCAU016415	FBgn0040571,FBgn0040877			AGAP010082,AGAP010085
GAUT001545					GPPI024566
GAUT001550				GPAI021779
GAUT001556	GBRI011726	GFUI006265	GMOY002709	GPAI021794	GPPI024564	MDOA006645	SCAU012029	FBgn0263772		AAEL001228,AAEL001230	AGAP000874,AGAP000875
GAUT001573				GPAI021809
GAUT001580		GFUI006236			GPPI024548
GAUT001600,GAUT003812	GBRI023600,GBRI025739	GFUI006233,GFUI044929	GMOY001279,GMOY006587	GPAI021828,GPAI023124	GPPI005303,GPPI024533	MDOA009095,MDOA014572	SCAU000829,SCAU011855	FBgn0036414,FBgn0086693		AAEL001123,AAEL009258	AGAP000413,AGAP012241
GAUT001601					GPPI024537
GAUT001605,GAUT007721,GAUT023676,GAUT038080				GPAI034697
GAUT001621,GAUT003415,GAUT005600,GAUT012102,GAUT028523,GAUT029684,GAUT035232,GAUT035314,GAUT041895,GAUT043617	GBRI002659,GBRI004981,GBRI016017,GBRI022297,GBRI023598,GBRI025960,GBRI040229,GBRI040231	GFUI006673,GFUI009252,GFUI017457,GFUI019062,GFUI032395,GFUI036416,GFUI037598,GFUI045648,GFUI052657	GMOY000177,GMOY000704,GMOY003692,GMOY005483,GMOY007731,GMOY010063,GMOY010740,GMOY011234	GPAI004553,GPAI008192,GPAI008484,GPAI009284,GPAI012596,GPAI019607,GPAI023374,GPAI049060	GPPI000044,GPPI000785,GPPI001549,GPPI025994,GPPI029090,GPPI032899,GPPI035188,GPPI038133,GPPI045783,GPPI046189,GPPI049952,GPPI051678	MDOA000519,MDOA001512,MDOA002363,MDOA003725,MDOA006211,MDOA006403,MDOA009511,MDOA012268,MDOA014493	SCAU000248,SCAU002078,SCAU002452,SCAU005810,SCAU007994,SCAU009552,SCAU011179,SCAU013312,SCAU015457	FBgn0013717,FBgn0031187,FBgn0033738,FBgn0033916,FBgn0036913,FBgn0038862,FBgn0039025,FBgn0050421,FBgn0260936	LLOJ000050,LLOJ000360,LLOJ001628,LLOJ002993,LLOJ003013,LLOJ004260,LLOJ005362,LLOJ007056,LLOJ008157	AAEL001540,AAEL002698,AAEL003517,AAEL004980,AAEL009702,AAEL010184,AAEL010854,AAEL012146,AAEL012219,AAEL017004	AGAP001052,AGAP001209,AGAP002900,AGAP003821,AGAP007521,AGAP007600,AGAP008805,AGAP010080,AGAP012119,AGAP012139
GAUT001623,GAUT002610,GAUT008103,GAUT008118,GAUT012461,GAUT012659,GAUT012660,GAUT012663,GAUT017740,GAUT017867,GAUT021652,GAUT024317,GAUT027083,GAUT029852,GAUT030268,GAUT038967,GAUT042624,GAUT043603,GAUT046096,GAUT049374,GAUT050336	GBRI001104,GBRI004266,GBRI005740,GBRI007336,GBRI007604,GBRI011018,GBRI012174,GBRI016270,GBRI018044,GBRI023599,GBRI025794,GBRI025795,GBRI030963,GBRI034176,GBRI034232,GBRI040965,GBRI042224,GBRI042756	GFUI008643,GFUI008711,GFUI010032,GFUI013086,GFUI013558,GFUI016933,GFUI016934,GFUI020506,GFUI024658,GFUI025899,GFUI026723,GFUI029275,GFUI029284,GFUI029285,GFUI036029,GFUI037024,GFUI045970,GFUI048351,GFUI051762	GMOY001289,GMOY001677,GMOY002088,GMOY002589,GMOY003277,GMOY005732,GMOY005763,GMOY005856,GMOY006303,GMOY007691,GMOY008135,GMOY008794,GMOY009690,GMOY010785,GMOY011090,GMOY011401,GMOY011804	GPAI002990,GPAI003056,GPAI004055,GPAI005357,GPAI006261,GPAI010827,GPAI010828,GPAI010829,GPAI011995,GPAI017795,GPAI018090,GPAI018257,GPAI022561,GPAI027501,GPAI034555,GPAI041680,GPAI041681,GPAI042322,GPAI043926,GPAI044948	GPPI000411,GPPI000764,GPPI006082,GPPI007336,GPPI007338,GPPI008481,GPPI009427,GPPI009428,GPPI013156,GPPI024088,GPPI025990,GPPI026304,GPPI026620,GPPI029845,GPPI039911,GPPI041014,GPPI041211,GPPI044175,GPPI046446,GPPI046537,GPPI051606	MDOA000060,MDOA000615,MDOA000711,MDOA000771,MDOA002205,MDOA002675,MDOA002881,MDOA003086,MDOA003747,MDOA004180,MDOA004197,MDOA005009,MDOA005380,MDOA006825,MDOA007869,MDOA009247,MDOA009648,MDOA010398,MDOA012433,MDOA014100,MDOA015025	SCAU000168,SCAU000592,SCAU002227,SCAU002499,SCAU003118,SCAU004491,SCAU006681,SCAU007345,SCAU007392,SCAU008768,SCAU009733,SCAU011199,SCAU013480,SCAU014951,SCAU015128,SCAU015475,SCAU015589,SCAU016595	FBgn0010269,FBgn0010303,FBgn0010909,FBgn0014006,FBgn0023083,FBgn0024326,FBgn0024329,FBgn0025743,FBgn0031030,FBgn0035001,FBgn0044826,FBgn0046692,FBgn0261456,FBgn0261524,FBgn0263395,FBgn0266465,FBgn0267698	LLOJ000712,LLOJ002043,LLOJ002088,LLOJ002354,LLOJ003235,LLOJ003534,LLOJ004436,LLOJ005077,LLOJ006306,LLOJ006520,LLOJ007004,LLOJ009348,LLOJ009563,LLOJ009619,LLOJ010497	AAEL000217,AAEL000489,AAEL000589,AAEL001622,AAEL002594,AAEL003013,AAEL003359,AAEL004412,AAEL006539,AAEL006730,AAEL007443,AAEL007931,AAEL008306,AAEL008311,AAEL010466,AAEL011578,AAEL012723,AAEL013859,AAEL017338	AGAP000310,AGAP000747,AGAP001103,AGAP001790,AGAP001867,AGAP002371,AGAP002986,AGAP003201,AGAP003202,AGAP003365,AGAP006044,AGAP006340,AGAP006715,AGAP007805,AGAP009961,AGAP010551,AGAP010837,AGAP010874
GAUT001624					GPPI025992
GAUT001625		GFUI045651		GPAI021829		MDOA006833	SCAU008186	FBgn0032033	LLOJ004966	AAEL000230	AGAP000896
GAUT001653,GAUT006952	GBRI012420,GBRI040123,GBRI040124	GFUI045622,GFUI052512	GMOY002374,GMOY005096	GPAI021853,GPAI042774	GPPI022442,GPPI025962,GPPI026526	MDOA000418,MDOA009261	SCAU003645,SCAU009157	FBgn0002914,FBgn0265574	LLOJ001072,LLOJ006683	AAEL009469,AAEL014286	AGAP002954,AGAP008160
GAUT001654	GBRI012408	GFUI045620	GMOY005095	GPAI021856	GPPI025960,GPPI026530	MDOA007707	SCAU004462	FBgn0029818	LLOJ000993	AAEL009512	AGAP010738
GAUT001655,GAUT011996,GAUT021465,GAUT021474,GAUT027515	GBRI002426,GBRI012424,GBRI023240,GBRI030921	GFUI005223,GFUI026876,GFUI045619,GFUI051554	GMOY004811,GMOY005094,GMOY007026,GMOY009235,GMOY010149	GPAI012207,GPAI021857,GPAI025927,GPAI026304	GPPI013676,GPPI022076,GPPI023494,GPPI025961,GPPI026531	MDOA003496,MDOA010663,MDOA013614,MDOA013689	SCAU000031,SCAU002578,SCAU006804,SCAU010038	FBgn0014340,FBgn0026080,FBgn0028387,FBgn0034975,FBgn0039585	LLOJ002780,LLOJ003556,LLOJ003557,LLOJ006820,LLOJ007038,LLOJ008218	AAEL007672,AAEL010729,AAEL011106,AAEL014072,AAEL014513	AGAP001539,AGAP002231,AGAP002735,AGAP012229,AGAP028643
GAUT001656	GBRI012422	GFUI045621	GMOY005093	GPAI021855	GPPI026528	MDOA003285,MDOA014645	SCAU010998	FBgn0263258	LLOJ004517		AGAP013262
GAUT001657,GAUT007680,GAUT009407,GAUT010081,GAUT012870,GAUT013137,GAUT015029,GAUT018928,GAUT023997,GAUT024737,GAUT025419,GAUT028396,GAUT028637,GAUT029245,GAUT029280,GAUT033190,GAUT033863,GAUT045388,GAUT049445,GAUT051005,GAUT051304,GAUT051523	GBRI009815,GBRI010176,GBRI010986,GBRI011479,GBRI012421,GBRI014579,GBRI015457,GBRI017357,GBRI019199,GBRI022673,GBRI023118,GBRI024073,GBRI029321,GBRI031298,GBRI031518,GBRI032174,GBRI032842,GBRI032968,GBRI034898,GBRI037379,GBRI037711,GBRI039106,GBRI039383,GBRI042535	GFUI000149,GFUI008776,GFUI010188,GFUI010419,GFUI010885,GFUI012528,GFUI012815,GFUI012968,GFUI015310,GFUI016456,GFUI017630,GFUI021386,GFUI025090,GFUI026819,GFUI027881,GFUI030294,GFUI032928,GFUI037691,GFUI037979,GFUI040511,GFUI042689,GFUI045607	GMOY000171,GMOY001400,GMOY001461,GMOY002135,GMOY002436,GMOY006004,GMOY007017,GMOY007275,GMOY007659,GMOY008734,GMOY008850,GMOY008989,GMOY009077,GMOY009110,GMOY009593,GMOY009942,GMOY010022,GMOY011320,GMOY011947	GPAI004593,GPAI006406,GPAI007447,GPAI010206,GPAI010739,GPAI011704,GPAI013516,GPAI015442,GPAI021854,GPAI022973,GPAI026507,GPAI027880,GPAI030640,GPAI033010,GPAI033406,GPAI037452,GPAI038536,GPAI039168,GPAI042492,GPAI044256,GPAI046510	GPPI001856,GPPI002798,GPPI003772,GPPI005438,GPPI013550,GPPI014132,GPPI019558,GPPI022708,GPPI023198,GPPI026028,GPPI026247,GPPI026527,GPPI030392,GPPI030922,GPPI034748,GPPI039677,GPPI041690,GPPI042554,GPPI042940,GPPI043154,GPPI046295,GPPI047811,GPPI050600	MDOA000090,MDOA001857,MDOA003437,MDOA003550,MDOA005773,MDOA006969,MDOA007051,MDOA008531,MDOA009949,MDOA010305,MDOA012625,MDOA012852,MDOA012934,MDOA013189,MDOA014107,MDOA014568,MDOA014983	SCAU001323,SCAU001442,SCAU002244,SCAU003873,SCAU005694,SCAU006664,SCAU007446,SCAU008031,SCAU008418,SCAU010632,SCAU011171,SCAU011202,SCAU011326,SCAU011361,SCAU012602,SCAU013343,SCAU013980,SCAU014606,SCAU015627	FBgn0000173,FBgn0004436,FBgn0010602,FBgn0011217,FBgn0015320,FBgn0015321,FBgn0017456,FBgn0026316,FBgn0027609,FBgn0028913,FBgn0029996,FBgn0030386,FBgn0030863,FBgn0031331,FBgn0033544,FBgn0035455,FBgn0035584,FBgn0035853,FBgn0036516,FBgn0037987,FBgn0058045,FBgn0264848,FBgn0267383,FBgn0267384	LLOJ000077,LLOJ002113,LLOJ002590,LLOJ002835,LLOJ002838,LLOJ003656,LLOJ004064,LLOJ004518,LLOJ004681,LLOJ004991,LLOJ006007,LLOJ006018,LLOJ006716,LLOJ010464	AAEL000179,AAEL002118,AAEL003103,AAEL004152,AAEL005038,AAEL006413,AAEL006728,AAEL007477,AAEL007822,AAEL008514,AAEL008837,AAEL009026,AAEL009770,AAEL010798,AAEL012011,AAEL012672,AAEL013633,AAEL014639,AAEL014642,AAEL017518	AGAP000145,AGAP000495,AGAP001056,AGAP001068,AGAP002169,AGAP002251,AGAP003857,AGAP004889,AGAP005197,AGAP005324,AGAP005916,AGAP006238,AGAP007952,AGAP008680,AGAP008941,AGAP011076,AGAP012107,AGAP012193,AGAP012754
GAUT001662		GFUI045623	GMOY010048	GPAI021868	GPPI026529
GAUT001671	GBRI008668	GFUI045596	GMOY004718	GPAI021886	GPPI026538	MDOA016734	SCAU001352
GAUT001672	GBRI012439	GFUI045611	GMOY002660	GPAI021872	GPPI026537	MDOA003451,MDOA010893	SCAU007717	FBgn0030529	LLOJ008028	AAEL007761	AGAP000943
GAUT001673	GBRI008675	GFUI045592	GMOY004719	GPAI021892	GPPI026544	MDOA008051	SCAU014234	FBgn0029834	LLOJ005134	AAEL007759	AGAP000635
GAUT001674,GAUT008301,GAUT008741,GAUT010135,GAUT019327,GAUT034881	GBRI009195,GBRI012423,GBRI022113,GBRI030207,GBRI035482,GBRI040652	GFUI001485,GFUI004933,GFUI009504,GFUI045609,GFUI046414,GFUI049747	GMOY001401,GMOY003587,GMOY009047,GMOY012009,GMOY012110	GPAI002859,GPAI021874,GPAI022837,GPAI029280,GPAI039226,GPAI040668	GPPI000934,GPPI004044,GPPI019536,GPPI026548,GPPI050745	MDOA000001,MDOA007541,MDOA010622,MDOA014837,MDOA015102,MDOA015409	SCAU002739,SCAU006246,SCAU007297,SCAU008119,SCAU015558,SCAU015925	FBgn0002723,FBgn0003068,FBgn0023076,FBgn0023094,FBgn0261703,FBgn0264075	LLOJ000134,LLOJ000264,LLOJ003291,LLOJ006614,LLOJ007068	AAEL001746,AAEL002049,AAEL008141,AAEL010343,AAEL012562	AGAP001856,AGAP005655,AGAP005711,AGAP006022,AGAP012873,AGAP028645
GAUT001675	GBRI008676	GFUI045608	GMOY004720	GPAI021875	GPPI000876,GPPI026547	MDOA007313,MDOA016382	SCAU005515,SCAU015340	FBgn0261244	LLOJ009923	AAEL000558,AAEL009740,AAEL018147	AGAP000945,AGAP012171
GAUT001676	GBRI008686	GFUI045610		GPAI021876	GPPI026545	MDOA002856	SCAU001657	FBgn0030528	LLOJ008029	AAEL007750	AGAP000942
GAUT001677		GFUI045602		GPAI021879,GPAI021880
GAUT001678				GPAI021873
GAUT001688	GBRI008669	GFUI045597	GMOY004715	GPAI021889	GPPI026539	MDOA009587	SCAU001481	FBgn0052512		AAEL007758,AAEL015657	AGAP000014
GAUT001689,GAUT006168,GAUT006879,GAUT013071,GAUT014074,GAUT017418,GAUT020265,GAUT022972,GAUT023471,GAUT025130,GAUT026467,GAUT033676,GAUT034745,GAUT035864,GAUT038913,GAUT039225,GAUT042570,GAUT042671,GAUT044721,GAUT044789	GBRI002249,GBRI004739,GBRI006900,GBRI006916,GBRI007258,GBRI008671,GBRI009737,GBRI013073,GBRI013717,GBRI017118,GBRI017136,GBRI020913,GBRI021599,GBRI028475,GBRI028476,GBRI037033,GBRI037454,GBRI039355,GBRI040530,GBRI042991	GFUI011195,GFUI012592,GFUI013525,GFUI014495,GFUI016164,GFUI021448,GFUI023304,GFUI028864,GFUI028883,GFUI030003,GFUI032268,GFUI033165,GFUI035992,GFUI039284,GFUI039874,GFUI040943,GFUI045598,GFUI045865,GFUI052611,GFUI053346	GMOY003057,GMOY003480,GMOY005226,GMOY005245,GMOY006050,GMOY006505,GMOY006664,GMOY007318,GMOY007435,GMOY008110,GMOY008507,GMOY008854,GMOY009517,GMOY010352,GMOY010361,GMOY010566,GMOY010667	GPAI000375,GPAI006830,GPAI011022,GPAI011814,GPAI013697,GPAI017947,GPAI018072,GPAI018186,GPAI019511,GPAI021890,GPAI022221,GPAI025113,GPAI026577,GPAI027925,GPAI029469,GPAI033617,GPAI034470,GPAI035218,GPAI042695,GPAI043956,GPAI046180	GPPI003300,GPPI003391,GPPI010141,GPPI013946,GPPI014501,GPPI015369,GPPI017431,GPPI024119,GPPI024649,GPPI026552,GPPI032250,GPPI034138,GPPI040466,GPPI040979,GPPI041116,GPPI041131,GPPI041606,GPPI043486,GPPI044292,GPPI045442	MDOA000159,MDOA001940,MDOA002651,MDOA002903,MDOA003515,MDOA004015,MDOA004429,MDOA004538,MDOA004759,MDOA006931,MDOA009412,MDOA009629,MDOA009663,MDOA009823,MDOA011396,MDOA011827,MDOA012380,MDOA012461,MDOA013124,MDOA013298,MDOA014142	SCAU000707,SCAU001803,SCAU003216,SCAU003780,SCAU004197,SCAU004365,SCAU004881,SCAU005203,SCAU005858,SCAU007001,SCAU009143,SCAU009402,SCAU009670,SCAU010561,SCAU011057,SCAU011195,SCAU011758,SCAU012146,SCAU012195,SCAU013198,SCAU014408,SCAU014638	FBgn0000229,FBgn0003256,FBgn0004106,FBgn0004107,FBgn0005640,FBgn0011817,FBgn0013435,FBgn0013762,FBgn0015618,FBgn0015765,FBgn0016131,FBgn0016696,FBgn0019949,FBgn0024846,FBgn0031730,FBgn0037093,FBgn0038902,FBgn0052703,FBgn0259712,FBgn0263237,FBgn0264492,FBgn0267339	LLOJ001251,LLOJ001579,LLOJ002330,LLOJ003406,LLOJ003732,LLOJ003956,LLOJ004026,LLOJ004347,LLOJ005668,LLOJ005677,LLOJ005781,LLOJ007424,LLOJ008748,LLOJ009248,LLOJ009672,LLOJ009830,LLOJ010495,LLOJ010511	AAEL001038,AAEL001407,AAEL002395,AAEL004110,AAEL004700,AAEL004761,AAEL004797,AAEL005191,AAEL006841,AAEL007958,AAEL008379,AAEL008621,AAEL008622,AAEL008634,AAEL009364,AAEL010413,AAEL012094,AAEL012269,AAEL012339,AAEL012915,AAEL013002,AAEL013329,AAEL013939,AAEL015000,AAEL018160	AGAP002515,AGAP002646,AGAP003180,AGAP004579,AGAP004594,AGAP004780,AGAP005569,AGAP005729,AGAP005772,AGAP005817,AGAP005851,AGAP005898,AGAP008541,AGAP009207,AGAP009459,AGAP009460,AGAP009461,AGAP009936,AGAP010115,AGAP011055,AGAP012148
GAUT001690	GBRI008674	GFUI045591	GMOY007317	GPAI021894	GPPI026553	MDOA000414	SCAU013153	FBgn0028292	LLOJ004197	AAEL009415	AGAP010793
GAUT001691	GBRI008687	GFUI045599	GMOY007319	GPAI021901	GPPI026555
GAUT001692	GBRI008677	GFUI045593	GMOY004716	GPAI021900	GPPI026546	MDOA015515	SCAU011371	FBgn0031150	LLOJ005133	AAEL007745,AAEL007746	AGAP000013
GAUT001693	GBRI008673	GFUI045595	GMOY004717	GPAI021895	GPPI026543	MDOA012655	SCAU001187	FBgn0029833		AAEL007760	AGAP003344
GAUT001694	GBRI042647	GFUI036894,GFUI036895	GMOY007316	GPAI032750	GPPI026554	MDOA004890,MDOA010315	SCAU014020	FBgn0031159,FBgn0064123	LLOJ003175	AAEL002994	AGAP012963
GAUT001706		GFUI036904	GMOY007315	GPAI032781	GPPI026572,GPPI026587	MDOA011621	SCAU009899
GAUT001709	GBRI042666	GFUI036896	GMOY008497	GPAI032778	GPPI026574	MDOA003380	SCAU006410,SCAU011617	FBgn0052521	LLOJ003176,LLOJ009714	AAEL012605,AAEL014885,AAEL014887	AGAP006967
GAUT001710,GAUT028717,GAUT033895,GAUT037037			GMOY008840	GPAI018233
GAUT001713		GFUI036903	GMOY001340	GPAI032779	GPPI026571
GAUT001714				GPAI032780	GPPI026573
GAUT001727,GAUT002208,GAUT005416,GAUT007165,GAUT008318,GAUT008455,GAUT010378,GAUT012108,GAUT012459,GAUT014202,GAUT015261,GAUT016004,GAUT018054,GAUT020297,GAUT024809,GAUT028329,GAUT029030,GAUT031259,GAUT036637,GAUT038830,GAUT044231,GAUT048347,GAUT048520,GAUT049257,GAUT051315	GBRI002398,GBRI006762,GBRI009741,GBRI010310,GBRI010671,GBRI010751,GBRI011053,GBRI011373,GBRI011765,GBRI013884,GBRI017147,GBRI018294,GBRI023048,GBRI027190,GBRI036094,GBRI036875,GBRI036970,GBRI037375,GBRI039396,GBRI040220,GBRI040599,GBRI040963,GBRI042680	GFUI000306,GFUI001480,GFUI003629,GFUI006668,GFUI007962,GFUI013087,GFUI013643,GFUI015494,GFUI019502,GFUI020256,GFUI020546,GFUI020692,GFUI024298,GFUI027956,GFUI030724,GFUI035335,GFUI037680,GFUI038605,GFUI040562,GFUI042965,GFUI045688,GFUI050129,GFUI050885,GFUI051906	GMOY000526,GMOY001002,GMOY001164,GMOY001348,GMOY001882,GMOY001925,GMOY001983,GMOY002187,GMOY002370,GMOY003585,GMOY004171,GMOY004495,GMOY004702,GMOY007696,GMOY008619,GMOY008795,GMOY008985,GMOY009175,GMOY009612,GMOY009988,GMOY010979,GMOY011233,GMOY011786	GPAI003173,GPAI004606,GPAI006494,GPAI007922,GPAI009410,GPAI011852,GPAI021907,GPAI023369,GPAI025549,GPAI025883,GPAI027502,GPAI027548,GPAI027877,GPAI030501,GPAI031239,GPAI032820,GPAI035174,GPAI039737,GPAI040171,GPAI042378,GPAI046565,GPAI046776,GPAI047277,GPAI047926	GPPI000059,GPPI000933,GPPI002424,GPPI003548,GPPI004843,GPPI013238,GPPI019610,GPPI022818,GPPI023209,GPPI024347,GPPI026013,GPPI029824,GPPI030385,GPPI031642,GPPI031890,GPPI031963,GPPI033172,GPPI037066,GPPI039917,GPPI044146,GPPI044720,GPPI045787,GPPI048399,GPPI049289	MDOA000035,MDOA000566,MDOA002499,MDOA002928,MDOA003025,MDOA003345,MDOA004710,MDOA005554,MDOA006183,MDOA006941,MDOA008329,MDOA009735,MDOA009898,MDOA010153,MDOA010676,MDOA010736,MDOA011090,MDOA012009,MDOA012124,MDOA012828,MDOA012990,MDOA013347,MDOA014606,MDOA014625	SCAU001846,SCAU002036,SCAU002216,SCAU002233,SCAU003059,SCAU005552,SCAU006452,SCAU006598,SCAU006844,SCAU007146,SCAU009718,SCAU012225,SCAU012337,SCAU012956,SCAU012966,SCAU012974,SCAU014030,SCAU014218,SCAU015178,SCAU015243,SCAU015682,SCAU015713,SCAU015955,SCAU016267,SCAU016545	FBgn0005586,FBgn0014009,FBgn0014010,FBgn0015372,FBgn0015789,FBgn0015790,FBgn0015791,FBgn0015793,FBgn0015794,FBgn0015795,FBgn0015797,FBgn0016700,FBgn0016701,FBgn0025382,FBgn0029959,FBgn0030200,FBgn0030221,FBgn0030391,FBgn0031090,FBgn0031882,FBgn0032782,FBgn0039966,FBgn0051118,FBgn0052670,FBgn0052671,FBgn0052673,FBgn0067052,FBgn0086913,FBgn0262518	LLOJ000294,LLOJ000582,LLOJ000612,LLOJ001262,LLOJ001554,LLOJ001555,LLOJ001836,LLOJ002536,LLOJ002554,LLOJ003102,LLOJ003164,LLOJ004024,LLOJ004731,LLOJ004816,LLOJ006096,LLOJ008935,LLOJ009480,LLOJ009653,LLOJ010466	AAEL002155,AAEL003503,AAEL004902,AAEL005069,AAEL006091,AAEL006267,AAEL006280,AAEL007525,AAEL007661,AAEL007845,AAEL008029,AAEL008673,AAEL008959,AAEL009317,AAEL009974,AAEL010170,AAEL010430,AAEL011171,AAEL013252,AAEL013620	AGAP000433,AGAP000671,AGAP000841,AGAP001211,AGAP001617,AGAP002092,AGAP003028,AGAP004146,AGAP004204,AGAP004559,AGAP005255,AGAP005256,AGAP005393,AGAP006159,AGAP006873,AGAP007096,AGAP007901,AGAP008419,AGAP009846,AGAP010875,AGAP011363
GAUT001728				GPAI032822
GAUT001739		GFUI013648		GPAI032826	GPPI023210
GAUT001757,GAUT001759	GBRI042716,GBRI044609,GBRI044619	GFUI010222,GFUI013628,GFUI013632	GMOY010282	GPAI032848,GPAI032852	GPPI000451,GPPI002776,GPPI023233,GPPI023238,GPPI050969	MDOA012115,MDOA013722,MDOA014453,MDOA015279	SCAU001257,SCAU002302,SCAU006390	FBgn0037818,FBgn0039049,FBgn0039050,FBgn0039051,FBgn0039052,FBgn0039053	LLOJ001445,LLOJ001446,LLOJ005494,LLOJ008248,LLOJ008339	AAEL011206	AGAP000679
GAUT001758	GBRI042718	GFUI013629	GMOY010283	GPAI032851	GPPI023242	MDOA012145	SCAU012936	FBgn0266848		AAEL011196	AGAP000678
GAUT001761,GAUT004721,GAUT023958,GAUT033581	GBRI005047,GBRI007081,GBRI012490,GBRI027539,GBRI042697	GFUI013196,GFUI013327,GFUI013630,GFUI020790,GFUI027318	GMOY004439,GMOY007571,GMOY010285	GPAI012836,GPAI013328,GPAI032833	GPPI000453,GPPI018260,GPPI021914,GPPI023235,GPPI035280	MDOA000144,MDOA000761,MDOA003165,MDOA003166,MDOA004137,MDOA005097,MDOA006484,MDOA006665,MDOA006725,MDOA007517,MDOA007810,MDOA008150,MDOA010739,MDOA015334	SCAU001707,SCAU002294,SCAU008360,SCAU008838,SCAU008890,SCAU009014,SCAU011115,SCAU011892,SCAU013710,SCAU015273,SCAU016256	FBgn0010387,FBgn0031478,FBgn0031992,FBgn0035742,FBgn0035743,FBgn0035926,FBgn0064116,FBgn0250836	LLOJ004619,LLOJ007485	AAEL006189,AAEL008309,AAEL009214,AAEL013844	AGAP000546,AGAP000752,AGAP004489,AGAP007460
GAUT001763	GBRI042723				GPPI023244
GAUT001764	GBRI042698		GMOY005014	GPAI039287	GPPI023236	MDOA006190,MDOA013255	SCAU010855,SCAU012432	FBgn0037602,FBgn0064117		AAEL006645,AAEL008317	AGAP013048,AGAP013440
GAUT001779,GAUT017715	GBRI034152,GBRI042705	GFUI013633,GFUI048371	GMOY009684,GMOY010284	GPAI017815,GPAI032843	GPPI026637,GPPI050973	MDOA006729	SCAU006768	FBgn0023517,FBgn0035004	LLOJ000386,LLOJ005892	AAEL006915	AGAP002535
GAUT001780,GAUT012145		GFUI006643,GFUI013634	GMOY002309	GPAI023332	GPPI036310,GPPI050968	MDOA011925,MDOA013952	SCAU000496,SCAU009154	FBgn0037123,FBgn0037124
GAUT001781		GFUI013635		GPAI032844	GPPI023237,GPPI050974	MDOA013702	SCAU005715	FBgn0034224		AAEL012381	AGAP003630
GAUT001782	GBRI044607	GFUI013631	GMOY010280	GPAI032847	GPPI023249	MDOA006248	SCAU009032		LLOJ002140	AAEL011751	AGAP000463
GAUT001783		GFUI013618		GPAI032854	GPPI023251	MDOA010376	SCAU003900	FBgn0050016			AGAP000415
GAUT001784,GAUT011335,GAUT013640,GAUT024736,GAUT026969,GAUT032773,GAUT032774,GAUT045097	GBRI004941,GBRI010712,GBRI014510,GBRI014786,GBRI018947,GBRI022855,GBRI045570	GFUI007113,GFUI008019,GFUI012092,GFUI013616,GFUI027880,GFUI032052,GFUI053113	GMOY005838,GMOY005839,GMOY009220,GMOY009591,GMOY010207,GMOY010276	GPAI002524,GPAI006538,GPAI006541,GPAI009027,GPAI020553,GPAI030415,GPAI032868,GPAI036271	GPPI000117,GPPI019556,GPPI022273,GPPI023250,GPPI026106,GPPI026109,GPPI043751,GPPI045609,GPPI047845	MDOA004161,MDOA005242,MDOA005783,MDOA009497,MDOA011052,MDOA014868,MDOA015301	SCAU001320,SCAU001355,SCAU002043,SCAU004783,SCAU005061,SCAU008124,SCAU011348	FBgn0014002,FBgn0025678,FBgn0030329,FBgn0030734,FBgn0032514,FBgn0033663,FBgn0036579,FBgn0037498	LLOJ002766,LLOJ003577,LLOJ005038,LLOJ007009,LLOJ009719,LLOJ010074	AAEL000641,AAEL001432,AAEL002501,AAEL006553,AAEL008319,AAEL010065,AAEL013845,AAEL017390,AAEL017434	AGAP000044,AGAP000909,AGAP001919,AGAP005431,AGAP007393,AGAP010217,AGAP012407
GAUT001785,GAUT003353,GAUT003616,GAUT012458,GAUT016629,GAUT018967,GAUT020618,GAUT024979,GAUT026465,GAUT047738,GAUT050543,GAUT050938,GAUT051982	GBRI002018,GBRI005898,GBRI009583,GBRI010713,GBRI013777,GBRI016335,GBRI021601,GBRI022623,GBRI026899,GBRI031531,GBRI040964,GBRI043334,GBRI044366	GFUI003108,GFUI007032,GFUI011918,GFUI013617,GFUI017072,GFUI023410,GFUI027047,GFUI028586,GFUI030002,GFUI030851,GFUI042541,GFUI046322,GFUI052386	GMOY000757,GMOY005223,GMOY005916,GMOY005941,GMOY007695,GMOY008238,GMOY010278,GMOY012204	GPAI006339,GPAI008232,GPAI016152,GPAI017647,GPAI025159,GPAI027504,GPAI032849,GPAI032850,GPAI036729,GPAI043814,GPAI046179,GPAI046476	GPPI003482,GPPI010221,GPPI014498,GPPI018731,GPPI020290,GPPI023252,GPPI023255,GPPI029025,GPPI034666,GPPI038799,GPPI039639,GPPI039919,GPPI043176,GPPI049161	MDOA003628,MDOA003652,MDOA004913,MDOA006414,MDOA006566,MDOA006973,MDOA007242,MDOA007616,MDOA008619,MDOA009152,MDOA009575,MDOA009951,MDOA010490,MDOA010944,MDOA013023,MDOA013185,MDOA014409,MDOA016694	SCAU001145,SCAU001173,SCAU005149,SCAU005445,SCAU005935,SCAU007763,SCAU009033,SCAU009685,SCAU010379,SCAU011061,SCAU011347,SCAU012025,SCAU012097,SCAU014402,SCAU015250	FBgn0002936,FBgn0004432,FBgn0027617,FBgn0028382,FBgn0033089,FBgn0033527,FBgn0034109,FBgn0034753,FBgn0035027,FBgn0035141,FBgn0036020,FBgn0036207,FBgn0036415,FBgn0039581	LLOJ000748,LLOJ003225,LLOJ004407,LLOJ005806,LLOJ005999,LLOJ006270,LLOJ006279,LLOJ007022,LLOJ007174,LLOJ007243,LLOJ008455	AAEL000013,AAEL003477,AAEL004779,AAEL005541,AAEL005690,AAEL005799,AAEL006244,AAEL007008,AAEL007061,AAEL007062,AAEL007273,AAEL009282,AAEL009421,AAEL011758,AAEL012008,AAEL013279,AAEL013705,AAEL013948	AGAP000462,AGAP002952,AGAP003265,AGAP007088,AGAP007392,AGAP007704,AGAP008136,AGAP008660,AGAP009810,AGAP009991,AGAP009996,AGAP012376,AGAP012377
GAUT001786,GAUT006733,GAUT010281,GAUT010399,GAUT010401,GAUT017741,GAUT046262,GAUT046270	GBRI010354,GBRI010716,GBRI011293,GBRI011320,GBRI018408,GBRI029937,GBRI031396,GBRI034171	GFUI013613,GFUI033293,GFUI040559,GFUI043026,GFUI043041,GFUI046511,GFUI048348,GFUI049037	GMOY001688,GMOY005880,GMOY006885,GMOY009693,GMOY009980,GMOY010277	GPAI001885,GPAI017791,GPAI032871,GPAI035175,GPAI037797,GPAI039778	GPPI023258,GPPI023788,GPPI026621,GPPI033159,GPPI045152,GPPI051099	MDOA002502,MDOA003701,MDOA008785,MDOA011725,MDOA014339,MDOA015163	SCAU000977,SCAU006110,SCAU012298,SCAU014216,SCAU014335,SCAU016307	FBgn0025742,FBgn0025802,FBgn0028497,FBgn0030582,FBgn0030735,FBgn0035945	LLOJ000140,LLOJ008824	AAEL000053,AAEL000564,AAEL003083,AAEL005367,AAEL006022,AAEL009815	AGAP001604,AGAP003266,AGAP003366,AGAP005341,AGAP009563,AGAP010275
GAUT001787	GBRI044615	GFUI013610	GMOY010279	GPAI032863	GPPI023257	MDOA003028	SCAU012698			AAEL011820,AAEL012215	AGAP000245
GAUT001788,GAUT001797,GAUT006493,GAUT019080,GAUT019092,GAUT019093,GAUT019105,GAUT048814,GAUT051270	GBRI026809,GBRI033892,GBRI042552,GBRI042568,GBRI042570,GBRI042572,GBRI042581,GBRI044617	GFUI000675,GFUI013626,GFUI024718,GFUI024719,GFUI024728,GFUI024729,GFUI024745,GFUI033362,GFUI051293	GMOY000394,GMOY003760,GMOY005122,GMOY006666,GMOY010281	GPAI000866,GPAI007983,GPAI027271,GPAI027272,GPAI027282,GPAI027283,GPAI027285,GPAI032853,GPAI038302	GPPI013492,GPPI013493,GPPI013494,GPPI013502,GPPI013504,GPPI013505,GPPI015282,GPPI023240,GPPI031039,GPPI051086	MDOA000932,MDOA003455,MDOA004183,MDOA004472,MDOA005966,MDOA006214,MDOA009456,MDOA010240	SCAU002744,SCAU004119,SCAU005235,SCAU006975,SCAU008788,SCAU009894,SCAU015173	FBgn0030992,FBgn0030993,FBgn0034936,FBgn0037986,FBgn0051358,FBgn0250821,FBgn0260657	LLOJ000139,LLOJ002465,LLOJ008350,LLOJ009141	AAEL004490,AAEL007320,AAEL010189,AAEL011803	AGAP003352,AGAP004871,AGAP009439
GAUT001789	GBRI010714	GFUI013614	GMOY010273	GPAI032872	GPPI023259	MDOA010898	SCAU012136	FBgn0031268	LLOJ007010	AAEL002512	AGAP000021
GAUT001796					GPPI023261,GPPI023262
GAUT001800,GAUT036271	GBRI018772,GBRI026582	GFUI013597,GFUI048942	GMOY005477,GMOY008244	GPAI028818,GPAI032869	GPPI011901,GPPI023267	MDOA001529	SCAU011898	FBgn0052626	LLOJ005565	AAEL009535,AAEL015410	AGAP000577
GAUT001801,GAUT032996,GAUT032997,GAUT033001	GBRI018775,GBRI030965,GBRI030970,GBRI030971,GBRI030976	GFUI005165,GFUI005172,GFUI013596	GMOY003785,GMOY006588,GMOY008246	GPAI012272,GPAI032883	GPPI023266,GPPI026962,GPPI026964	MDOA000398,MDOA015228	SCAU008455,SCAU012952,SCAU015464	FBgn0015558,FBgn0261444	LLOJ000676,LLOJ004401	AAEL010941,AAEL011800	AGAP000860,AGAP002924
GAUT001802	GBRI010733	GFUI013611	GMOY010272	GPAI032870	GPPI023256	MDOA001995	SCAU006244
GAUT001803	GBRI018773	GFUI013594	GMOY008245	GPAI032885	GPPI023270	MDOA008645	SCAU014399	FBgn0022153	LLOJ008048	AAEL009532,AAEL012861	AGAP000576
GAUT001813	GBRI005549	GFUI013595	GMOY008247	GPAI032884	GPPI023271	MDOA006959	SCAU004241	FBgn0031174	LLOJ000675	AAEL010939	AGAP000861
GAUT001814		GFUI013606			GPPI023268
GAUT001816				GPAI032886
GAUT001817		GFUI013605			GPPI023265
GAUT001825	GBRI005548	GFUI013598	GMOY008406	GPAI032893	GPPI023272	MDOA003078	SCAU000464,SCAU011222
GAUT001826		GFUI013599		GPAI032894	GPPI051437	MDOA016683	SCAU003831
GAUT001827,GAUT009378,GAUT011846,GAUT015804,GAUT015806,GAUT016005,GAUT022703,GAUT028912,GAUT045030,GAUT048438	GBRI004310,GBRI008055,GBRI027202,GBRI027311,GBRI027312,GBRI031864,GBRI039157	GFUI007814,GFUI015803,GFUI018913,GFUI026339,GFUI034037,GFUI042379,GFUI042404,GFUI046147,GFUI049404,GFUI049405,GFUI049407	GMOY000287,GMOY000918,GMOY003006,GMOY003685,GMOY004899,GMOY005305,GMOY006380,GMOY006795,GMOY007088,GMOY008336,GMOY009224	GPAI001337,GPAI001339,GPAI011843,GPAI021538,GPAI030342,GPAI032901,GPAI034223,GPAI037983,GPAI046964,GPAI047967	GPPI009821,GPPI011756,GPPI011758,GPPI011859,GPPI023300,GPPI023856,GPPI035972,GPPI038311	MDOA000920,MDOA001358,MDOA002497,MDOA003117,MDOA003178,MDOA003898,MDOA004353,MDOA005075,MDOA005352,MDOA006156,MDOA007120,MDOA007518,MDOA008578,MDOA008730,MDOA010323,MDOA010871,MDOA011561,MDOA012653,MDOA014125,MDOA014449,MDOA014812,MDOA015187,MDOA015353	SCAU000003,SCAU000087,SCAU000426,SCAU001037,SCAU001246,SCAU001394,SCAU001524,SCAU001897,SCAU002696,SCAU002731,SCAU003545,SCAU004874,SCAU006401,SCAU006790,SCAU007202,SCAU007526,SCAU008867,SCAU008985,SCAU011028,SCAU011299,SCAU011374,SCAU011788,SCAU013103,SCAU014278,SCAU014288,SCAU014326,SCAU014716,SCAU015052,SCAU015335,SCAU016082,SCAU016358	FBgn0026268,FBgn0027583,FBgn0030073,FBgn0030332,FBgn0031360,FBgn0031775,FBgn0036380,FBgn0038878,FBgn0038946,FBgn0069973,FBgn0263830	LLOJ000638,LLOJ005644,LLOJ007989,LLOJ007990,LLOJ007991	AAEL001461,AAEL003183,AAEL003959,AAEL003961,AAEL007669,AAEL009685,AAEL010075,AAEL010671,AAEL010677,AAEL012433,AAEL017179,AAEL017302,AAEL017320,AAEL017452	AGAP004103,AGAP005499,AGAP005500,AGAP005501,AGAP005502,AGAP005503,AGAP005532,AGAP005645,AGAP010311,AGAP010696
GAUT001828		GFUI013580	GMOY006382	GPAI032900	GPPI023286	MDOA000772	SCAU004170	FBgn0030029
GAUT001829,GAUT007992,GAUT022617,GAUT022618,GAUT025360,GAUT027186,GAUT033277,GAUT033281,GAUT035853,GAUT035857,GAUT047080,GAUT047806,GAUT047831,GAUT050699,GAUT050701	GBRI005538,GBRI006335,GBRI008282,GBRI008284,GBRI023396,GBRI037442,GBRI037444,GBRI043573,GBRI043587,GBRI043597,GBRI043614,GBRI043615	GFUI001882,GFUI002878,GFUI002894,GFUI002924,GFUI005719,GFUI005722,GFUI006155,GFUI013581,GFUI014559,GFUI014566,GFUI041152,GFUI053349,GFUI053360	GMOY000787,GMOY006306,GMOY006384,GMOY009903,GMOY011438,GMOY011442,GMOY011445,GMOY012039	GPAI010492,GPAI010522,GPAI010542,GPAI010972,GPAI012192,GPAI012213,GPAI014604,GPAI023225,GPAI029456,GPAI029457,GPAI029458,GPAI037395,GPAI039044	GPPI008198,GPPI008221,GPPI008234,GPPI009413,GPPI014929,GPPI017445,GPPI017446,GPPI019989,GPPI020002,GPPI021661,GPPI023284,GPPI028003,GPPI028025,GPPI046178	MDOA001154,MDOA001764,MDOA001811,MDOA002676,MDOA005722,MDOA006151,MDOA007476,MDOA007918,MDOA010242,MDOA013133,MDOA013487,MDOA015403	SCAU002545,SCAU002618,SCAU003191,SCAU004218,SCAU004667,SCAU005887,SCAU009780,SCAU009867,SCAU010302,SCAU010943,SCAU014393,SCAU015707	FBgn0000036,FBgn0000038,FBgn0000039,FBgn0004118,FBgn0015519,FBgn0028875,FBgn0031261,FBgn0032151,FBgn0086778,FBgn0266347	LLOJ000234,LLOJ000415,LLOJ004410,LLOJ005707,LLOJ007796,LLOJ007797	AAEL004006,AAEL004032,AAEL004061,AAEL006526,AAEL006535,AAEL007664,AAEL008055,AAEL010570,AAEL012106,AAEL018308,AAEL018352	AGAP000138,AGAP000329,AGAP000962,AGAP000966,AGAP002152,AGAP002971,AGAP002972,AGAP002974,AGAP008588,AGAP009493
GAUT001831	GBRI005537	GFUI013579	GMOY006383	GPAI032904	GPPI023287	MDOA010609	SCAU002705	FBgn0030030		AAEL013107	AGAP000330
GAUT001833,GAUT001834
GAUT001843		GFUI013582		GPAI032906	GPPI023289
GAUT001845	GBRI005526	GFUI042402,GFUI051480	GMOY006377	GPAI032903	GPPI000632,GPPI023301,GPPI040580	MDOA012726	SCAU000692	FBgn0261617	LLOJ004941	AAEL017391	AGAP000029
GAUT001846,GAUT048425	GBRI005535,GBRI040452	GFUI011309,GFUI042401	GMOY006379	GPAI032902,GPAI041324	GPPI023302,GPPI037726	MDOA002937	SCAU000290	FBgn0024973	LLOJ004247	AAEL014679	AGAP000428
GAUT001868		GFUI052804	GMOY005530		GPPI049346
GAUT001870		GFUI052806
GAUT001886,GAUT039572	GBRI030149	GFUI052789,GFUI053029	GMOY003405,GMOY003867	GPAI032926	GPPI044360	MDOA015378	SCAU011188	FBgn0030151	LLOJ003103	AAEL002160	AGAP000672
GAUT001888		GFUI018834		GPAI004301	GPPI039445,GPPI049579,GPPI051604
GAUT001889,GAUT004610,GAUT009272,GAUT009273,GAUT025847,GAUT025850,GAUT028455,GAUT042552,GAUT049578	GBRI027090,GBRI028327,GBRI034997,GBRI035328	GFUI001094,GFUI001095,GFUI013506,GFUI016778,GFUI035914,GFUI048893,GFUI051475	GMOY001589,GMOY003343,GMOY009369,GMOY010743,GMOY011579,GMOY011580	GPAI001369,GPAI001383,GPAI009289,GPAI015310,GPAI032087,GPAI043972	GPPI009024,GPPI018478,GPPI027306,GPPI040587,GPPI044362,GPPI051601	MDOA002030,MDOA002753,MDOA004604,MDOA008381,MDOA010998,MDOA014399,MDOA014583	SCAU000077,SCAU002956,SCAU009077,SCAU009458,SCAU014534,SCAU015364	FBgn0031092,FBgn0033761,FBgn0033879,FBgn0034191,FBgn0038049,FBgn0039531	LLOJ000901,LLOJ002903,LLOJ004209,LLOJ005008,LLOJ009039	AAEL003202,AAEL003993,AAEL009501,AAEL011736,AAEL012439	AGAP001715,AGAP002661,AGAP010403,AGAP011354,AGAP011833
GAUT001891				GPAI032933
GAUT001893				GPAI032931
GAUT001895				GPAI032929	GPPI044364
GAUT001908,GAUT001951,GAUT001952,GAUT009312,GAUT021119,GAUT021133,GAUT022344,GAUT031741,GAUT032519,GAUT037136,GAUT047852,GAUT051093,GAUT051094	GBRI004417,GBRI014442,GBRI024895,GBRI041294,GBRI041410,GBRI044552	GFUI009385,GFUI014584,GFUI015590,GFUI017852,GFUI042230,GFUI042336,GFUI044629,GFUI044638,GFUI044686,GFUI047025,GFUI052779,GFUI052780,GFUI052790	GMOY002652,GMOY003406,GMOY003916,GMOY004090,GMOY005518,GMOY005520,GMOY007019,GMOY008457,GMOY011668,GMOY011681,GMOY011684	GPAI006894,GPAI012182,GPAI021751,GPAI022141,GPAI029835,GPAI032945,GPAI039998,GPAI042260,GPAI042275,GPAI045183,GPAI045285,GPAI045286,GPAI045288,GPAI046227,GPAI046239,GPAI046269,GPAI047051	GPPI004261,GPPI004366,GPPI015343,GPPI016676,GPPI020014,GPPI021827,GPPI025598,GPPI025609,GPPI031064,GPPI035730,GPPI044359,GPPI044921,GPPI051062	MDOA003005,MDOA016209	SCAU006173	FBgn0045842
GAUT001916		GFUI052794
GAUT001959	GBRI030144	GFUI052766	GMOY008828	GPAI042264	GPPI025606	MDOA005023,MDOA008975,MDOA014431	SCAU006464	FBgn0030162		AAEL000686,AAEL001057,AAEL001064,AAEL001072,AAEL001076,AAEL001081,AAEL001096,AAEL002138,AAEL002149,AAEL002150,AAEL002603,AAEL007941,AAEL011008,AAEL011528	AGAP000687,AGAP001825
GAUT001960,GAUT003227,GAUT003235,GAUT003263,GAUT009859,GAUT016666,GAUT016980,GAUT022726,GAUT026086,GAUT026087,GAUT035967,GAUT038868,GAUT044205,GAUT044206,GAUT049659	GBRI001889,GBRI002143,GBRI002786,GBRI007120,GBRI008730,GBRI009793,GBRI012853,GBRI012854,GBRI013999,GBRI021575,GBRI026947,GBRI030131,GBRI037537	GFUI000824,GFUI003087,GFUI003088,GFUI004876,GFUI004877,GFUI020895,GFUI020896,GFUI026955,GFUI035881,GFUI050671,GFUI050708,GFUI050718,GFUI050789,GFUI052767,GFUI053246,GFUI053422	GMOY002008,GMOY002534,GMOY002535,GMOY003273,GMOY003357,GMOY003994,GMOY005559,GMOY006266,GMOY006770,GMOY007106,GMOY008308,GMOY008964,GMOY008966,GMOY009952	GPAI000718,GPAI016242,GPAI022873,GPAI022875,GPAI023965,GPAI024055,GPAI024059,GPAI024089,GPAI025504,GPAI029351,GPAI029536,GPAI029898,GPAI029899,GPAI030265,GPAI039612,GPAI042263	GPPI013832,GPPI013833,GPPI016963,GPPI017119,GPPI019078,GPPI019084,GPPI019117,GPPI019885,GPPI019887,GPPI025608,GPPI026314,GPPI027906,GPPI027907,GPPI033737,GPPI036686,GPPI036688,GPPI039127	MDOA000411,MDOA000602,MDOA001036,MDOA001121,MDOA002242,MDOA003961,MDOA004223,MDOA005691,MDOA005985,MDOA006410,MDOA006413,MDOA006757,MDOA007698,MDOA009320,MDOA010397,MDOA011344,MDOA012499,MDOA012799,MDOA014299,MDOA015531,MDOA016949	SCAU002332,SCAU003952,SCAU004113,SCAU004895,SCAU005252,SCAU005496,SCAU005825,SCAU006382,SCAU006692,SCAU007260,SCAU007556,SCAU007885,SCAU009348,SCAU009860,SCAU010045,SCAU012387,SCAU012474,SCAU013216,SCAU015811,SCAU016275	FBgn0000533,FBgn0019929,FBgn0027930,FBgn0032753,FBgn0033439,FBgn0033469,FBgn0037515,FBgn0038144,FBgn0038250,FBgn0039101,FBgn0039102,FBgn0039108,FBgn0039494,FBgn0039495,FBgn0039758,FBgn0039759,FBgn0039798,FBgn0042106,FBgn0051219,FBgn0051220,FBgn0085438,FBgn0260474	LLOJ001360,LLOJ001834,LLOJ003141,LLOJ005979,LLOJ009948	AAEL000028,AAEL000037,AAEL000038,AAEL000059,AAEL000074,AAEL000086,AAEL000099,AAEL000760,AAEL001098,AAEL003219,AAEL003243,AAEL003253,AAEL003279,AAEL003610,AAEL003614,AAEL003625,AAEL003628,AAEL003631,AAEL003632,AAEL003642,AAEL005060,AAEL005064,AAEL005093,AAEL005431,AAEL005648,AAEL006161,AAEL006168,AAEL006568,AAEL006576,AAEL006585,AAEL006586,AAEL006674,AAEL007992,AAEL007993,AAEL008378,AAEL008668,AAE…	AGAP001648,AGAP002270,AGAP003057,AGAP003245,AGAP003246,AGAP003247,AGAP003248,AGAP003249,AGAP003250,AGAP003251,AGAP003252,AGAP003686,AGAP004148,AGAP004149,AGAP004855,AGAP009211,AGAP009214,AGAP009215,AGAP009220,AGAP009263,AGAP009844,AGAP009849,AGAP010833,AGAP011325,AGAP012328,AGAP012614,AGAP013184,AGAP013442,AGAP013487
GAUT001961	GBRI030132	GFUI052768	GMOY008309	GPAI042278	GPPI025607	MDOA003146	SCAU003582	FBgn0030161	LLOJ000967	AAEL000609	AGAP000695
GAUT001962	GBRI030130	GFUI052765	GMOY008310	GPAI042280	GPPI051299	MDOA014143	SCAU012122	FBgn0030160
GAUT001963		GFUI052774		GPAI042282	GPPI051300
GAUT001965		GFUI052769		GPAI042284	GPPI025605
GAUT001975				GPAI042290	GPPI025627	MDOA002824,MDOA008966	SCAU008392,SCAU009846	FBgn0030158
GAUT001977		GFUI052770		GPAI042292	GPPI025628	MDOA015942	SCAU001825
GAUT001980	GBRI030129	GFUI052741	GMOY008311	GPAI042279	GPPI025624	MDOA013269	SCAU007876	FBgn0030156	LLOJ004091
GAUT001981				GPAI042286
GAUT001982,GAUT009024,GAUT010537,GAUT010720,GAUT021226,GAUT033889,GAUT034435	GBRI009128,GBRI010014,GBRI023546,GBRI038631,GBRI039798	GFUI032942,GFUI047173,GFUI047176			GPPI005650,GPPI005670,GPPI040430
GAUT002003,GAUT002009,GAUT009069,GAUT014787,GAUT030201,GAUT032086,GAUT048938	GBRI001218,GBRI011190,GBRI015459,GBRI020048,GBRI029750,GBRI030125,GBRI030126,GBRI037415,GBRI038233,GBRI038234	GFUI014014,GFUI020996,GFUI020997,GFUI020998,GFUI025225,GFUI040311,GFUI045266,GFUI052742,GFUI052746,GFUI052747	GMOY000016,GMOY000314,GMOY001607,GMOY007036,GMOY007342,GMOY008211,GMOY008313,GMOY009563,GMOY009564	GPAI004741,GPAI007034,GPAI014719,GPAI016841,GPAI016846,GPAI023823,GPAI034635,GPAI042305	GPPI000716,GPPI004169,GPPI017251,GPPI021499,GPPI025623,GPPI025626,GPPI025640,GPPI034795,GPPI034797,GPPI035165	MDOA002647,MDOA003106,MDOA003299,MDOA004384,MDOA005266,MDOA006122,MDOA006519,MDOA007227,MDOA008666,MDOA009278,MDOA009881,MDOA010664,MDOA012775,MDOA013725,MDOA014594,MDOA015541,MDOA016684	SCAU000044,SCAU001416,SCAU005796,SCAU006461,SCAU006607,SCAU006842,SCAU008106,SCAU010307,SCAU010400,SCAU010631,SCAU011340,SCAU011354,SCAU012151,SCAU012343,SCAU014407,SCAU015658,SCAU016521	FBgn0027843,FBgn0027844,FBgn0029962,FBgn0030056,FBgn0033542,FBgn0034554,FBgn0034560,FBgn0037788,FBgn0038956,FBgn0039235,FBgn0039486,FBgn0039838,FBgn0040628,FBgn0040629,FBgn0052698	LLOJ001215,LLOJ001278,LLOJ003251,LLOJ003252,LLOJ006227,LLOJ006377,LLOJ006899,LLOJ007980,LLOJ009158	AAEL000617,AAEL000843,AAEL003644,AAEL004930,AAEL005337,AAEL005520,AAEL008031,AAEL008828,AAEL009323,AAEL009330,AAEL010886,AAEL010893,AAEL010894	AGAP000401,AGAP000688,AGAP000715,AGAP002359,AGAP002360,AGAP003289,AGAP004895,AGAP005066,AGAP007550,AGAP010052,AGAP010844,AGAP012656,AGAP013402
GAUT002004				GPAI042304
GAUT002029		GFUI052724		GPAI042303	GPPI025641
GAUT002031		GFUI052725
GAUT002038,GAUT002039	GBRI039538		GMOY008386	GPAI042307,GPAI042308	GPPI025657	MDOA010048,MDOA011607	SCAU001780,SCAU001948	FBgn0263216	LLOJ000966,LLOJ002320	AAEL009251	AGAP000696
GAUT002053	GBRI039540	GFUI052713	GMOY003805	GPAI042309	GPPI025658	MDOA001526	SCAU014748	FBgn0030167		AAEL015477	AGAP013464
GAUT002054		GFUI052716			GPPI025660
GAUT002056		GFUI052715	GMOY003806
GAUT002059,GAUT007332,GAUT010004,GAUT010010,GAUT011921,GAUT017049,GAUT035910,GAUT043343	GBRI008216,GBRI008235,GBRI018990,GBRI024282,GBRI028855,GBRI032663,GBRI037666,GBRI039530	GFUI006733,GFUI008883,GFUI011583,GFUI018914,GFUI023683,GFUI023684,GFUI044444,GFUI052705,GFUI053305	GMOY002913,GMOY003024,GMOY003822,GMOY004082,GMOY004180,GMOY009129,GMOY009874,GMOY013099	GPAI007180,GPAI008069,GPAI022090,GPAI022106,GPAI029402,GPAI030356,GPAI042319,GPAI044328,GPAI044789	GPPI001943,GPPI006581,GPPI016917,GPPI023717,GPPI023719,GPPI024895,GPPI025669,GPPI040799,GPPI043264	MDOA002569,MDOA003290,MDOA004575,MDOA006225,MDOA007621,MDOA010189,MDOA013063,MDOA013636	SCAU002284,SCAU002298,SCAU004759,SCAU005446,SCAU006659,SCAU009973,SCAU012362,SCAU013869	FBgn0003676,FBgn0010621,FBgn0015019,FBgn0027329,FBgn0030086,FBgn0032444,FBgn0033342,FBgn0037632	LLOJ000116,LLOJ004435,LLOJ007890,LLOJ008861,LLOJ009985	AAEL000486,AAEL001715,AAEL006946,AAEL007650,AAEL007702,AAEL009320,AAEL010063,AAEL012746,AAEL015373	AGAP002759,AGAP002762,AGAP003477,AGAP004238,AGAP008249,AGAP009505,AGAP009694,AGAP010588,AGAP012475
GAUT002060,GAUT030184,GAUT038968	GBRI001237,GBRI028440,GBRI039531	GFUI014036,GFUI039750,GFUI052722	GMOY002912,GMOY008395,GMOY010775	GPAI006283,GPAI031670,GPAI042320	GPPI021536,GPPI025670,GPPI047138	MDOA001745,MDOA008767,MDOA015204	SCAU004840,SCAU005377	FBgn0022740,FBgn0032209,FBgn0053557	LLOJ001927,LLOJ002213,LLOJ007342	AAEL002423,AAEL010031,AAEL010557	AGAP004386,AGAP007124,AGAP013406
GAUT002061	GBRI039542	GFUI052714	GMOY002911	GPAI042318		MDOA006118,MDOA012862	SCAU009586		LLOJ001570	AAEL014274	AGAP000697
GAUT002062				GPAI042321	GPPI025655	MDOA016763		FBgn0052694
GAUT002063	GBRI039525	GFUI052702	GMOY002915	GPAI042324	GPPI025676	MDOA013457	SCAU004458	FBgn0000927		AAEL007813	AGAP003740
GAUT002064,GAUT051110	GBRI024909,GBRI039527	GFUI009025,GFUI017882,GFUI026220,GFUI042245,GFUI042795,GFUI046188,GFUI052703	GMOY002715,GMOY002914,GMOY008777	GPAI042323,GPAI045276	GPPI004208,GPPI008600,GPPI021850,GPPI023574,GPPI024026,GPPI025679	MDOA005034,MDOA012075,MDOA013400	SCAU003895,SCAU015236	FBgn0030087,FBgn0031995	LLOJ002777,LLOJ008337	AAEL006436,AAEL007651	AGAP000708,AGAP009278
GAUT002065				GPAI042325
GAUT002067,GAUT041491,GAUT044396				GPAI017638	GPPI025674,GPPI043821,GPPI050229
GAUT002070					GPPI025656
GAUT002087		GFUI031582		GPAI009371	GPPI034910
GAUT002092					GPPI025675
GAUT002108			GMOY006716	GPAI042339	GPPI004782,GPPI025671				LLOJ007310
GAUT002117,GAUT002118,GAUT004281,GAUT004282,GAUT019445,GAUT036989,GAUT047085,GAUT049568	GBRI007368,GBRI007369,GBRI007376,GBRI007801,GBRI007803,GBRI013419,GBRI017495,GBRI017507,GBRI038582	GFUI006838,GFUI008441,GFUI008451,GFUI020283,GFUI020284,GFUI026703,GFUI026704,GFUI026706,GFUI043937,GFUI043965	GMOY002917,GMOY005596,GMOY006088,GMOY008155,GMOY011778,GMOY011791	GPAI011110,GPAI011118,GPAI013833,GPAI018123,GPAI018125,GPAI042336,GPAI045790,GPAI045791,GPAI045802	GPPI001992,GPPI017034,GPPI017035,GPPI025678,GPPI038731,GPPI041031,GPPI041032,GPPI049983	MDOA000238,MDOA008924	SCAU006322,SCAU007230	FBgn0030889,FBgn0037040,FBgn0053286,FBgn0053287	LLOJ003658	AAEL001118,AAEL005595	AGAP007490,AGAP013332
GAUT002125					GPPI004785
GAUT002126		GFUI020295	GMOY003625	GPAI042349	GPPI004781	MDOA009774,MDOA013699	SCAU007919	FBgn0030886
GAUT002127		GFUI020298			GPPI004783
GAUT002151				GPAI042356
GAUT002163					GPPI004817
GAUT002169,GAUT002170		GFUI020272	GMOY008977	GPAI042373	GPPI004830
GAUT002186		GFUI020251	GMOY005986		GPPI004844	MDOA014939	SCAU012458	FBgn0030177	LLOJ001418	AAEL005628	AGAP004064
GAUT002187,GAUT002189	GBRI010307	GFUI020248,GFUI020261	GMOY005987	GPAI042382	GPPI004846	MDOA010775	SCAU011586	FBgn0052685	LLOJ000111	AAEL018051	AGAP001168
GAUT002188		GFUI020249		GPAI042383	GPPI004848	MDOA004039	SCAU002895	FBgn0030178		AAEL002874	AGAP003324
GAUT002190	GBRI010309	GFUI020262,GFUI020263	GMOY005989	GPAI042372	GPPI004833	MDOA000751,MDOA003250	SCAU010458	FBgn0030174	LLOJ007453	AAEL005640	AGAP013210
GAUT002203,GAUT002226	GBRI010296	GFUI020234,GFUI020254	GMOY005976,GMOY005977	GPAI042387,GPAI042388	GPPI004855,GPPI004856	MDOA000904,MDOA003873	SCAU003908,SCAU012082	FBgn0031146,FBgn0265413	LLOJ002999,LLOJ007936	AAEL010558,AAEL010564	AGAP000963,AGAP000964
GAUT002204,GAUT008338,GAUT012736,GAUT012740,GAUT012746,GAUT021879,GAUT029116,GAUT039603,GAUT042186,GAUT042628,GAUT050278	GBRI003590,GBRI013640,GBRI023574,GBRI029962,GBRI029964,GBRI029969,GBRI034239	GFUI000587,GFUI001416,GFUI003634,GFUI011848,GFUI013563,GFUI017719,GFUI017720,GFUI017724,GFUI020250,GFUI021202,GFUI022041	GMOY000598,GMOY001291,GMOY004808,GMOY004809,GMOY004810,GMOY005982,GMOY006924,GMOY008251,GMOY008573,GMOY009191,GMOY009344,GMOY011770	GPAI011393,GPAI011396,GPAI011397,GPAI019273,GPAI022405,GPAI037607,GPAI042376,GPAI043925,GPAI047251	GPPI004773,GPPI004842,GPPI011590,GPPI013146,GPPI018058,GPPI026408,GPPI026423,GPPI030820	MDOA000689,MDOA001284,MDOA004464,MDOA004894,MDOA006123,MDOA006856,MDOA008159,MDOA011135,MDOA011304,MDOA011556,MDOA011841,MDOA012740,MDOA013691	SCAU001241,SCAU001947,SCAU004577,SCAU007788,SCAU009178,SCAU009403,SCAU009947,SCAU010239,SCAU010388,SCAU010901,SCAU011271,SCAU012270,SCAU012635,SCAU013504,SCAU014640	FBgn0021765,FBgn0029648,FBgn0030519,FBgn0030731,FBgn0030968,FBgn0035588,FBgn0037354,FBgn0039537,FBgn0040349,FBgn0051546,FBgn0051548,FBgn0051549	LLOJ000072,LLOJ001316,LLOJ001486,LLOJ001822,LLOJ002600,LLOJ006705,LLOJ008039,LLOJ008040,LLOJ009737	AAEL001427,AAEL002416,AAEL006224,AAEL007023,AAEL007893,AAEL008152,AAEL008159,AAEL009324,AAEL009328,AAEL010137,AAEL013640,AAEL014798,AAEL014899,AAEL015588,AAEL017133	AGAP002520,AGAP002521,AGAP003414,AGAP007475,AGAP008502,AGAP008667,AGAP009633,AGAP011852,AGAP012513,AGAP012514
GAUT002205,GAUT041350	GBRI004164,GBRI010298	GFUI020252,GFUI034297,GFUI048906	GMOY005980	GPAI042377	GPPI000093,GPPI004854,GPPI049716	MDOA006160,MDOA009925	SCAU000746,SCAU012733	FBgn0011336,FBgn0031149	LLOJ001717,LLOJ009482	AAEL002804,AAEL004228,AAEL015049	AGAP000434,AGAP002396
GAUT002206,GAUT022213,GAUT045615	GBRI003548,GBRI010299,GBRI033119	GFUI020255,GFUI024421,GFUI052937	GMOY001505,GMOY005983,GMOY010690	GPAI022116,GPAI042379	GPPI025508,GPPI051406	MDOA005400,MDOA010215,MDOA013143	SCAU003267,SCAU009621,SCAU016570	FBgn0001087,FBgn0030089,FBgn0264855	LLOJ003924,LLOJ005262	AAEL001709,AAEL004469,AAEL005364,AAEL008462	AGAP000161,AGAP003359,AGAP008251,AGAP009538,AGAP012474
GAUT002210,GAUT040691	GBRI010060	GFUI019418,GFUI020243	GMOY000355,GMOY005978	GPAI042585		MDOA002659,MDOA005517,MDOA010640,MDOA015152	SCAU004176,SCAU006757,SCAU008038,SCAU012160,SCAU012763	FBgn0025814,FBgn0053177,FBgn0053178	LLOJ002060,LLOJ004345,LLOJ008423,LLOJ010490	AAEL006818,AAEL006829,AAEL010157	AGAP000163,AGAP000165,AGAP009946
GAUT002211	GBRI010300	GFUI020245	GMOY005984	GPAI042384	GPPI004849	MDOA002567	SCAU008610	FBgn0030851		AAEL009153	AGAP001788
GAUT002212	GBRI010292	GFUI020244		GPAI042381	GPPI004850	MDOA005604	SCAU010451	FBgn0030294		AAEL011799	AGAP003353
GAUT002213	GBRI010294,GBRI035361	GFUI020246	GMOY005979		GPPI004858	MDOA006904	SCAU004641	FBgn0031148	LLOJ004346,LLOJ010491	AAEL008467,AAEL008468	AGAP000162,AGAP012897
GAUT002214,GAUT050335	GBRI010293,GBRI011255,GBRI016743,GBRI018086	GFUI020247,GFUI025886	GMOY005981,GMOY008492	GPAI003055,GPAI042380	GPPI004847,GPPI007351	MDOA011141,MDOA013110	SCAU002316,SCAU009800	FBgn0001612,FBgn0026430,FBgn0028901,FBgn0035800	LLOJ006695	AAEL008465,AAEL013903	AGAP003865,AGAP005575
GAUT002223				GPAI042385
GAUT002227	GBRI010281	GFUI020233	GMOY007202	GPAI042389	GPPI004867	MDOA012875	SCAU001298	FBgn0030077	LLOJ009642	AAEL009640	AGAP004530
GAUT002231		GFUI020237		GPAI042390	GPPI004857
GAUT002244	GBRI010278	GFUI020232	GMOY007201	GPAI042395	GPPI004868	MDOA005196	SCAU011448	FBgn0259734		AAEL005476	AGAP010676
GAUT002248					GPPI004870
GAUT002249				GPAI042397
GAUT002266		GFUI020225			GPPI004869
GAUT002271	GBRI010280	GFUI020207	GMOY003539	GPAI042405	GPPI004876	MDOA005085	SCAU010517	FBgn0031008
GAUT002272,GAUT013718	GBRI007937,GBRI010269	GFUI025159,GFUI046653	GMOY001102	GPAI015151,GPAI042406	GPPI044996	MDOA001289,MDOA010511	SCAU009630,SCAU009831,SCAU014052,SCAU014166	FBgn0002641,FBgn0033451	LLOJ008049,LLOJ010105	AAEL011727,AAEL011729,AAEL013785,AAEL014272,AAEL014275,AAEL014381	AGAP000555,AGAP000698,AGAP000699
GAUT002273	GBRI010266	GFUI025157		GPAI042408	GPPI003870	MDOA006261	SCAU006780	FBgn0260789		AAEL002319
GAUT002274,GAUT005991,GAUT008471,GAUT010844,GAUT010853,GAUT011688,GAUT014033,GAUT018821,GAUT020282,GAUT023024,GAUT026111,GAUT026117,GAUT031582,GAUT032862,GAUT032864,GAUT036856,GAUT036857,GAUT037860	GBRI000394,GBRI004366,GBRI004368,GBRI006509,GBRI006799,GBRI006802,GBRI006803,GBRI010267,GBRI013356,GBRI013857,GBRI023337,GBRI029815,GBRI037007,GBRI040612	GFUI000063,GFUI000065,GFUI000460,GFUI005590,GFUI008852,GFUI009601,GFUI016186,GFUI018591,GFUI019198,GFUI019200,GFUI020203,GFUI031610,GFUI041857,GFUI041858,GFUI045184,GFUI050910	GMOY001514,GMOY001810,GMOY004222,GMOY004959,GMOY006490,GMOY006890,GMOY007988,GMOY009208,GMOY009209,GMOY012037,GMOY012127,GMOY012136,GMOY012186	GPAI006139,GPAI006141,GPAI006142,GPAI006854,GPAI006944,GPAI010111,GPAI010422,GPAI011331,GPAI011561,GPAI011564,GPAI019869,GPAI029067,GPAI030510,GPAI042411	GPPI004878,GPPI008146,GPPI011231,GPPI011238,GPPI011996,GPPI021600,GPPI024613,GPPI033767,GPPI033780,GPPI035944,GPPI039785,GPPI040970,GPPI044710	MDOA001178,MDOA001533,MDOA002092,MDOA002232,MDOA002539,MDOA003912,MDOA004067,MDOA004225,MDOA004606,MDOA007071,MDOA007165,MDOA009836,MDOA010259,MDOA010874,MDOA011463,MDOA011682,MDOA013782,MDOA013803,MDOA013906	SCAU000534,SCAU001756,SCAU001921,SCAU002052,SCAU002583,SCAU003932,SCAU006435,SCAU007212,SCAU007515,SCAU008821,SCAU009457,SCAU009508,SCAU009744,SCAU010875,SCAU011487,SCAU011630,SCAU012426,SCAU012844,SCAU012891,SCAU013988,SCAU015106,SCAU016455,SCAU016563	FBgn0004619,FBgn0004620,FBgn0010399,FBgn0020429,FBgn0026255,FBgn0028422,FBgn0031634,FBgn0036937,FBgn0038837,FBgn0038840,FBgn0039916,FBgn0039927,FBgn0046113,FBgn0051201,FBgn0052704,FBgn0053513,FBgn0259215,FBgn0264000	LLOJ000258,LLOJ000259,LLOJ001989,LLOJ002264,LLOJ003646,LLOJ003822,LLOJ005443,LLOJ005467,LLOJ005823,LLOJ008151,LLOJ009821	AAEL002506,AAEL002509,AAEL002511,AAEL002518,AAEL002538,AAEL002922,AAEL005012,AAEL006360,AAEL008090,AAEL008587,AAEL009813,AAEL013695,AAEL018149	AGAP000256,AGAP000798,AGAP000801,AGAP000803,AGAP001478,AGAP002797,AGAP005527,AGAP006026,AGAP006027,AGAP010272,AGAP010411,AGAP011968,AGAP012429,AGAP012447
GAUT002275,GAUT002279	GBRI010268	GFUI020204,GFUI020206,GFUI020209	GMOY003538	GPAI042409,GPAI042419	GPPI004879,GPPI004880,GPPI004881	MDOA003748,MDOA007395	SCAU002525	FBgn0040068	LLOJ006755	AAEL012473	AGAP010292
GAUT002277		GFUI025163	GMOY006361	GPAI042418	GPPI003854	MDOA002121	SCAU009071,SCAU009765
GAUT002278,GAUT005267,GAUT023276,GAUT038844	GBRI022461	GFUI002130,GFUI002830,GFUI004712,GFUI005650,GFUI006083,GFUI025158,GFUI028457,GFUI032270,GFUI037256,GFUI047238	GMOY006363,GMOY007235,GMOY010941	GPAI029002,GPAI040667,GPAI042412	GPPI014862,GPPI027281,GPPI031857,GPPI033819,GPPI035662,GPPI044010,GPPI044586	MDOA005248,MDOA008431,MDOA009589	SCAU000741,SCAU004560,SCAU007796	FBgn0000077,FBgn0030522,FBgn0034626	LLOJ004271,LLOJ009888,LLOJ009970	AAEL010891,AAEL012051,AAEL013440	AGAP002821,AGAP006109,AGAP007485
GAUT002280	GBRI010274	GFUI025169		GPAI042421	GPPI003857
GAUT002281	GBRI010275	GFUI025168	GMOY006360	GPAI042407	GPPI003866	MDOA008156	SCAU015306			AAEL011720
GAUT002309,GAUT019432,GAUT033665,GAUT044246,GAUT046677,GAUT048420,GAUT048579,GAUT049247,GAUT049863,GAUT050433
GAUT002311,GAUT006329,GAUT010699,GAUT024768,GAUT026128,GAUT026131,GAUT042388,GAUT044776,GAUT047759,GAUT050920	GBRI002052,GBRI006826,GBRI006828,GBRI006850,GBRI008166,GBRI026431,GBRI031491,GBRI038228,GBRI042949,GBRI043626,GBRI044341	GFUI000181,GFUI007053,GFUI015849,GFUI017482,GFUI027914,GFUI032858,GFUI032860,GFUI032861,GFUI045400,GFUI045899	GMOY002462,GMOY002466,GMOY002620,GMOY005299,GMOY008082,GMOY008441,GMOY009602,GMOY009924,GMOY011845,GMOY011851,GMOY013042	GPAI006151,GPAI006154,GPAI013092,GPAI014978,GPAI016114,GPAI018199,GPAI036805,GPAI037928,GPAI039043,GPAI043838,GPAI046533	GPPI011205,GPPI011206,GPPI011208,GPPI018708,GPPI019571,GPPI036138,GPPI038398,GPPI046031,GPPI046263,GPPI047885	MDOA003997,MDOA004226,MDOA004245,MDOA006258,MDOA006792,MDOA006901,MDOA009742,MDOA009888,MDOA011837,MDOA012453,MDOA013929,MDOA014082,MDOA014928	SCAU000206,SCAU001084,SCAU001692,SCAU005725,SCAU008371,SCAU009465,SCAU010454,SCAU011991,SCAU012283,SCAU012406,SCAU013752,SCAU015388,SCAU016168	FBgn0004577,FBgn0011828,FBgn0031464,FBgn0032685,FBgn0038465,FBgn0038469,FBgn0038511,FBgn0085428,FBgn0259233,FBgn0261987,FBgn0263986	LLOJ003300,LLOJ003801,LLOJ006480,LLOJ006481,LLOJ007354,LLOJ007355,LLOJ007503,LLOJ010494,LLOJ010503,LLOJ010504	AAEL000342,AAEL002039,AAEL002354,AAEL003612,AAEL003933,AAEL004386,AAEL004388,AAEL004390,AAEL004401,AAEL005416,AAEL006014,AAEL007563,AAEL011941,AAEL012481,AAEL013171,AAEL015354,AAEL018292	AGAP000051,AGAP003502,AGAP003714,AGAP004036,AGAP004038,AGAP007237,AGAP008072,AGAP008350,AGAP009033,AGAP009978,AGAP010734,AGAP010735,AGAP010810,AGAP010899,AGAP011216,AGAP012561,AGAP013282,AGAP013327
GAUT002313,GAUT044924	GBRI026412,GBRI026413,GBRI028397	GFUI000182,GFUI034454	GMOY004779,GMOY010758	GPAI009202,GPAI036803	GPPI027258,GPPI046028	MDOA010219,MDOA015084	SCAU002654,SCAU003354	FBgn0035211,FBgn0038510	LLOJ001201,LLOJ004354,LLOJ006619	AAEL009252,AAEL010316	AGAP007762,AGAP011086
GAUT002314				GPAI036812	GPPI046032
GAUT002324,GAUT009164,GAUT009165,GAUT013275,GAUT013276,GAUT014266,GAUT024424,GAUT042387	GBRI009477,GBRI009538,GBRI014021,GBRI015051,GBRI019021,GBRI026432	GFUI003350,GFUI003351,GFUI011376,GFUI011454,GFUI015848,GFUI016433,GFUI046844	GMOY002622,GMOY004888,GMOY007944,GMOY008442,GMOY008579,GMOY009253	GPAI005227,GPAI006784,GPAI030133,GPAI036123,GPAI037926,GPAI041373	GPPI012745,GPPI012805,GPPI012818,GPPI035920,GPPI044376,GPPI045797,GPPI046033,GPPI051324	MDOA002529,MDOA006850,MDOA007432,MDOA007721,MDOA009895,MDOA010994,MDOA011113,MDOA012338,MDOA016202,MDOA016635	SCAU000582,SCAU001158,SCAU002585,SCAU003976,SCAU008352,SCAU010078,SCAU011381,SCAU011685,SCAU011987,SCAU015903	FBgn0003719,FBgn0004885,FBgn0052702,FBgn0259140,FBgn0261262,FBgn0265416	LLOJ000403,LLOJ001525,LLOJ004964,LLOJ008142,LLOJ008470	AAEL001566,AAEL002876,AAEL005633,AAEL010965,AAEL013239,AAEL014312	AGAP001415,AGAP003702,AGAP005526,AGAP008938
GAUT002330		GFUI003357			GPPI046029
GAUT002335		GFUI003364		GPAI030143	GPPI041527
GAUT002336				GPAI030144	GPPI041529
GAUT002338				GPAI030146
GAUT002343,GAUT007624,GAUT044847	GBRI026448,GBRI040510	GFUI000583,GFUI003391,GFUI011261	GMOY002634,GMOY005637,GMOY009484	GPAI000800,GPAI041265	GPPI042754,GPPI050692	MDOA009501,MDOA011418	SCAU008402,SCAU008506	FBgn0015781,FBgn0038516	LLOJ003012	AAEL007033,AAEL008418,AAEL009831,AAEL014101	AGAP002308,AGAP005009
GAUT002344,GAUT010053,GAUT010310,GAUT011653,GAUT011658,GAUT012549,GAUT014221,GAUT015478,GAUT018445,GAUT019538,GAUT020641,GAUT021274,GAUT023818,GAUT025127,GAUT025770,GAUT027093,GAUT028066,GAUT028531,GAUT029805,GAUT031512,GAUT034959,GAUT035762,GAUT037735,GAUT041334,GAUT043498,GAUT045386,GAUT045649,GAUT047309,GAUT050316,GAUT051767	GBRI002619,GBRI003518,GBRI003936,GBRI004062,GBRI004166,GBRI004269,GBRI005126,GBRI005129,GBRI006577,GBRI007507,GBRI007990,GBRI011063,GBRI011834,GBRI013741,GBRI014580,GBRI015578,GBRI017023,GBRI017209,GBRI019165,GBRI021815,GBRI021818,GBRI024225,GBRI025951,GBRI028617,GBRI029363,GBRI033392,GBRI034622,GBRI034743,GBRI043730,GBRI044535,GBRI045039	GFUI001586,GFUI005445,GFUI010187,GFUI010902,GFUI012222,GFUI017068,GFUI017453,GFUI020434,GFUI020541,GFUI023274,GFUI024452,GFUI025066,GFUI025915,GFUI026651,GFUI027671,GFUI030475,GFUI030803,GFUI030808,GFUI033316,GFUI033317,GFUI033505,GFUI034290,GFUI035634,GFUI036038,GFUI040588,GFUI040939,GFUI045675,GFUI047261	GMOY000220,GMOY000307,GMOY000362,GMOY000592,GMOY001132,GMOY002085,GMOY002090,GMOY002345,GMOY002940,GMOY002998,GMOY003091,GMOY003886,GMOY004330,GMOY005038,GMOY005046,GMOY005601,GMOY005733,GMOY006555,GMOY007153,GMOY008049,GMOY009836,GMOY009854,GMOY009864,GMOY009931,GMOY010692,GMOY010849,GMOY011148,GMOY011206,GMOY011512	GPAI002812,GPAI003079,GPAI003344,GPAI003524,GPAI012000,GPAI014214,GPAI015443,GPAI015589,GPAI015701,GPAI016964,GPAI019723,GPAI021922,GPAI022948,GPAI025099,GPAI025538,GPAI026773,GPAI028583,GPAI032617,GPAI033668,GPAI034669,GPAI035197,GPAI038944,GPAI039144,GPAI040107,GPAI043216,GPAI044459,GPAI045883,GPAI048252,GPAI049059	GPPI001052,GPPI001545,GPPI002799,GPPI003351,GPPI007311,GPPI010144,GPPI015618,GPPI020217,GPPI023024,GPPI023191,GPPI023595,GPPI024777,GPPI025998,GPPI028236,GPPI029330,GPPI029582,GPPI030229,GPPI031997,GPPI032583,GPPI033124,GPPI033182,GPPI039627,GPPI039874,GPPI040023,GPPI041482,GPPI041483,GPPI049651,GPPI051323	MDOA000068,MDOA000849,MDOA001122,MDOA001184,MDOA001476,MDOA004121,MDOA004719,MDOA005301,MDOA005310,MDOA005964,MDOA006198,MDOA007708,MDOA007712,MDOA008190,MDOA008691,MDOA008964,MDOA010362,MDOA010545,MDOA010607,MDOA010808,MDOA010900,MDOA011346,MDOA012134,MDOA012609,MDOA012787,MDOA013009,MDOA013320,MDOA013354,MDOA013868,MDOA014051,MDOA014671,MDOA014707,MDOA015533	SCAU000158,SCAU000229,SCAU001543,SCAU001789,SCAU002118,SCAU002327,SCAU002727,SCAU002781,SCAU003405,SCAU004068,SCAU004088,SCAU004388,SCAU005879,SCAU006137,SCAU006404,SCAU006517,SCAU007588,SCAU009006,SCAU009609,SCAU010091,SCAU011086,SCAU011415,SCAU013122,SCAU013434,SCAU013690,SCAU013748,SCAU014563	FBgn0000147,FBgn0011754,FBgn0013987,FBgn0016126,FBgn0017581,FBgn0019686,FBgn0023169,FBgn0024227,FBgn0025625,FBgn0026063,FBgn0026064,FBgn0026371,FBgn0031299,FBgn0031784,FBgn0033915,FBgn0034950,FBgn0036544,FBgn0038167,FBgn0038603,FBgn0038630,FBgn0040056,FBgn0052666,FBgn0259678,FBgn0260934,FBgn0261278,FBgn0261387,FBgn0262103,FBgn0262617,FBgn0264607,FBgn0265045	LLOJ000229,LLOJ000350,LLOJ000710,LLOJ000931,LLOJ001008,LLOJ001730,LLOJ002099,LLOJ002429,LLOJ002748,LLOJ003216,LLOJ003434,LLOJ004301,LLOJ004831,LLOJ005062,LLOJ005604,LLOJ006599,LLOJ006945,LLOJ007030,LLOJ007132,LLOJ007257,LLOJ007417,LLOJ007419,LLOJ007492,LLOJ007586,LLOJ007853,LLOJ008003,LLOJ008088,LLOJ008188,LLOJ008493,LLOJ009032,LLOJ009033	AAEL001139,AAEL002270,AAEL002892,AAEL003896,AAEL003953,AAEL004704,AAEL005010,AAEL005679,AAEL005943,AAEL006712,AAEL007153,AAEL007434,AAEL007544,AAEL007632,AAEL007907,AAEL008057,AAEL009360,AAEL009402,AAEL009880,AAEL010804,AAEL010997,AAEL011441,AAEL012612,AAEL012613,AAEL013173,AAEL013755,AAEL013823,AAEL013824,AAEL014017,AAEL014114,AAEL015375,AAEL017470,AAEL018254,AAEL018290,AAEL018343	AGAP000028,AGAP000070,AGAP000713,AGAP001752,AGAP001793,AGAP002154,AGAP002250,AGAP002647,AGAP002686,AGAP003005,AGAP003158,AGAP003160,AGAP003174,AGAP003175,AGAP005306,AGAP006411,AGAP006412,AGAP006746,AGAP007688,AGAP007855,AGAP007863,AGAP008118,AGAP008341,AGAP008735,AGAP008765,AGAP009034,AGAP009784,AGAP010341,AGAP010632,AGAP010633,AGAP011890,AGAP012064,AGAP012244,AGAP012499,AGAP013439
GAUT002345	GBRI026449	GFUI003372	GMOY002633,GMOY005439	GPAI019209,GPAI019212	GPPI050690	MDOA003611,MDOA004162	SCAU009272	FBgn0038515	LLOJ005580	AAEL010844	AGAP005954
GAUT002346	GBRI026460	GFUI003393	GMOY002635	GPAI019207	GPPI050689	MDOA013093	SCAU016182	FBgn0010926	LLOJ002626,LLOJ002627	AAEL014051	AGAP000397
GAUT002347	GBRI026441	GFUI003374
GAUT002348,GAUT002349,GAUT002350,GAUT002359,GAUT005392,GAUT005410,GAUT007711,GAUT007712,GAUT007714,GAUT009615,GAUT009673,GAUT009674,GAUT009843,GAUT009858,GAUT009860,GAUT009861,GAUT013181,GAUT013182,GAUT013183,GAUT017244,GAUT020022,GAUT020023,GAUT020024,GAUT025912,GAUT026155,GAUT026156,GAUT026157,GAUT026159,GAUT026160,GAUT027601,GAUT033932	GBRI000500,GBRI000541,GBRI001870,GBRI001888,GBRI001891,GBRI007183,GBRI012798,GBRI012805,GBRI017312,GBRI024038,GBRI024047,GBRI026442,GBRI026450,GBRI029005,GBRI029006,GBRI029013,GBRI029014,GBRI029015,GBRI029016,GBRI033843,GBRI036046,GBRI036047,GBRI039595,GBRI039597,GBRI042393,GBRI042402,GBRI042403	GFUI003375,GFUI003382,GFUI003383,GFUI004583,GFUI004584,GFUI004592,GFUI006886,GFUI006920,GFUI008402,GFUI015386,GFUI015390,GFUI015407,GFUI015409,GFUI015542,GFUI015543,GFUI015544,GFUI027734,GFUI035357,GFUI035370,GFUI035882,GFUI035884,GFUI035885,GFUI035887,GFUI037431,GFUI038681,GFUI038683,GFUI040739,GFUI045182,GFUI046131,GFUI049945,GFUI050052	GMOY001681,GMOY002876,GMOY002877,GMOY003356,GMOY005407,GMOY005707,GMOY006869,GMOY007171,GMOY007352,GMOY008087,GMOY008604,GMOY009093,GMOY009094,GMOY009742,GMOY009746,GMOY011959	GPAI003207,GPAI003208,GPAI009391,GPAI009401,GPAI011736,GPAI016245,GPAI016246,GPAI016254,GPAI016255,GPAI016412,GPAI016467,GPAI023922,GPAI027727,GPAI030142,GPAI035094,GPAI036177,GPAI036180,GPAI036182,GPAI044911,GPAI044913,GPAI044930,GPAI044931,GPAI044932,GPAI045458,GPAI045469,GPAI045470	GPPI011988,GPPI012246,GPPI015093,GPPI015136,GPPI016267,GPPI016268,GPPI017164,GPPI018218,GPPI019871,GPPI019875,GPPI019882,GPPI019884,GPPI022504,GPPI022505,GPPI022506,GPPI028485,GPPI036358,GPPI036359,GPPI037411,GPPI037412,GPPI037563,GPPI038205,GPPI038208,GPPI041524,GPPI041525,GPPI048389	MDOA001199,MDOA001583,MDOA002787,MDOA003229,MDOA003387,MDOA004621,MDOA004974,MDOA005941,MDOA006458,MDOA007773,MDOA008698,MDOA011485,MDOA012424,MDOA014859,MDOA015486,MDOA016553,MDOA016884	SCAU002192,SCAU003240,SCAU003682,SCAU007923,SCAU008263,SCAU008766,SCAU010634,SCAU010870,SCAU011153,SCAU011329,SCAU012928,SCAU013468,SCAU014298,SCAU014367,SCAU014465,SCAU014477,SCAU015577,SCAU016619	FBgn0002543,FBgn0005631,FBgn0010473,FBgn0011592,FBgn0021764,FBgn0028482,FBgn0033159,FBgn0037240,FBgn0041097,FBgn0261046,FBgn0263219,FBgn0264975,FBgn0265296	LLOJ001444,LLOJ001828,LLOJ001841,LLOJ002443,LLOJ003955,LLOJ004334,LLOJ004396,LLOJ004419,LLOJ004420,LLOJ005614,LLOJ007866,LLOJ007965,LLOJ008169,LLOJ008618,LLOJ009027,LLOJ009091,LLOJ009093,LLOJ010096	AAEL001467,AAEL003498,AAEL003586,AAEL005002,AAEL005011,AAEL006522,AAEL006901,AAEL006958,AAEL007401,AAEL008340,AAEL010606,AAEL010961,AAEL011284,AAEL011566,AAEL013409,AAEL014457,AAEL014592,AAEL015056,AAEL015183	AGAP000007,AGAP000659,AGAP000720,AGAP002268,AGAP004902,AGAP005219,AGAP006083,AGAP007092,AGAP007928,AGAP008943,AGAP010242,AGAP010245,AGAP010884,AGAP010969,AGAP010970,AGAP012226
GAUT002360					GPPI041533
GAUT002361		GFUI003373	GMOY005440	GPAI030152	GPPI041523
GAUT002370,GAUT014932,GAUT022930,GAUT036294,GAUT036609,GAUT036611,GAUT036612,GAUT042330	GBRI005254,GBRI005256,GBRI005257,GBRI005258,GBRI025920,GBRI025937,GBRI025957,GBRI026458,GBRI028450,GBRI028834,GBRI031540	GFUI003392,GFUI022293,GFUI022295,GFUI022296,GFUI022297,GFUI022298,GFUI022299,GFUI022829,GFUI041398	GMOY002390,GMOY002391,GMOY002392,GMOY002394,GMOY002396,GMOY002637,GMOY006263,GMOY010030	GPAI019211,GPAI026062,GPAI026076,GPAI026090,GPAI026091,GPAI026097,GPAI033558	GPPI027567,GPPI027583,GPPI027585,GPPI027590,GPPI027602,GPPI030031,GPPI039535	MDOA003341,MDOA005171,MDOA005462,MDOA009914,MDOA011557,MDOA011924,MDOA012567	SCAU000343,SCAU000696,SCAU004800,SCAU007059,SCAU007795,SCAU010706,SCAU011784,SCAU013629	FBgn0022984,FBgn0022985,FBgn0022986,FBgn0022987,FBgn0025571,FBgn0034659,FBgn0034739,FBgn0034740,FBgn0264491	LLOJ004938,LLOJ006724	AAEL004167,AAEL005358,AAEL007329,AAEL009694	AGAP000049,AGAP003356,AGAP008975
GAUT002371,GAUT004066,GAUT004729,GAUT007526,GAUT030083,GAUT036556,GAUT039467,GAUT046532,GAUT052014	GBRI000834,GBRI006781,GBRI015236,GBRI015495,GBRI026459,GBRI032841,GBRI042974	GFUI002170,GFUI003394,GFUI004398,GFUI020794,GFUI028567,GFUI031443	GMOY000509,GMOY006085,GMOY007570,GMOY008040,GMOY009173	GPAI000709,GPAI000910,GPAI012840,GPAI013722,GPAI019208,GPAI040542,GPAI046442	GPPI019240,GPPI030027,GPPI030633,GPPI035296,GPPI050670	MDOA001009,MDOA007246,MDOA008404,MDOA009223,MDOA010891,MDOA013898	SCAU001380,SCAU004353,SCAU012806,SCAU016407,SCAU016633	FBgn0031479,FBgn0033518,FBgn0033520,FBgn0033521,FBgn0036490,FBgn0038519,FBgn0040308,FBgn0040309	LLOJ002275,LLOJ004050,LLOJ006984,LLOJ006986,LLOJ008460	AAEL002309,AAEL004112,AAEL009051,AAEL013528,AAEL014548	AGAP000396,AGAP007020,AGAP007543,AGAP011054,AGAP011824
GAUT002372		GFUI003395	GMOY008488	GPAI019200	GPPI030042	MDOA013744
GAUT002377,GAUT003528,GAUT005997,GAUT007215,GAUT007465,GAUT012127,GAUT013010,GAUT014485,GAUT016352,GAUT028529,GAUT036194,GAUT036196,GAUT039397,GAUT039738,GAUT044824,GAUT044827	GBRI003166,GBRI012583,GBRI020806,GBRI024806,GBRI030586,GBRI038364,GBRI040204,GBRI045589,GBRI045590	GFUI000381,GFUI000471,GFUI003402,GFUI003790,GFUI006678,GFUI009582,GFUI011212,GFUI011218,GFUI014856,GFUI014974,GFUI017430,GFUI025859,GFUI037663,GFUI048020,GFUI051390,GFUI051391	GMOY001597,GMOY003216,GMOY003545,GMOY004286,GMOY004612,GMOY006943,GMOY009493,GMOY009495,GMOY010029,GMOY010851,GMOY011246,GMOY011568,GMOY012049	GPAI000767,GPAI006958,GPAI006961,GPAI010429,GPAI012716,GPAI017725,GPAI018169,GPAI018621,GPAI019213,GPAI020814,GPAI023358,GPAI032696,GPAI037889	GPPI000484,GPPI001528,GPPI007377,GPPI019692,GPPI020182,GPPI020922,GPPI030026,GPPI032264,GPPI032277,GPPI035940,GPPI036292,GPPI045238,GPPI046395,GPPI048155	MDOA000018,MDOA000593,MDOA000953,MDOA002958,MDOA003756,MDOA004547,MDOA006735,MDOA007110,MDOA008036,MDOA009598,MDOA012367,MDOA012872,MDOA014701,MDOA015380,MDOA016588	SCAU000507,SCAU000678,SCAU002353,SCAU003620,SCAU003728,SCAU005225,SCAU005995,SCAU006548,SCAU008036,SCAU008520,SCAU009482,SCAU010922,SCAU012001,SCAU012391,SCAU013458,SCAU015347	FBgn0001216,FBgn0001217,FBgn0001218,FBgn0001220,FBgn0001230,FBgn0013275,FBgn0013276,FBgn0013277,FBgn0013278,FBgn0013279,FBgn0023529,FBgn0026418,FBgn0029756,FBgn0035878,FBgn0051354,FBgn0266599	LLOJ001213,LLOJ002146,LLOJ002147,LLOJ003101,LLOJ004547,LLOJ005732,LLOJ005733,LLOJ006488,LLOJ006821,LLOJ007339,LLOJ007412,LLOJ008388	AAEL017263,AAEL017315,AAEL017349,AAEL017973,AAEL017974,AAEL017975,AAEL017976,AAEL017977,AAEL017978,AAEL017979,AAEL017980,AAEL017981,AAEL017982,AAEL018061	AGAP001827,AGAP002076,AGAP004192,AGAP004581,AGAP004582,AGAP004583,AGAP004944,AGAP007682,AGAP010331,AGAP010876,AGAP012891
GAUT002378	GBRI026467	GFUI003403	GMOY000442	GPAI019197,GPAI027349	GPPI030025	MDOA008194	SCAU014916	FBgn0036093
GAUT002379				GPAI019196
GAUT002383,GAUT002395,GAUT003304,GAUT003306,GAUT003321,GAUT003322,GAUT003323,GAUT011248,GAUT013656,GAUT015520,GAUT023575,GAUT025866,GAUT025885,GAUT029080,GAUT030053,GAUT032372,GAUT032382,GAUT032383,GAUT036411,GAUT038029,GAUT038031,GAUT038035	GBRI004691,GBRI007571,GBRI013145,GBRI013159,GBRI016549,GBRI018817,GBRI018820,GBRI022831,GBRI025208,GBRI025209,GBRI025533,GBRI026472,GBRI026488,GBRI030289,GBRI030290,GBRI030291,GBRI033721,GBRI034959,GBRI042713,GBRI044131	GFUI001537,GFUI003407,GFUI003423,GFUI004001,GFUI012095,GFUI012103,GFUI014238,GFUI016757,GFUI016774,GFUI021049,GFUI022963,GFUI032045,GFUI040061,GFUI040088,GFUI053460,GFUI053461,GFUI053466,GFUI053481,GFUI053488,GFUI053502,GFUI053504	GMOY000031,GMOY000032,GMOY001265,GMOY001612,GMOY002450,GMOY003324,GMOY003326,GMOY004067,GMOY004068,GMOY004568,GMOY006699,GMOY006734,GMOY007869,GMOY008102,GMOY008682,GMOY009210,GMOY011574,GMOY011575	GPAI009029,GPAI009034,GPAI019170,GPAI019195,GPAI020527,GPAI024125,GPAI024126,GPAI024144,GPAI024145,GPAI024146,GPAI024169,GPAI024171,GPAI026225,GPAI026856,GPAI026875,GPAI028842,GPAI033311,GPAI033338,GPAI035266,GPAI044978,GPAI048270	GPPI001009,GPPI007837,GPPI011918,GPPI014406,GPPI014435,GPPI015898,GPPI019151,GPPI019153,GPPI019173,GPPI019175,GPPI019176,GPPI019177,GPPI019181,GPPI022218,GPPI030011,GPPI030032,GPPI043749,GPPI044247,GPPI045611,GPPI045614,GPPI045643,GPPI047833,GPPI047990	MDOA000031,MDOA001300,MDOA002777,MDOA004565,MDOA004959,MDOA006011,MDOA006074,MDOA006110,MDOA008856,MDOA009797,MDOA010758,MDOA011121,MDOA013270,MDOA014179,MDOA014719,MDOA015136,MDOA015192	SCAU000068,SCAU001678,SCAU003577,SCAU005945,SCAU007483,SCAU007843,SCAU007929,SCAU008589,SCAU008640,SCAU010021,SCAU010071,SCAU012149,SCAU012291,SCAU012590,SCAU013401,SCAU013805,SCAU014803,SCAU014894,SCAU015819	FBgn0000529,FBgn0000576,FBgn0002941,FBgn0004110,FBgn0004854,FBgn0004862,FBgn0004863,FBgn0008646,FBgn0008651,FBgn0011278,FBgn0011758,FBgn0015561,FBgn0030408,FBgn0034520,FBgn0054031,FBgn0261930,FBgn0264005	LLOJ002553,LLOJ003079,LLOJ003167,LLOJ004148,LLOJ004259,LLOJ004353,LLOJ005799,LLOJ005881,LLOJ006855,LLOJ006856,LLOJ007159,LLOJ008225,LLOJ009345,LLOJ009346	AAEL002355,AAEL003277,AAEL003504,AAEL003506,AAEL005247,AAEL005250,AAEL006593,AAEL006595,AAEL006597,AAEL007221,AAEL008466,AAEL010354,AAEL012824,AAEL012881,AAEL013405,AAEL013760,AAEL014125	AGAP000488,AGAP001618,AGAP001619,AGAP003670,AGAP003671,AGAP003674,AGAP005281,AGAP005346,AGAP006923,AGAP009302,AGAP012001,AGAP012428
GAUT002384		GFUI003408		GPAI019190	GPPI030029
GAUT002385		GFUI003410
GAUT002394	GBRI026489	GFUI003422	GMOY004988	GPAI019169	GPPI030010	MDOA007747					AGAP000484
GAUT002396,GAUT029605,GAUT029606,GAUT029614	GBRI003338,GBRI015704,GBRI015705,GBRI015706,GBRI015722,GBRI026505	GFUI003426,GFUI029040,GFUI029041,GFUI029042,GFUI029052,GFUI046105	GMOY002970,GMOY002971,GMOY002972,GMOY006888	GPAI019185,GPAI036930,GPAI036931,GPAI036933	GPPI030007,GPPI042629,GPPI042631,GPPI042632,GPPI042633,GPPI047435	MDOA002730,MDOA011093,MDOA015148	SCAU000189,SCAU002014,SCAU002404	FBgn0038655,FBgn0040076,FBgn0040077,FBgn0051469	LLOJ003989	AAEL003165,AAEL003237	AGAP004079,AGAP009266
GAUT002405,GAUT007416,GAUT039745	GBRI000269,GBRI026487	GFUI000435,GFUI003446	GMOY006773	GPAI000828,GPAI019154	GPPI029989,GPPI046754	MDOA000704	SCAU011176	FBgn0038233	LLOJ007840	AAEL006373	AGAP000240
GAUT002406,GAUT005370,GAUT018995	GBRI012761,GBRI026490,GBRI036150	GFUI003447,GFUI023396,GFUI031572	GMOY005780,GMOY006772,GMOY007246	GPAI006330,GPAI009356,GPAI019168,GPAI045933	GPPI003470,GPPI029987,GPPI034904	MDOA000269,MDOA004381,MDOA013243	SCAU012483,SCAU012773,SCAU015561	FBgn0034691,FBgn0035195,FBgn0038890	LLOJ005758,LLOJ006858	AAEL007660,AAEL011417,AAEL014035	AGAP000483,AGAP000891,AGAP012175
GAUT002407		GFUI003455		GPAI019163	GPPI029975
GAUT002425,GAUT006591,GAUT007203,GAUT008100,GAUT012570,GAUT012717,GAUT016366,GAUT018999,GAUT023470,GAUT025333,GAUT032768,GAUT042718,GAUT045650,GAUT051800	GBRI006917,GBRI008156,GBRI016260,GBRI021202,GBRI023006,GBRI023977,GBRI024595,GBRI029995,GBRI031150,GBRI031425,GBRI034284,GBRI036147,GBRI039311,GBRI043691,GBRI044825	GFUI003926,GFUI007990,GFUI012657,GFUI015875,GFUI017705,GFUI023302,GFUI023391,GFUI024475,GFUI024483,GFUI025845,GFUI029258,GFUI032185,GFUI036173,GFUI041123,GFUI052255	GMOY000328,GMOY001410,GMOY001913,GMOY002615,GMOY002668,GMOY003079,GMOY004148,GMOY005781,GMOY005847,GMOY007247,GMOY007390,GMOY007438,GMOY010693,GMOY010700,GMOY011091	GPAI002752,GPAI006327,GPAI006517,GPAI011404,GPAI015702,GPAI018612,GPAI022167,GPAI023267,GPAI033707,GPAI034469,GPAI035895,GPAI036868,GPAI037906,GPAI041666	GPPI003390,GPPI003464,GPPI007390,GPPI012629,GPPI021704,GPPI022980,GPPI024772,GPPI026286,GPPI026411,GPPI037682,GPPI039199,GPPI043440,GPPI043445,GPPI045591,GPPI046698,GPPI047641,GPPI047882	MDOA000423,MDOA003424,MDOA005561,MDOA005745,MDOA007695,MDOA008503,MDOA009814,MDOA011061,MDOA011825,MDOA012130,MDOA012521,MDOA012809,MDOA013281,MDOA013287,MDOA015043,MDOA015291	SCAU002256,SCAU005220,SCAU006631,SCAU007300,SCAU007379,SCAU010162,SCAU010170,SCAU011017,SCAU012441,SCAU012930,SCAU014633,SCAU014812,SCAU015089,SCAU016376	FBgn0002431,FBgn0003557,FBgn0029006,FBgn0030674,FBgn0031384,FBgn0032208,FBgn0034989,FBgn0035207,FBgn0035953,FBgn0061469,FBgn0259174,FBgn0260794,FBgn0261931	LLOJ000138,LLOJ000269,LLOJ000385,LLOJ000436,LLOJ003928,LLOJ004708,LLOJ005585,LLOJ005694,LLOJ006150,LLOJ006391,LLOJ006684,LLOJ008250,LLOJ009040	AAEL001205,AAEL002536,AAEL004790,AAEL005774,AAEL005820,AAEL005930,AAEL006008,AAEL007705,AAEL008374,AAEL010256,AAEL011541,AAEL012305,AAEL012500,AAEL013454,AAEL017357	AGAP000787,AGAP000797,AGAP001296,AGAP001780,AGAP003133,AGAP005897,AGAP006994,AGAP009074,AGAP009511,AGAP009516,AGAP011242,AGAP011474,AGAP012366
GAUT002426		GFUI043442	GMOY001874	GPAI022168	GPPI044443	MDOA012834	SCAU000041	FBgn0034988	LLOJ001680	AAEL000258	AGAP010681
GAUT002427,GAUT012958,GAUT022967,GAUT044722	GBRI002252		GMOY000162,GMOY010668	GPAI000372,GPAI022179,GPAI034305	GPPI044290	MDOA003601	SCAU000110	FBgn0034310	LLOJ005989	AAEL012989	AGAP012362
GAUT002437,GAUT051262
GAUT002440,GAUT013712,GAUT018964	GBRI007921,GBRI023073	GFUI023135,GFUI023136,GFUI046656,GFUI049350	GMOY001097,GMOY004879	GPAI006357,GPAI015164	GPPI007713,GPPI036850	MDOA004244,MDOA014938	SCAU003183,SCAU006831	FBgn0031376,FBgn0038438	LLOJ002137,LLOJ004253	AAEL007229,AAEL008425	AGAP000832,AGAP009288
GAUT002441,GAUT005359,GAUT007879,GAUT009413,GAUT038219,GAUT042126,GAUT043928,GAUT044718,GAUT044719	GBRI000773,GBRI000783,GBRI002245,GBRI012760,GBRI023272,GBRI033786,GBRI039103,GBRI041783	GFUI006113,GFUI007603,GFUI008856,GFUI012954,GFUI013782,GFUI026824,GFUI049036	GMOY000321,GMOY001358,GMOY002241,GMOY002500,GMOY007303,GMOY007778,GMOY008092,GMOY008733,GMOY009273,GMOY010670	GPAI000370,GPAI006413,GPAI009341,GPAI012560,GPAI015764,GPAI019031,GPAI032442,GPAI036381	GPPI009902,GPPI021599,GPPI022702,GPPI023801,GPPI030190,GPPI034906,GPPI044285	MDOA008407	SCAU003453	FBgn0000928,FBgn0037205,FBgn0051755	LLOJ009323,LLOJ009324,LLOJ009337	AAEL001939,AAEL008112	AGAP013527
GAUT002442	GBRI043690	GFUI003002,GFUI046736	GMOY007648	GPAI022186	GPPI040861,GPPI043438	MDOA015565	SCAU002997	FBgn0040513	LLOJ000999	AAEL003817	AGAP011283
GAUT002444			GMOY002639
GAUT002450				GPAI022193
GAUT002460	GBRI043704	GFUI031767	GMOY009251	GPAI022197	GPPI044418	MDOA014698	SCAU010946	FBgn0266083	LLOJ001681	AAEL018284	AGAP010686
GAUT002461		GFUI031768	GMOY009250	GPAI022199		MDOA003277	SCAU006954	FBgn0259937	LLOJ004187	AAEL003514	AGAP004739
GAUT002462	GBRI023058,GBRI043710	GFUI007958,GFUI031769,GFUI042155	GMOY003110,GMOY007594	GPAI006485,GPAI022198	GPPI031381,GPPI044420,GPPI046046	MDOA003125,MDOA006342	SCAU000184,SCAU007224	FBgn0031534,FBgn0032005	LLOJ001587,LLOJ006084	AAEL003758,AAEL005655	AGAP004487,AGAP009255
GAUT002473,GAUT010545		GFUI050404
GAUT002474,GAUT018462,GAUT037041
GAUT002475	GBRI043705	GFUI031751	GMOY010339	GPAI022196	GPPI043503	MDOA010387	SCAU013729	FBgn0050481	LLOJ002252	AAEL012408,AAEL014996	AGAP011716
GAUT002476,GAUT006024,GAUT007962,GAUT027143,GAUT035389,GAUT038230,GAUT039230,GAUT047403	GBRI000325,GBRI002205,GBRI005181,GBRI005190,GBRI005982,GBRI009867,GBRI017128,GBRI017817,GBRI017820,GBRI024389,GBRI024391,GBRI043015,GBRI043036,GBRI043708	GFUI001025,GFUI006141,GFUI018582,GFUI022266,GFUI030240,GFUI031750,GFUI039869,GFUI043614,GFUI046067	GMOY000183,GMOY000184,GMOY001425,GMOY003051,GMOY004940,GMOY006932,GMOY006933,GMOY007769,GMOY008849,GMOY009919,GMOY010338,GMOY010351,GMOY011349	GPAI002659,GPAI010447,GPAI012540,GPAI015723,GPAI015724,GPAI017774,GPAI022202,GPAI022224,GPAI022637,GPAI030991,GPAI039314,GPAI047070	GPPI000686,GPPI012691,GPPI035929,GPPI040079,GPPI041119,GPPI043499,GPPI046097,GPPI047722	MDOA001479,MDOA004436,MDOA006693,MDOA006966,MDOA011053,MDOA011940	SCAU003641,SCAU007190,SCAU007283,SCAU007323,SCAU012470,SCAU016612	FBgn0000146,FBgn0004872,FBgn0087035,FBgn0250816,FBgn0262739	LLOJ000423,LLOJ006148,LLOJ006685,LLOJ007780,LLOJ007781,LLOJ008700	AAEL006287,AAEL007698,AAEL007823,AAEL008076,AAEL008098,AAEL012410,AAEL013227,AAEL013233,AAEL013692,AAEL015246,AAEL017251	AGAP008862,AGAP009509,AGAP011204,AGAP011537,AGAP011717
GAUT002477,GAUT028578
GAUT002480		GFUI043573			GPPI049441
GAUT002485				GPAI020340
GAUT002491	GBRI043709	GFUI020674	GMOY009737	GPAI020361	GPPI046416,GPPI048853	MDOA008100	SCAU008178	FBgn0029745,FBgn0033886	LLOJ002253	AAEL003485,AAEL009335,AAEL009435,AAEL009710,AAEL011554,AAEL013450	AGAP004758
GAUT002492,GAUT010383,GAUT010602,GAUT028382	GBRI039397	GFUI008779,GFUI049387,GFUI049391,GFUI050053	GMOY007355	GPAI004605,GPAI028699	GPPI029820,GPPI029825,GPPI045449,GPPI051663	MDOA012015	SCAU013530	FBgn0003346	LLOJ006567	AAEL007858	AGAP008267
GAUT002520	GBRI043720			GPAI020346	GPPI043202
GAUT002528				GPAI020338
GAUT002539,GAUT043309		GFUI026194,GFUI047017			GPPI024082,GPPI047469
GAUT002542,GAUT002579,GAUT006380,GAUT006404,GAUT043716	GBRI019969,GBRI019987,GBRI026718,GBRI026733,GBRI034939	GFUI015685,GFUI019299,GFUI050218,GFUI050226	GMOY006565,GMOY006724,GMOY010268	GPAI031614,GPAI038388,GPAI038390,GPAI045498,GPAI045522	GPPI027704,GPPI027731,GPPI035761,GPPI035764	MDOA009155,MDOA010083,MDOA012206	SCAU003858,SCAU007191,SCAU010726	FBgn0015380,FBgn0024245,FBgn0033791	LLOJ001754,LLOJ005563	AAEL000324,AAEL009521	AGAP006405,AGAP008009
GAUT002543		GFUI015688			GPPI027705
GAUT002561		GFUI015705			GPPI027717
GAUT002567				GPAI045525	GPPI027730
GAUT002575				GPAI045529	GPPI027732
GAUT002584				GPAI045545
GAUT002597				GPAI045557	GPPI027745
GAUT002608	GBRI019916	GFUI019276	GMOY010267	GPAI045577	GPPI027756	MDOA005092	SCAU015938	FBgn0032772
GAUT002609,GAUT038216,GAUT043078,GAUT043088	GBRI019912,GBRI039437,GBRI043122	GFUI008777,GFUI019272,GFUI019911,GFUI037615,GFUI038651,GFUI042783,GFUI043628	GMOY001413,GMOY010264,GMOY011365	GPAI010609,GPAI012550,GPAI045574	GPPI004211,GPPI027760,GPPI029936,GPPI039173,GPPI042947,GPPI046104	MDOA000795,MDOA002078,MDOA002488,MDOA002530,MDOA003921,MDOA004609,MDOA006823,MDOA008012,MDOA008741,MDOA013092,MDOA014723	SCAU002082,SCAU002133,SCAU002205,SCAU005315,SCAU005587,SCAU006889,SCAU008887,SCAU010395,SCAU010880,SCAU012212,SCAU013981,SCAU014107	FBgn0027572,FBgn0029924,FBgn0031813,FBgn0032775,FBgn0034628,FBgn0034629	LLOJ005218,LLOJ005219,LLOJ005521,LLOJ007278,LLOJ009558	AAEL000370,AAEL000735,AAEL008574,AAEL008841	AGAP007958,AGAP008016,AGAP011215,AGAP011798
GAUT002611	GBRI019911	GFUI019270	GMOY010266	GPAI045573	GPPI027761	MDOA014110	SCAU003686	FBgn0032773	LLOJ008321	AAEL000311	AGAP008012,AGAP008013
GAUT002612	GBRI019913	GFUI019273	GMOY010265	GPAI045575	GPPI027763	MDOA014610	SCAU009220	FBgn0032774	LLOJ008319,LLOJ008320	AAEL000304	AGAP008014
GAUT002613,GAUT043925	GBRI041780	GFUI013783	GMOY000559,GMOY000620,GMOY002504,GMOY010263	GPAI019025,GPAI045578	GPPI009904	MDOA011506	SCAU008422	FBgn0264326		AAEL002800	AGAP004615
GAUT002615				GPAI045579
GAUT002619				GPAI045576
GAUT002624,GAUT006455,GAUT008921,GAUT010430,GAUT023693,GAUT025686,GAUT025701,GAUT030710,GAUT030711,GAUT037960,GAUT043328,GAUT044910,GAUT048039,GAUT049379	GBRI004049,GBRI009780,GBRI011017,GBRI012723,GBRI016160,GBRI019896,GBRI020589,GBRI020603,GBRI027567	GFUI002229,GFUI004938,GFUI004939,GFUI008724,GFUI014705,GFUI019260,GFUI024213,GFUI024691,GFUI024693,GFUI024696,GFUI028647,GFUI028702,GFUI028703	GMOY003747,GMOY004352,GMOY006302,GMOY006692,GMOY007608,GMOY008524,GMOY010261,GMOY010508,GMOY011478	GPAI002994,GPAI006235,GPAI006238,GPAI006254,GPAI011480,GPAI024672,GPAI035149,GPAI038336,GPAI039427,GPAI039429,GPAI040732,GPAI045595,GPAI047620	GPPI016427,GPPI016566,GPPI016567,GPPI020357,GPPI030053,GPPI030054,GPPI030998,GPPI035442,GPPI037561,GPPI037710,GPPI037711,GPPI044088,GPPI049685,GPPI050452,GPPI051261	MDOA000872,MDOA001730,MDOA001960,MDOA003758,MDOA004713,MDOA005245,MDOA005833,MDOA006687,MDOA007982,MDOA008880,MDOA009061,MDOA009644,MDOA012591,MDOA013759,MDOA014888	SCAU001457,SCAU002549,SCAU002690,SCAU006393,SCAU006882,SCAU007102,SCAU007387,SCAU009031,SCAU012232,SCAU013017,SCAU013519,SCAU015373,SCAU015785,SCAU016091,SCAU016110	FBgn0027865,FBgn0029506,FBgn0029507,FBgn0029508,FBgn0029837,FBgn0031760,FBgn0032074,FBgn0032075,FBgn0032943,FBgn0033124,FBgn0033629,FBgn0035936,FBgn0036769,FBgn0037848,FBgn0040334,FBgn0042086,FBgn0050160	LLOJ003574,LLOJ004963,LLOJ007326,LLOJ007327,LLOJ008674,LLOJ008938,LLOJ008939,LLOJ008989	AAEL003210,AAEL004147,AAEL005136,AAEL005137,AAEL005536,AAEL005545,AAEL005548,AAEL006282,AAEL010102,AAEL010967,AAEL012528,AAEL012531,AAEL012532,AAEL013404,AAEL013875,AAEL013918,AAEL014311,AAEL017438	AGAP000823,AGAP002257,AGAP004861,AGAP005233,AGAP007209,AGAP007373,AGAP008527,AGAP008647,AGAP008886,AGAP009651,AGAP011342,AGAP011343
GAUT002625,GAUT002627,GAUT007128,GAUT010655,GAUT018977,GAUT032668,GAUT045860,GAUT046785,GAUT046787,GAUT046788,GAUT046789	GBRI007593,GBRI019910,GBRI019915,GBRI020324,GBRI022583,GBRI022590,GBRI022591,GBRI023076,GBRI033780	GFUI009277,GFUI018221,GFUI018226,GFUI018227,GFUI019269,GFUI023420,GFUI027520,GFUI029967,GFUI035971	GMOY003605,GMOY005131,GMOY007504,GMOY007740,GMOY009761,GMOY010262	GPAI005827,GPAI006345,GPAI010134,GPAI038917,GPAI044186,GPAI044187,GPAI045596,GPAI045597	GPPI000135,GPPI003492,GPPI027186,GPPI027187,GPPI034257,GPPI037885,GPPI044085,GPPI048828	MDOA000131,MDOA006401,MDOA010489,MDOA013197,MDOA013453,MDOA014424,MDOA014474	SCAU002849,SCAU009903,SCAU011384,SCAU011902,SCAU011909,SCAU013750,SCAU015203	FBgn0011642,FBgn0020249,FBgn0030530,FBgn0041789,FBgn0050178,FBgn0051352,FBgn0051624,FBgn0051988,FBgn0085354,FBgn0260463,FBgn0265991	LLOJ000393,LLOJ003931,LLOJ003932,LLOJ004830,LLOJ007277,LLOJ007318,LLOJ008705,LLOJ009624,LLOJ009625,LLOJ010088	AAEL000339,AAEL002415,AAEL004874,AAEL005667,AAEL007704,AAEL008358,AAEL011022,AAEL013438	AGAP000755,AGAP003429,AGAP004548,AGAP005425,AGAP006901,AGAP008532,AGAP009503,AGAP012744
GAUT002626	GBRI019914	GFUI019271		GPAI045594	GPPI044086
GAUT002628		GFUI041824		GPAI045598	GPPI043071
GAUT002638,GAUT041367	GBRI019885	GFUI031539,GFUI041815	GMOY000458,GMOY011525	GPAI014825,GPAI045631,GPAI045915	GPPI024704,GPPI043075	MDOA002124,MDOA005420	SCAU005934,SCAU012428,SCAU014233	FBgn0032940,FBgn0039509	LLOJ006019	AAEL007271,AAEL011202,AAEL013944,AAEL013945,AAEL013946,AAEL013949	AGAP000682,AGAP009806
GAUT002639,GAUT002642,GAUT018232,GAUT050586,GAUT050635,GAUT050637,GAUT050640,GAUT050641,GAUT050642,GAUT050643,GAUT050645,GAUT050683	GBRI008274,GBRI016862,GBRI016869,GBRI032031,GBRI032047,GBRI032050,GBRI032051,GBRI032053,GBRI032054	GFUI005735,GFUI006323,GFUI006324,GFUI006327,GFUI006329,GFUI006338,GFUI006341,GFUI023241	GMOY003155,GMOY003157,GMOY003158,GMOY003159,GMOY003160,GMOY007487	GPAI014541,GPAI014544,GPAI014546,GPAI014547,GPAI014549,GPAI014562,GPAI014593,GPAI045644	GPPI014942,GPPI014973,GPPI014974,GPPI014975,GPPI014977,GPPI041148	MDOA000066,MDOA000756,MDOA001470,MDOA001492,MDOA001905,MDOA003262,MDOA005254,MDOA005660,MDOA009031,MDOA010890,MDOA010896,MDOA012639,MDOA013048,MDOA015547	SCAU002702,SCAU002911,SCAU003605,SCAU004229,SCAU004573,SCAU004699,SCAU005752,SCAU005987,SCAU006040,SCAU006622,SCAU006972,SCAU008840,SCAU010896,SCAU011808,SCAU013662,SCAU014053	FBgn0001967,FBgn0027929,FBgn0028542,FBgn0028543,FBgn0028936,FBgn0028939,FBgn0243514,FBgn0259896,FBgn0260011	LLOJ003382,LLOJ007964	AAEL000636,AAEL007967,AAEL007976	AGAP009762,AGAP009763,AGAP012386
GAUT002640	GBRI019895	GFUI041836	GMOY008126	GPAI045614	GPPI043079	MDOA011040	SCAU016422	FBgn0000370	LLOJ001925	AAEL012671
GAUT002641	GBRI019883	GFUI041817	GMOY005334	GPAI045635	GPPI043080	MDOA006249	SCAU002769	FBgn0032850	LLOJ006320	AAEL001208	AGAP009703
GAUT002643	GBRI019903	GFUI041820		GPAI045616,GPAI045618	GPPI043073	MDOA016712	SCAU004140	FBgn0032780
GAUT002645				GPAI045612
GAUT002652,GAUT009726,GAUT020317,GAUT047701,GAUT051970	GBRI001697,GBRI019897,GBRI034734,GBRI036957,GBRI044400	GFUI006965,GFUI009350,GFUI023893,GFUI028602,GFUI041818	GMOY000753,GMOY002477,GMOY010260,GMOY010434	GPAI007924,GPAI016353,GPAI043782,GPAI045613,GPAI046481	GPPI029908,GPPI036827,GPPI037062,GPPI043084,GPPI047307	MDOA000520,MDOA001247,MDOA007359,MDOA011368,MDOA011891	SCAU001349,SCAU005021,SCAU006685,SCAU009141,SCAU010867	FBgn0003270,FBgn0010433,FBgn0015550,FBgn0023091,FBgn0024249	LLOJ001773,LLOJ002755,LLOJ004784	AAEL001637,AAEL001652,AAEL004602,AAEL004605,AAEL004648,AAEL009609,AAEL012662,AAEL014143	AGAP001740,AGAP001741,AGAP005930,AGAP007822,AGAP007824,AGAP028176
GAUT002653			GMOY004851	GPAI045625	GPPI043078		SCAU005600
GAUT002666,GAUT002667,GAUT002668	GBRI005899	GFUI045363,GFUI045369	GMOY007565,GMOY008042	GPAI032134	GPPI022390	MDOA002481,MDOA015880	SCAU014822	FBgn0262869	LLOJ007499	AAEL000129	AGAP003479
GAUT002669,GAUT017599	GBRI005884	GFUI045378	GMOY009949	GPAI032135	GPPI022389,GPPI022391	MDOA014964	SCAU004642			AAEL000145	AGAP013144
GAUT002670		GFUI045370	GMOY009948
GAUT002682,GAUT007529,GAUT027566,GAUT039667	GBRI005900,GBRI029923,GBRI033874	GFUI000404,GFUI044186,GFUI045348,GFUI049964	GMOY003727,GMOY004037	GPAI000861,GPAI023759	GPPI012260,GPPI022373,GPPI048653	MDOA003651,MDOA015918	SCAU011216	FBgn0029823	LLOJ008683	AAEL002510	AGAP001065
GAUT002689,GAUT007199,GAUT012611,GAUT012716,GAUT014043,GAUT015507,GAUT022500,GAUT022515,GAUT024854,GAUT025438,GAUT028360,GAUT029309,GAUT032883,GAUT034972,GAUT035482,GAUT037360,GAUT051061	GBRI003556,GBRI004396,GBRI005110,GBRI005908,GBRI006374,GBRI007569,GBRI008154,GBRI010925,GBRI015301,GBRI016805,GBRI024865,GBRI025993,GBRI033419,GBRI039410,GBRI041644,GBRI041660	GFUI001552,GFUI002528,GFUI002529,GFUI008580,GFUI015877,GFUI017706,GFUI019185,GFUI020100,GFUI024600,GFUI026002,GFUI026638,GFUI027992,GFUI033918,GFUI041423,GFUI042687,GFUI045339,GFUI050409	GMOY000224,GMOY000264,GMOY001310,GMOY001750,GMOY002449,GMOY002667,GMOY004544,GMOY004548,GMOY004662,GMOY004872,GMOY005354,GMOY005557,GMOY005871,GMOY005999,GMOY008172,GMOY009631	GPAI000936,GPAI004636,GPAI007460,GPAI007462,GPAI007592,GPAI009718,GPAI010873,GPAI011585,GPAI017996,GPAI028288,GPAI032289,GPAI037285,GPAI037295,GPAI037905,GPAI045302,GPAI046612,GPAI048269	GPPI001027,GPPI001568,GPPI004229,GPPI005424,GPPI009477,GPPI010362,GPPI020749,GPPI022364,GPPI026418,GPPI028420,GPPI028433,GPPI028520,GPPI029788,GPPI031332,GPPI032002,GPPI033755,GPPI047635	MDOA000384,MDOA001077,MDOA001493,MDOA002602,MDOA003490,MDOA004333,MDOA004367,MDOA004786,MDOA004911,MDOA005291,MDOA006885,MDOA007244,MDOA007462,MDOA008166,MDOA008920,MDOA009968,MDOA012721,MDOA013763,MDOA014694,MDOA016087,MDOA016579	SCAU000285,SCAU000886,SCAU001740,SCAU001896,SCAU003978,SCAU003993,SCAU004979,SCAU005969,SCAU008763,SCAU009276,SCAU009792,SCAU009985,SCAU011043,SCAU012377,SCAU012450,SCAU012532,SCAU012991,SCAU013843,SCAU013899	FBgn0000286,FBgn0000289,FBgn0001325,FBgn0004618,FBgn0005642,FBgn0005694,FBgn0027339,FBgn0028878,FBgn0032979,FBgn0033934,FBgn0035625,FBgn0036522,FBgn0037275,FBgn0038787,FBgn0050431,FBgn0051388,FBgn0052772,FBgn0266450	LLOJ000320,LLOJ001056,LLOJ001069,LLOJ002666,LLOJ004268,LLOJ004298,LLOJ006120,LLOJ006815,LLOJ008035,LLOJ008260,LLOJ008620,LLOJ008772,LLOJ009547,LLOJ009768,LLOJ009907	AAEL000005,AAEL001016,AAEL001349,AAEL001526,AAEL002282,AAEL002390,AAEL003403,AAEL004255,AAEL004344,AAEL004444,AAEL004869,AAEL004975,AAEL008573,AAEL011942,AAEL013085,AAEL013172,AAEL013770,AAEL014948,AAEL018173	AGAP001294,AGAP001555,AGAP002497,AGAP002918,AGAP003990,AGAP003991,AGAP004331,AGAP006592,AGAP006701,AGAP008827,AGAP009662,AGAP009994,AGAP010732,AGAP011544,AGAP011566,AGAP011655,AGAP013536
GAUT002690,GAUT008021,GAUT031525	GBRI005909,GBRI023421	GFUI005432,GFUI038185,GFUI045337,GFUI047033	GMOY002479,GMOY008483	GPAI009708,GPAI010934	GPPI009381,GPPI022359	MDOA006038,MDOA007962,MDOA010178	SCAU009935,SCAU010329,SCAU011796	FBgn0024291,FBgn0029783,FBgn0038788	LLOJ000927,LLOJ003814,LLOJ009951	AAEL004004,AAEL005816	AGAP002943,AGAP013148
GAUT002691,GAUT051343	GBRI005910,GBRI011449,GBRI018928,GBRI030359	GFUI043801,GFUI045349	GMOY008482,GMOY008789	GPAI009707,GPAI027894	GPPI022367,GPPI027074	MDOA002252,MDOA007990,MDOA008624,MDOA014396,MDOA016210,MDOA016547	SCAU002746,SCAU003201,SCAU004147,SCAU007598	FBgn0038789,FBgn0040849,FBgn0260874	LLOJ003016,LLOJ003018,LLOJ007495	AAEL000007,AAEL000011,AAEL000018,AAEL000027,AAEL000031,AAEL000039,AAEL000047,AAEL000063,AAEL000066,AAEL000089,AAEL000095,AAEL011001,AAEL015429,AAEL018060,AAEL018358,AAEL018359	AGAP002904,AGAP003531,AGAP004432,AGAP008759,AGAP012872,AGAP012951,AGAP012969
GAUT002694,GAUT002696	GBRI005912	GFUI045340,GFUI045345		GPAI009710,GPAI009714	GPPI022361,GPPI022365	MDOA006561
GAUT002701,GAUT006685,GAUT028481	GBRI005928,GBRI009670,GBRI017293,GBRI030273	GFUI042815,GFUI045318,GFUI049077,GFUI050666	GMOY004681,GMOY006407,GMOY008423,GMOY012098,GMOY012151	GPAI001945,GPAI009720,GPAI025962,GPAI038987	GPPI022350,GPPI023452,GPPI030693,GPPI039258	MDOA004411,MDOA007136,MDOA008572,MDOA012220	SCAU002473,SCAU008724,SCAU008934,SCAU011296	FBgn0020386,FBgn0260399,FBgn0260798,FBgn0261988	LLOJ000872,LLOJ003545,LLOJ005769,LLOJ006185	AAEL002569,AAEL006110,AAEL006440,AAEL006868,AAEL007284	AGAP001471,AGAP001636,AGAP004117,AGAP012026
GAUT002702,GAUT006817	GBRI004789,GBRI005930,GBRI036107	GFUI009704,GFUI045317	GMOY004397,GMOY008424	GPAI009721,GPAI042641	GPPI022345	MDOA003630	SCAU010190	FBgn0037843	LLOJ009952	AAEL010486,AAEL014813	AGAP003485
GAUT002703,GAUT018544,GAUT023568,GAUT023569	GBRI005931,GBRI025521,GBRI041106	GFUI022984,GFUI034205,GFUI045338,GFUI052812	GMOY005006,GMOY007861,GMOY008425	GPAI009722,GPAI011599,GPAI028849,GPAI028863	GPPI000801,GPPI022363,GPPI026502	MDOA003369,MDOA010558,MDOA014881	SCAU002563,SCAU015503,SCAU015966	FBgn0020626,FBgn0033463,FBgn0034951,FBgn0261550	LLOJ002154,LLOJ003033,LLOJ005667	AAEL010483,AAEL011953,AAEL012056,AAEL018354	AGAP003484,AGAP005510,AGAP007687,AGAP010893
GAUT002705	GBRI005929	GFUI045331		GPAI009723	GPPI022352	MDOA001625	SCAU002715	FBgn0038476	LLOJ008956	AAEL010482,AAEL014816	AGAP003486
GAUT002706,GAUT005253,GAUT016143,GAUT019649,GAUT023071,GAUT028263,GAUT034269,GAUT047684,GAUT047691	GBRI005932,GBRI015067,GBRI017506,GBRI028945,GBRI039464,GBRI044690	GFUI002452,GFUI007460,GFUI011634,GFUI023883,GFUI029479,GFUI039360,GFUI045319,GFUI046557	GMOY001228,GMOY002353,GMOY004243,GMOY004489,GMOY005504,GMOY006517,GMOY008422,GMOY009113,GMOY010902	GPAI001532,GPAI007795,GPAI009724,GPAI035765,GPAI040635,GPAI043767,GPAI043775,GPAI044831,GPAI048404	GPPI002626,GPPI006361,GPPI011560,GPPI011732,GPPI016190,GPPI022351,GPPI029895,GPPI030585,GPPI047603	MDOA000015,MDOA000232,MDOA000753,MDOA001174,MDOA001647,MDOA002060,MDOA002280,MDOA002583,MDOA003081,MDOA003998,MDOA004669,MDOA004827,MDOA004924,MDOA005058,MDOA005959,MDOA006286,MDOA007323,MDOA007737,MDOA008312,MDOA008653,MDOA009780,MDOA010348,MDOA010751,MDOA010760,MDOA010853,MDOA010869,MDOA011405,MDOA011408,MDOA011616,MDOA011731,MDOA012107,MDOA012385,MDOA012703,MDOA012895,MDOA013258,MDOA013484,MDO…	SCAU000035,SCAU000569,SCAU000906,SCAU001332,SCAU001651,SCAU002161,SCAU002768,SCAU002819,SCAU003223,SCAU003235,SCAU003876,SCAU004163,SCAU004576,SCAU005392,SCAU006003,SCAU006016,SCAU006312,SCAU006366,SCAU006420,SCAU007291,SCAU007532,SCAU007732,SCAU008221,SCAU008597,SCAU010356,SCAU010932,SCAU011158,SCAU012035,SCAU012731,SCAU013286,SCAU013885,SCAU013952,SCAU014015,SCAU014136,SCAU014346,SCAU014589,SCA…	FBgn0020258,FBgn0022981,FBgn0024319,FBgn0030795,FBgn0031802,FBgn0031803,FBgn0034489,FBgn0034730,FBgn0035458,FBgn0035785,FBgn0039675,FBgn0039676,FBgn0039677,FBgn0039679,FBgn0039839,FBgn0051105,FBgn0052792,FBgn0053289,FBgn0065108,FBgn0065109,FBgn0265001	LLOJ001020,LLOJ001025,LLOJ004198,LLOJ005025,LLOJ005117,LLOJ005119,LLOJ007095,LLOJ009834,LLOJ009835	AAEL000534,AAEL000547,AAEL000552,AAEL000582,AAEL000863,AAEL000873,AAEL000917,AAEL000926,AAEL002575,AAEL003410,AAEL003470,AAEL003714,AAEL004091,AAEL008053,AAEL010779,AAEL010995,AAEL011000,AAEL011002,AAEL011005,AAEL012760,AAEL013573,AAEL014228,AAEL014230,AAEL014232,AAEL014233	AGAP001602,AGAP001631,AGAP006703,AGAP006704,AGAP009590,AGAP010430,AGAP011103,AGAP011433,AGAP011610,AGAP011611,AGAP012279,AGAP028699,AGAP028700,AGAP028701,AGAP028702,AGAP028703
GAUT002707,GAUT006593,GAUT008980,GAUT010139,GAUT011049,GAUT013717,GAUT019041,GAUT019592,GAUT022205,GAUT024430,GAUT025320,GAUT026112,GAUT028326,GAUT030055,GAUT030533,GAUT032155,GAUT033332,GAUT033865,GAUT036327,GAUT038264,GAUT038772,GAUT040090,GAUT048015,GAUT050191	GBRI001258,GBRI003965,GBRI006814,GBRI007822,GBRI007938,GBRI009537,GBRI013033,GBRI013170,GBRI013873,GBRI015461,GBRI020402,GBRI020469,GBRI022095,GBRI023992,GBRI024354,GBRI025589,GBRI031421,GBRI033116,GBRI034723,GBRI034945,GBRI034946,GBRI035714,GBRI039439,GBRI045127	GFUI000047,GFUI002015,GFUI003478,GFUI003811,GFUI003934,GFUI011433,GFUI012658,GFUI014680,GFUI016016,GFUI016756,GFUI021067,GFUI021080,GFUI021279,GFUI023130,GFUI025174,GFUI027760,GFUI029892,GFUI032920,GFUI041099,GFUI045332,GFUI046402,GFUI046654,GFUI047479,GFUI047771,GFUI052940	GMOY000422,GMOY000728,GMOY000875,GMOY001101,GMOY001506,GMOY001726,GMOY002182,GMOY002452,GMOY002836,GMOY004266,GMOY004389,GMOY006161,GMOY007007,GMOY007387,GMOY007619,GMOY008057,GMOY008421,GMOY009046,GMOY009468,GMOY009555,GMOY009843,GMOY010428,GMOY010518,GMOY011572,GMOY012092	GPAI000298,GPAI004667,GPAI006164,GPAI006781,GPAI009719,GPAI009912,GPAI011423,GPAI013262,GPAI015150,GPAI022119,GPAI023284,GPAI026617,GPAI026869,GPAI032987,GPAI033534,GPAI033871,GPAI034386,GPAI035689,GPAI035898,GPAI039250,GPAI040760,GPAI044003,GPAI044990,GPAI045700,GPAI047192	GPPI003094,GPPI003874,GPPI011214,GPPI012450,GPPI012620,GPPI012797,GPPI015881,GPPI020346,GPPI021459,GPPI021719,GPPI022349,GPPI024403,GPPI025263,GPPI025514,GPPI026805,GPPI033091,GPPI040520,GPPI044322,GPPI044994,GPPI047122,GPPI048127,GPPI048430,GPPI048583,GPPI050447	MDOA000145,MDOA000667,MDOA001303,MDOA002237,MDOA003095,MDOA005776,MDOA006866,MDOA007099,MDOA007577,MDOA008351,MDOA008814,MDOA008982,MDOA010419,MDOA010880,MDOA011993,MDOA012817,MDOA012837,MDOA013145,MDOA013993,MDOA014351,MDOA014374,MDOA014763	SCAU000484,SCAU000894,SCAU001207,SCAU002087,SCAU002376,SCAU003302,SCAU004359,SCAU004796,SCAU005147,SCAU006174,SCAU007400,SCAU009323,SCAU009925,SCAU009950,SCAU011285,SCAU011454,SCAU011693,SCAU012353,SCAU012389,SCAU013057,SCAU014306,SCAU015513	FBgn0001105,FBgn0004623,FBgn0010356,FBgn0011569,FBgn0015754,FBgn0021874,FBgn0023423,FBgn0025724,FBgn0025725,FBgn0027524,FBgn0030011,FBgn0030365,FBgn0031229,FBgn0033454,FBgn0033607,FBgn0034274,FBgn0036354,FBgn0036733,FBgn0038666,FBgn0039067,FBgn0039673,FBgn0040066,FBgn0041171,FBgn0263933	LLOJ000204,LLOJ000483,LLOJ002055,LLOJ002487,LLOJ003450,LLOJ003923,LLOJ004638,LLOJ004643,LLOJ006764,LLOJ006826,LLOJ006864,LLOJ007647,LLOJ008202,LLOJ008741,LLOJ009179,LLOJ009249,LLOJ009310,LLOJ009900	AAEL000770,AAEL001041,AAEL002802,AAEL003001,AAEL003127,AAEL003371,AAEL003539,AAEL004063,AAEL004526,AAEL005208,AAEL005387,AAEL006040,AAEL007067,AAEL007708,AAEL008108,AAEL010013,AAEL010070,AAEL010588,AAEL010896,AAEL011215,AAEL012158,AAEL013098,AAEL013991,AAEL013997,AAEL015001,AAEL015522	AGAP001361,AGAP001414,AGAP001506,AGAP001944,AGAP002019,AGAP002144,AGAP002221,AGAP003524,AGAP004798,AGAP005359,AGAP005631,AGAP005911,AGAP005912,AGAP005913,AGAP007626,AGAP007739,AGAP009506,AGAP009574,AGAP009615,AGAP010251,AGAP010318,AGAP011678,AGAP011849,AGAP012029,AGAP012525,AGAP012731
GAUT002711		GFUI045322		GPAI009727	GPPI022362	MDOA016018
GAUT002712,GAUT013348	GBRI005937,GBRI042509	GFUI045320,GFUI046897	GMOY006453,GMOY011300	GPAI009726,GPAI036066	GPPI010463,GPPI022346	MDOA000264	SCAU008100	FBgn0036214	LLOJ000700		AGAP001735
GAUT002717,GAUT014756,GAUT022208,GAUT038058,GAUT050077	GBRI033143	GFUI044707,GFUI052941		GPAI022121	GPPI016708	MDOA007812	SCAU006297	FBgn0002593		AAEL000449,AAEL003324,AAEL003530,AAEL005027,AAEL008946,AAEL009472,AAEL009830,AAEL013587,AAEL014764	AGAP007740
GAUT002755,GAUT003309,GAUT006957,GAUT014226,GAUT014642,GAUT026172,GAUT029258,GAUT029273,GAUT032865,GAUT048817,GAUT049847	GBRI004367,GBRI009642,GBRI018804,GBRI021701,GBRI028989,GBRI031299,GBRI031305,GBRI031307,GBRI033893,GBRI040119	GFUI015385,GFUI017632,GFUI017638,GFUI017641,GFUI023177,GFUI032612,GFUI040217,GFUI045650,GFUI051297,GFUI052509,GFUI053519	GMOY002373,GMOY003316,GMOY003465,GMOY003765,GMOY005945,GMOY006488,GMOY007421,GMOY008354,GMOY009095	GPAI007966,GPAI009765,GPAI011563,GPAI018819,GPAI021944,GPAI024104,GPAI030179,GPAI030184,GPAI042778,GPAI044890	GPPI009754,GPPI016251,GPPI019159,GPPI022446,GPPI025986,GPPI031539,GPPI033779,GPPI036169,GPPI036393,GPPI047809	MDOA000063,MDOA001092,MDOA001506,MDOA002328,MDOA002821,MDOA004362,MDOA005110,MDOA008198,MDOA014631,MDOA015087	SCAU004242,SCAU004899,SCAU005939,SCAU010604,SCAU010821,SCAU010844,SCAU013101,SCAU014695,SCAU016496	FBgn0004049,FBgn0010434,FBgn0011661,FBgn0031799,FBgn0032225,FBgn0085376,FBgn0086384,FBgn0261985,FBgn0265082	LLOJ001398,LLOJ001739,LLOJ003616,LLOJ003941,LLOJ003952,LLOJ004701,LLOJ004801,LLOJ004987,LLOJ010100	AAEL002571,AAEL003108,AAEL004623,AAEL004991,AAEL006018,AAEL007888,AAEL007915,AAEL010234,AAEL014907,AAEL018214	AGAP000562,AGAP001287,AGAP001632,AGAP004136,AGAP007130,AGAP008811,AGAP009975,AGAP010346,AGAP012185
GAUT002756	GBRI009643	GFUI023181	GMOY003909	GPAI009771	GPPI036394
GAUT002771,GAUT002774,GAUT025827,GAUT045981,GAUT045989	GBRI018885,GBRI018900,GBRI026976,GBRI026983,GBRI028247	GFUI010759,GFUI010764,GFUI028785,GFUI028795,GFUI045864	GMOY000139,GMOY000813,GMOY005759,GMOY005760,GMOY007309	GPAI003966,GPAI003967,GPAI035610,GPAI035615	GPPI018321,GPPI018325,GPPI028645,GPPI043485,GPPI050772	MDOA009800,MDOA013835,MDOA016678	SCAU003696,SCAU012863	FBgn0024754,FBgn0264078	LLOJ004501,LLOJ004675	AAEL004041,AAEL012046,AAEL015235	AGAP003789,AGAP007494,AGAP012547,AGAP012884
GAUT002772	GBRI026980	GFUI010762	GMOY008817	GPAI035620		MDOA010248	SCAU011529	FBgn0038420		AAEL007773
GAUT002773,GAUT014335,GAUT014336,GAUT023716	GBRI014352,GBRI031809,GBRI043534,GBRI043535,GBRI044332,GBRI045079	GFUI002253,GFUI014956,GFUI017483,GFUI033386,GFUI052279	GMOY006982,GMOY009260,GMOY011471,GMOY012045	GPAI005269,GPAI035612,GPAI043842,GPAI047623	GPPI020075,GPPI028098,GPPI038391,GPPI047825	MDOA000093,MDOA008584,MDOA009229	SCAU001322,SCAU004069,SCAU007088	FBgn0037841,FBgn0040372,FBgn0086908,FBgn0263740,FBgn0263755	LLOJ000788,LLOJ002505	AAEL004290,AAEL007303,AAEL010826	AGAP003013,AGAP003597,AGAP007978
GAUT002775	GBRI026977	GFUI052261	GMOY011391	GPAI035616	GPPI018338	MDOA013047	SCAU011003	FBgn0027095	LLOJ000246	AAEL007286	AGAP003016
GAUT002776,GAUT002779				GPAI035621
GAUT002786,GAUT010223,GAUT019382,GAUT019383,GAUT032403,GAUT032405,GAUT032406	GBRI008734,GBRI008735,GBRI008736,GBRI020871,GBRI020872,GBRI020873,GBRI038158,GBRI038159,GBRI042712,GBRI042728,GBRI044848	GFUI004460,GFUI004461,GFUI017914,GFUI022814,GFUI032315,GFUI032316,GFUI036701,GFUI038496,GFUI040037,GFUI040041,GFUI040044,GFUI047278,GFUI047950,GFUI048039,GFUI048040,GFUI048920,GFUI052236	GMOY002627,GMOY008073,GMOY008074,GMOY009378,GMOY009767	GPAI022353,GPAI030663,GPAI030664,GPAI033351,GPAI033354,GPAI033356,GPAI041479	GPPI006920,GPPI006921,GPPI014450,GPPI014457,GPPI019705,GPPI019707,GPPI021864,GPPI023544,GPPI040337,GPPI043373,GPPI043524,GPPI048502,GPPI049495,GPPI050412	MDOA000899,MDOA001059,MDOA002415,MDOA003003,MDOA003531,MDOA005464,MDOA006050,MDOA006321,MDOA007897,MDOA008887,MDOA009908,MDOA010612,MDOA010856,MDOA012407,MDOA013220,MDOA014178	SCAU000164,SCAU000593,SCAU000600,SCAU000644,SCAU001372,SCAU002119,SCAU002211,SCAU003233,SCAU004658,SCAU005686,SCAU006136,SCAU006569,SCAU008117,SCAU008193,SCAU008866,SCAU009653,SCAU009823,SCAU010467,SCAU010928,SCAU011009,SCAU011675,SCAU012563,SCAU014237,SCAU014464,SCAU015018	FBgn0015038,FBgn0015039,FBgn0015040,FBgn0028940,FBgn0030339,FBgn0030949,FBgn0031432,FBgn0031688,FBgn0031689,FBgn0033775,FBgn0038037,FBgn0041337	LLOJ000180,LLOJ000430,LLOJ000939,LLOJ001642,LLOJ002795,LLOJ003437,LLOJ003633,LLOJ003634,LLOJ003635,LLOJ004009,LLOJ004167,LLOJ004565,LLOJ004566,LLOJ005612,LLOJ006457,LLOJ006646,LLOJ008106,LLOJ008107,LLOJ008840,LLOJ009349,LLOJ009506,LLOJ009507,LLOJ009508,LLOJ009509,LLOJ009510,LLOJ009511,LLOJ009512,LLOJ009513	AAEL001288,AAEL001292,AAEL001312,AAEL001320,AAEL001807,AAEL002633,AAEL002638,AAEL003748,AAEL003763,AAEL003890,AAEL005006,AAEL006784,AAEL006793,AAEL006795,AAEL006798,AAEL006802,AAEL006805,AAEL006811,AAEL006814,AAEL006815,AAEL006984,AAEL006989,AAEL006992,AAEL007010,AAEL007024,AAEL007473,AAEL008846,AAEL009591,AAEL009699,AAEL014603,AAEL014604,AAEL014605,AAEL014606,AAEL014607,AAEL014608,AAEL014609,AAE…	AGAP000818,AGAP003343,AGAP003522,AGAP007480,AGAP009363,AGAP009374,AGAP009375,AGAP010966,AGAP012291,AGAP012292,AGAP012293,AGAP012294,AGAP012295,AGAP012296,AGAP012850,AGAP013511
GAUT002787,GAUT003432,GAUT038908	GBRI019349,GBRI026981,GBRI027086	GFUI000254,GFUI038093,GFUI052264	GMOY008464,GMOY011394,GMOY011808	GPAI018077,GPAI022356	GPPI018335,GPPI040999,GPPI042829	MDOA005919,MDOA013557	SCAU002812,SCAU015096	FBgn0004587,FBgn0040284	LLOJ007003,LLOJ010046	AAEL000769,AAEL001889,AAEL006473,AAEL012621	AGAP004592,AGAP010496
GAUT002788		GFUI052266	GMOY011392		GPPI018337	MDOA002564	SCAU007793	FBgn0038419
GAUT002789,GAUT010297,GAUT012315	GBRI026982,GBRI029955	GFUI026268,GFUI033311,GFUI036917,GFUI052262	GMOY009809,GMOY009977,GMOY011393	GPAI002111,GPAI022352,GPAI034674,GPAI037799	GPPI009978,GPPI016024,GPPI018339	MDOA000812,MDOA011808,MDOA013797	SCAU000810,SCAU016274,SCAU016464	FBgn0036179,FBgn0038418,FBgn0265276	LLOJ003306,LLOJ006386,LLOJ006388,LLOJ006449,LLOJ009550	AAEL007260,AAEL011003,AAEL011304,AAEL011664,AAEL018142	AGAP001269,AGAP004178,AGAP006758,AGAP011548
GAUT002790	GBRI013635	GFUI020134,GFUI052239,GFUI052263	GMOY011395,GMOY011396	GPAI022368	GPPI004948,GPPI018336	MDOA014149	SCAU002906	FBgn0027565	LLOJ004356	AAEL011747,AAEL014895	AGAP012459
GAUT002795		GFUI048916,GFUI052235			GPPI050413
GAUT002804	GBRI027025	GFUI052241	GMOY007264	GPAI022354		MDOA009848	SCAU007636	FBgn0051344	LLOJ006814	AAEL001143,AAEL002397,AAEL013001,AAEL013004	AGAP005178,AGAP005759
GAUT002805	GBRI027015	GFUI052237	GMOY003913	GPAI022341	GPPI018348	MDOA007794	SCAU007925	FBgn0051155	LLOJ006775	AAEL003401	AGAP002121
GAUT002806,GAUT023554	GBRI025507,GBRI027016	GFUI022973,GFUI052238	GMOY003882,GMOY007708	GPAI022357,GPAI028864	GPPI011942,GPPI018350	MDOA000073,MDOA011873	SCAU006957,SCAU010384,SCAU011694	FBgn0033836,FBgn0040271,FBgn0260475	LLOJ006336,LLOJ009586	AAEL004460,AAEL008362,AAEL008372	AGAP003374,AGAP004721
GAUT002807,GAUT006519,GAUT013628,GAUT023449,GAUT025830	GBRI006926,GBRI006927,GBRI026978,GBRI027014,GBRI037592,GBRI039751	GFUI010760,GFUI012080,GFUI023317,GFUI023318,GFUI046811,GFUI052234	GMOY000486,GMOY002729,GMOY005761,GMOY007265,GMOY010410	GPAI009038,GPAI022351,GPAI034456,GPAI035614,GPAI035804	GPPI003404,GPPI018326,GPPI018351,GPPI040919,GPPI043960	MDOA001789,MDOA002714,MDOA003147,MDOA004251,MDOA007422,MDOA008345,MDOA008370,MDOA012312,MDOA013723	SCAU000682,SCAU004485,SCAU004814,SCAU005492,SCAU005784,SCAU011013,SCAU011198	FBgn0028514,FBgn0028517,FBgn0028864,FBgn0031389,FBgn0031470,FBgn0031471,FBgn0032213,FBgn0032507,FBgn0032638,FBgn0032639,FBgn0033033,FBgn0033320,FBgn0033321,FBgn0035496,FBgn0036612,FBgn0037627,FBgn0051780,FBgn0051827,FBgn0058160	LLOJ004695,LLOJ005946,LLOJ007258,LLOJ008343	AAEL001675,AAEL002288,AAEL002301,AAEL002582,AAEL002585,AAEL002590,AAEL002593,AAEL002595,AAEL002600,AAEL002601,AAEL002610,AAEL002624,AAEL002629,AAEL003520,AAEL005718,AAEL007006,AAEL008404,AAEL012842,AAEL014650,AAEL018159	AGAP000290,AGAP001964,AGAP006954,AGAP008091,AGAP010730,AGAP010731,AGAP010968,AGAP011780,AGAP011781,AGAP011783,AGAP011785,AGAP011786,AGAP011787,AGAP011788,AGAP011789,AGAP011790,AGAP011791,AGAP011792,AGAP011793,AGAP011794,AGAP012591,AGAP012870,AGAP028725
GAUT002809		GFUI005811,GFUI052252		GPAI022370	GPPI018356
GAUT002811,GAUT004369,GAUT004957,GAUT009816,GAUT013006,GAUT013007,GAUT013008,GAUT013011,GAUT013021,GAUT048395,GAUT049270	GBRI005738,GBRI009386,GBRI016124,GBRI016615,GBRI016617,GBRI017322,GBRI024808,GBRI024812,GBRI024813,GBRI045040	GFUI014975,GFUI015010,GFUI015027,GFUI017314,GFUI023468,GFUI028814,GFUI030965,GFUI032524,GFUI040016,GFUI048386,GFUI052251	GMOY002964,GMOY002990,GMOY004005,GMOY004006,GMOY006944	GPAI001290,GPAI003135,GPAI003597,GPAI010394,GPAI016279,GPAI021205,GPAI022369,GPAI032697,GPAI032706,GPAI032713,GPAI040447,GPAI040449	GPPI000647,GPPI001656,GPPI002971,GPPI003521,GPPI009688,GPPI018347,GPPI019817,GPPI024260,GPPI024286,GPPI024287,GPPI024288,GPPI026628,GPPI026874,GPPI038957,GPPI047166	MDOA003174,MDOA011466,MDOA012906,MDOA015410,MDOA015858	SCAU003843,SCAU005639,SCAU007280,SCAU007774,SCAU009730,SCAU013814,SCAU015634,SCAU015870	FBgn0026878
GAUT002817	GBRI027017	GFUI052220	GMOY003911	GPAI022340	GPPI018349	MDOA010991	SCAU011832	FBgn0038303	LLOJ004153	AAEL010796	AGAP002242
GAUT002818,GAUT005288,GAUT010131,GAUT024823,GAUT029103,GAUT029803,GAUT031428,GAUT034765,GAUT051892	GBRI005400,GBRI009845,GBRI021242,GBRI024233,GBRI027012,GBRI029262,GBRI031454,GBRI038194,GBRI041712	GFUI017095,GFUI023783,GFUI023937,GFUI027820,GFUI027957,GFUI028444,GFUI038030,GFUI046431,GFUI052219	GMOY002569,GMOY003912,GMOY004932,GMOY005808,GMOY007239,GMOY009054,GMOY009346,GMOY009615,GMOY011336	GPAI002632,GPAI015104,GPAI022337,GPAI027117,GPAI028773,GPAI039222,GPAI047283	GPPI000145,GPPI012706,GPPI014075,GPPI018352,GPPI019612,GPPI021034,GPPI029028,GPPI031761,GPPI033542,GPPI034762,GPPI035668,GPPI038273	MDOA000712,MDOA001114,MDOA002533,MDOA005323,MDOA005548,MDOA008018,MDOA008934,MDOA010782,MDOA010788,MDOA011226	SCAU000594,SCAU000931,SCAU003713,SCAU007490,SCAU009082,SCAU010853,SCAU011121,SCAU014089,SCAU014192,SCAU014618,SCAU014807	FBgn0020620,FBgn0035879,FBgn0037074,FBgn0037917,FBgn0038304,FBgn0038401,FBgn0261261,FBgn0261928,FBgn0262740	LLOJ001790,LLOJ002495,LLOJ004477,LLOJ005593,LLOJ005599,LLOJ005727,LLOJ006774,LLOJ007541,LLOJ007790,LLOJ008436	AAEL000737,AAEL003379,AAEL004131,AAEL005239,AAEL006791,AAEL009704,AAEL009715,AAEL013460,AAEL014425,AAEL015419,AAEL018163,AAEL018270	AGAP001953,AGAP002120,AGAP002354,AGAP003320,AGAP003341,AGAP003798,AGAP003818,AGAP003924,AGAP006116,AGAP007332
GAUT002819	GBRI016773	GFUI052230		GPAI022348	GPPI018363	MDOA010628,MDOA014833	SCAU005932
GAUT002820			GMOY005629,GMOY006476	GPAI022350	GPPI018371
GAUT002822					GPPI018366
GAUT002825,GAUT002826,GAUT002835,GAUT039226	GBRI016761,GBRI016763,GBRI017131	GFUI039877,GFUI052194,GFUI052206,GFUI052222	GMOY001450,GMOY006647,GMOY007051,GMOY010355	GPAI022239,GPAI022243,GPAI022329,GPAI022339,GPAI022349,GPAI033903	GPPI000517,GPPI007163,GPPI018364,GPPI018374,GPPI018386	MDOA006386,MDOA006696,MDOA011671,MDOA015845,MDOA016902	SCAU001624,SCAU001831,SCAU004884,SCAU005009	FBgn0001138,FBgn0003117,FBgn0003507,FBgn0032223,FBgn0038391	LLOJ001303,LLOJ001304,LLOJ001305,LLOJ004218	AAEL006447,AAEL007205,AAEL010221,AAEL010222,AAEL010224	AGAP002235,AGAP002236,AGAP002238,AGAP027996
GAUT002832,GAUT006280,GAUT013346,GAUT016955,GAUT017501,GAUT032804,GAUT048754	GBRI014417,GBRI016086,GBRI020606,GBRI037263,GBRI037567,GBRI042505,GBRI043659	GFUI004239,GFUI008244,GFUI032089,GFUI034522,GFUI035376,GFUI043265,GFUI046900,GFUI051365,GFUI052223,GFUI053449	GMOY001448,GMOY005692,GMOY006323,GMOY008763,GMOY008878,GMOY011264,GMOY011299	GPAI008017,GPAI022330,GPAI024403,GPAI024787,GPAI027778,GPAI029552,GPAI036062	GPPI006210,GPPI010465,GPPI015329,GPPI018367,GPPI018892,GPPI025201,GPPI033820,GPPI035332,GPPI037550,GPPI050056	MDOA004042,MDOA004271,MDOA005534,MDOA010717	SCAU003616,SCAU006732,SCAU008892,SCAU010495	FBgn0000404,FBgn0000405,FBgn0010382,FBgn0015625	LLOJ000418,LLOJ001138,LLOJ001331,LLOJ002181,LLOJ003487	AAEL000672,AAEL009057,AAEL009572,AAEL010094	AGAP002478,AGAP004962,AGAP004963,AGAP008191,AGAP012413
GAUT002834,GAUT002839,GAUT007587,GAUT039615	GBRI016744,GBRI016750	GFUI050635,GFUI052193,GFUI052195	GMOY001652,GMOY007053,GMOY011359	GPAI000693,GPAI029195,GPAI033902,GPAI033904	GPPI018388,GPPI018389	MDOA011445	SCAU016009	FBgn0036784,FBgn0037607	LLOJ009801	AAEL004434	AGAP011161
GAUT002836,GAUT011150,GAUT012393	GBRI013281,GBRI016742	GFUI005797,GFUI052190	GMOY001749,GMOY002470,GMOY006153	GPAI009830,GPAI026823,GPAI033906,GPAI040504	GPPI003004,GPPI018390	MDOA004228	SCAU004261	FBgn0037894	LLOJ009802	AAEL004441	AGAP011156
GAUT002837,GAUT012578	GBRI016759,GBRI024582	GFUI032190,GFUI045468,GFUI052191	GMOY003071,GMOY007052	GPAI033710	GPPI018391,GPPI041279,GPPI045061,GPPI045586	MDOA001165,MDOA003846	SCAU008653,SCAU011742	FBgn0024222,FBgn0086657	LLOJ000102,LLOJ000514,LLOJ003785	AAEL003245,AAEL005359,AAEL010548,AAEL010553	AGAP009166,AGAP009565
GAUT002838,GAUT010348,GAUT010351,GAUT010352,GAUT010353,GAUT010360,GAUT012624,GAUT012730,GAUT012734,GAUT012737,GAUT012738,GAUT014792,GAUT014796,GAUT014797,GAUT027199,GAUT033740,GAUT034248,GAUT035056,GAUT037417,GAUT044565,GAUT044566	GBRI002165,GBRI005397,GBRI005950,GBRI011182,GBRI011184,GBRI011185,GBRI015342,GBRI016757,GBRI019245,GBRI019246,GBRI019248,GBRI019249,GBRI019263,GBRI025761,GBRI031857,GBRI040741,GBRI043558	GFUI002840,GFUI015141,GFUI016098,GFUI017731,GFUI017732,GFUI017733,GFUI017735,GFUI017736,GFUI017745,GFUI017747,GFUI017749,GFUI017750,GFUI017756,GFUI026558,GFUI040316,GFUI040319,GFUI040320,GFUI040360,GFUI043184,GFUI045144,GFUI045145,GFUI052192	GMOY001803,GMOY002335,GMOY002491,GMOY002492,GMOY002977,GMOY002978,GMOY002979,GMOY005654,GMOY007034,GMOY007035,GMOY007407,GMOY008459,GMOY010056,GMOY010059,GMOY010252,GMOY011456	GPAI006703,GPAI010876,GPAI011363,GPAI011366,GPAI011368,GPAI011369,GPAI011370,GPAI011374,GPAI011378,GPAI011382,GPAI011383,GPAI011384,GPAI011388,GPAI023817,GPAI023818,GPAI023819,GPAI028360,GPAI028677,GPAI033907,GPAI033969,GPAI033970,GPAI044734	GPPI009464,GPPI011278,GPPI011279,GPPI017271,GPPI017274,GPPI017326,GPPI026386,GPPI026399,GPPI026400,GPPI026401,GPPI026402,GPPI026420,GPPI026422,GPPI026424,GPPI026425,GPPI028036,GPPI033447,GPPI038950,GPPI040137,GPPI051230	MDOA000775,MDOA001145,MDOA003090,MDOA003417,MDOA004595,MDOA004978,MDOA005574,MDOA005731,MDOA005767,MDOA006153,MDOA007006,MDOA007602,MDOA007605,MDOA008032,MDOA008823,MDOA009684,MDOA010491,MDOA010506,MDOA010544,MDOA011247,MDOA011598,MDOA012455,MDOA013098,MDOA013239,MDOA013787,MDOA014700,MDOA014734,MDOA014935,MDOA014979,MDOA015303,MDOA016238	SCAU000096,SCAU000215,SCAU000318,SCAU000814,SCAU000941,SCAU003434,SCAU003999,SCAU004295,SCAU004443,SCAU004575,SCAU005707,SCAU006323,SCAU006745,SCAU007286,SCAU007430,SCAU008051,SCAU008811,SCAU008982,SCAU009481,SCAU009717,SCAU010144,SCAU010666,SCAU011016,SCAU011134,SCAU011328,SCAU011406,SCAU011580,SCAU012142,SCAU013098,SCAU013633,SCAU013663,SCAU014006,SCAU014095,SCAU014344,SCAU014412,SCAU015701,SCA…	FBgn0000092,FBgn0037174,FBgn0037288,FBgn0037290,FBgn0038394,FBgn0038395,FBgn0038849,FBgn0038850,FBgn0039203,FBgn0039297,FBgn0039298,FBgn0039299,FBgn0039482,FBgn0039483,FBgn0039485,FBgn0051189,FBgn0051207,FBgn0053680,FBgn0250839	LLOJ005012,LLOJ006030,LLOJ006987,LLOJ007016,LLOJ008361,LLOJ008362,LLOJ008363,LLOJ008364,LLOJ008792	AAEL001287,AAEL001294,AAEL001295,AAEL001306,AAEL001309,AAEL001323,AAEL008307,AAEL011966,AAEL013323,AAEL013324,AAEL013326,AAEL013327,AAEL014364,AAEL014366,AAEL018199	AGAP000750,AGAP001981,AGAP001982,AGAP001983,AGAP004262,AGAP004263,AGAP009388,AGAP011167,AGAP012703,AGAP013061,AGAP013533,AGAP028142
GAUT002844		GFUI052197			GPPI018392
GAUT002868		GFUI052176		GPAI011885	GPPI018415
GAUT002891					GPPI005916
GAUT002906,GAUT003213,GAUT005369,GAUT010586,GAUT011012,GAUT014381,GAUT014624,GAUT019650,GAUT023407,GAUT027411,GAUT034123,GAUT047112	GBRI000746,GBRI009942,GBRI012759,GBRI014316,GBRI019060,GBRI019666,GBRI023745,GBRI025182,GBRI039827,GBRI042878,GBRI043395,GBRI045104	GFUI000235,GFUI013177,GFUI014940,GFUI015217,GFUI018745,GFUI024002,GFUI031571,GFUI031983,GFUI033732,GFUI038267,GFUI041614,GFUI045234,GFUI050730,GFUI053071	GMOY000976,GMOY002098,GMOY002522,GMOY003287,GMOY005085,GMOY005961,GMOY006078,GMOY006545,GMOY010324,GMOY010586,GMOY011543	GPAI007794,GPAI009355,GPAI009963,GPAI014751,GPAI022689,GPAI024042,GPAI026455,GPAI034869,GPAI035410,GPAI036834,GPAI042137	GPPI002099,GPPI003123,GPPI004679,GPPI005908,GPPI006619,GPPI011536,GPPI019066,GPPI020101,GPPI022056,GPPI026213,GPPI033728,GPPI034903,GPPI037506,GPPI046303	MDOA001856,MDOA001913,MDOA002493,MDOA006360,MDOA006526,MDOA008848,MDOA010466,MDOA011359,MDOA012847,MDOA014323	SCAU002226,SCAU003035,SCAU004269,SCAU006956,SCAU010532,SCAU010723,SCAU012614,SCAU013708,SCAU014866,SCAU015405	FBgn0001565,FBgn0001942,FBgn0004419,FBgn0011802,FBgn0014189,FBgn0015075,FBgn0024804,FBgn0037573,FBgn0086130	LLOJ000338,LLOJ002437,LLOJ003475,LLOJ006090,LLOJ006560,LLOJ007893,LLOJ008448,LLOJ009530,LLOJ009531,LLOJ009670	AAEL001216,AAEL002488,AAEL004445,AAEL004456,AAEL004472,AAEL004911,AAEL008500,AAEL009913,AAEL012015,AAEL013359,AAEL014414	AGAP003089,AGAP003397,AGAP004765,AGAP005391,AGAP009075,AGAP009135,AGAP009863,AGAP011145,AGAP011147,AGAP012856,AGAP013035
GAUT002907,GAUT013192,GAUT022732	GBRI002147,GBRI018606,GBRI042879	GFUI004581,GFUI020767,GFUI038268	GMOY000922,GMOY005708,GMOY006077	GPAI000467,GPAI022690,GPAI036171	GPPI005907,GPPI022507,GPPI033736	MDOA009466,MDOA013626	SCAU004346,SCAU005636	FBgn0032482,FBgn0035231,FBgn0041342	LLOJ006798,LLOJ007077	AAEL005651,AAEL011564	AGAP002263,AGAP009264
GAUT002914,GAUT023094	GBRI006940,GBRI018063,GBRI028955,GBRI033941	GFUI015355,GFUI043347,GFUI046448	GMOY006080,GMOY009100	GPAI022691,GPAI044862,GPAI047362	GPPI005905,GPPI007558,GPPI016226			FBgn0034425
GAUT002915					GPPI005909
GAUT002917			GMOY006079	GPAI022697
GAUT002925,GAUT024369,GAUT024374,GAUT024379,GAUT024388,GAUT024389,GAUT038668,GAUT040686,GAUT048610	GBRI010063,GBRI013217,GBRI019125,GBRI019126,GBRI019139,GBRI033617,GBRI033622,GBRI033623,GBRI033631,GBRI042867	GFUI011112,GFUI011122,GFUI011124,GFUI011125,GFUI017016,GFUI017017,GFUI017018,GFUI017019,GFUI017021,GFUI017024,GFUI020407,GFUI020528,GFUI022982,GFUI026376,GFUI046447	GMOY002798,GMOY003204,GMOY005659,GMOY007587,GMOY007863,GMOY010132,GMOY010133,GMOY010134,GMOY010135,GMOY010137,GMOY010635,GMOY010636	GPAI004309,GPAI004317,GPAI004319,GPAI004322,GPAI004323,GPAI004324,GPAI019139,GPAI020978,GPAI022706,GPAI025522,GPAI028847,GPAI042582	GPPI001353,GPPI002919,GPPI005898,GPPI011929,GPPI018553,GPPI018554,GPPI018558,GPPI033186,GPPI039413,GPPI039415,GPPI039416,GPPI039419,GPPI039420	MDOA000607,MDOA000643,MDOA001039,MDOA001337,MDOA001447,MDOA001765,MDOA002283,MDOA002847,MDOA002883,MDOA003626,MDOA003753,MDOA003763,MDOA004361,MDOA004600,MDOA004615,MDOA005094,MDOA005138,MDOA005576,MDOA005584,MDOA005995,MDOA006462,MDOA007029,MDOA007743,MDOA008140,MDOA008391,MDOA008415,MDOA008727,MDOA009902,MDOA011503,MDOA011505,MDOA011819,MDOA012058,MDOA012471,MDOA013071,MDOA013337,MDOA013678,MDO…	SCAU000330,SCAU000508,SCAU000605,SCAU000794,SCAU000873,SCAU001244,SCAU001402,SCAU001419,SCAU001520,SCAU001535,SCAU001885,SCAU002120,SCAU002411,SCAU003193,SCAU004604,SCAU004657,SCAU005015,SCAU005208,SCAU005295,SCAU005549,SCAU005589,SCAU005720,SCAU005854,SCAU005918,SCAU006433,SCAU007053,SCAU007801,SCAU007913,SCAU008261,SCAU008730,SCAU008731,SCAU008874,SCAU009128,SCAU009249,SCAU009304,SCAU010211,SCA…	FBgn0000473,FBgn0013771,FBgn0013772,FBgn0013773,FBgn0015714,FBgn0025454,FBgn0031126,FBgn0031182,FBgn0031726,FBgn0033065,FBgn0033121,FBgn0033302,FBgn0033304,FBgn0033696,FBgn0033697,FBgn0033978,FBgn0033979,FBgn0033980,FBgn0033981,FBgn0034756,FBgn0038194,FBgn0039006,FBgn0039519	LLOJ002163,LLOJ002240,LLOJ003740,LLOJ004773,LLOJ005802,LLOJ007961,LLOJ007962,LLOJ009118	AAEL002046,AAEL002872,AAEL004941,AAEL008889,AAEL009018,AAEL009117,AAEL009120,AAEL009121,AAEL009122,AAEL009123,AAEL009124,AAEL009125,AAEL009126,AAEL009127,AAEL009128,AAEL009129,AAEL009130,AAEL009131,AAEL009132,AAEL009133,AAEL009137,AAEL009138,AAEL009656,AAEL010151,AAEL010158,AAEL012491,AAEL012492,AAEL012494,AAEL014678,AAEL014684,AAEL014890,AAEL014891,AAEL014892,AAEL014893,AAEL014924,AAEL017061,AAE…	AGAP002862,AGAP002865,AGAP002866,AGAP002867,AGAP002868,AGAP002869,AGAP002870,AGAP002894,AGAP008203,AGAP008204,AGAP008205,AGAP008206,AGAP008207,AGAP008208,AGAP008209,AGAP008212,AGAP008213,AGAP008214,AGAP008217,AGAP008218,AGAP008219,AGAP010961,AGAP011028,AGAP011029,AGAP012855,AGAP013128
GAUT002937,GAUT002938,GAUT004730,GAUT017634,GAUT020433,GAUT024782,GAUT026199,GAUT030485,GAUT042509,GAUT042534,GAUT043034,GAUT044261,GAUT044313,GAUT051072	GBRI005617,GBRI007076,GBRI011992,GBRI011993,GBRI015939,GBRI019075,GBRI023898,GBRI024888,GBRI025686,GBRI031473,GBRI035027,GBRI042862,GBRI043144	GFUI013479,GFUI013491,GFUI020800,GFUI022451,GFUI022503,GFUI024312,GFUI027932,GFUI034186,GFUI039200,GFUI040773,GFUI041422,GFUI050482,GFUI051458	GMOY000102,GMOY001084,GMOY001887,GMOY004267,GMOY005459,GMOY005606,GMOY005624,GMOY006649,GMOY006757,GMOY006980,GMOY007569,GMOY009606,GMOY009651,GMOY009653	GPAI010315,GPAI012485,GPAI012852,GPAI022705,GPAI025356,GPAI041071,GPAI041591,GPAI043984,GPAI043996,GPAI045300,GPAI046553,GPAI046650,GPAI046697	GPPI004230,GPPI006797,GPPI008787,GPPI009021,GPPI009043,GPPI010419,GPPI014625,GPPI016741,GPPI019597,GPPI025314,GPPI041194,GPPI049428	MDOA001936,MDOA002744,MDOA003709,MDOA003905,MDOA006692,MDOA007508,MDOA007725,MDOA008237,MDOA008985,MDOA009091,MDOA011562,MDOA012577	SCAU002416,SCAU003755,SCAU005305,SCAU005598,SCAU006285,SCAU006576,SCAU008055,SCAU011007,SCAU011034,SCAU012374,SCAU014540,SCAU016061	FBgn0005775,FBgn0010452,FBgn0023095,FBgn0031100,FBgn0032479,FBgn0033250,FBgn0034083,FBgn0034540,FBgn0035575,FBgn0085397,FBgn0261509	LLOJ000181,LLOJ000755,LLOJ002246,LLOJ002783,LLOJ003825,LLOJ004559,LLOJ004736,LLOJ007807,LLOJ009431	AAEL003111,AAEL003115,AAEL005351,AAEL005734,AAEL006045,AAEL006092,AAEL006093,AAEL006099,AAEL007121,AAEL010111,AAEL010286,AAEL010721,AAEL011234,AAEL011716,AAEL011717,AAEL012412,AAEL013159,AAEL015322	AGAP001470,AGAP002006,AGAP002007,AGAP003880,AGAP006183,AGAP007384,AGAP007846,AGAP008611,AGAP009688,AGAP011227,AGAP011229,AGAP011370,AGAP011371,AGAP011373,AGAP011378,AGAP013454
GAUT002943				GPAI022716
GAUT002946,GAUT009728,GAUT043221	GBRI001698,GBRI039495,GBRI042840	GFUI006969,GFUI015468,GFUI038772	GMOY005457,GMOY007838,GMOY008180	GPAI001619,GPAI016346,GPAI023504	GPPI026670,GPPI047315,GPPI051410	MDOA008192,MDOA008981,MDOA013379	SCAU001195,SCAU003271,SCAU009634	FBgn0030869,FBgn0033266,FBgn0041184	LLOJ002175,LLOJ008147,LLOJ009450	AAEL000255,AAEL000393,AAEL006936,AAEL006949	AGAP000880,AGAP004844,AGAP011042
GAUT002947	GBRI042841	GFUI038773	GMOY005458	GPAI001620	GPPI026671	MDOA009864	SCAU006913	FBgn0034674	LLOJ007565,LLOJ009089	AAEL007393,AAEL010852	AGAP011701,AGAP012225
GAUT002948	GBRI012146	GFUI038774	GMOY005455	GPAI001630	GPPI026683	MDOA012607	SCAU004625	FBgn0033376	LLOJ008123	AAEL006799	AGAP003279
GAUT002949	GBRI042838	GFUI038775	GMOY005456	GPAI001629	GPPI026673	MDOA001965	SCAU001728	FBgn0033265
GAUT002953					GPPI026674
GAUT002963,GAUT003799,GAUT019065	GBRI000969,GBRI029731,GBRI042828	GFUI027764,GFUI038809,GFUI044948	GMOY001092,GMOY004683,GMOY008365	GPAI023096,GPAI023116,GPAI026590	GPPI005296,GPPI021436,GPPI026705	MDOA003820,MDOA008507,MDOA012583	SCAU008008,SCAU010593,SCAU015211	FBgn0034720,FBgn0036376,FBgn0046704	LLOJ000417,LLOJ002619,LLOJ002620,LLOJ008868	AAEL005149,AAEL008058,AAEL008357,AAEL015662	AGAP001469,AGAP007137,AGAP010342
GAUT002964		GFUI038810	GMOY006976	GPAI023094	GPPI026709
GAUT002967		GFUI038816		GPAI023098	GPPI026712
GAUT002968				GPAI023099	GPPI026713
GAUT002972	GBRI039867			GPAI001191,GPAI035378		MDOA014089	SCAU004174	FBgn0031668		AAEL012896,AAEL012898	AGAP007853
GAUT002973		GFUI038811	GMOY009774	GPAI023093	GPPI026714	MDOA012812	SCAU000813	FBgn0017482	LLOJ006886	AAEL003729	AGAP006646
GAUT002974,GAUT004662,GAUT005709,GAUT008895,GAUT015978,GAUT018473,GAUT018477,GAUT019976,GAUT024665,GAUT028524,GAUT037165,GAUT041063,GAUT041768,GAUT043814,GAUT047244,GAUT050670	GBRI005852,GBRI007308,GBRI007354,GBRI007364,GBRI008275,GBRI017712,GBRI017764,GBRI020811,GBRI024701,GBRI024950,GBRI026997,GBRI027239,GBRI038402,GBRI040270,GBRI042800,GBRI042817	GFUI005607,GFUI009072,GFUI016722,GFUI017433,GFUI019117,GFUI021975,GFUI022928,GFUI025468,GFUI026327,GFUI026705,GFUI026716,GFUI036288,GFUI038812,GFUI038834,GFUI039577,GFUI042311	GMOY000082,GMOY000089,GMOY000543,GMOY000846,GMOY002711,GMOY005227,GMOY005642,GMOY006575,GMOY007401,GMOY007532,GMOY009775,GMOY009848,GMOY010855,GMOY011565,GMOY011790	GPAI002392,GPAI002448,GPAI007667,GPAI008712,GPAI008851,GPAI011509,GPAI011834,GPAI014580,GPAI018121,GPAI020825,GPAI023092,GPAI034741,GPAI039944,GPAI045195,GPAI048128	GPPI000821,GPPI001531,GPPI004351,GPPI008565,GPPI008682,GPPI011845,GPPI012306,GPPI015838,GPPI019337,GPPI026458,GPPI026711,GPPI036473,GPPI039563,GPPI041025,GPPI051151	MDOA001101,MDOA001365,MDOA003099,MDOA003112,MDOA005256,MDOA005413,MDOA005484,MDOA005627,MDOA006425,MDOA007241,MDOA009473,MDOA009810,MDOA009900,MDOA013006,MDOA015048,MDOA015329,MDOA015393,MDOA015408	SCAU001613,SCAU003362,SCAU004561,SCAU006979,SCAU008297,SCAU008456,SCAU008704,SCAU009036,SCAU010380,SCAU010787,SCAU011390,SCAU012445,SCAU014249,SCAU015177,SCAU015712,SCAU015941	FBgn0004364,FBgn0013272,FBgn0015770,FBgn0026760,FBgn0028872,FBgn0028888,FBgn0029114,FBgn0032095,FBgn0034476,FBgn0034717,FBgn0036040,FBgn0036494,FBgn0036995,FBgn0039728,FBgn0052055,FBgn0243486,FBgn0259677,FBgn0261269,FBgn0262473,FBgn0267435	LLOJ001390,LLOJ001409,LLOJ001606,LLOJ001884,LLOJ001885,LLOJ002166,LLOJ002221,LLOJ002222,LLOJ002894,LLOJ003192,LLOJ003193,LLOJ003679,LLOJ003682,LLOJ004776,LLOJ004777,LLOJ004787,LLOJ006108,LLOJ006810,LLOJ006811,LLOJ006887,LLOJ007208,LLOJ010042	AAEL000057,AAEL000243,AAEL000633,AAEL000671,AAEL001240,AAEL001766,AAEL001771,AAEL001788,AAEL002583,AAEL003262,AAEL003331,AAEL003408,AAEL003507,AAEL003720,AAEL004000,AAEL005762,AAEL007613,AAEL007619,AAEL008940,AAEL009551,AAEL011760,AAEL012093,AAEL014337,AAEL015018,AAEL015019,AAEL015659	AGAP000019,AGAP000360,AGAP000999,AGAP001002,AGAP001004,AGAP004832,AGAP005273,AGAP006643,AGAP006645,AGAP007048,AGAP007059,AGAP007060,AGAP007061,AGAP008152,AGAP008593,AGAP009007,AGAP009775,AGAP010634,AGAP010636,AGAP010669,AGAP011186,AGAP011187,AGAP011947,AGAP012326,AGAP012385,AGAP012387,AGAP013027
GAUT002975	GBRI042829	GFUI038808		GPAI023095	GPPI026706				LLOJ008869
GAUT002976				GPAI023101	GPPI026710
GAUT002986	GBRI042818		GMOY009773	GPAI023097		MDOA010217	SCAU012758	FBgn0033507	LLOJ002949	AAEL008886	AGAP006469
GAUT002996,GAUT004254,GAUT011813,GAUT022147,GAUT034977	GBRI000281,GBRI005108,GBRI011890,GBRI038560	GFUI008456,GFUI015834,GFUI039976	GMOY000226,GMOY005292,GMOY007072,GMOY007164,GMOY008171,GMOY009246,GMOY010559	GPAI011123,GPAI028294,GPAI037954,GPAI045400	GPPI017046,GPPI020425,GPPI031980,GPPI044910	MDOA000118,MDOA005297,MDOA011142,MDOA013412,MDOA015566	SCAU000907,SCAU001365,SCAU007465,SCAU008431,SCAU011388	FBgn0028669,FBgn0028670,FBgn0028671,FBgn0032373,FBgn0038613	LLOJ003446,LLOJ007032	AAEL003743,AAEL006390,AAEL014053	AGAP001587,AGAP001588,AGAP003711,AGAP012818
GAUT002997		GFUI039971,GFUI039977	GMOY006538	GPAI045402	GPPI020426,GPPI020428
GAUT003001,GAUT006193				GPAI034863
GAUT003004,GAUT003005,GAUT014098,GAUT030194,GAUT042472	GBRI001217,GBRI011183,GBRI011878,GBRI011880,GBRI020291,GBRI043211	GFUI013446,GFUI014015,GFUI016060,GFUI039967,GFUI039972	GMOY000572,GMOY002193,GMOY007574,GMOY008692	GPAI020037,GPAI034650,GPAI044054,GPAI045393,GPAI045401	GPPI009087,GPPI020429,GPPI027152	MDOA002746,MDOA004075,MDOA005468,MDOA012589	SCAU000717,SCAU006686,SCAU010209,SCAU010719	FBgn0010300,FBgn0026206,FBgn0259745,FBgn0265356	LLOJ002112,LLOJ003030,LLOJ005284,LLOJ008402,LLOJ010032	AAEL003104,AAEL004918,AAEL007527,AAEL012178,AAEL017329	AGAP002344,AGAP005125,AGAP007095,AGAP007135,AGAP010054
GAUT003006,GAUT003051,GAUT006950,GAUT017865,GAUT021247,GAUT024474,GAUT032920,GAUT032921,GAUT035885,GAUT035893,GAUT035915,GAUT036013,GAUT036854,GAUT040454,GAUT041356,GAUT046527,GAUT048598,GAUT048599,GAUT049414,GAUT049586,GAUT050424,GAUT050426,GAUT051607	GBRI004150,GBRI005730,GBRI005731,GBRI007991,GBRI007992,GBRI008786,GBRI009729,GBRI011868,GBRI012865,GBRI013836,GBRI013837,GBRI016144,GBRI018996,GBRI028146,GBRI029670,GBRI033924,GBRI037019,GBRI037020,GBRI037421,GBRI037803	GFUI016185,GFUI016188,GFUI016190,GFUI016193,GFUI019776,GFUI019790,GFUI021066,GFUI021497,GFUI021520,GFUI023056,GFUI026104,GFUI026105,GFUI031523,GFUI037002,GFUI043340,GFUI045967,GFUI046483,GFUI052519,GFUI053214,GFUI053298,GFUI053328,GFUI053329	GMOY002017,GMOY002031,GMOY002382,GMOY002955,GMOY003245,GMOY003496,GMOY004240,GMOY004778,GMOY005183,GMOY006177,GMOY007454,GMOY009784,GMOY009786,GMOY011398,GMOY011519,GMOY012096,GMOY012148	GPAI004074,GPAI006837,GPAI014809,GPAI014812,GPAI022544,GPAI029323,GPAI029396,GPAI029430,GPAI029432,GPAI037548,GPAI037807,GPAI037809,GPAI039330,GPAI042772,GPAI045001,GPAI045350,GPAI045378,GPAI045900,GPAI047372,GPAI048054	GPPI006083,GPPI008499,GPPI016889,GPPI016897,GPPI016922,GPPI016995,GPPI020379,GPPI020417,GPPI022424,GPPI024638,GPPI024639,GPPI024690,GPPI029378,GPPI036774,GPPI036776,GPPI038875,GPPI040176,GPPI040177,GPPI040518,GPPI042212,GPPI042214	MDOA001613,MDOA002487,MDOA002809,MDOA003854,MDOA005243,MDOA005473,MDOA006350,MDOA006805,MDOA007471,MDOA008820,MDOA009176,MDOA009426,MDOA010481,MDOA011718,MDOA012536,MDOA012896,MDOA013084,MDOA013106,MDOA013541,MDOA015075,MDOA015089	SCAU000686,SCAU001410,SCAU002103,SCAU002267,SCAU002964,SCAU003889,SCAU004418,SCAU004902,SCAU004968,SCAU006934,SCAU007512,SCAU007981,SCAU008545,SCAU009573,SCAU010306,SCAU010685,SCAU012200,SCAU012516,SCAU013372,SCAU015224,SCAU015504	FBgn0000037,FBgn0004168,FBgn0004514,FBgn0004573,FBgn0011582,FBgn0024944,FBgn0037546,FBgn0038063,FBgn0038541,FBgn0038542,FBgn0038653,FBgn0038980,FBgn0053517,FBgn0087012,FBgn0250910,FBgn0261929,FBgn0263116,FBgn0266137	LLOJ000541,LLOJ000916,LLOJ001604,LLOJ001976,LLOJ002260,LLOJ002317,LLOJ004430,LLOJ004661,LLOJ004763,LLOJ004913,LLOJ007042,LLOJ007094,LLOJ007432,LLOJ007434,LLOJ007523,LLOJ009840,LLOJ009965,LLOJ009966	AAEL002717,AAEL003920,AAEL004245,AAEL004396,AAEL004398,AAEL005834,AAEL005945,AAEL005952,AAEL006844,AAEL007832,AAEL008360,AAEL009573,AAEL011844,AAEL014224,AAEL014373,AAEL015037,AAEL015553,AAEL016990,AAEL016993,AAEL017019,AAEL017126,AAEL017162,AAEL017166,AAEL017181,AAEL017272,AAEL017428	AGAP000045,AGAP000606,AGAP000667,AGAP002229,AGAP002232,AGAP002519,AGAP002886,AGAP002888,AGAP004034,AGAP004222,AGAP004223,AGAP004453,AGAP004613,AGAP004675,AGAP007136,AGAP010513,AGAP011481,AGAP012698,AGAP013324
GAUT003012					GPPI020431
GAUT003016		GFUI023753			GPPI033572
GAUT003024,GAUT010002,GAUT047976	GBRI008218,GBRI009310,GBRI045586	GFUI014656,GFUI021508,GFUI021509,GFUI023685	GMOY001761,GMOY009873	GPAI012100,GPAI022089,GPAI045362	GPPI020334,GPPI020400,GPPI020401,GPPI023715	MDOA001695,MDOA004670	SCAU008619,SCAU011730	FBgn0003321,FBgn0036640,FBgn0051501,FBgn0263232	LLOJ003687,LLOJ006758	AAEL001007,AAEL006050	AGAP002004,AGAP002193
GAUT003034,GAUT035204	GBRI009712	GFUI021500	GMOY001760	GPAI037811,GPAI045351	GPPI020390		SCAU006303		LLOJ006687
GAUT003041		GFUI021501
GAUT003047			GMOY001755	GPAI045334		MDOA009557	SCAU006486	FBgn0033736
GAUT003048	GBRI009725	GFUI021490	GMOY001759	GPAI045332	GPPI020380	MDOA002652	SCAU014732	FBgn0034314	LLOJ003281,LLOJ003282,LLOJ003284	AAEL003787,AAEL014744	AGAP006367,AGAP006611,AGAP007004
GAUT003049	GBRI009722	GFUI046690	GMOY001756	GPAI045333	GPPI046805	MDOA003976,MDOA010599	SCAU013939	FBgn0033737		AAEL006544	AGAP006031
GAUT003050	GBRI009724,GBRI019296	GFUI046688	GMOY001757,GMOY006091	GPAI045331	GPPI020382	MDOA007523	SCAU003020	FBgn0027619		AAEL012279	AGAP006613
GAUT003053	GBRI009728	GFUI046693	GMOY001758	GPAI045328	GPPI020375	MDOA001771	SCAU001162	FBgn0034315	LLOJ007898,LLOJ007899	AAEL012273	AGAP006617
GAUT003054		GFUI046692	GMOY001754	GPAI045326	GPPI046808	MDOA009112	SCAU008265	FBgn0011824	LLOJ003533	AAEL017113	AGAP001529
GAUT003059,GAUT003189,GAUT004060,GAUT013504,GAUT020040,GAUT021425,GAUT022689,GAUT024813,GAUT033880,GAUT051142					GPPI018864
GAUT003060		GFUI046696		GPAI045336	GPPI046807
GAUT003063,GAUT004695,GAUT006445,GAUT015030	GBRI009726,GBRI026790,GBRI029322,GBRI038434	GFUI002338,GFUI025448,GFUI031085,GFUI031086,GFUI046686,GFUI050271	GMOY000548,GMOY003979,GMOY005721,GMOY007161	GPAI007638,GPAI013502,GPAI038323,GPAI045330	GPPI026497,GPPI031007,GPPI039669,GPPI040565,GPPI046802	MDOA000682,MDOA007016,MDOA011683,MDOA015400	SCAU000793,SCAU006212,SCAU010496,SCAU016375	FBgn0028862,FBgn0033427,FBgn0033633,FBgn0036282	LLOJ001507,LLOJ001979,LLOJ007749,LLOJ009359	AAEL001050,AAEL003516,AAEL003527,AAEL007340,AAEL018138	AGAP002999,AGAP008839,AGAP008840,AGAP008973
GAUT003064	GBRI009739	GFUI044508	GMOY000549	GPAI029018	GPPI046803,GPPI049597	MDOA011354	SCAU004105	FBgn0085436	LLOJ009161	AAEL007326,AAEL013767	AGAP009057
GAUT003065,GAUT022597,GAUT024462,GAUT034321,GAUT044755	GBRI009687,GBRI011689,GBRI018117,GBRI035728,GBRI037831	GFUI000167,GFUI022887,GFUI034345,GFUI044509,GFUI047453	GMOY000067,GMOY004796,GMOY004885,GMOY006875,GMOY007323,GMOY009926	GPAI017306,GPAI019813,GPAI029020,GPAI037355,GPAI048071	GPPI028935,GPPI034161,GPPI038232,GPPI038886,GPPI049601	MDOA000824,MDOA000976,MDOA001048,MDOA001188,MDOA002927,MDOA002967,MDOA006943,MDOA007510,MDOA007706,MDOA008228,MDOA008316,MDOA008493,MDOA010100,MDOA010193,MDOA010982,MDOA011095,MDOA011446,MDOA011512,MDOA012666,MDOA013476	SCAU000251,SCAU002022,SCAU003511,SCAU003966,SCAU003967,SCAU005143,SCAU005808,SCAU006846,SCAU007086,SCAU007761,SCAU008052,SCAU008600,SCAU009310,SCAU009587,SCAU009943,SCAU011074,SCAU011511,SCAU013050,SCAU013076,SCAU015399,SCAU015942	FBgn0016123,FBgn0030661,FBgn0032779,FBgn0033423,FBgn0034710,FBgn0034711,FBgn0034712,FBgn0035619,FBgn0035620,FBgn0037083,FBgn0037786,FBgn0038845,FBgn0043791	LLOJ001549,LLOJ004173,LLOJ004231,LLOJ004452,LLOJ005944,LLOJ008255,LLOJ008256	AAEL000196,AAEL000931,AAEL003286,AAEL003289,AAEL003297,AAEL003298,AAEL003309,AAEL003313,AAEL003317,AAEL003905,AAEL009077,AAEL011175,AAEL011176,AAEL013330,AAEL014601,AAEL015070	AGAP001684,AGAP004578,AGAP006400,AGAP007300,AGAP010596,AGAP011202,AGAP011302,AGAP011303,AGAP011305,AGAP012634,AGAP028096
GAUT003066,GAUT022898,GAUT046182	GBRI029250	GFUI043077	GMOY000235,GMOY003190	GPAI001174,GPAI011306,GPAI029022,GPAI039823	GPPI013993,GPPI017620	MDOA009607	SCAU004873	FBgn0034138	LLOJ009767	AAEL011656	AGAP001274
GAUT003067		GFUI014281,GFUI030716			GPPI023973,GPPI031756
GAUT003068,GAUT012454,GAUT018286,GAUT035734				GPAI006917,GPAI010600,GPAI021976,GPAI029177
GAUT003074	GBRI009750	GFUI044519		GPAI029034	GPPI049603	MDOA008917	SCAU012206	FBgn0053217	LLOJ008919	AAEL011984,AAEL014265	AGAP003842
GAUT003080	GBRI011686	GFUI044507	GMOY004797	GPAI029036	GPPI049598	MDOA009036	SCAU001221	FBgn0050466
GAUT003082	GBRI044453	GFUI031108		GPAI029037	GPPI040569	MDOA008053	SCAU012835
GAUT003083	GBRI044443	GFUI031083		GPAI043717	GPPI040560	MDOA001589,MDOA012707	SCAU000543	FBgn0085474
GAUT003086,GAUT003088	GBRI044429,GBRI044430	GFUI031080,GFUI031082	GMOY004800,GMOY004802	GPAI029040,GPAI029041	GPPI040557,GPPI040558,GPPI040562	MDOA002350,MDOA004549,MDOA005785,MDOA008592,MDOA010131,MDOA014320,MDOA016266	SCAU000706,SCAU001204,SCAU003459,SCAU003946,SCAU004006,SCAU008105	FBgn0030181,FBgn0034758,FBgn0034759,FBgn0034761,FBgn0040658,FBgn0050269,FBgn0050273,FBgn0260767,FBgn0260768	LLOJ008344,LLOJ009162,LLOJ009163	AAEL007342,AAEL007344,AAEL007349	AGAP009051,AGAP009052,AGAP009053,AGAP009054,AGAP028085
GAUT003089,GAUT035911		GFUI053294	GMOY002028,GMOY011382,GMOY011836	GPAI029045,GPAI029413	GPPI016920
GAUT003090,GAUT028786					GPPI042786
GAUT003091		GFUI031106		GPAI029051	GPPI040568
GAUT003093				GPAI043719
GAUT003096	GBRI044440			GPAI029035		MDOA015009,MDOA015543	SCAU006977,SCAU012246	FBgn0034755,FBgn0263031
GAUT003102	GBRI044437
GAUT003103	GBRI011690	GFUI044511,GFUI044512	GMOY004798,GMOY004799	GPAI029042,GPAI029043	GPPI049600,GPPI049602	MDOA009067,MDOA009597,MDOA012313,MDOA014438	SCAU002478,SCAU003971,SCAU005415,SCAU010197,SCAU015294,SCAU015844	FBgn0033421
GAUT003106,GAUT047643		GFUI031097		GPAI043718	GPPI040546
GAUT003109		GFUI031090
GAUT003126		GFUI019619		GPAI001133	GPPI032623
GAUT003130,GAUT004202,GAUT008508,GAUT011897,GAUT014555,GAUT025423,GAUT029003,GAUT031967	GBRI002646,GBRI031492,GBRI032607,GBRI032641,GBRI036187,GBRI036719,GBRI036769,GBRI042539	GFUI007925,GFUI019643,GFUI027925,GFUI031264,GFUI042501,GFUI042683,GFUI047563,GFUI049791,GFUI049792,GFUI050975	GMOY000750,GMOY001752,GMOY003443,GMOY004846,GMOY006002,GMOY007589,GMOY008141,GMOY009992	GPAI004826,GPAI006460,GPAI007203,GPAI007226,GPAI007453,GPAI011193,GPAI027452,GPAI031535,GPAI046534	GPPI004100,GPPI005419,GPPI017093,GPPI019585,GPPI023928,GPPI024862,GPPI024885,GPPI033030,GPPI033911	MDOA004689,MDOA004844,MDOA005117,MDOA010597,MDOA010780,MDOA010959,MDOA013509,MDOA015517	SCAU004824,SCAU005607,SCAU005919,SCAU007614,SCAU012476,SCAU013862,SCAU014120,SCAU014481	FBgn0015399,FBgn0015400,FBgn0028370,FBgn0028518,FBgn0031016,FBgn0032484,FBgn0039862,FBgn0261674	LLOJ004044,LLOJ009687,LLOJ010037	AAEL001368,AAEL001469,AAEL001894,AAEL003859,AAEL009148,AAEL012727	AGAP000446,AGAP002336,AGAP009136,AGAP009138,AGAP009924,AGAP011296,AGAP012635
GAUT003136,GAUT021223,GAUT022121,GAUT040813,GAUT042990			GMOY007364,GMOY010795
GAUT003151,GAUT007284	GBRI032273	GFUI015720,GFUI020128,GFUI020481,GFUI054182	GMOY003180,GMOY008140	GPAI027442,GPAI038091,GPAI046881	GPPI004949,GPPI031515,GPPI033024	MDOA005461	SCAU001978	FBgn0030933,FBgn0037746		AAEL007460
GAUT003169,GAUT003635,GAUT004724,GAUT007219,GAUT008219,GAUT008789,GAUT014898,GAUT023452,GAUT027197,GAUT027200,GAUT030447,GAUT036287,GAUT042553,GAUT042556,GAUT043339,GAUT043512,GAUT044969,GAUT045106,GAUT045112,GAUT049007,GAUT050912,GAUT052820	GBRI003168,GBRI003232,GBRI006937,GBRI007083,GBRI007603,GBRI009131,GBRI011963,GBRI011972,GBRI014513,GBRI014514,GBRI015567,GBRI020639,GBRI022074,GBRI026082,GBRI026858,GBRI027398,GBRI029326,GBRI036917,GBRI043578,GBRI043581	GFUI000022,GFUI002862,GFUI002871,GFUI007116,GFUI013507,GFUI013510,GFUI020495,GFUI020792,GFUI020925,GFUI021696,GFUI021886,GFUI023328,GFUI025011,GFUI027061,GFUI030297,GFUI036722,GFUI037665,GFUI041404,GFUI044433,GFUI046365	GMOY000498,GMOY000499,GMOY000711,GMOY000864,GMOY001658,GMOY002437,GMOY002497,GMOY002574,GMOY002731,GMOY003524,GMOY003632,GMOY005577,GMOY005912,GMOY006034,GMOY006251,GMOY007568,GMOY007726,GMOY009024,GMOY011152,GMOY011453,GMOY012339	GPAI006207,GPAI007877,GPAI008049,GPAI012597,GPAI012838,GPAI013517,GPAI016087,GPAI016956,GPAI017632,GPAI018260,GPAI028675,GPAI029865,GPAI030425,GPAI030428,GPAI033557,GPAI034442,GPAI038258,GPAI042973,GPAI042974,GPAI043963,GPAI043964	GPPI003402,GPPI003986,GPPI009007,GPPI009008,GPPI009567,GPPI010024,GPPI018696,GPPI020906,GPPI022277,GPPI025239,GPPI027365,GPPI028037,GPPI028038,GPPI035290,GPPI035506,GPPI039524,GPPI039670,GPPI041091,GPPI044815,GPPI048186,GPPI050226,GPPI050824,GPPI051291	MDOA000383,MDOA000702,MDOA001014,MDOA002089,MDOA005027,MDOA006023,MDOA006070,MDOA007562,MDOA007778,MDOA008216,MDOA008627,MDOA008994,MDOA009066,MDOA010907,MDOA011608,MDOA011948,MDOA012290,MDOA012870,MDOA014045,MDOA014334,MDOA014567,MDOA014834,MDOA015218	SCAU001571,SCAU001827,SCAU001923,SCAU001991,SCAU003009,SCAU003358,SCAU003886,SCAU006351,SCAU006454,SCAU006675,SCAU007072,SCAU007303,SCAU009254,SCAU010646,SCAU011729,SCAU012463,SCAU013194,SCAU013212,SCAU013863,SCAU015129,SCAU015633	FBgn0003360,FBgn0019830,FBgn0025111,FBgn0028646,FBgn0030218,FBgn0031038,FBgn0031039,FBgn0031359,FBgn0031881,FBgn0032090,FBgn0032219,FBgn0033391,FBgn0035078,FBgn0037512,FBgn0037852,FBgn0037912,FBgn0037970,FBgn0039357,FBgn0039525,FBgn0039561,FBgn0040383,FBgn0052103,FBgn0052250,FBgn0067783,FBgn0260743	LLOJ000098,LLOJ000694,LLOJ001210,LLOJ001243,LLOJ002039,LLOJ003254,LLOJ003412,LLOJ003673,LLOJ003714,LLOJ006617,LLOJ007528,LLOJ008245,LLOJ008556,LLOJ009380,LLOJ009409,LLOJ009525	AAEL001329,AAEL002723,AAEL002985,AAEL003288,AAEL004589,AAEL004855,AAEL005911,AAEL005991,AAEL006362,AAEL006564,AAEL006879,AAEL008096,AAEL008494,AAEL009100,AAEL009218,AAEL009229,AAEL010023,AAEL010884,AAEL011276,AAEL012117,AAEL012198,AAEL013630,AAEL014127,AAEL014753,AAEL015484,AAEL015609	AGAP000097,AGAP000448,AGAP000958,AGAP001297,AGAP002358,AGAP002939,AGAP003536,AGAP004095,AGAP005113,AGAP006030,AGAP006104,AGAP006508,AGAP006782,AGAP006806,AGAP007520,AGAP007653,AGAP009128,AGAP009333,AGAP010293,AGAP011308
GAUT003170	GBRI007605	GFUI020494	GMOY008137	GPAI018258	GPPI049453	MDOA003560	SCAU008287	FBgn0003048	LLOJ002828,LLOJ002830		AGAP003872
GAUT003171	GBRI007614	GFUI020496	GMOY008136	GPAI018261	GPPI049456
GAUT003176,GAUT033000	GBRI011794,GBRI038295	GFUI005161,GFUI020501	GMOY003780	GPAI012286,GPAI018246	GPPI026956,GPPI040421	MDOA007431,MDOA013066,MDOA013398	SCAU002250,SCAU007557	FBgn0011276,FBgn0011277	LLOJ002704,LLOJ006043	AAEL004428,AAEL010472	AGAP004299,AGAP004907
GAUT003178	GBRI011796	GFUI020505	GMOY012033	GPAI018242	GPPI040414	MDOA010069	SCAU006409	FBgn0029898	LLOJ007758	AAEL011470	AGAP001336
GAUT003179	GBRI007606,GBRI030999	GFUI020507	GMOY008134	GPAI018244	GPPI040415,GPPI049452	MDOA003591	SCAU002319	FBgn0029899	LLOJ007757	AAEL000172,AAEL018224	AGAP012359,AGAP028205
GAUT003180					GPPI049454		SCAU008121		LLOJ001452	AAEL015365
GAUT003181	GBRI007608			GPAI018259	GPPI049455	MDOA006882	SCAU013799	FBgn0030724		AAEL000159	AGAP003200,AGAP012981
GAUT003188		GFUI020508	GMOY008133	GPAI018247	GPPI040436	MDOA003844	SCAU005781	FBgn0040342	LLOJ000905	AAEL007379,AAEL008264
GAUT003192	GBRI027030	GFUI050751	GMOY005813	GPAI024024	GPPI019041	MDOA000885	SCAU014776	FBgn0038246		AAEL007388	AGAP013101
GAUT003193,GAUT010640	GBRI020322,GBRI025188	GFUI020039,GFUI050738	GMOY001785,GMOY002155,GMOY007492,GMOY008127	GPAI005842,GPAI014967,GPAI014993,GPAI024026	GPPI019037,GPPI034248	MDOA000910,MDOA008474	SCAU005299,SCAU007398	FBgn0010355,FBgn0039227	LLOJ000156,LLOJ004028	AAEL000181,AAEL006082	AGAP001099,AGAP003882
GAUT003194	GBRI027029	GFUI050752	GMOY005814	GPAI024004	GPPI019038	MDOA009238	SCAU007395	FBgn0020299			AGAP001590
GAUT003195,GAUT013514	GBRI005612,GBRI025189,GBRI025839	GFUI006151,GFUI050736	GMOY000268,GMOY002745,GMOY007493	GPAI024025	GPPI019039	MDOA002457,MDOA002897,MDOA004962,MDOA010986,MDOA011335,MDOA012922,MDOA015198,MDOA016967	SCAU003474,SCAU005187,SCAU009262,SCAU011728,SCAU012983,SCAU015491	FBgn0013981,FBgn0051611,FBgn0053869,FBgn0053871,FBgn0053873,FBgn0053875,FBgn0053877,FBgn0053879,FBgn0053881,FBgn0053883,FBgn0053885,FBgn0053887,FBgn0053889,FBgn0053891,FBgn0053893,FBgn0053895,FBgn0053897,FBgn0053899,FBgn0053901,FBgn0053903,FBgn0053905,FBgn0053907,FBgn0053909		AAEL000490,AAEL000501,AAEL000513,AAEL000517,AAEL003673,AAEL003689,AAEL003814,AAEL003823,AAEL003833,AAEL003838,AAEL003846,AAEL003863,AAEL003866,AAEL011999,AAEL013709	AGAP003909,AGAP005023,AGAP005026,AGAP010724,AGAP012558,AGAP012574,AGAP012586,AGAP012885
GAUT003196,GAUT020661,GAUT031811,GAUT032743,GAUT041710	GBRI003957,GBRI006291,GBRI021953,GBRI034779,GBRI043899	GFUI025350,GFUI030507,GFUI034237,GFUI041201,GFUI041374,GFUI050750	GMOY002048,GMOY005812,GMOY008558,GMOY010233,GMOY010470,GMOY011044	GPAI020407,GPAI023186,GPAI024031,GPAI040364,GPAI043256	GPPI001713,GPPI006869,GPPI017793,GPPI019043,GPPI021627,GPPI033074	MDOA005656,MDOA008043,MDOA009239,MDOA009312,MDOA013844	SCAU002738,SCAU005086,SCAU011978,SCAU012638,SCAU016159	FBgn0003169,FBgn0003317,FBgn0003716,FBgn0011300,FBgn0024179	LLOJ000177,LLOJ003539,LLOJ006339,LLOJ008051,LLOJ009340	AAEL001711,AAEL004165,AAEL007384,AAEL009339,AAEL009652,AAEL012125,AAEL012152,AAEL015125	AGAP000763,AGAP005567,AGAP007729,AGAP008247,AGAP009329,AGAP012476
GAUT003197	GBRI025186	GFUI050733	GMOY007495	GPAI024030	GPPI019063	MDOA006162	SCAU002794,SCAU015850	FBgn0038248			AGAP009026
GAUT003207	GBRI025190	GFUI050740	GMOY002521	GPAI024040	GPPI019057	MDOA006760	SCAU008220	FBgn0038251	LLOJ001869	AAEL013291	AGAP002875
GAUT003208	GBRI013995	GFUI050714	GMOY002527	GPAI024038	GPPI019077	MDOA004221	SCAU014626	FBgn0037743	LLOJ004807,LLOJ006976	AAEL013078,AAEL014279	AGAP000102
GAUT003209,GAUT017701	GBRI014008,GBRI034132	GFUI048397,GFUI050737	GMOY002524,GMOY009680	GPAI017814,GPAI024039	GPPI019060,GPPI026653	MDOA001786,MDOA007876,MDOA008557	SCAU000097,SCAU011041	FBgn0062411,FBgn0062412,FBgn0062413		AAEL013263,AAEL013309	AGAP000100,AGAP002109
GAUT003210,GAUT007038,GAUT007039,GAUT007072,GAUT009743,GAUT009755,GAUT009756,GAUT009795,GAUT018653,GAUT018658,GAUT024031,GAUT025995,GAUT026011,GAUT027160,GAUT035964,GAUT036142,GAUT037055,GAUT044846,GAUT051324,GAUT051979	GBRI001722,GBRI001740,GBRI001779,GBRI008719,GBRI013654,GBRI016330,GBRI017117,GBRI020366,GBRI025042,GBRI025073,GBRI025074,GBRI025191,GBRI034521,GBRI034544,GBRI034686,GBRI037390,GBRI040507	GFUI010358,GFUI011259,GFUI020348,GFUI028588,GFUI034750,GFUI034752,GFUI034757,GFUI037679,GFUI038366,GFUI038387,GFUI038416,GFUI044394,GFUI046050,GFUI047170,GFUI047372,GFUI047555,GFUI050739,GFUI053263	GMOY000755,GMOY001250,GMOY001999,GMOY002519,GMOY003151,GMOY003254,GMOY004201,GMOY004403,GMOY004820,GMOY005578,GMOY006143,GMOY006222,GMOY006420,GMOY006421,GMOY008724,GMOY008984,GMOY009483,GMOY010182,GMOY011266,GMOY011267	GPAI013382,GPAI016305,GPAI016331,GPAI016335,GPAI022626,GPAI023572,GPAI023584,GPAI024027,GPAI026110,GPAI026118,GPAI027893,GPAI029235,GPAI029370,GPAI038615,GPAI038657,GPAI038668,GPAI041264,GPAI046478	GPPI004475,GPPI004498,GPPI004527,GPPI005654,GPPI006018,GPPI016965,GPPI019058,GPPI023385,GPPI030390,GPPI030471,GPPI030495,GPPI036261,GPPI036264,GPPI036832,GPPI040391,GPPI040764,GPPI041705,GPPI042752,GPPI043702,GPPI043703,GPPI047313,GPPI047363,GPPI049156,GPPI049621	MDOA000497,MDOA002761,MDOA004273,MDOA004517,MDOA005850,MDOA005987,MDOA006362,MDOA006772,MDOA007542,MDOA007832,MDOA009443,MDOA009593,MDOA010867,MDOA011433,MDOA012162,MDOA012232,MDOA012727,MDOA013783,MDOA014044,MDOA014133,MDOA014456,MDOA014857	SCAU000689,SCAU001284,SCAU001522,SCAU001818,SCAU003548,SCAU004166,SCAU005140,SCAU005482,SCAU006032,SCAU008126,SCAU008311,SCAU008581,SCAU009059,SCAU010559,SCAU013049,SCAU015628,SCAU015651,SCAU016179,SCAU016548	FBgn0000497,FBgn0001075,FBgn0003391,FBgn0015609,FBgn0024836,FBgn0036715,FBgn0037963,FBgn0038247,FBgn0038439,FBgn0039709,FBgn0261053,FBgn0261574,FBgn0262018	LLOJ000981,LLOJ001132,LLOJ001589,LLOJ002017,LLOJ002047,LLOJ002319,LLOJ002657,LLOJ002839,LLOJ003127,LLOJ003163,LLOJ003424,LLOJ004086,LLOJ004251,LLOJ004357,LLOJ004958,LLOJ005518,LLOJ007035,LLOJ008391	AAEL000246,AAEL000597,AAEL000700,AAEL000717,AAEL001074,AAEL001196,AAEL006534,AAEL006955,AAEL008314,AAEL008318,AAEL008421,AAEL009616,AAEL011164,AAEL011166,AAEL012421,AAEL013873	AGAP000153,AGAP001591,AGAP002310,AGAP003579,AGAP004166,AGAP004850,AGAP006256,AGAP006731,AGAP006732,AGAP007203,AGAP007207,AGAP007216,AGAP007905,AGAP007909,AGAP007924,AGAP009711,AGAP009715,AGAP009716,AGAP009717,AGAP009723,AGAP009725,AGAP009726,AGAP011529,AGAP028627,AGAP028644
GAUT003211	GBRI014009	GFUI050741	GMOY002526		GPPI019059
GAUT003212,GAUT008102	GBRI016261,GBRI025183	GFUI029260,GFUI050731	GMOY002520,GMOY011092	GPAI024029,GPAI041668	GPPI019062,GPPI026291	MDOA004257,MDOA007859	SCAU000818,SCAU014276	FBgn0064766,FBgn0086686	LLOJ001650,LLOJ001868	AAEL001581,AAEL010632,AAEL013285	AGAP002873,AGAP002874,AGAP013069
GAUT003214	GBRI025181	GFUI050732	GMOY002523	GPAI024044		MDOA001665	SCAU011837	FBgn0037574	LLOJ007686	AAEL011249	AGAP004513
GAUT003215					GPPI019061
GAUT003225		GFUI050720	GMOY002540		GPPI019097	MDOA005331	SCAU002285	FBgn0037231		AAEL007509	AGAP003507
GAUT003226		GFUI050719	GMOY002536	GPAI024054	GPPI019094	MDOA005363	SCAU006043	FBgn0038319		AAEL011390	AGAP000950
GAUT003228		GFUI050715	GMOY002529		GPPI019076	MDOA012594	SCAU014595	FBgn0037741	LLOJ005277,LLOJ007954	AAEL005047	AGAP004152
GAUT003229,GAUT003231,GAUT007008,GAUT011922,GAUT013480,GAUT015479,GAUT022372,GAUT022373,GAUT026731,GAUT045891	GBRI013998,GBRI016295,GBRI023661,GBRI024101,GBRI028064,GBRI029364,GBRI032642,GBRI033752	GFUI001587,GFUI008882,GFUI008884,GFUI027467,GFUI032795,GFUI036842,GFUI038343,GFUI041897,GFUI041898,GFUI050717	GMOY002539,GMOY002648,GMOY002649,GMOY005609,GMOY005902,GMOY007584,GMOY007710,GMOY007751,GMOY011178,GMOY011673	GPAI001352,GPAI001353,GPAI007192,GPAI007193,GPAI010156,GPAI024056,GPAI024220,GPAI038693,GPAI047688,GPAI048254	GPPI000082,GPPI001053,GPPI004541,GPPI019098,GPPI024209,GPPI024897,GPPI043325,GPPI044341,GPPI047225,GPPI048543	MDOA000955,MDOA003054,MDOA003707,MDOA006112,MDOA006727,MDOA011150,MDOA012296,MDOA014528,MDOA015259	SCAU001988,SCAU002381,SCAU002939,SCAU003584,SCAU005162,SCAU009893,SCAU010368,SCAU013380	FBgn0004242,FBgn0028400,FBgn0030230,FBgn0039900,FBgn0261085,FBgn0261086,FBgn0261089,FBgn0261090	LLOJ000375,LLOJ000376,LLOJ000839,LLOJ000912,LLOJ001480,LLOJ002247,LLOJ005783,LLOJ007921	AAEL000704,AAEL001167,AAEL002756,AAEL005519,AAEL010851,AAEL018029	AGAP000430,AGAP001800,AGAP007942,AGAP008650,AGAP010653
GAUT003232,GAUT023091,GAUT030225,GAUT038525	GBRI001169,GBRI013993,GBRI028953,GBRI043299	GFUI010003,GFUI012289,GFUI015356,GFUI050712	GMOY002284,GMOY002538,GMOY005787,GMOY009102,GMOY013025	GPAI020100,GPAI024058,GPAI034603,GPAI044861	GPPI016225,GPPI019082,GPPI029209,GPPI032082	MDOA005139,MDOA007623,MDOA015282,MDOA015525	SCAU008256,SCAU010269,SCAU011950,SCAU016218	FBgn0010470,FBgn0013269,FBgn0013954,FBgn0029174,FBgn0037930	LLOJ000874,LLOJ000900,LLOJ003617,LLOJ006908	AAEL003303,AAEL004313,AAEL007883,AAEL008367,AAEL010491,AAEL013075	AGAP003134,AGAP007473,AGAP008822,AGAP009347,AGAP012184
GAUT003233,GAUT010762	GBRI013991	GFUI050710	GMOY002541	GPAI024057,GPAI035572	GPPI019087	MDOA001885	SCAU006885	FBgn0037232		AAEL007512	AGAP003508,AGAP012862
GAUT003234	GBRI013981	GFUI001965,GFUI047015,GFUI048438,GFUI050711	GMOY002542	GPAI017360,GPAI024060	GPPI012082,GPPI019088,GPPI038374,GPPI040345,GPPI049001,GPPI050165
GAUT003236	GBRI013990	GFUI050709	GMOY002530	GPAI024045	GPPI019081	MDOA012092	SCAU012540	FBgn0037578	LLOJ000482	AAEL000527	AGAP012174
GAUT003237		GFUI050707	GMOY002528	GPAI024043	GPPI019079	MDOA001993	SCAU010696	FBgn0040529	LLOJ004806,LLOJ006975	AAEL007752,AAEL013751	AGAP000109
GAUT003238,GAUT004097,GAUT008198,GAUT012365,GAUT019476,GAUT019826,GAUT021748,GAUT024463,GAUT027203,GAUT030535,GAUT032426,GAUT045955,GAUT046023,GAUT049658	GBRI000596,GBRI002855,GBRI003451,GBRI003888,GBRI009792,GBRI010736,GBRI013992,GBRI029452,GBRI034670,GBRI035483,GBRI035495,GBRI037834,GBRI040705,GBRI043576,GBRI044789	GFUI000827,GFUI001482,GFUI002016,GFUI002841,GFUI008205,GFUI010819,GFUI022888,GFUI027341,GFUI040042,GFUI044009,GFUI047103,GFUI048096,GFUI049728,GFUI050713	GMOY001456,GMOY002532,GMOY004467,GMOY006165,GMOY006267,GMOY007597,GMOY008078,GMOY008477,GMOY008905,GMOY008907,GMOY009562,GMOY009789,GMOY010082,GMOY011455,GMOY011925	GPAI001716,GPAI002187,GPAI003912,GPAI003990,GPAI004742,GPAI013293,GPAI024061,GPAI025503,GPAI028678,GPAI030600,GPAI031947,GPAI033361,GPAI037741,GPAI043020,GPAI047194,GPAI048072	GPPI000957,GPPI004015,GPPI005733,GPPI014454,GPPI017726,GPPI019083,GPPI024981,GPPI026316,GPPI028035,GPPI037429,GPPI038887,GPPI046431,GPPI048592	MDOA001096,MDOA001386,MDOA002570,MDOA003789,MDOA004533,MDOA006014,MDOA006170,MDOA006924,MDOA009912,MDOA010010,MDOA011457	SCAU001717,SCAU001890,SCAU007254,SCAU008829,SCAU009745,SCAU011918,SCAU012568,SCAU013743,SCAU014123,SCAU014269,SCAU016138,SCAU016220	FBgn0000711,FBgn0003132,FBgn0003134,FBgn0003139,FBgn0003140,FBgn0004103,FBgn0004177,FBgn0005777,FBgn0005778,FBgn0005779,FBgn0010015,FBgn0011826,FBgn0023177,FBgn0025573,FBgn0030758,FBgn0036212,FBgn0046698,FBgn0261399,FBgn0265959	LLOJ003815,LLOJ006762,LLOJ007953,LLOJ008900,LLOJ009458,LLOJ009459	AAEL003322,AAEL004040,AAEL004288,AAEL005080,AAEL008930,AAEL009275,AAEL013068,AAEL013181	AGAP001279,AGAP003017,AGAP003114,AGAP003779,AGAP004151,AGAP010172,AGAP011166,AGAP011414
GAUT003243	GBRI014003	GFUI050722		GPAI024065	GPPI019085
GAUT003246	GBRI021564	GFUI050686	GMOY003271	GPAI024070	GPPI019095	MDOA000100	SCAU001033	FBgn0037230
GAUT003247	GBRI021573	GFUI050688	GMOY003270	GPAI024071	GPPI019100	MDOA005533,MDOA015116	SCAU015296	FBgn0041605		AAEL007518	AGAP003509
GAUT003248				GPAI024075
GAUT003265					GPPI019118
GAUT003276	GBRI018791	GFUI053525	GMOY003310	GPAI024100	GPPI019132	MDOA007028,MDOA011724,MDOA016106	SCAU007121	FBgn0037228
GAUT003277,GAUT020298,GAUT036309	GBRI018793,GBRI031262,GBRI036996	GFUI023137,GFUI041852,GFUI053526	GMOY001156,GMOY009935,GMOY011850	GPAI006852,GPAI032981	GPPI000725,GPPI024600,GPPI044318	MDOA002509,MDOA011010	SCAU001895,SCAU004798	FBgn0024945,FBgn0037687	LLOJ001019,LLOJ005306,LLOJ007741	AAEL000105,AAEL000111,AAEL000143,AAEL000146,AAEL000150,AAEL004443,AAEL013049	AGAP003515,AGAP003516,AGAP012379,AGAP012661,AGAP012662,AGAP012801,AGAP013231
GAUT003278,GAUT003279,GAUT003280,GAUT003392,GAUT006256,GAUT016074,GAUT027120,GAUT037010,GAUT042182,GAUT042184	GBRI017036,GBRI018802,GBRI018803,GBRI018805,GBRI027124,GBRI030057,GBRI037169,GBRI039560,GBRI039565,GBRI039842	GFUI004918,GFUI004919,GFUI006702,GFUI019065,GFUI019439,GFUI042137,GFUI053516,GFUI053517,GFUI053520	GMOY001557,GMOY001558,GMOY003314,GMOY004556,GMOY005157,GMOY011731,GMOY012066,GMOY012116	GPAI008209,GPAI024105,GPAI024107,GPAI024108,GPAI032482,GPAI032489,GPAI033863,GPAI041085,GPAI043690,GPAI048441	GPPI003631,GPPI006632,GPPI008732,GPPI019135,GPPI019136,GPPI030058,GPPI030064,GPPI031373,GPPI046199	MDOA001917,MDOA003862,MDOA004463,MDOA005180,MDOA005284,MDOA007095,MDOA013953,MDOA014084,MDOA014822,MDOA015284,MDOA016852	SCAU001964,SCAU002505,SCAU003016,SCAU004305,SCAU006229,SCAU006905,SCAU008030,SCAU011996,SCAU012228,SCAU012416,SCAU013160,SCAU016028	FBgn0004034,FBgn0032601,FBgn0034856,FBgn0035328,FBgn0038105,FBgn0038150,FBgn0038151,FBgn0039896,FBgn0041709,FBgn0041710,FBgn0041711,FBgn0041712,FBgn0041713	LLOJ001468,LLOJ001469,LLOJ004136,LLOJ006740,LLOJ007802,LLOJ008170,LLOJ009502,LLOJ009666,LLOJ009708	AAEL000024,AAEL000029,AAEL000064,AAEL002333,AAEL004409,AAEL004863,AAEL005325,AAEL005738,AAEL006830,AAEL006985,AAEL007096,AAEL007374,AAEL010848,AAEL011699,AAEL014001	AGAP000879,AGAP003095,AGAP003096,AGAP003097,AGAP004135,AGAP004324,AGAP004549,AGAP005958,AGAP005959,AGAP007549,AGAP010145,AGAP010280,AGAP010543
GAUT003281,GAUT022034,GAUT028238,GAUT044021	GBRI008361,GBRI009897,GBRI018811,GBRI026647,GBRI026660	GFUI008162,GFUI032116,GFUI053522	GMOY001365,GMOY003312,GMOY012240,GMOY012287	GPAI024118,GPAI026906	GPPI002608,GPPI005787,GPPI019134,GPPI050189	MDOA001330,MDOA001711,MDOA002222,MDOA002540,MDOA005976,MDOA007213,MDOA010576,MDOA012436,MDOA012443,MDOA014482,MDOA014864,MDOA016758,MDOA016802,MDOA016899	SCAU001358,SCAU001553,SCAU001815,SCAU003916,SCAU005066,SCAU005471,SCAU006573,SCAU007491,SCAU011656,SCAU013608,SCAU014671,SCAU016393	FBgn0026386,FBgn0029521,FBgn0030204,FBgn0033404,FBgn0039582,FBgn0041621		AAEL013217	AGAP004951,AGAP004971,AGAP004974
GAUT003282		GFUI053540		GPAI024112	GPPI019133
GAUT003291	GBRI018795	GFUI053527	GMOY003311	GPAI024109		MDOA003695,MDOA007702		FBgn0037229		AAEL000113,AAEL009378	AGAP003512
GAUT003300			GMOY003321	GPAI024101		MDOA003904	SCAU010973	FBgn0044511	LLOJ006299	AAEL001909	AGAP009152
GAUT003301,GAUT006341,GAUT007682,GAUT018291,GAUT022712,GAUT032860	GBRI004364,GBRI018801,GBRI024075	GFUI012966,GFUI019199,GFUI053503,GFUI054171	GMOY003317,GMOY006489,GMOY011950	GPAI001755,GPAI011559,GPAI011703,GPAI024103,GPAI047099	GPPI019154,GPPI033786,GPPI050603	MDOA009867,MDOA010683,MDOA010697	SCAU001303,SCAU009163,SCAU015097	FBgn0032935,FBgn0035850,FBgn0037648	LLOJ002094,LLOJ009225	AAEL010791,AAEL013063,AAEL013995	AGAP004138,AGAP005910,AGAP007970,AGAP012792
GAUT003303	GBRI018814	GFUI053500	GMOY003322	GPAI024127	GPPI019156	MDOA008423	SCAU008697	FBgn0038143
GAUT003307	GBRI018816	GFUI053496		GPAI024110	GPPI019157	MDOA004173	SCAU014003	FBgn0039665	LLOJ007878	AAEL001850	AGAP010211
GAUT003308	GBRI018819	GFUI053498	GMOY003320	GPAI024106		MDOA015022	SCAU001443	FBgn0038223	LLOJ002898,LLOJ007202	AAEL010475	AGAP002281
GAUT003310,GAUT006495,GAUT028534,GAUT029999,GAUT030000,GAUT032796,GAUT034797,GAUT034807,GAUT034808,GAUT034810,GAUT035809,GAUT043177,GAUT043191,GAUT046828,GAUT047635,GAUT050228	GBRI010406,GBRI018818,GBRI020803,GBRI020804,GBRI026810,GBRI028232,GBRI028261,GBRI037296,GBRI037309,GBRI039526,GBRI039528,GBRI044431	GFUI003552,GFUI004205,GFUI004219,GFUI015434,GFUI015440,GFUI017417,GFUI017442,GFUI018772,GFUI018781,GFUI030841,GFUI031079,GFUI033360,GFUI053497	GMOY003323,GMOY004109,GMOY004739,GMOY004855,GMOY006568,GMOY008387,GMOY008661,GMOY009734,GMOY010597,GMOY010727	GPAI004277,GPAI004280,GPAI020832,GPAI020833,GPAI023530,GPAI023531,GPAI024128,GPAI027806,GPAI027818,GPAI027819,GPAI031289,GPAI038304,GPAI043199,GPAI043716	GPPI001510,GPPI001511,GPPI001513,GPPI002524,GPPI019158,GPPI031040,GPPI033972,GPPI034462,GPPI034466,GPPI034467,GPPI040544,GPPI045249,GPPI045251,GPPI045674,GPPI045947,GPPI045949	MDOA000931,MDOA003586,MDOA004787,MDOA005172,MDOA006661,MDOA007439,MDOA011983,MDOA012083,MDOA013512	SCAU000365,SCAU002650,SCAU003926,SCAU005098,SCAU005619,SCAU009604,SCAU009769,SCAU010924,SCAU012434,SCAU015349	FBgn0000535,FBgn0003353,FBgn0011589,FBgn0259145,FBgn0261612,FBgn0263257,FBgn0263397,FBgn0266346	LLOJ001163,LLOJ004931,LLOJ005652,LLOJ005653,LLOJ006274,LLOJ006874,LLOJ008345,LLOJ009553	AAEL000014,AAEL000466,AAEL001542,AAEL001578,AAEL007345,AAEL007770,AAEL008056,AAEL010216,AAEL011638,AAEL014581	AGAP002150,AGAP002719,AGAP003349,AGAP005251,AGAP007008,AGAP007709,AGAP009050,AGAP011459
GAUT003311	GBRI045556	GFUI053499	GMOY012060	GPAI024124	GPPI019152	MDOA008580	SCAU010790	FBgn0013767
GAUT003314		GFUI030605			GPPI031828
GAUT003325				GPAI024129
GAUT003331,GAUT038042		GFUI053472		GPAI024155
GAUT003345,GAUT003346,GAUT013389,GAUT021221,GAUT024779,GAUT024781,GAUT029579,GAUT036143,GAUT038103,GAUT038104	GBRI001465,GBRI008572,GBRI008575,GBRI008577,GBRI008580,GBRI009563,GBRI009564,GBRI009574,GBRI009575,GBRI015714,GBRI016710,GBRI016711,GBRI018452,GBRI031475,GBRI031485,GBRI042607	GFUI011919,GFUI011922,GFUI011923,GFUI015202,GFUI019679,GFUI019685,GFUI027931,GFUI029161,GFUI029173,GFUI031740,GFUI051811	GMOY001968,GMOY002110,GMOY002884,GMOY005535,GMOY006191,GMOY006971,GMOY008539,GMOY009603	GPAI005618,GPAI006607,GPAI006608,GPAI010227,GPAI010228,GPAI010229,GPAI029254,GPAI029255,GPAI036017,GPAI036020,GPAI036950,GPAI046551	GPPI010502,GPPI010505,GPPI019595,GPPI023357,GPPI023358,GPPI027101,GPPI034678,GPPI035864,GPPI047495	MDOA002022,MDOA003996,MDOA007082,MDOA008843,MDOA013192	SCAU001969,SCAU004239,SCAU005092,SCAU006572,SCAU008967,SCAU013572	FBgn0027552,FBgn0033101,FBgn0035476,FBgn0036183,FBgn0036290,FBgn0037537,FBgn0058064,FBgn0086254	LLOJ001310,LLOJ001714,LLOJ009600,LLOJ010018	AAEL003154,AAEL004086,AAEL004088,AAEL004095,AAEL004096,AAEL004102,AAEL004118,AAEL007275,AAEL009134,AAEL013096,AAEL015002	AGAP003408,AGAP009187,AGAP010250,AGAP011050,AGAP011051,AGAP011052,AGAP011053,AGAP011066,AGAP011068,AGAP012641,AGAP012851,AGAP012852
GAUT003354,GAUT025407	GBRI009585,GBRI024254	GFUI004922,GFUI011920	GMOY004958,GMOY008236	GPAI005540,GPAI010220	GPPI030073,GPPI050833	MDOA014637,MDOA015374	SCAU010160,SCAU016354	FBgn0035424,FBgn0261618	LLOJ007385,LLOJ008571	AAEL004134,AAEL009073,AAEL010841	AGAP005291,AGAP006460
GAUT003355,GAUT039490	GBRI008510	GFUI011921,GFUI026601	GMOY003871,GMOY003872,GMOY003949,GMOY008237	GPAI000734,GPAI028323	GPPI017283,GPPI034665,GPPI043414	MDOA009104,MDOA010388	SCAU006596,SCAU013712	FBgn0027341,FBgn0039580	LLOJ009517	AAEL009510	AGAP011352
GAUT003356		GFUI011925
GAUT003360	GBRI009584	GFUI011930		GPAI008233	GPPI034664
GAUT003362					GPPI034667
GAUT003368,GAUT050245	GBRI009602,GBRI010393	GFUI003563,GFUI019027	GMOY001429,GMOY001432,GMOY007177	GPAI008231,GPAI031269	GPPI002489,GPPI042140	MDOA001205,MDOA009200	SCAU006200,SCAU010970	FBgn0031872,FBgn0039431,FBgn0040388	LLOJ005847	AAEL005814,AAEL008827	AGAP002040,AGAP002949
GAUT003369,GAUT008023	GBRI009604,GBRI023422	GFUI019028,GFUI038186	GMOY006633,GMOY007178	GPAI008216	GPPI042135	MDOA006610,MDOA006685	SCAU002598,SCAU008343	FBgn0032699,FBgn0039430	LLOJ006281	AAEL004090,AAEL004119	AGAP011044,AGAP011045,AGAP012910
GAUT003375,GAUT020853		GFUI009809,GFUI019036		GPAI008220,GPAI039288,GPAI047427	GPPI014312,GPPI042138		SCAU004279
GAUT003381,GAUT021830	GBRI009606	GFUI019030,GFUI023004	GMOY007179,GMOY007624	GPAI037661	GPPI018012,GPPI042141	MDOA003576,MDOA006406,MDOA007700,MDOA014525	SCAU009561,SCAU009822,SCAU015786,SCAU016580	FBgn0013343,FBgn0024980	LLOJ001888,LLOJ005964	AAEL009304,AAEL009458,AAEL009463,AAEL009464,AAEL009471,AAEL012657	AGAP001030,AGAP007698
GAUT003387	GBRI009605	GFUI019029		GPAI008217	GPPI042136	MDOA010043	SCAU008413	FBgn0039429	LLOJ002291	AAEL004794	AGAP002080
GAUT003393	GBRI009121,GBRI030058	GFUI019048,GFUI032402	GMOY003702	GPAI008210,GPAI012619	GPPI038141,GPPI042128	MDOA008174	SCAU010466	FBgn0038111	LLOJ002532	AAEL008613	AGAP004340
GAUT003394,GAUT010754	GBRI002660,GBRI043059	GFUI019064,GFUI034422,GFUI037658,GFUI037659	GMOY003694,GMOY010803	GPAI008193,GPAI026987	GPPI020901,GPPI046197,GPPI048902	MDOA009634,MDOA014428	SCAU000469,SCAU005373	FBgn0051139,FBgn0086253	LLOJ008192,LLOJ008946	AAEL001982,AAEL011121	AGAP004267,AGAP008037
GAUT003395	GBRI030059	GFUI019063	GMOY003699	GPAI008208	GPPI046195	MDOA008306	SCAU009241	FBgn0038110	LLOJ005968	AAEL011394,AAEL014294	AGAP010011
GAUT003397	GBRI030060		GMOY003700			MDOA006889	SCAU004500	FBgn0038109
GAUT003398	GBRI002662	GFUI019068	GMOY003697	GPAI008205	GPPI046190	MDOA007784	SCAU014883	FBgn0051342	LLOJ006741	AAEL000070	AGAP004323
GAUT003399	GBRI002661	GFUI019069,GFUI035018	GMOY003695	GPAI008191		MDOA006852	SCAU006707	FBgn0039020		AAEL003813	AGAP004736
GAUT003400,GAUT009567,GAUT030831,GAUT032043,GAUT037005,GAUT044909	GBRI000471,GBRI003560,GBRI020602,GBRI024333,GBRI030063,GBRI038176,GBRI039845	GFUI003325,GFUI019049,GFUI024692,GFUI025235,GFUI026906,GFUI027604,GFUI034914,GFUI038596	GMOY000301,GMOY001015,GMOY002511,GMOY003703,GMOY004659,GMOY005155,GMOY009567	GPAI000481,GPAI004764,GPAI006236,GPAI008207,GPAI016544,GPAI025972,GPAI026019,GPAI035397	GPPI004158,GPPI006645,GPPI009580,GPPI015186,GPPI035239,GPPI042127,GPPI049299	MDOA004174,MDOA005912,MDOA014725,MDOA015233	SCAU003493,SCAU004556,SCAU007736,SCAU008296	FBgn0015391,FBgn0015615,FBgn0027783,FBgn0040283	LLOJ006356,LLOJ006437,LLOJ007737,LLOJ007738,LLOJ007744	AAEL001655,AAEL003449,AAEL005802,AAEL006937,AAEL015592	AGAP002947,AGAP006388,AGAP007826,AGAP008672,AGAP011425
GAUT003401	GBRI030061,GBRI030062,GBRI030065	GFUI019067	GMOY003698	GPAI008204	GPPI046192	MDOA005184	SCAU008943	FBgn0038108	LLOJ009602	AAEL002162,AAEL002164,AAEL002168,AAEL002169	AGAP004327
GAUT003402,GAUT013558,GAUT016873,GAUT018839,GAUT018840	GBRI002213,GBRI023515,GBRI030064,GBRI041113,GBRI041117	GFUI007350,GFUI018066,GFUI019050,GFUI030227,GFUI047269	GMOY001179,GMOY003556,GMOY003701,GMOY010104,GMOY010328,GMOY011634	GPAI005749,GPAI008206,GPAI013033,GPAI030973	GPPI009287,GPPI042125,GPPI043021,GPPI043022,GPPI049488,GPPI049489	MDOA003279,MDOA010185,MDOA010450,MDOA010762,MDOA010928	SCAU000921,SCAU004617,SCAU011168,SCAU012363,SCAU016169	FBgn0020496,FBgn0032350,FBgn0032889,FBgn0037370,FBgn0051673,FBgn0051674	LLOJ001068,LLOJ003312,LLOJ006421	AAEL004529,AAEL004532,AAEL005336,AAEL005400,AAEL009676	AGAP003893,AGAP008849,AGAP009610,AGAP009611,AGAP009612,AGAP013478
GAUT003403	GBRI002664	GFUI019070			GPPI046208
GAUT003409					GPPI042126	MDOA001700	SCAU003174	FBgn0039929
GAUT003416	GBRI002678	GFUI019066,GFUI038095	GMOY008460	GPAI008194	GPPI042823,GPPI046200	MDOA007407	SCAU000263	FBgn0039026	LLOJ004312	AAEL002498	AGAP028588
GAUT003419,GAUT003420,GAUT003421,GAUT009299,GAUT011861,GAUT011862,GAUT011867,GAUT011868,GAUT011938,GAUT014808,GAUT016585,GAUT028274,GAUT028275,GAUT028300,GAUT028301,GAUT032986,GAUT036853,GAUT039820,GAUT040730,GAUT044534,GAUT048032,GAUT048035,GAUT048036	GBRI000231,GBRI002674,GBRI002675,GBRI002676,GBRI007961,GBRI008062,GBRI008069,GBRI008070,GBRI008078,GBRI010025,GBRI012710,GBRI012711,GBRI012712,GBRI023631,GBRI030755,GBRI030956,GBRI032349,GBRI032670,GBRI033911,GBRI039461,GBRI039462,GBRI039465,GBRI039466,GBRI041197,GBRI041198	GFUI000328,GFUI005181,GFUI008902,GFUI014700,GFUI014701,GFUI014702,GFUI015783,GFUI015790,GFUI015805,GFUI015807,GFUI016189,GFUI017854,GFUI017855,GFUI019079,GFUI019080,GFUI019081,GFUI019815,GFUI021244,GFUI021245,GFUI021250,GFUI021251,GFUI026357,GFUI041859,GFUI043221,GFUI043228,GFUI043350	GMOY001571,GMOY003693,GMOY004918,GMOY006369,GMOY006592,GMOY007932,GMOY007960,GMOY008467,GMOY008468,GMOY008469,GMOY008957,GMOY008958,GMOY008983,GMOY010502,GMOY010503	GPAI000497,GPAI004689,GPAI004690,GPAI004704,GPAI004714,GPAI006849,GPAI006888,GPAI006889,GPAI008195,GPAI008196,GPAI008197,GPAI012259,GPAI013629,GPAI021428,GPAI037989,GPAI037998,GPAI038005,GPAI038006,GPAI040736,GPAI040737,GPAI042602,GPAI042932,GPAI047349	GPPI002943,GPPI007561,GPPI011259,GPPI017265,GPPI017269,GPPI021832,GPPI024610,GPPI024911,GPPI026973,GPPI032965,GPPI032966,GPPI035988,GPPI035990,GPPI035992,GPPI035996,GPPI036754,GPPI046193,GPPI046202,GPPI046203,GPPI046890,GPPI046891,GPPI046895	MDOA000134,MDOA000371,MDOA000514,MDOA000896,MDOA000972,MDOA001196,MDOA001498,MDOA002073,MDOA002247,MDOA002507,MDOA002693,MDOA002786,MDOA003223,MDOA003272,MDOA003505,MDOA003529,MDOA003806,MDOA003857,MDOA004152,MDOA004567,MDOA005082,MDOA005123,MDOA005258,MDOA005633,MDOA005754,MDOA005840,MDOA005845,MDOA006121,MDOA006765,MDOA006845,MDOA006883,MDOA007046,MDOA007139,MDOA007159,MDOA007297,MDOA007310,MDO…	SCAU000226,SCAU000570,SCAU000608,SCAU000732,SCAU001019,SCAU001353,SCAU001467,SCAU001625,SCAU002647,SCAU002803,SCAU002923,SCAU003839,SCAU004055,SCAU004146,SCAU004296,SCAU004318,SCAU004636,SCAU004752,SCAU004833,SCAU004893,SCAU004937,SCAU005242,SCAU005277,SCAU005548,SCAU005657,SCAU006148,SCAU006166,SCAU006494,SCAU006688,SCAU006950,SCAU007486,SCAU007509,SCAU007522,SCAU007713,SCAU007830,SCAU007865,SCA…	FBgn0027570,FBgn0027578,FBgn0029769,FBgn0029843,FBgn0030425,FBgn0031081,FBgn0031678,FBgn0031805,FBgn0031808,FBgn0032442,FBgn0032585,FBgn0033742,FBgn0037727,FBgn0038818,FBgn0039022,FBgn0039023,FBgn0039024,FBgn0039478,FBgn0039564,FBgn0039609,FBgn0039611,FBgn0039612,FBgn0039613,FBgn0259716	LLOJ003448,LLOJ005888,LLOJ007941,LLOJ008553,LLOJ009606	AAEL002141,AAEL005207,AAEL008527,AAEL009233,AAEL009895,AAEL011369,AAEL017567	AGAP001791,AGAP002441,AGAP003106,AGAP007796,AGAP009791
GAUT003423	GBRI002673			GPAI008198
GAUT003428,GAUT003429	GBRI002689,GBRI002691	GFUI038090,GFUI038091	GMOY008462,GMOY008463	GPAI008176,GPAI008177	GPPI042827,GPPI042830	MDOA004313,MDOA007720,MDOA011329	SCAU007850,SCAU010871	FBgn0037215	LLOJ003132	AAEL013867	AGAP000143
GAUT003430	GBRI027092	GFUI038094	GMOY008465	GPAI008179	GPPI042826	MDOA003136	SCAU005473	FBgn0260940	LLOJ006949	AAEL011388	AGAP000771
GAUT003431,GAUT035861	GBRI002690,GBRI037438	GFUI038092,GFUI053342	GMOY003486,GMOY008461	GPAI008178,GPAI029449	GPPI017432,GPPI042824	MDOA010769,MDOA014287	SCAU003167,SCAU004470	FBgn0026150,FBgn0038072	LLOJ001814,LLOJ005796	AAEL003194,AAEL007892,AAEL009764,AAEL015629	AGAP000476,AGAP001037,AGAP004109,AGAP012802
GAUT003433		GFUI038097		GPAI008187
GAUT003436,GAUT044835		GFUI038099	GMOY007369	GPAI008180,GPAI018158	GPPI000583	MDOA004129	SCAU013691	FBgn0037217
GAUT003438,GAUT038926				GPAI008181,GPAI018080	GPPI042833
GAUT003442,GAUT003454,GAUT007303	GBRI002701,GBRI002707,GBRI032279	GFUI025556,GFUI036767,GFUI038112	GMOY006540,GMOY008374,GMOY008603	GPAI008163,GPAI008167,GPAI038105	GPPI021004,GPPI031499,GPPI042831	MDOA003762,MDOA011196,MDOA014890,MDOA015417	SCAU002970,SCAU007056,SCAU010625	FBgn0039027,FBgn0039028,FBgn0053299	LLOJ004826	AAEL005483,AAEL008748	AGAP001596,AGAP012947
GAUT003443,GAUT028099,GAUT030728,GAUT032087,GAUT049915,GAUT049920	GBRI001048,GBRI002702,GBRI017525,GBRI017528,GBRI038244	GFUI025216,GFUI037446,GFUI038105,GFUI041597,GFUI041604,GFUI050388	GMOY002295,GMOY002296,GMOY003193,GMOY009087,GMOY009561	GPAI004731,GPAI008168,GPAI034512,GPAI039440,GPAI045695,GPAI045696	GPPI002115,GPPI002120,GPPI003907,GPPI016580,GPPI021385,GPPI042825	MDOA010049	SCAU012437	FBgn0051798
GAUT003464,GAUT003857,GAUT032694,GAUT032708,GAUT039120,GAUT048781,GAUT048792	GBRI008862,GBRI012036,GBRI014383,GBRI014385,GBRI041887,GBRI041891,GBRI041893,GBRI041900	GFUI009528,GFUI022645,GFUI025313,GFUI025314,GFUI029928,GFUI044878,GFUI051331,GFUI051340,GFUI054184	GMOY000086,GMOY002045,GMOY005328,GMOY007402,GMOY008028,GMOY012071,GMOY012360,GMOY012361	GPAI007998,GPAI008008,GPAI017763,GPAI023163,GPAI042034,GPAI042037,GPAI042051,GPAI042075,GPAI043487	GPPI005686,GPPI010997,GPPI015300,GPPI015301,GPPI022880,GPPI047084	MDOA000226,MDOA001491,MDOA003520,MDOA005002,MDOA009725,MDOA013323,MDOA014288,MDOA014432,MDOA015065,MDOA015306	SCAU000676,SCAU000869,SCAU002330,SCAU002984,SCAU003986,SCAU007906,SCAU010594,SCAU011421,SCAU016257	FBgn0033490,FBgn0036321,FBgn0036323,FBgn0036831,FBgn0036833,FBgn0039592,FBgn0039593,FBgn0053346	LLOJ002659,LLOJ005361,LLOJ008136	AAEL002042,AAEL003123,AAEL004092,AAEL004103,AAEL006326,AAEL006348,AAEL008857,AAEL008858,AAEL008861,AAEL008876,AAEL013029	AGAP004760,AGAP004948,AGAP011025,AGAP011046,AGAP011047,AGAP011048,AGAP011696,AGAP011698
GAUT003516	GBRI030599	GFUI009552	GMOY009781	GPAI017738	GPPI011035	MDOA007880	SCAU015937	FBgn0003655
GAUT003517	GBRI030600,GBRI030601	GFUI009553	GMOY009783	GPAI017739	GPPI011034	MDOA012386	SCAU009103	FBgn0036317	LLOJ000560	AAEL010200	AGAP011541
GAUT003519	GBRI030583	GFUI009568	GMOY000120	GPAI017735	GPPI011037	MDOA007253	SCAU007626	FBgn0036336		AAEL011969	AGAP001310
GAUT003520	GBRI030602	GFUI009555	GMOY009780	GPAI017737	GPPI011040	MDOA012744	SCAU006241	FBgn0036319	LLOJ006278	AAEL002614	AGAP011796
GAUT003521	GBRI030598	GFUI009554	GMOY009782	GPAI017736	GPPI011039	MDOA004191	SCAU008681	FBgn0036318	LLOJ006277	AAEL002597	AGAP011797
GAUT003523,GAUT010295,GAUT013851,GAUT018768,GAUT018771,GAUT021665,GAUT029099,GAUT043837,GAUT043838	GBRI000438,GBRI002203,GBRI018004,GBRI019178,GBRI021259,GBRI022177,GBRI030588,GBRI043231,GBRI043232	GFUI009571,GFUI012371,GFUI013874,GFUI013875,GFUI016030,GFUI016031,GFUI016860,GFUI024865,GFUI025316,GFUI033312,GFUI048961	GMOY000121,GMOY000312,GMOY004738,GMOY005276,GMOY006828,GMOY006829,GMOY009342,GMOY009410,GMOY009968,GMOY010102,GMOY012318	GPAI005402,GPAI016629,GPAI017740,GPAI020058,GPAI020059,GPAI020188,GPAI027139,GPAI030822,GPAI030829,GPAI033111,GPAI034670	GPPI011033,GPPI015234,GPPI025530,GPPI025533,GPPI027121,GPPI033140,GPPI033226,GPPI035647,GPPI044046	MDOA000671,MDOA001273,MDOA002410,MDOA003653,MDOA003667,MDOA005083,MDOA008913,MDOA009089,MDOA009525,MDOA009720,MDOA010096,MDOA014041,MDOA014844,MDOA016167	SCAU000498,SCAU000970,SCAU001785,SCAU003007,SCAU004426,SCAU004504,SCAU005265,SCAU005326,SCAU005400,SCAU007706,SCAU009678,SCAU010698,SCAU012264,SCAU015046	FBgn0015230,FBgn0028560,FBgn0029932,FBgn0031517,FBgn0031522,FBgn0031523,FBgn0033644,FBgn0034045,FBgn0034247,FBgn0034909,FBgn0036316,FBgn0037386,FBgn0037387,FBgn0037485,FBgn0037486,FBgn0050035,FBgn0051100,FBgn0053281,FBgn0053282	LLOJ000081,LLOJ000169,LLOJ001726,LLOJ001960,LLOJ002814,LLOJ002833,LLOJ004041,LLOJ004070,LLOJ004088,LLOJ004413,LLOJ004415,LLOJ004416,LLOJ004417,LLOJ004636,LLOJ005602,LLOJ006397,LLOJ008637,LLOJ009354,LLOJ010479	AAEL000567,AAEL001257,AAEL003808,AAEL003809,AAEL003810,AAEL003899,AAEL006432,AAEL006482,AAEL007050,AAEL007126,AAEL007128,AAEL007131,AAEL007136,AAEL007138,AAEL007139,AAEL008232,AAEL010219,AAEL010348,AAEL010478,AAEL010479,AAEL010481,AAEL010485,AAEL010868,AAEL011368,AAEL011411,AAEL011423,AAEL012042,AAEL012044,AAEL012287,AAEL012288,AAEL012655,AAEL012894,AAEL012903,AAEL014206,AAEL014207,AAEL014968	AGAP001027,AGAP001160,AGAP001236,AGAP003020,AGAP003492,AGAP003493,AGAP003494,AGAP003495,AGAP004457,AGAP005563,AGAP005600,AGAP007483,AGAP007484,AGAP007667,AGAP007752,AGAP007753,AGAP007754,AGAP007755,AGAP007856,AGAP007859,AGAP008720,AGAP008721,AGAP008900,AGAP009274,AGAP009745,AGAP011680,AGAP012218,AGAP013770,AGAP028006
GAUT003527	GBRI030587	GFUI009581	GMOY004288	GPAI017726	GPPI045237	MDOA001657	SCAU013497	FBgn0011771	LLOJ000345,LLOJ000347	AAEL009677,AAEL012159	AGAP004946
GAUT003529	GBRI030585	GFUI009586	GMOY004287	GPAI017733	GPPI045239	MDOA001256	SCAU010481	FBgn0036133	LLOJ000476	AAEL001250	AGAP004945
GAUT003530,GAUT007532,GAUT024432,GAUT025664,GAUT039540,GAUT039626,GAUT044096	GBRI009514,GBRI027584,GBRI030582,GBRI041856	GFUI000504,GFUI003322,GFUI003795,GFUI009567,GFUI011435,GFUI018142,GFUI023898,GFUI025284,GFUI034975	GMOY000007,GMOY001246,GMOY004289,GMOY009396,GMOY010452	GPAI000819,GPAI017734,GPAI024648,GPAI041394,GPAI042014	GPPI005696,GPPI012801,GPPI029911,GPPI029912,GPPI037843,GPPI043310,GPPI045240,GPPI048528	MDOA004163,MDOA005098,MDOA006394,MDOA008234	SCAU003655,SCAU010747,SCAU011494,SCAU012742	FBgn0027079,FBgn0027086,FBgn0035942,FBgn0036569	LLOJ000787,LLOJ002073,LLOJ005788	AAEL000388,AAEL004327,AAEL009917,AAEL013469,AAEL014099	AGAP002101,AGAP003156,AGAP006624,AGAP010420
GAUT003531,GAUT006471,GAUT007231,GAUT008252,GAUT009231,GAUT010075,GAUT011234,GAUT025002,GAUT029867,GAUT045218,GAUT047120,GAUT047121	GBRI001646,GBRI005517,GBRI008075,GBRI009808,GBRI010466,GBRI013779,GBRI026798,GBRI028067,GBRI030584,GBRI040941,GBRI044133	GFUI003996,GFUI005273,GFUI007279,GFUI009569,GFUI010858,GFUI013100,GFUI015770,GFUI046476,GFUI052063,GFUI052385	GMOY001617,GMOY001747,GMOY003576,GMOY003969,GMOY004290,GMOY006549,GMOY007689,GMOY007790,GMOY008099,GMOY009074	GPAI014062,GPAI018849,GPAI022306,GPAI025158,GPAI038015,GPAI038320,GPAI039182,GPAI040723,GPAI047877	GPPI003926,GPPI007845,GPPI010222,GPPI011038,GPPI022117,GPPI023178,GPPI031016,GPPI031133,GPPI031610,GPPI031611,GPPI033298,GPPI036010,GPPI039892	MDOA000123,MDOA000614,MDOA001069,MDOA001187,MDOA001444,MDOA005646,MDOA008581,MDOA008928,MDOA012141,MDOA012244,MDOA013012	SCAU000851,SCAU002326,SCAU002553,SCAU003702,SCAU009475,SCAU009942,SCAU012705,SCAU012894,SCAU014373,SCAU016444	FBgn0003371,FBgn0016930,FBgn0025702,FBgn0026370,FBgn0027101,FBgn0027587,FBgn0028410,FBgn0030697,FBgn0035142,FBgn0046332,FBgn0259168	LLOJ001995,LLOJ003277,LLOJ003691,LLOJ004261,LLOJ004682,LLOJ004713,LLOJ006077,LLOJ008749,LLOJ008750,LLOJ009882	AAEL001504,AAEL001731,AAEL003731,AAEL005238,AAEL007949,AAEL008078,AAEL008507,AAEL008556,AAEL018039	AGAP000847,AGAP002119,AGAP004443,AGAP004833,AGAP005322,AGAP007342,AGAP007847,AGAP008241,AGAP012685,AGAP012699,AGAP013457
GAUT003532,GAUT003538	GBRI030569	GFUI009589,GFUI009590	GMOY004285,GMOY004406	GPAI017723,GPAI017724	GPPI045241,GPPI045242	MDOA006585	SCAU008841	FBgn0036391	LLOJ008389	AAEL001285,AAEL015416	AGAP004943
GAUT003541	GBRI030555	GFUI009584	GMOY004408	GPAI017718	GPPI049185	MDOA006964	SCAU007627	FBgn0036397		AAEL001124
GAUT003542,GAUT008936,GAUT026074,GAUT027425,GAUT031751,GAUT038973,GAUT047022,GAUT048978,GAUT049080	GBRI003189,GBRI005764,GBRI012821,GBRI021901,GBRI030557,GBRI040122,GBRI043397,GBRI043474	GFUI009376,GFUI009583,GFUI020875,GFUI020958,GFUI028646,GFUI037066,GFUI038239,GFUI039753	GMOY000538,GMOY000550,GMOY004410,GMOY010774,GMOY011408,GMOY011544,GMOY011827	GPAI004022,GPAI006286,GPAI011478,GPAI017719,GPAI029814,GPAI029840,GPAI029922	GPPI008416,GPPI009919,GPPI035441,GPPI037495,GPPI039730,GPPI045327,GPPI047136,GPPI047139,GPPI049184	MDOA001966,MDOA003014,MDOA003452,MDOA004133,MDOA006806,MDOA006980,MDOA009026,MDOA009235,MDOA009585,MDOA010254,MDOA013036	SCAU003683,SCAU005356,SCAU006931,SCAU010479,SCAU012238,SCAU012315,SCAU012948,SCAU013439,SCAU013499,SCAU013894	FBgn0013953,FBgn0034275,FBgn0036240,FBgn0036770,FBgn0038337,FBgn0038354,FBgn0039736,FBgn0039787,FBgn0039789	LLOJ000607,LLOJ000955,LLOJ005421,LLOJ005429,LLOJ008237,LLOJ009442	AAEL002294,AAEL003548,AAEL005160,AAEL006372,AAEL010822,AAEL012036,AAEL012037,AAEL012041,AAEL013801,AAEL015249	AGAP001531,AGAP002331,AGAP003587,AGAP004633,AGAP004635,AGAP004636,AGAP010344,AGAP010389,AGAP010725,AGAP012302,AGAP013218
GAUT003544	GBRI030554	GFUI009585	GMOY004409	GPAI017714	GPPI049190	MDOA010915	SCAU011117	FBgn0036239	LLOJ008446,LLOJ008654	AAEL009400	AGAP011413
GAUT003547			GMOY004411
GAUT003551				GPAI017698
GAUT003555		GFUI047075		GPAI017692	GPPI035544
GAUT003556	GBRI030559	GFUI047074		GPAI017705	GPPI049189
GAUT003557,GAUT009891,GAUT009892,GAUT020579,GAUT044196,GAUT046147	GBRI014122,GBRI029121,GBRI029188,GBRI029189,GBRI030537,GBRI035787,GBRI035791,GBRI035792	GFUI014494,GFUI014503,GFUI014510,GFUI025607,GFUI038887,GFUI039658,GFUI041764	GMOY003361,GMOY004414,GMOY005509,GMOY005749,GMOY006148,GMOY006694	GPAI008631,GPAI011037,GPAI011038,GPAI017693,GPAI039839,GPAI039878	GPPI017590,GPPI024118,GPPI024131,GPPI035543,GPPI036412,GPPI038651	MDOA000451,MDOA005118,MDOA006888,MDOA011449,MDOA014944	SCAU001795,SCAU004331,SCAU004542,SCAU014987,SCAU015601,SCAU015681	FBgn0011259,FBgn0011260,FBgn0016059,FBgn0250876,FBgn0264273	LLOJ000845,LLOJ002020,LLOJ002430,LLOJ006225	AAEL002653,AAEL003063,AAEL005993,AAEL007804,AAEL013589	AGAP002424,AGAP005742,AGAP006634,AGAP006636,AGAP008656
GAUT003568,GAUT007429,GAUT039773	GBRI030525	GFUI000423,GFUI025616,GFUI034960	GMOY005933,GMOY008159,GMOY008160	GPAI000651,GPAI000746,GPAI017682	GPPI035546,GPPI046769	MDOA000285	SCAU008752	FBgn0036892	LLOJ008442	AAEL006474	AGAP010451
GAUT003569,GAUT006488,GAUT007110,GAUT010050,GAUT028766,GAUT039876,GAUT042720,GAUT042724,GAUT045664,GAUT051764	GBRI003992,GBRI009791,GBRI019428,GBRI021201,GBRI026825,GBRI030513,GBRI031107,GBRI036913,GBRI044844	GFUI002205,GFUI003837,GFUI009308,GFUI010890,GFUI024474,GFUI025617,GFUI033352,GFUI040605	GMOY001127,GMOY002816,GMOY004103,GMOY004169,GMOY005928,GMOY006253,GMOY007151,GMOY007876,GMOY010695,GMOY010701	GPAI007879,GPAI015703,GPAI017683,GPAI026359,GPAI030239,GPAI036866,GPAI036871,GPAI038285,GPAI039142	GPPI016460,GPPI023005,GPPI023174,GPPI024774,GPPI027364,GPPI031027,GPPI035533,GPPI040878	MDOA002588,MDOA002793,MDOA004753,MDOA006797,MDOA008795,MDOA009761,MDOA011328,MDOA014040	SCAU001584,SCAU003593,SCAU005606,SCAU007743,SCAU008248,SCAU008374,SCAU008744,SCAU012005	FBgn0000629,FBgn0003862,FBgn0005386,FBgn0023518,FBgn0030486,FBgn0039559,FBgn0040022,FBgn0263667	LLOJ000371,LLOJ004596,LLOJ004597,LLOJ006291,LLOJ006848,LLOJ007114,LLOJ007115,LLOJ008443,LLOJ009212	AAEL000054,AAEL005378,AAEL005380,AAEL006013,AAEL009666,AAEL010414,AAEL010578,AAEL010807,AAEL012995,AAEL013213	AGAP001535,AGAP002246,AGAP002741,AGAP004656,AGAP011192,AGAP011688,AGAP012516
GAUT003570,GAUT045443,GAUT048012	GBRI007820,GBRI030514,GBRI030851	GFUI010263,GFUI014677,GFUI016542,GFUI025619,GFUI053026	GMOY001833,GMOY005927,GMOY010517	GPAI015523,GPAI017684,GPAI040758	GPPI002735,GPPI020344,GPPI035536	MDOA003691,MDOA010262,MDOA011824	SCAU002692,SCAU008313,SCAU008734	FBgn0030321,FBgn0030672,FBgn0036888	LLOJ005721,LLOJ006727,LLOJ009416	AAEL001101,AAEL010359,AAEL010977	AGAP002693,AGAP012005,AGAP012249
GAUT003571,GAUT003768,GAUT003769,GAUT006972,GAUT007359,GAUT007360,GAUT008101,GAUT011097,GAUT011100,GAUT011178,GAUT020639,GAUT020658,GAUT021147,GAUT024792,GAUT031430,GAUT033733,GAUT034690,GAUT035507,GAUT049505	GBRI003947,GBRI003949,GBRI005399,GBRI008138,GBRI009084,GBRI015275,GBRI016259,GBRI018854,GBRI023177,GBRI024021,GBRI024037,GBRI027473,GBRI027510,GBRI027511,GBRI030521,GBRI031464,GBRI036089,GBRI037641,GBRI037642,GBRI042916	GFUI005790,GFUI006762,GFUI006763,GFUI012857,GFUI015125,GFUI015483,GFUI015891,GFUI018854,GFUI023781,GFUI025623,GFUI026077,GFUI027938,GFUI029259,GFUI034789,GFUI037309,GFUI037310,GFUI041376,GFUI044964,GFUI044982,GFUI052136	GMOY001391,GMOY001711,GMOY001713,GMOY002680,GMOY003741,GMOY004828,GMOY005806,GMOY005932,GMOY006464,GMOY006569,GMOY006989,GMOY006997,GMOY007025,GMOY007278,GMOY008626,GMOY009608,GMOY010124,GMOY010231,GMOY010232,GMOY011094	GPAI006728,GPAI009806,GPAI009887,GPAI014226,GPAI014227,GPAI017504,GPAI017519,GPAI017680,GPAI021637,GPAI022671,GPAI028776,GPAI029980,GPAI032263,GPAI038711,GPAI041667,GPAI044364,GPAI046562	GPPI000305,GPPI003054,GPPI005281,GPPI005930,GPPI010337,GPPI013723,GPPI019604,GPPI022474,GPPI026287,GPPI031877,GPPI033065,GPPI033066,GPPI033549,GPPI035542,GPPI035617,GPPI035620,GPPI035622,GPPI037285,GPPI038175,GPPI047636,GPPI048923	MDOA004588,MDOA004650,MDOA004653,MDOA005274,MDOA005764,MDOA006076,MDOA006109,MDOA007174,MDOA007240,MDOA007687,MDOA007689,MDOA008561,MDOA009425,MDOA009428,MDOA009463,MDOA011112,MDOA011400,MDOA011599,MDOA013305,MDOA014068,MDOA014308,MDOA014582	SCAU000562,SCAU002363,SCAU002378,SCAU003955,SCAU004236,SCAU004387,SCAU005700,SCAU006753,SCAU007620,SCAU007695,SCAU008794,SCAU009039,SCAU009122,SCAU009130,SCAU010709,SCAU013217,SCAU013796,SCAU013887,SCAU014435,SCAU014736,SCAU015095,SCAU015957	FBgn0003319,FBgn0011653,FBgn0023479,FBgn0031619,FBgn0033359,FBgn0033362,FBgn0033363,FBgn0033365,FBgn0034661,FBgn0034666,FBgn0035501,FBgn0036287,FBgn0036427,FBgn0036436,FBgn0036817,FBgn0036891,FBgn0038727,FBgn0039272,FBgn0042098,FBgn0051728,FBgn0052260,FBgn0265011	LLOJ000452,LLOJ001032,LLOJ001104,LLOJ001105,LLOJ001107,LLOJ001318,LLOJ002165,LLOJ002831,LLOJ003608,LLOJ005569,LLOJ006751,LLOJ006925,LLOJ008037,LLOJ008387	AAEL000224,AAEL000225,AAEL000238,AAEL000253,AAEL001178,AAEL002124,AAEL002126,AAEL002128,AAEL002997,AAEL004543,AAEL004885,AAEL004979,AAEL005906,AAEL007508,AAEL007511,AAEL007514,AAEL007517,AAEL007519,AAEL007796,AAEL009192,AAEL010267,AAEL011349,AAEL012797,AAEL012798,AAEL012799,AAEL014567,AAEL014570,AAEL014571,AAEL015109,AAEL015439,AAEL017574	AGAP001395,AGAP001433,AGAP002422,AGAP002784,AGAP002811,AGAP002813,AGAP002815,AGAP004552,AGAP004566,AGAP004567,AGAP004568,AGAP004569,AGAP004570,AGAP004571,AGAP005625,AGAP006120,AGAP008183,AGAP008649,AGAP008995,AGAP008996,AGAP008997,AGAP008998,AGAP009000,AGAP013089
GAUT003572	GBRI030523	GFUI025624	GMOY005929	GPAI017679	GPPI035531	MDOA010724	SCAU008411	FBgn0010417,FBgn0014342	LLOJ000963,LLOJ002299	AAEL006988	AGAP004254
GAUT003573	GBRI030524	GFUI025625	GMOY005930		GPPI035530	MDOA003132	SCAU014829	FBgn0036890
GAUT003574,GAUT006456,GAUT010134	GBRI006565,GBRI009842,GBRI026778,GBRI026779	GFUI025622,GFUI046429,GFUI050285	GMOY005926,GMOY009057	GPAI017667,GPAI039218	GPPI035527,GPPI038268	MDOA002773,MDOA011454,MDOA012397,MDOA016663	SCAU009209,SCAU014362,SCAU016247	FBgn0003462,FBgn0033631,FBgn0039386	LLOJ008594,LLOJ010547	AAEL000259,AAEL000274,AAEL006271,AAEL011498,AAEL014091	AGAP005234,AGAP007497,AGAP010347
GAUT003575,GAUT015237,GAUT015264,GAUT020077,GAUT025398,GAUT030208,GAUT030213,GAUT033342	GBRI001200,GBRI002383,GBRI002400,GBRI003980,GBRI006296,GBRI030522,GBRI035986	GFUI003822,GFUI009970,GFUI009977,GFUI023222,GFUI025621,GFUI038608,GFUI038610,GFUI041198,GFUI046181	GMOY001160,GMOY004162,GMOY005488,GMOY005491,GMOY005934,GMOY006436	GPAI003247,GPAI014259,GPAI017681,GPAI023178,GPAI025871,GPAI025874,GPAI034623,GPAI034625	GPPI000054,GPPI000055,GPPI021614,GPPI032063,GPPI035545,GPPI039827,GPPI042108,GPPI042111,GPPI049632	MDOA000782,MDOA003778,MDOA004002,MDOA004681,MDOA005050,MDOA005430,MDOA007872,MDOA010925,MDOA011963,MDOA014259,MDOA014300,MDOA015361	SCAU004494,SCAU005902,SCAU006660,SCAU006971,SCAU011634,SCAU012684,SCAU013120,SCAU014149	FBgn0000075,FBgn0000153,FBgn0000422,FBgn0004516,FBgn0005619,FBgn0036975,FBgn0050446,FBgn0259977	LLOJ000179,LLOJ002019,LLOJ003150,LLOJ003751,LLOJ005567,LLOJ006268,LLOJ006269,LLOJ008197,LLOJ008198,LLOJ008399,LLOJ008401	AAEL001902,AAEL003462,AAEL007542,AAEL010737,AAEL010951,AAEL011981,AAEL014238,AAEL014632,AAEL018197,AAEL018302	AGAP002425,AGAP005866,AGAP007302,AGAP007305,AGAP008904,AGAP009001,AGAP009090,AGAP009091,AGAP012771
GAUT003579		GFUI041204		GPAI023180	GPPI021613,GPPI035548
GAUT003584					GPPI035532
GAUT003587	GBRI006567	GFUI025636	GMOY005925	GPAI017671	GPPI035534	MDOA011144	SCAU001615	FBgn0264561	LLOJ005548	AAEL006917	AGAP001320
GAUT003588	GBRI006568,GBRI034332,GBRI035329,GBRI038880	GFUI025638	GMOY005923	GPAI017672	GPPI035535	MDOA005765	SCAU015380	FBgn0028847,FBgn0036546	LLOJ004727	AAEL008184	AGAP001882
GAUT003589,GAUT003595,GAUT007470,GAUT026075,GAUT039427,GAUT039583	GBRI031516,GBRI043475	GFUI000535,GFUI020876,GFUI025639,GFUI047798	GMOY005921,GMOY006478	GPAI000694,GPAI017673,GPAI029923,GPAI047352,GPAI047353	GPPI027918,GPPI043183,GPPI046371,GPPI050504,GPPI050505	MDOA006296,MDOA011265	SCAU004700,SCAU006226	FBgn0036030,FBgn0039790	LLOJ006008,LLOJ008236	AAEL004178,AAEL006363,AAEL014449	AGAP000954,AGAP004890
GAUT003591	GBRI006564	GFUI025640		GPAI017666	GPPI035528	MDOA012218	SCAU012933	FBgn0036886	LLOJ009552	AAEL002322	AGAP007145
GAUT003592,GAUT009690,GAUT012130	GBRI000562,GBRI006566,GBRI017850	GFUI006646,GFUI006647,GFUI006934,GFUI025641	GMOY004867,GMOY005924,GMOY008224,GMOY011247,GMOY011249	GPAI016371,GPAI017668,GPAI023336,GPAI023339	GPPI015082,GPPI035529,GPPI036298,GPPI036300	MDOA004196,MDOA007890,MDOA014771,MDOA014905,MDOA016383	SCAU000086,SCAU000714,SCAU004526,SCAU005526,SCAU007185,SCAU013408	FBgn0001114,FBgn0031327,FBgn0032057,FBgn0032058,FBgn0037090	LLOJ001557,LLOJ001878,LLOJ001912,LLOJ007783	AAEL000862,AAEL000889,AAEL000898,AAEL000904,AAEL000905,AAEL000918,AAEL004022,AAEL006097,AAEL006101,AAEL006104,AAEL017225	AGAP010914,AGAP010917,AGAP011365,AGAP011366,AGAP013509,AGAP028426,AGAP028618,AGAP028619,AGAP028695,AGAP028696,AGAP028697
GAUT003594	GBRI031517	GFUI025642	GMOY005919	GPAI017669	GPPI043180	MDOA007285	SCAU002942	FBgn0036028	LLOJ006009	AAEL004185,AAEL011172	AGAP004891
GAUT003599	GBRI031524	GFUI025652	GMOY005922	GPAI017675,GPAI047354	GPPI043186	MDOA010737	SCAU000966	FBgn0030722,FBgn0036029		AAEL001801	AGAP008402
GAUT003603,GAUT003605	GBRI031525	GFUI025637	GMOY012002	GPAI017657,GPAI017663,GPAI017664	GPPI043184		SCAU014307	FBgn0016081	LLOJ006010	AAEL004166	AGAP004892
GAUT003612,GAUT015414	GBRI003761,GBRI031527	GFUI001648,GFUI025643,GFUI027056	GMOY005917,GMOY011680	GPAI017658,GPAI048197	GPPI001122,GPPI043177	MDOA000808,MDOA010087,MDOA016759	SCAU001122,SCAU003222	FBgn0029723,FBgn0053696	LLOJ006011	AAEL005745,AAEL018316	AGAP005001,AGAP005002
GAUT003613		GFUI025654			GPPI000676,GPPI043182
GAUT003615,GAUT003619	GBRI031530	GFUI027046		GPAI017656	GPPI043185	MDOA005770			LLOJ006012,LLOJ009659,LLOJ009660	AAEL004186	AGAP012775
GAUT003618	GBRI031238,GBRI031241	GFUI027062,GFUI027063,GFUI027064	GMOY005914	GPAI017646	GPPI048417,GPPI050214	MDOA003766	SCAU000858	FBgn0036017	LLOJ002685,LLOJ003527,LLOJ003668	AAEL000967,AAEL005186,AAEL009530	AGAP000578,AGAP007628,AGAP012019,AGAP028580
GAUT003621				GPAI017654	GPPI048414,GPPI050220
GAUT003622					GPPI048416
GAUT003629	GBRI031244,GBRI031534,GBRI031535	GFUI027049,GFUI027050,GFUI027054	GMOY012322,GMOY012323	GPAI017649,GPAI049077	GPPI043178	MDOA000385,MDOA003512,MDOA005821	SCAU005440,SCAU006770,SCAU010651	FBgn0035382,FBgn0036019
GAUT003631,GAUT003647	GBRI031225,GBRI031226	GFUI027079	GMOY005911	GPAI017630,GPAI017631	GPPI050215	MDOA011865,MDOA015919,MDOA016459	SCAU012390	FBgn0261555		AAEL005206	AGAP007627
GAUT003632				GPAI017635	GPPI050219
GAUT003633,GAUT003634,GAUT003640,GAUT048490,GAUT048493	GBRI002078,GBRI002079,GBRI031249,GBRI031250,GBRI031251,GBRI033122,GBRI033123	GFUI027065,GFUI027067,GFUI027068,GFUI030674,GFUI030675	GMOY005913,GMOY010990	GPAI017633,GPAI017640,GPAI040196,GPAI040197	GPPI031780,GPPI031781,GPPI050224,GPPI050225,GPPI050227	MDOA001117	SCAU006105	FBgn0036014,FBgn0036016
GAUT003637		GFUI027069			GPPI050221
GAUT003638		GFUI027081			GPPI050223
GAUT003641				GPAI017641
GAUT003648	GBRI031229	GFUI027090		GPAI017636	GPPI050218		SCAU001142		LLOJ002331
GAUT003649				GPAI017637	GPPI050217
GAUT003660	GBRI031193	GFUI027417	GMOY001201	GPAI017604	GPPI025379	MDOA000847	SCAU002725	FBgn0010408	LLOJ001895	AAEL001759	AGAP005061,AGAP012708
GAUT003661				GPAI017606	GPPI025380
GAUT003662				GPAI019574
GAUT003668				GPAI017605
GAUT003674,GAUT005001,GAUT013095,GAUT015736,GAUT017584,GAUT019172,GAUT019177,GAUT019178,GAUT019186,GAUT019218,GAUT024357,GAUT032358,GAUT032363,GAUT034536	GBRI004682,GBRI004690,GBRI005862,GBRI006179,GBRI006227,GBRI006236,GBRI006244,GBRI009055,GBRI015520,GBRI020983,GBRI024591,GBRI031190,GBRI034042	GFUI012560,GFUI021326,GFUI026049,GFUI027401,GFUI029720,GFUI031489,GFUI040099,GFUI040102,GFUI042873,GFUI042874,GFUI042875,GFUI042880,GFUI045391,GFUI047624,GFUI048486	GMOY000882,GMOY001121,GMOY001379,GMOY001381,GMOY002414,GMOY002904,GMOY004473,GMOY008258,GMOY008504,GMOY008648,GMOY008653,GMOY009382,GMOY012047	GPAI017598,GPAI026559,GPAI027345,GPAI027356,GPAI027357,GPAI027364,GPAI027365,GPAI027474,GPAI029595,GPAI030204,GPAI032039,GPAI033026,GPAI033294,GPAI033302,GPAI046930	GPPI013438,GPPI013439,GPPI013448,GPPI014396,GPPI014397,GPPI017925,GPPI025391,GPPI026930,GPPI028367,GPPI034108,GPPI035374,GPPI045540,GPPI049323,GPPI051138	MDOA000612,MDOA003257,MDOA007534,MDOA010389,MDOA012806,MDOA013901,MDOA014620,MDOA015546	SCAU002569,SCAU002674,SCAU002880,SCAU003789,SCAU005211,SCAU005584,SCAU007582,SCAU009095,SCAU015480	FBgn0030816,FBgn0030817,FBgn0032036,FBgn0033572,FBgn0033760,FBgn0035300,FBgn0036007,FBgn0036116,FBgn0052079,FBgn0052081,FBgn0263776	LLOJ000586,LLOJ000742,LLOJ001092,LLOJ002457,LLOJ004373,LLOJ007545,LLOJ008316	AAEL001429,AAEL002214,AAEL003956,AAEL003970,AAEL005853,AAEL005854,AAEL005855,AAEL005859,AAEL005865,AAEL007191,AAEL007193,AAEL007197,AAEL007458,AAEL008913,AAEL009479	AGAP000473,AGAP000540,AGAP007633,AGAP008490,AGAP009896,AGAP009897,AGAP009898,AGAP010508,AGAP010701,AGAP011196,AGAP028648
GAUT003675	GBRI031191	GFUI027416	GMOY001199	GPAI017589	GPPI025378	MDOA003076	SCAU016140	FBgn0036169	LLOJ002458	AAEL010653	AGAP007285
GAUT003676	GBRI031178	GFUI027400	GMOY000879	GPAI017591	GPPI025393	MDOA013260	SCAU012092	FBgn0035999		AAEL011367	AGAP000740
GAUT003677,GAUT010029,GAUT027066,GAUT027081,GAUT028770,GAUT042200,GAUT044450,GAUT044451	GBRI004277,GBRI004278,GBRI008201,GBRI019411,GBRI023660,GBRI023665,GBRI031179,GBRI039692	GFUI011847,GFUI023663,GFUI027404,GFUI027472,GFUI036017,GFUI036027,GFUI040609,GFUI048633,GFUI048634	GMOY000880,GMOY002084,GMOY002086,GMOY002141,GMOY002142,GMOY002812,GMOY005235,GMOY008030	GPAI005399,GPAI005401,GPAI011997,GPAI012018,GPAI017590,GPAI019290,GPAI030232,GPAI033432	GPPI004759,GPPI023739,GPPI025392,GPPI029843,GPPI040873,GPPI048544,GPPI048548,GPPI051322	MDOA000150,MDOA000619,MDOA001441,MDOA002563,MDOA002964,MDOA004414,MDOA006218,MDOA006939,MDOA011153,MDOA013821	SCAU000435,SCAU001599,SCAU003071,SCAU004358,SCAU008228,SCAU009807,SCAU012653,SCAU012764,SCAU015981	FBgn0034301,FBgn0035427,FBgn0035845,FBgn0037487,FBgn0037488,FBgn0038422,FBgn0038629,FBgn0038632,FBgn0052036,FBgn0260386	LLOJ000690,LLOJ000711,LLOJ002193,LLOJ002468,LLOJ004439,LLOJ006484,LLOJ006974,LLOJ007841	AAEL003496,AAEL004903,AAEL005622,AAEL006201,AAEL010064,AAEL011586,AAEL013117,AAEL014445	AGAP001203,AGAP001597,AGAP003751,AGAP006435,AGAP007089,AGAP009479,AGAP009480,AGAP010302
GAUT003678,GAUT029257,GAUT039391	GBRI031175,GBRI034956	GFUI017644,GFUI027399	GMOY000878,GMOY003857	GPAI014824,GPAI014826,GPAI014836,GPAI017588,GPAI030189	GPPI025396,GPPI036175	MDOA004123,MDOA009976	SCAU002433,SCAU012207	FBgn0031321,FBgn0036000	LLOJ002370,LLOJ002371	AAEL010968,AAEL010993,AAEL015117	AGAP003622,AGAP005542
GAUT003679	GBRI031192		GMOY000881	GPAI017599	GPPI025394			FBgn0052037		AAEL005624	AGAP001206
GAUT003688,GAUT004631,GAUT015979,GAUT019644,GAUT023664,GAUT049580	GBRI000745,GBRI008397,GBRI027359,GBRI031177	GFUI027392,GFUI031980,GFUI043851	GMOY001025,GMOY001590,GMOY002198,GMOY002710,GMOY003290,GMOY006942,GMOY009363	GPAI007774,GPAI015294,GPAI017579,GPAI028955,GPAI036736	GPPI011535,GPPI018460,GPPI025406,GPPI049566	MDOA009345,MDOA009429,MDOA013705,MDOA014065,MDOA016445	SCAU006805,SCAU009518,SCAU013241,SCAU015084	FBgn0031759,FBgn0033233,FBgn0036004,FBgn0053182	LLOJ000945,LLOJ005184,LLOJ006100,LLOJ006135,LLOJ009523	AAEL008260,AAEL010522,AAEL010971,AAEL011092	AGAP004854,AGAP005541,AGAP006770,AGAP011180
GAUT003689,GAUT003695,GAUT003696		GFUI027403,GFUI027412	GMOY008142,GMOY008787	GPAI017580,GPAI017585	GPPI025407,GPPI025408,GPPI025409	MDOA007018,MDOA009145	SCAU015317	FBgn0266101
GAUT003690	GBRI031176	GFUI027391	GMOY001027	GPAI017581	GPPI025405	MDOA002334	SCAU007197	FBgn0266724	LLOJ004940	AAEL008255	AGAP002528
GAUT003691	GBRI031162	GFUI027393	GMOY001029			MDOA001568,MDOA002101	SCAU015552	FBgn0047038	LLOJ004759,LLOJ007572	AAEL004829	AGAP005621
GAUT003692,GAUT010582,GAUT013806,GAUT014449	GBRI002161,GBRI012543,GBRI020405,GBRI031174	GFUI014894,GFUI027387,GFUI045239,GFUI047478	GMOY001024,GMOY006029,GMOY010582,GMOY011262	GPAI012704,GPAI017576,GPAI033533	GPPI020146,GPPI025411,GPPI028490,GPPI046717,GPPI047121	MDOA005497,MDOA005866,MDOA009144	SCAU000976,SCAU001279,SCAU005833	FBgn0010288,FBgn0011327,FBgn0030370,FBgn0262166	LLOJ001624,LLOJ008908	AAEL000787,AAEL010966,AAEL012807,AAEL013052	AGAP005540,AGAP012113,AGAP028596
GAUT003693	GBRI031173	GFUI027388	GMOY001026	GPAI017577	GPPI025410	MDOA008956,MDOA014150	SCAU003629,SCAU010404	FBgn0033486,FBgn0036005	LLOJ009170	AAEL009755,AAEL013208	AGAP006203,AGAP010379
GAUT003694,GAUT004882	GBRI018853	GFUI006488,GFUI027389	GMOY001028,GMOY004425	GPAI001595,GPAI017575,GPAI023463	GPPI025413,GPPI035087	MDOA011875,MDOA012279	SCAU000065,SCAU000381	FBgn0035147,FBgn0035848	LLOJ000744	AAEL006236,AAEL007018,AAEL007390	AGAP004268,AGAP008664,AGAP012261,AGAP012783
GAUT003703		GFUI019090,GFUI043536	GMOY002115	GPAI017568	GPPI025422	MDOA007456	SCAU003996	FBgn0011016		AAEL010032	AGAP005861
GAUT003704	GBRI031163	GFUI027390	GMOY001030	GPAI017578	GPPI025412	MDOA003583	SCAU016569	FBgn0010762	LLOJ004757,LLOJ008445		AGAP005619
GAUT003705	GBRI030203	GFUI043531	GMOY002116	GPAI017567	GPPI025426	MDOA009249	SCAU013474	FBgn0035148	LLOJ003187	AAEL004835,AAEL004858	AGAP005623
GAUT003719,GAUT006706,GAUT043886	GBRI001949,GBRI008344,GBRI008930,GBRI016106	GFUI017962,GFUI045039,GFUI049057	GMOY004680,GMOY005854,GMOY008283	GPAI001944,GPAI016204,GPAI017560	GPPI018779,GPPI030692	MDOA001312	SCAU001860	FBgn0036136	LLOJ001479	AAEL009042	AGAP001307
GAUT003720	GBRI016107			GPAI017558	GPPI005212	MDOA010401	SCAU000675	FBgn0036484	LLOJ008277	AAEL011781	AGAP002507
GAUT003721		GFUI045017	GMOY008279	GPAI017554	GPPI005227	MDOA010028	SCAU014425	FBgn0035515	LLOJ005450	AAEL002107	AGAP003142
GAUT003722	GBRI016108	GFUI040957,GFUI045035	GMOY008282	GPAI017553	GPPI005217	MDOA000363	SCAU002019	FBgn0036135		AAEL000210	AGAP010450
GAUT003723	GBRI018912,GBRI024552,GBRI043729	GFUI040956,GFUI045033	GMOY008284	GPAI017552	GPPI005216,GPPI037129	MDOA002747	SCAU016417	FBgn0031607	LLOJ001053,LLOJ005216	AAEL011988
GAUT003724,GAUT004305,GAUT016006,GAUT034392	GBRI016116,GBRI020008,GBRI027204,GBRI032974	GFUI015677,GFUI019496,GFUI032484,GFUI045020	GMOY006618,GMOY006747,GMOY008280,GMOY008824	GPAI011855,GPAI015209,GPAI017557,GPAI040084	GPPI003549,GPPI005225,GPPI009642,GPPI046512	MDOA003321,MDOA003813,MDOA012835	SCAU004808,SCAU007351,SCAU015702	FBgn0032117,FBgn0035217,FBgn0036485,FBgn0044872	LLOJ000153,LLOJ002866,LLOJ004567,LLOJ004569,LLOJ005786,LLOJ008276	AAEL000244,AAEL001877,AAEL011784	AGAP000365,AGAP003191
GAUT003732	GBRI024008	GFUI045019	GMOY001788	GPAI017556	GPPI005226	MDOA004504	SCAU011190	FBgn0001257	LLOJ000735	AAEL002130	AGAP003141
GAUT003733,GAUT003734,GAUT003737,GAUT003738,GAUT003744,GAUT012088,GAUT012090,GAUT013070,GAUT013082,GAUT028898,GAUT042091,GAUT042102,GAUT042103,GAUT042107,GAUT044615,GAUT044616,GAUT044619,GAUT044620	GBRI005999,GBRI006003,GBRI006004,GBRI006894,GBRI006905,GBRI014986,GBRI014988,GBRI014989,GBRI018640,GBRI018654,GBRI024005,GBRI024006,GBRI024009,GBRI036329,GBRI040893	GFUI002688,GFUI002689,GFUI002690,GFUI002693,GFUI007791,GFUI012594,GFUI016994,GFUI030352,GFUI030353,GFUI036640,GFUI036642,GFUI036644,GFUI037772,GFUI045000,GFUI045001,GFUI045002,GFUI045003,GFUI045016	GMOY001303,GMOY001304,GMOY001790,GMOY001791,GMOY002893,GMOY002894,GMOY003061,GMOY003062,GMOY003063,GMOY006376,GMOY006506,GMOY006508,GMOY006953,GMOY007335,GMOY007994,GMOY011219,GMOY011221	GPAI007367,GPAI007383,GPAI007384,GPAI007385,GPAI017529,GPAI017532,GPAI017544,GPAI017545,GPAI017546,GPAI023387,GPAI023407,GPAI026571,GPAI026583,GPAI028487,GPAI033997,GPAI033998,GPAI034002,GPAI034003,GPAI034196	GPPI005239,GPPI005240,GPPI005242,GPPI005243,GPPI005245,GPPI005472,GPPI005487,GPPI005490,GPPI011318,GPPI011321,GPPI013414,GPPI025774,GPPI025779,GPPI034123,GPPI034135	MDOA000282,MDOA000404,MDOA001499,MDOA001850,MDOA002088,MDOA002356,MDOA002358,MDOA002362,MDOA002864,MDOA003160,MDOA003469,MDOA003915,MDOA004063,MDOA004141,MDOA004194,MDOA004760,MDOA004886,MDOA005324,MDOA005518,MDOA005787,MDOA005905,MDOA006020,MDOA006223,MDOA006521,MDOA006651,MDOA006796,MDOA007043,MDOA007059,MDOA007178,MDOA007500,MDOA007522,MDOA008004,MDOA008506,MDOA008608,MDOA008720,MDOA008993,MDO…	SCAU000261,SCAU001536,SCAU001840,SCAU002419,SCAU002474,SCAU002498,SCAU002523,SCAU003485,SCAU003848,SCAU005141,SCAU006165,SCAU006184,SCAU007078,SCAU007346,SCAU007575,SCAU007735,SCAU008044,SCAU008189,SCAU008557,SCAU008754,SCAU008853,SCAU009126,SCAU009541,SCAU010701,SCAU010813,SCAU010843,SCAU011081,SCAU011880,SCAU011964,SCAU012244,SCAU012944,SCAU013032,SCAU013060,SCAU013948,SCAU014027,SCAU014098,SCA…	FBgn0000552,FBgn0004777,FBgn0004778,FBgn0004779,FBgn0004780,FBgn0004781,FBgn0004782,FBgn0004783,FBgn0005664,FBgn0029811,FBgn0032125,FBgn0035280,FBgn0035281,FBgn0035510,FBgn0035511,FBgn0035512,FBgn0035513,FBgn0035875,FBgn0036880,FBgn0036881,FBgn0038714,FBgn0051876,FBgn0053302,FBgn0250833,FBgn0259713	LLOJ002421,LLOJ002517,LLOJ002518,LLOJ004217,LLOJ006525,LLOJ006537,LLOJ006538,LLOJ008045,LLOJ009584,LLOJ009893	AAEL002092,AAEL002099,AAEL002110,AAEL002111,AAEL004742,AAEL004745,AAEL004746,AAEL004748,AAEL004749,AAEL004751,AAEL004758,AAEL004760,AAEL004762,AAEL004764,AAEL004765,AAEL004769,AAEL004776,AAEL004780,AAEL004994,AAEL008970,AAEL009783,AAEL009784,AAEL009788,AAEL009790,AAEL009791,AAEL009793,AAEL009794,AAEL009796,AAEL009800,AAEL009801,AAEL009802,AAEL009803,AAEL009807,AAEL011037,AAEL011043,AAEL011045,AAE…	AGAP001664,AGAP001665,AGAP001666,AGAP001667,AGAP001668,AGAP001669,AGAP002994,AGAP003375,AGAP003377,AGAP003378,AGAP003379,AGAP003380,AGAP003381,AGAP003382,AGAP003383,AGAP003384,AGAP003385,AGAP003390,AGAP006283,AGAP006828,AGAP006829,AGAP006830,AGAP006867,AGAP006868,AGAP008960,AGAP010095,AGAP010097,AGAP010098,AGAP010099,AGAP010100,AGAP010101,AGAP010109,AGAP010112,AGAP010113,AGAP010114,AGAP010116,AGA…
GAUT003735,GAUT005093,GAUT016905,GAUT022547,GAUT034542	GBRI003322,GBRI009051,GBRI023485,GBRI024016,GBRI041622	GFUI020819,GFUI026057,GFUI027163,GFUI044134,GFUI045021	GMOY001789,GMOY002900,GMOY006934,GMOY006967,GMOY010447	GPAI012989,GPAI017530,GPAI033031,GPAI037320,GPAI047489	GPPI006200,GPPI009313,GPPI028368,GPPI034179,GPPI041919,GPPI048935,GPPI049765	MDOA000431,MDOA002684,MDOA002814,MDOA004229,MDOA009415,MDOA011169	SCAU000506,SCAU002333,SCAU008609,SCAU010407,SCAU015117	FBgn0032395,FBgn0043362,FBgn0263110,FBgn0265988,FBgn0266098	LLOJ000066,LLOJ001838,LLOJ005618,LLOJ006524,LLOJ006596,LLOJ007195,LLOJ008730	AAEL001647,AAEL002114,AAEL003592,AAEL005066,AAEL005837,AAEL009823,AAEL014730	AGAP000017,AGAP000429,AGAP003389,AGAP004144,AGAP007731,AGAP012452,AGAP012488,AGAP028650
GAUT003745		GFUI045018		GPAI017533	GPPI005247
GAUT003753,GAUT003756,GAUT010345	GBRI019256,GBRI024023,GBRI024029	GFUI017763,GFUI044981,GFUI044999	GMOY002490,GMOY003065,GMOY003068	GPAI011360,GPAI017515,GPAI017517	GPPI005244,GPPI005264,GPPI026374	MDOA002858,MDOA012214,MDOA014507	SCAU005011,SCAU006358,SCAU012258	FBgn0003710,FBgn0035505,FBgn0037766	LLOJ004476,LLOJ009582	AAEL002088,AAEL002127	AGAP002818,AGAP002820,AGAP003797
GAUT003754	GBRI024022	GFUI044983,GFUI045009	GMOY003067,GMOY003069	GPAI017518	GPPI000730,GPPI005263	MDOA002666,MDOA007292	SCAU003626,SCAU014294	FBgn0035504,FBgn0040697	LLOJ009577,LLOJ009579	AAEL002131	AGAP002819
GAUT003755	GBRI024010	GFUI045010		GPAI017543	GPPI005241	MDOA008889	SCAU003211	FBgn0035508
GAUT003757	GBRI024024	GFUI044980	GMOY003070	GPAI017516	GPPI005265	MDOA000275	SCAU015884	FBgn0261274	LLOJ009575	AAEL002102	AGAP002816
GAUT003758,GAUT003759,GAUT003760	GBRI024015	GFUI044998	GMOY003064	GPAI017528,GPAI017531	GPPI005246				LLOJ009583	AAEL002122	AGAP003395
GAUT003761	GBRI024017			GPAI017535	GPPI005248				LLOJ006526	AAEL002095	AGAP003386
GAUT003762			GMOY003066
GAUT003770	GBRI024039	GFUI044984	GMOY001712	GPAI017511	GPPI005269,GPPI051145	MDOA003999	SCAU009422	FBgn0259986	LLOJ001106	AAEL002112	AGAP002814
GAUT003771				GPAI017513	GPPI005262
GAUT003776					GPPI005266
GAUT003783	GBRI020482	GFUI044967				MDOA009245	SCAU005201	FBgn0036519		AAEL011096	AGAP004468
GAUT003784,GAUT044229	GBRI000595,GBRI020486	GFUI000216,GFUI044965	GMOY001710,GMOY004493	GPAI017505,GPAI047925	GPPI005285,GPPI031641	MDOA000571,MDOA007501	SCAU001939,SCAU010303	FBgn0034924,FBgn0036479	LLOJ004637	AAEL010138	AGAP008877,AGAP011679
GAUT003785,GAUT003792	GBRI020485,GBRI029732	GFUI044966,GFUI044968	GMOY004794	GPAI017496,GPAI017506	GPPI005282,GPPI005286,GPPI050985	MDOA004707	SCAU013185	FBgn0036518	LLOJ004192	AAEL018248	AGAP011111
GAUT003786		GFUI044973	GMOY001709	GPAI017507	GPPI005279	MDOA001159	SCAU013335	FBgn0036520	LLOJ004023	AAEL010353	AGAP012002
GAUT003787		GFUI044952		GPAI017494,GPAI017508	GPPI005284
GAUT003797	GBRI029728	GFUI044951	GMOY001091	GPAI003818,GPAI023115	GPPI005294	MDOA002783	SCAU014701	FBgn0086785		AAEL011556,AAEL013451	AGAP004755
GAUT003798		GFUI044953	GMOY001093	GPAI017495	GPPI005295	MDOA013065	SCAU005071	FBgn0036377	LLOJ005183	AAEL009660	AGAP012031
GAUT003800	GBRI029730	GFUI044949	GMOY001089	GPAI023117	GPPI000507	MDOA011074	SCAU013864	FBgn0036373
GAUT003801	GBRI029729	GFUI044950	GMOY001090	GPAI023118	GPPI005297	MDOA007575	SCAU010471	FBgn0036374	LLOJ006583	AAEL000397	AGAP012403
GAUT003806				GPAI023122
GAUT003810,GAUT012733	GBRI025738,GBRI029960	GFUI017717,GFUI023672,GFUI028902,GFUI044931,GFUI045904	GMOY001278,GMOY004807	GPAI011390,GPAI023123	GPPI005302,GPPI023718,GPPI026417,GPPI036152,GPPI036645	MDOA002161,MDOA006285	SCAU001466,SCAU007642	FBgn0025865,FBgn0036372	LLOJ004952,LLOJ005227	AAEL001104,AAEL011982	AGAP004625,AGAP012240
GAUT003811	GBRI025740	GFUI044932	GMOY001280	GPAI023132	GPPI000502	MDOA002565	SCAU001589	FBgn0086708	LLOJ000578,LLOJ001324	AAEL000883	AGAP011762
GAUT003816					GPPI005304
GAUT003825,GAUT011014,GAUT017700,GAUT018543,GAUT020855,GAUT026640,GAUT037335,GAUT042120	GBRI006104,GBRI006396,GBRI027750,GBRI034129,GBRI037901,GBRI041109,GBRI041480	GFUI000081,GFUI009798,GFUI013157,GFUI038955,GFUI044912,GFUI048402,GFUI049032	GMOY000322,GMOY000771,GMOY000984,GMOY005007,GMOY005829,GMOY007515,GMOY009678,GMOY011707	GPAI007580,GPAI009964,GPAI011610,GPAI017818,GPAI023136,GPAI032437,GPAI047425	GPPI003125,GPPI005317,GPPI007185,GPPI014305,GPPI023809,GPPI026661,GPPI038504,GPPI042847	MDOA003420,MDOA003646,MDOA007340,MDOA007613,MDOA008132,MDOA010074,MDOA010743,MDOA011935,MDOA014554,MDOA016384	SCAU001971,SCAU006613,SCAU009463,SCAU009696,SCAU012254,SCAU013432,SCAU014851,SCAU014992,SCAU015587	FBgn0029157,FBgn0030976,FBgn0031044,FBgn0036369,FBgn0036844,FBgn0039742,FBgn0083976,FBgn0083992,FBgn0243512	LLOJ000579,LLOJ003852,LLOJ004269,LLOJ005232,LLOJ007531	AAEL001110,AAEL003662,AAEL003683,AAEL004251,AAEL006439,AAEL010411,AAEL012935,AAEL013312,AAEL014391,AAEL018174	AGAP000898,AGAP002108,AGAP004353,AGAP006593,AGAP008228,AGAP009903,AGAP012237,AGAP028637
GAUT003826,GAUT006869,GAUT009434,GAUT011626,GAUT015352,GAUT017196,GAUT027234,GAUT027885,GAUT029665,GAUT030141,GAUT030142,GAUT038395,GAUT042967,GAUT042976,GAUT048553,GAUT048556,GAUT050531	GBRI000227,GBRI000230,GBRI000917,GBRI000920,GBRI001917,GBRI004741,GBRI006955,GBRI012306,GBRI017190,GBRI017191,GBRI017195,GBRI021083,GBRI022642,GBRI027751,GBRI039084,GBRI043555,GBRI044895	GFUI002044,GFUI002839,GFUI013437,GFUI014311,GFUI017936,GFUI023336,GFUI026821,GFUI030772,GFUI030774,GFUI030779,GFUI031381,GFUI031382,GFUI043220,GFUI043224,GFUI044911,GFUI052612	GMOY001177,GMOY002057,GMOY003207,GMOY003615,GMOY004691,GMOY004762,GMOY005827,GMOY006227,GMOY006228,GMOY006754,GMOY006783,GMOY008948,GMOY008959,GMOY010036,GMOY011458	GPAI006427,GPAI008371,GPAI016220,GPAI018413,GPAI019792,GPAI019802,GPAI020771,GPAI021445,GPAI021447,GPAI023137,GPAI028681,GPAI031680,GPAI034430,GPAI040133,GPAI040139,GPAI047170	GPPI001215,GPPI003416,GPPI015379,GPPI019900,GPPI022678,GPPI028044,GPPI028917,GPPI029703,GPPI029706,GPPI031930,GPPI032849,GPPI032850,GPPI042025,GPPI045209	MDOA001382,MDOA001561,MDOA001929,MDOA002244,MDOA003170,MDOA003932,MDOA004003,MDOA004184,MDOA004756,MDOA005771,MDOA005842,MDOA006056,MDOA006124,MDOA006861,MDOA007952,MDOA008111,MDOA008350,MDOA008709,MDOA009740,MDOA010009,MDOA010036,MDOA011516,MDOA011786,MDOA012017,MDOA012588,MDOA012782,MDOA013147,MDOA013621,MDOA014326	SCAU000200,SCAU000625,SCAU001423,SCAU001794,SCAU001828,SCAU002734,SCAU003298,SCAU005055,SCAU005182,SCAU005812,SCAU005829,SCAU007025,SCAU007189,SCAU007203,SCAU008314,SCAU008349,SCAU008644,SCAU008698,SCAU008836,SCAU009046,SCAU009113,SCAU009931,SCAU010308,SCAU010547,SCAU011491,SCAU012141,SCAU014578,SCAU014881,SCAU015965,SCAU016561	FBgn0029831,FBgn0030884,FBgn0031426,FBgn0031976,FBgn0032029,FBgn0032289,FBgn0032612,FBgn0032973,FBgn0034166,FBgn0035453,FBgn0036367,FBgn0038398,FBgn0039344,FBgn0039470,FBgn0039471,FBgn0039472,FBgn0039473,FBgn0039474,FBgn0039475,FBgn0039476,FBgn0085476,FBgn0085477,FBgn0250847,FBgn0264979	LLOJ001173,LLOJ001175,LLOJ004605,LLOJ004634,LLOJ004635,LLOJ005962,LLOJ007230,LLOJ008055,LLOJ008056,LLOJ008685,LLOJ008713,LLOJ008974,LLOJ008975	AAEL000268,AAEL001837,AAEL001878,AAEL004162,AAEL006027,AAEL006961,AAEL006966,AAEL006970,AAEL006974,AAEL006980,AAEL006982,AAEL007044,AAEL007051,AAEL007052,AAEL007055,AAEL007060,AAEL007063,AAEL007068,AAEL007070,AAEL008222,AAEL011011,AAEL011144,AAEL012654,AAEL012790,AAEL014551,AAEL014553,AAEL015093,AAEL017291,AAEL018309	AGAP000210,AGAP000211,AGAP000309,AGAP001764,AGAP003749,AGAP004449,AGAP004794,AGAP005000,AGAP007672,AGAP007991,AGAP009101,AGAP009102,AGAP009103,AGAP009104,AGAP011121,AGAP011681,AGAP011682,AGAP011683,AGAP028135,AGAP028187,AGAP028206,AGAP028600
GAUT003827,GAUT003829	GBRI027753,GBRI027754	GFUI044892,GFUI044896	GMOY005824	GPAI023152,GPAI023153	GPPI005323,GPPI005324	MDOA005040,MDOA012472	SCAU003808,SCAU009259	FBgn0030359,FBgn0031042		AAEL007253	AGAP012275
GAUT003828,GAUT005646,GAUT005647,GAUT005950,GAUT005964,GAUT007667,GAUT014912,GAUT019060,GAUT027647,GAUT027648,GAUT029775,GAUT036780,GAUT036812,GAUT039161,GAUT039850,GAUT039866,GAUT039868,GAUT040089,GAUT045555,GAUT045870,GAUT047409,GAUT050464,GAUT051619	GBRI000965,GBRI002212,GBRI003022,GBRI003047,GBRI004889,GBRI007380,GBRI010636,GBRI011687,GBRI011696,GBRI012884,GBRI027752,GBRI030682,GBRI037869,GBRI040072,GBRI040073,GBRI040074,GBRI041221,GBRI042462,GBRI042464,GBRI044740	GFUI003842,GFUI003862,GFUI009168,GFUI009829,GFUI012979,GFUI022575,GFUI022576,GFUI022577,GFUI022578,GFUI022925,GFUI024357,GFUI027757,GFUI029877,GFUI035781,GFUI037521,GFUI037555,GFUI053161	GMOY000282,GMOY001632,GMOY001845,GMOY003014,GMOY003931,GMOY004041,GMOY004130,GMOY004170,GMOY004274,GMOY005205,GMOY005828,GMOY006072,GMOY006416,GMOY007286,GMOY007982,GMOY008361,GMOY009017,GMOY011942	GPAI008410,GPAI008444,GPAI008909,GPAI008916,GPAI011692,GPAI015606,GPAI023138,GPAI026351,GPAI026354,GPAI026616,GPAI030986,GPAI035056,GPAI035688,GPAI036215,GPAI039276,GPAI043424,GPAI043425,GPAI045018,GPAI048112	GPPI003952,GPPI005320,GPPI010946,GPPI012204,GPPI020601,GPPI021442,GPPI025228,GPPI030411,GPPI034352,GPPI034385,GPPI038094,GPPI038095,GPPI038096,GPPI041766,GPPI043020,GPPI045038,GPPI046594,GPPI048830,GPPI049401,GPPI050589	MDOA001153,MDOA001509,MDOA001772,MDOA001921,MDOA002904,MDOA004217,MDOA005398,MDOA006222,MDOA007191,MDOA007933,MDOA009332,MDOA010510,MDOA011258,MDOA011366,MDOA011541,MDOA011947,MDOA012032,MDOA012283,MDOA013313,MDOA013336,MDOA014743,MDOA014798	SCAU000563,SCAU000747,SCAU002866,SCAU004640,SCAU005261,SCAU005360,SCAU006615,SCAU006974,SCAU007568,SCAU009642,SCAU009837,SCAU010061,SCAU010453,SCAU010516,SCAU011044,SCAU011375,SCAU011377,SCAU012881,SCAU014049,SCAU014259	FBgn0003301,FBgn0004852,FBgn0010197,FBgn0013972,FBgn0013973,FBgn0022710,FBgn0023416,FBgn0024150,FBgn0034568,FBgn0036368,FBgn0038295,FBgn0038435,FBgn0038436,FBgn0040506,FBgn0040507,FBgn0040508,FBgn0040509,FBgn0040510,FBgn0051183,FBgn0052301,FBgn0052305,FBgn0053958,FBgn0085386,FBgn0261360,FBgn0263131,FBgn0266136	LLOJ000289,LLOJ000691,LLOJ001614,LLOJ002321,LLOJ002322,LLOJ002855,LLOJ003413,LLOJ004622,LLOJ006423,LLOJ006750,LLOJ006799,LLOJ006860,LLOJ008780,LLOJ009781,LLOJ009949	AAEL000062,AAEL001034,AAEL001457,AAEL004876,AAEL004883,AAEL005177,AAEL005330,AAEL005442,AAEL007359,AAEL008387,AAEL008390,AAEL008859,AAEL009022,AAEL009344,AAEL011318,AAEL012294,AAEL012988,AAEL013026,AAEL013328,AAEL014569,AAEL015372,AAEL017261,AAEL017420,AAEL018123	AGAP000090,AGAP000214,AGAP000280,AGAP000727,AGAP001985,AGAP002233,AGAP002262,AGAP002998,AGAP003283,AGAP004554,AGAP004555,AGAP004564,AGAP007631,AGAP008691,AGAP008848,AGAP009315,AGAP010436,AGAP012161,AGAP012163,AGAP012597
GAUT003835		GFUI044914			GPPI005319
GAUT003840,GAUT003842	GBRI027749	GFUI044898	GMOY005825	GPAI023147	GPPI005316	MDOA005268	SCAU003850	FBgn0260965	LLOJ005373	AAEL007258	AGAP012274
GAUT003841	GBRI034428	GFUI044899	GMOY005823	GPAI023148	GPPI005315	MDOA009343	SCAU012534	FBgn0052354	LLOJ005697	AAEL014520	AGAP005450
GAUT003843,GAUT003936,GAUT014219,GAUT024899,GAUT038805	GBRI015845,GBRI039750	GFUI006221,GFUI034997,GFUI046813	GMOY003463,GMOY010405	GPAI021934,GPAI035807	GPPI024535,GPPI043962	MDOA006101,MDOA012929,MDOA013461	SCAU011687,SCAU013445	FBgn0031060,FBgn0036615	LLOJ001535	AAEL001931,AAEL001942,AAEL004571	AGAP005215,AGAP006952
GAUT003844	GBRI031739				GPPI005313				LLOJ006904
GAUT003846	GBRI005023	GFUI044893	GMOY002041		GPPI005321	MDOA010845	SCAU003476	FBgn0035719	LLOJ005852	AAEL001343	AGAP007316
GAUT003847	GBRI000362,GBRI013305,GBRI034429	GFUI044894,GFUI044895	GMOY002039,GMOY005822	GPAI023151	GPPI005322	MDOA009804	SCAU011312	FBgn0266667	LLOJ008604	AAEL009832	AGAP006682
GAUT003848,GAUT023303,GAUT040138	GBRI005022,GBRI015097,GBRI022437	GFUI007493,GFUI018373,GFUI044876	GMOY002042,GMOY010936	GPAI008980,GPAI023150,GPAI035735	GPPI019443,GPPI022573,GPPI047088	MDOA007229,MDOA013291,MDOA014035	SCAU002198,SCAU007893,SCAU012577	FBgn0005536,FBgn0034606,FBgn0036801	LLOJ001123,LLOJ002605,LLOJ005239,LLOJ007533	AAEL001546,AAEL011277,AAEL012753	AGAP006665,AGAP012006,AGAP012439
GAUT003849				GPAI023155	GPPI005326
GAUT003856	GBRI005021,GBRI035677	GFUI044882	GMOY002043	GPAI012523,GPAI023166,GPAI035629	GPPI047086	MDOA008501	SCAU009612	FBgn0259791	LLOJ008447	AAEL007045,AAEL012923	AGAP012375
GAUT003858	GBRI005020	GFUI044879		GPAI023164	GPPI047085	MDOA014891	SCAU003608	FBgn0036838	LLOJ003609	AAEL000674	AGAP012408
GAUT003860	GBRI012034	GFUI044877	GMOY002046	GPAI023165	GPPI047091	MDOA004889	SCAU011456	FBgn0052204			AGAP028130
GAUT003861				GPAI023167
GAUT003865	GBRI012041				GPPI047087	MDOA007034	SCAU013292
GAUT003866		GFUI044884		GPAI023170	GPPI047089
GAUT003868				GPAI023169	GPPI047092
GAUT003872	GBRI012019			GPAI025298	GPPI020870	MDOA008932	SCAU004976	FBgn0036834	LLOJ009495,LLOJ009496,LLOJ009497	AAEL003884,AAEL003898	AGAP001974,AGAP013031
GAUT003873,GAUT021289,GAUT025924,GAUT050606	GBRI011065,GBRI012018,GBRI026564	GFUI004283,GFUI020545,GFUI044847	GMOY005663,GMOY007676,GMOY007819,GMOY009930	GPAI025296,GPAI025536,GPAI027728	GPPI020868,GPPI028487,GPPI033185	MDOA004078,MDOA006742,MDOA015576	SCAU004910,SCAU011805,SCAU013889	FBgn0033755,FBgn0036566,FBgn0051116	LLOJ003994,LLOJ004845	AAEL001752,AAEL005942,AAEL005950,AAEL005954,AAEL007547	AGAP002891,AGAP005777,AGAP007499
GAUT003874,GAUT004837,GAUT007598,GAUT007602,GAUT026271,GAUT032803,GAUT034244,GAUT035912,GAUT039419,GAUT039565,GAUT051303	GBRI012964,GBRI017354,GBRI018972,GBRI023960,GBRI037265,GBRI037361	GFUI000547,GFUI000557,GFUI004237,GFUI006558,GFUI037690,GFUI039276,GFUI041283,GFUI044846,GFUI047802,GFUI047803,GFUI047804,GFUI053295	GMOY000642,GMOY000743,GMOY001525,GMOY001949,GMOY002029,GMOY005064,GMOY007817,GMOY008764,GMOY008993	GPAI000731,GPAI000882,GPAI000893,GPAI000907,GPAI025297,GPAI025603,GPAI027233,GPAI027793,GPAI027879,GPAI029412,GPAI036367	GPPI005057,GPPI016918,GPPI020869,GPPI030375,GPPI035016,GPPI035335,GPPI038938,GPPI049249,GPPI049996	MDOA003982,MDOA004693,MDOA006133,MDOA008684,MDOA010128,MDOA012234,MDOA015124	SCAU000537,SCAU000607,SCAU001801,SCAU004364,SCAU008820,SCAU009121,SCAU015566	FBgn0005671,FBgn0010217,FBgn0011211,FBgn0032464,FBgn0036568,FBgn0263598,FBgn0265262	LLOJ000477,LLOJ004383,LLOJ005573,LLOJ009754	AAEL002827,AAEL003393,AAEL005798,AAEL008787,AAEL012175	AGAP002884,AGAP003153,AGAP005134,AGAP012081,AGAP012106
GAUT003875,GAUT013397,GAUT019628,GAUT035430,GAUT038749	GBRI000712,GBRI002787,GBRI012020,GBRI012051,GBRI016181	GFUI004860,GFUI028023,GFUI029178,GFUI029179,GFUI029180,GFUI030819,GFUI031962	GMOY000804,GMOY002585,GMOY004518,GMOY007825,GMOY008188,GMOY008540,GMOY012048	GPAI007758,GPAI022870,GPAI025294,GPAI032358,GPAI036018	GPPI010506,GPPI011511,GPPI013804,GPPI020783,GPPI020867	MDOA002700,MDOA007697,MDOA009668,MDOA009699,MDOA010444,MDOA016378	SCAU003340,SCAU003475,SCAU003618,SCAU003687,SCAU006223,SCAU007251,SCAU010274	FBgn0035604,FBgn0036757,FBgn0036829,FBgn0037501,FBgn0051718,FBgn0261401,FBgn0261402	LLOJ001956,LLOJ002191,LLOJ003949	AAEL005875,AAEL009696,AAEL010775,AAEL010880,AAEL013153,AAEL013155,AAEL013198,AAEL014085,AAEL014086,AAEL014087,AAEL014089,AAEL015479,AAEL018077,AAEL018198	AGAP001811,AGAP001812,AGAP004923,AGAP004969,AGAP005466,AGAP007498,AGAP009014
GAUT003876	GBRI012013	GFUI044862	GMOY007822	GPAI025289	GPPI020862	MDOA007846	SCAU002830	FBgn0002945		AAEL014048	AGAP009925
GAUT003877,GAUT035237,GAUT035252,GAUT035253,GAUT039273,GAUT039286,GAUT039894,GAUT041352,GAUT041419,GAUT042762,GAUT043816,GAUT043817,GAUT051131,GAUT051727	GBRI004153,GBRI004155,GBRI012015,GBRI013183,GBRI019170,GBRI022301,GBRI022302,GBRI022318,GBRI025109,GBRI025110,GBRI025114,GBRI036616,GBRI036628,GBRI043379	GFUI016739,GFUI018746,GFUI031520,GFUI031522,GFUI032578,GFUI032580,GFUI035665,GFUI035666,GFUI038018,GFUI041427,GFUI044844,GFUI049448,GFUI049449,GFUI049456	GMOY000698,GMOY003663,GMOY006911,GMOY007820,GMOY009300,GMOY011334,GMOY011520,GMOY011539,GMOY011567	GPAI014753,GPAI015117,GPAI018788,GPAI018792,GPAI026870,GPAI030164,GPAI030169,GPAI030170,GPAI045131,GPAI045158,GPAI045898	GPPI000658,GPPI009738,GPPI009739,GPPI014101,GPPI015880,GPPI020863,GPPI024685,GPPI024686,GPPI029612,GPPI035209,GPPI035213,GPPI037525	MDOA000652,MDOA001833,MDOA003392,MDOA003482,MDOA003797,MDOA004086,MDOA004236,MDOA004375,MDOA004623,MDOA005440,MDOA005853,MDOA006329,MDOA006493,MDOA006698,MDOA007203,MDOA007394,MDOA007497,MDOA007907,MDOA008315,MDOA009285,MDOA010172,MDOA011088,MDOA011129,MDOA011306,MDOA011780,MDOA011789,MDOA013823,MDOA014592,MDOA014759	SCAU000322,SCAU000929,SCAU001321,SCAU002987,SCAU003481,SCAU003701,SCAU004593,SCAU005287,SCAU006620,SCAU006740,SCAU006833,SCAU007046,SCAU007694,SCAU007934,SCAU009447,SCAU009578,SCAU009590,SCAU009680,SCAU010916,SCAU011073,SCAU013225,SCAU013326,SCAU013550	FBgn0015541,FBgn0028935,FBgn0030222,FBgn0030223,FBgn0032721,FBgn0036186,FBgn0038135,FBgn0038136,FBgn0038897,FBgn0039064,FBgn0039640,FBgn0039656,FBgn0046253,FBgn0051198,FBgn0051233,FBgn0051343,FBgn0051445,FBgn0052473,FBgn0058470,FBgn0259237,FBgn0261243,FBgn0263236	LLOJ002655,LLOJ003438,LLOJ003439,LLOJ003440,LLOJ003441,LLOJ003442,LLOJ003443,LLOJ003444,LLOJ004742,LLOJ005211,LLOJ006835,LLOJ008573,LLOJ008775,LLOJ008776,LLOJ009139,LLOJ009514,LLOJ009515,LLOJ010079	AAEL002696,AAEL003212,AAEL003227,AAEL003666,AAEL004226,AAEL005076,AAEL005805,AAEL005806,AAEL005808,AAEL005821,AAEL006323,AAEL007201,AAEL008155,AAEL008158,AAEL008162,AAEL008163,AAEL009108,AAEL011291,AAEL011292,AAEL012099,AAEL012103,AAEL012110,AAEL012217,AAEL012774,AAEL012776,AAEL012778,AAEL012781,AAEL012783,AAEL012786,AAEL012918,AAEL013899,AAEL015248,AAEL017244,AAEL017399,AAEL018249	AGAP000129,AGAP000131,AGAP000885,AGAP001881,AGAP002508,AGAP003077,AGAP003692,AGAP003695,AGAP003926,AGAP004808,AGAP004809,AGAP004860,AGAP005301,AGAP005728,AGAP009907,AGAP012745,AGAP012757,AGAP012984,AGAP013001,AGAP013146,AGAP013150,AGAP013155,AGAP013188,AGAP013255,AGAP013393
GAUT003878,GAUT012548,GAUT015085,GAUT015280,GAUT015281,GAUT015283,GAUT020408,GAUT023068,GAUT028521,GAUT050092	GBRI005440,GBRI011450,GBRI012014,GBRI025958,GBRI026624,GBRI033680,GBRI043141,GBRI044001,GBRI044002,GBRI044006	GFUI011622,GFUI013391,GFUI013396,GFUI013397,GFUI023273,GFUI038735,GFUI043484,GFUI044864,GFUI051070	GMOY001698,GMOY003089,GMOY004216,GMOY004217,GMOY007184,GMOY007823,GMOY009115,GMOY011379	GPAI009323,GPAI009327,GPAI009335,GPAI015004,GPAI025288,GPAI031397,GPAI033687,GPAI040524,GPAI044832,GPAI049087	GPPI000369,GPPI001276,GPPI003369,GPPI012558,GPPI016194,GPPI020866,GPPI041869,GPPI044611,GPPI051160	MDOA000184,MDOA000486,MDOA001694,MDOA004951,MDOA006177,MDOA006356,MDOA006415,MDOA007214,MDOA008409,MDOA008673,MDOA009169,MDOA009538,MDOA009762,MDOA011361,MDOA012088,MDOA013751	SCAU000935,SCAU001725,SCAU003400,SCAU004225,SCAU005082,SCAU006540,SCAU006646,SCAU007742,SCAU008859,SCAU010581,SCAU010775,SCAU011677,SCAU015663	FBgn0030102,FBgn0030257,FBgn0033061,FBgn0033917,FBgn0034182,FBgn0034183,FBgn0036839,FBgn0053548,FBgn0262599	LLOJ000942,LLOJ002820,LLOJ003243,LLOJ007771,LLOJ008798	AAEL001857,AAEL001920,AAEL001936,AAEL003295,AAEL003788,AAEL008032,AAEL009751,AAEL009757	AGAP000041,AGAP001025,AGAP007779,AGAP010377,AGAP010381,AGAP011523,AGAP011530
GAUT003879,GAUT008291,GAUT035564,GAUT045944,GAUT047766,GAUT047767	GBRI021453,GBRI023748,GBRI023754,GBRI035578	GFUI010515,GFUI020613,GFUI028752,GFUI044863	GMOY005464,GMOY005795,GMOY007824,GMOY008526	GPAI003988,GPAI021036,GPAI025290,GPAI032195,GPAI040692	GPPI020864,GPPI021785,GPPI028659,GPPI042246	MDOA001963,MDOA008703,MDOA011997	SCAU003524,SCAU005234,SCAU016088	FBgn0000377,FBgn0033859,FBgn0036828	LLOJ002279,LLOJ002280,LLOJ002824,LLOJ004175,LLOJ005657	AAEL009383,AAEL010387	AGAP001879,AGAP005640,AGAP012369
GAUT003884	GBRI012016	GFUI044850	GMOY007818	GPAI025291	GPPI020861	MDOA009816	SCAU013526	FBgn0036567	LLOJ008415	AAEL005227	AGAP003804
GAUT003890	GBRI012004	GFUI044849		GPAI025280	GPPI020865				LLOJ006528	AAEL009620	AGAP005924
GAUT003907	GBRI007439	GFUI044820	GMOY007815	GPAI025269	GPPI020838	MDOA012839	SCAU015616	FBgn0035379		AAEL001929	AGAP007177
GAUT003908	GBRI007456	GFUI044802	GMOY007814	GPAI025251	GPPI020840		SCAU006081,SCAU015441			AAEL001925,AAEL015517	AGAP007178
GAUT003909		GFUI044828		GPAI025257	GPPI020839
GAUT003919				GPAI025243	GPPI020820
GAUT003926		GFUI044803			GPPI020819
GAUT003931,GAUT044831,GAUT044833,GAUT045775	GBRI005825,GBRI007298,GBRI007299,GBRI040573	GFUI006864,GFUI006882,GFUI011224,GFUI011225,GFUI044782	GMOY009494	GPAI013797,GPAI018168,GPAI018170,GPAI025221	GPPI000543,GPPI010297,GPPI032271,GPPI032273,GPPI040379	MDOA004391,MDOA006992,MDOA009299,MDOA012356,MDOA013690,MDOA014042	SCAU002150,SCAU005387,SCAU008098	FBgn0001228,FBgn0038080,FBgn0039145	LLOJ009399	AAEL005756,AAEL005759,AAEL005884,AAEL005890,AAEL007339	AGAP007534,AGAP013228
GAUT003932	GBRI007426	GFUI044778		GPAI025220	GPPI010296,GPPI020806	MDOA007787	SCAU012567	FBgn0263392	LLOJ000201	AAEL001921	AGAP007180
GAUT003933	GBRI005826	GFUI044779	GMOY007812	GPAI025222	GPPI010302	MDOA009675	SCAU006089	FBgn0035374	LLOJ006057	AAEL009217	AGAP006802
GAUT003934	GBRI005828	GFUI044783	GMOY007811		GPPI010292	MDOA013563	SCAU005357	FBgn0035980		AAEL009225	AGAP006804
GAUT003935	GBRI005829,GBRI009982	GFUI044780	GMOY007809	GPAI025219	GPPI010294	MDOA007632	SCAU000310	FBgn0035981	LLOJ009372	AAEL009606	AGAP005928
GAUT003937,GAUT003939,GAUT003940,GAUT003947,GAUT003973,GAUT003974,GAUT008730,GAUT045102	GBRI005830,GBRI005833,GBRI005839,GBRI009199,GBRI014508,GBRI028276,GBRI030094,GBRI031830	GFUI007111,GFUI007118,GFUI009507,GFUI044781,GFUI044785,GFUI044786,GFUI044789,GFUI044790,GFUI052656	GMOY000497,GMOY002642,GMOY006183,GMOY007804,GMOY007805,GMOY007806,GMOY007807,GMOY012080,GMOY012309	GPAI004257,GPAI025205,GPAI025208,GPAI025211,GPAI025223,GPAI025229,GPAI029272,GPAI030417	GPPI010282,GPPI010286,GPPI010295,GPPI010298,GPPI010309,GPPI022274,GPPI022275,GPPI045399	MDOA000290,MDOA001602,MDOA002046,MDOA002151,MDOA002738,MDOA002951,MDOA004280,MDOA004939,MDOA005637,MDOA005911,MDOA008866,MDOA009220,MDOA012439,MDOA013248,MDOA014161	SCAU002610,SCAU004030,SCAU004043,SCAU004653,SCAU005164,SCAU005922,SCAU006651,SCAU007794,SCAU008144,SCAU008428,SCAU008911,SCAU010413	FBgn0001223,FBgn0001224,FBgn0001225,FBgn0001226,FBgn0001227,FBgn0001229,FBgn0011296,FBgn0031037,FBgn0035817,FBgn0035982	LLOJ005427,LLOJ006489,LLOJ007362,LLOJ007364,LLOJ007367,LLOJ007368,LLOJ009638	AAEL001094,AAEL010654,AAEL010659,AAEL010660,AAEL010664,AAEL010667,AAEL010670,AAEL013338,AAEL013339,AAEL013340,AAEL013341,AAEL013343,AAEL013344,AAEL013345,AAEL013346,AAEL013347,AAEL013348,AAEL013349,AAEL013350,AAEL013351,AAEL013352,AAEL015090	AGAP000941,AGAP005547,AGAP005548,AGAP007158,AGAP007159,AGAP007160,AGAP007161,AGAP007162
GAUT003938	GBRI005827	GFUI044777	GMOY007803	GPAI025204	GPPI010293	MDOA013513	SCAU000983	FBgn0038928		AAEL001932	AGAP007173
GAUT003941,GAUT004932,GAUT006257,GAUT009723,GAUT010781,GAUT013627,GAUT013672,GAUT014623,GAUT015124,GAUT015138,GAUT015589,GAUT017919,GAUT018601,GAUT018838,GAUT019916,GAUT025312,GAUT027266,GAUT031802,GAUT033927,GAUT039059,GAUT039231,GAUT042121,GAUT043304,GAUT044017,GAUT047050	GBRI002204,GBRI005091,GBRI005823,GBRI006102,GBRI007158,GBRI008479,GBRI008827,GBRI009892,GBRI014923,GBRI017148,GBRI021954,GBRI023743,GBRI023993,GBRI027801,GBRI029344,GBRI030026,GBRI032402,GBRI032407,GBRI034246,GBRI034974,GBRI035173,GBRI036468,GBRI037594,GBRI038455,GBRI043061	GFUI001157,GFUI001517,GFUI002759,GFUI006960,GFUI007353,GFUI007647,GFUI008161,GFUI012066,GFUI012112,GFUI016162,GFUI017342,GFUI022683,GFUI025190,GFUI026162,GFUI026169,GFUI030232,GFUI032181,GFUI032611,GFUI033795,GFUI034010,GFUI034246,GFUI041091,GFUI044775,GFUI047407,GFUI049017,GFUI049210,GFUI050811,GFUI053046	GMOY000488,GMOY001193,GMOY001368,GMOY001727,GMOY002056,GMOY002968,GMOY003563,GMOY004370,GMOY004622,GMOY005119,GMOY005120,GMOY005957,GMOY006494,GMOY006867,GMOY007054,GMOY007081,GMOY007775,GMOY007810,GMOY007841,GMOY008348,GMOY008560,GMOY009966,GMOY010335,GMOY010807	GPAI000397,GPAI000552,GPAI003633,GPAI003904,GPAI004876,GPAI004877,GPAI005903,GPAI009006,GPAI009008,GPAI009039,GPAI010366,GPAI014785,GPAI016351,GPAI017344,GPAI020409,GPAI022407,GPAI023923,GPAI024326,GPAI025216,GPAI029173,GPAI030974,GPAI032428,GPAI033864,GPAI034066,GPAI038748,GPAI041934,GPAI042749,GPAI043521,GPAI043866,GPAI043870	GPPI000969,GPPI005788,GPPI007199,GPPI011395,GPPI013294,GPPI017165,GPPI017794,GPPI021730,GPPI023808,GPPI024650,GPPI026839,GPPI026843,GPPI026852,GPPI030085,GPPI034127,GPPI040922,GPPI043010,GPPI043012,GPPI043561,GPPI044241,GPPI044973,GPPI045357,GPPI047343,GPPI049708,GPPI049792	MDOA000350,MDOA000624,MDOA001361,MDOA001819,MDOA001894,MDOA002044,MDOA003144,MDOA003247,MDOA003592,MDOA003867,MDOA004379,MDOA005157,MDOA005614,MDOA007676,MDOA009450,MDOA010525,MDOA010970,MDOA011540,MDOA013781	SCAU000303,SCAU003722,SCAU003909,SCAU004214,SCAU004417,SCAU004915,SCAU005729,SCAU006296,SCAU006434,SCAU006854,SCAU010595,SCAU011557,SCAU012637,SCAU013043,SCAU013078,SCAU013191,SCAU015305,SCAU015783	FBgn0001308,FBgn0002924,FBgn0002948,FBgn0003545,FBgn0004374,FBgn0004378,FBgn0004379,FBgn0004380,FBgn0004381,FBgn0004387,FBgn0011606,FBgn0011692,FBgn0019968,FBgn0030268,FBgn0032243,FBgn0034824,FBgn0034827,FBgn0038205,FBgn0039925,FBgn0040232,FBgn0040233,FBgn0263076,FBgn0267002	LLOJ000166,LLOJ000340,LLOJ000805,LLOJ001088,LLOJ001877,LLOJ003313,LLOJ003503,LLOJ003694,LLOJ003926,LLOJ004232,LLOJ004424,LLOJ005085,LLOJ005269,LLOJ005779,LLOJ006569,LLOJ006590,LLOJ006839,LLOJ007093,LLOJ007377,LLOJ007940,LLOJ008953	AAEL000773,AAEL000822,AAEL001582,AAEL001648,AAEL001662,AAEL001986,AAEL002714,AAEL002877,AAEL002987,AAEL004235,AAEL004241,AAEL004812,AAEL005497,AAEL007176,AAEL008499,AAEL008542,AAEL008890,AAEL009227,AAEL010568,AAEL010803,AAEL010942,AAEL013401,AAEL014084,AAEL014134	AGAP000159,AGAP000561,AGAP000575,AGAP002248,AGAP002427,AGAP003323,AGAP003925,AGAP006472,AGAP006803,AGAP006989,AGAP007502,AGAP007592,AGAP007706,AGAP007815,AGAP008035,AGAP010396,AGAP010519,AGAP011874,AGAP012471
GAUT003942,GAUT025314	GBRI005822,GBRI023978	GFUI041103	GMOY001718,GMOY007808	GPAI023287,GPAI025217	GPPI010291,GPPI021700	MDOA007850,MDOA010327	SCAU001581,SCAU002249	FBgn0011769,FBgn0035529	LLOJ000733,LLOJ002271	AAEL006428,AAEL009228,AAEL014379	AGAP003212,AGAP006799
GAUT003943,GAUT004967,GAUT004980,GAUT008899,GAUT013669,GAUT014673,GAUT023891,GAUT033552,GAUT044223,GAUT045355,GAUT047316,GAUT047346,GAUT047362,GAUT047388	GBRI002173,GBRI002196,GBRI005819,GBRI011105,GBRI012465,GBRI013888,GBRI034971,GBRI041282,GBRI045581	GFUI000210,GFUI000670,GFUI000673,GFUI010144,GFUI012109,GFUI027295,GFUI029493,GFUI030239,GFUI031008,GFUI031496,GFUI034389,GFUI038156,GFUI040584,GFUI044776,GFUI047343,GFUI049145,GFUI049146	GMOY001042,GMOY001044,GMOY003347,GMOY003651,GMOY004092,GMOY004273,GMOY005102,GMOY005897,GMOY006070,GMOY007560,GMOY007813,GMOY008323,GMOY010369	GPAI000195,GPAI003532,GPAI003547,GPAI003560,GPAI003586,GPAI003587,GPAI003588,GPAI009009,GPAI015414,GPAI020704,GPAI025218,GPAI031001,GPAI039687,GPAI040920,GPAI047930	GPPI002825,GPPI010283,GPPI012092,GPPI012117,GPPI012119,GPPI012120,GPPI013184,GPPI021906,GPPI026890,GPPI026905,GPPI031652,GPPI039147,GPPI039961,GPPI040082,GPPI044249,GPPI044459	MDOA003323,MDOA005246,MDOA005600,MDOA010066,MDOA011338,MDOA011860,MDOA012008,MDOA012398,MDOA013519,MDOA014407,MDOA015485,MDOA016519,MDOA016843	SCAU003082,SCAU003376,SCAU003505,SCAU003879,SCAU004044,SCAU005814,SCAU007643,SCAU008957,SCAU012475,SCAU012721,SCAU013753,SCAU014965,SCAU016063	FBgn0001970,FBgn0027558,FBgn0030930,FBgn0031530,FBgn0031681,FBgn0034025,FBgn0035375,FBgn0036527,FBgn0036528,FBgn0036529,FBgn0039596,FBgn0050463,FBgn0051776,FBgn0051956	LLOJ001128,LLOJ003650,LLOJ003851,LLOJ004316,LLOJ007792,LLOJ007905	AAEL000639,AAEL000646,AAEL000654,AAEL001121,AAEL001122,AAEL001146,AAEL001151,AAEL004538,AAEL006452,AAEL006558,AAEL008037,AAEL008252,AAEL010596,AAEL011095,AAEL012823,AAEL012972,AAEL013274	AGAP000656,AGAP004375,AGAP004429,AGAP006881,AGAP006925,AGAP008229,AGAP008613,AGAP010078,AGAP010367,AGAP011984,AGAP012254,AGAP012414,AGAP028544,AGAP028708,AGAP028709
GAUT003944,GAUT033789	GBRI009601,GBRI035507,GBRI035508	GFUI019026,GFUI044774	GMOY001621,GMOY007802	GPAI008218,GPAI020472,GPAI025203	GPPI010287	MDOA009592,MDOA013777	SCAU003674,SCAU008332,SCAU009887	FBgn0015218,FBgn0035709,FBgn0035823,FBgn0039622,FBgn0040368,FBgn0053100,FBgn0265089	LLOJ003585,LLOJ005581,LLOJ009690	AAEL001916,AAEL005796	AGAP002948,AGAP007172
GAUT003945,GAUT047477	GBRI005820,GBRI014220	GFUI034126,GFUI044772	GMOY009669	GPAI005108,GPAI025202	GPPI008866,GPPI008868,GPPI010284	MDOA006938,MDOA013348	SCAU005853,SCAU015212	FBgn0035333,FBgn0035983	LLOJ003548,LLOJ008124	AAEL001933,AAEL009353,AAEL010167,AAEL014578	AGAP007174,AGAP007204
GAUT003946	GBRI005832				GPPI010288	MDOA012668	SCAU014902	FBgn0030625	LLOJ003297	AAEL010459	AGAP010680
GAUT003975		GFUI044794
GAUT003982,GAUT033639,GAUT036168			GMOY007716	GPAI007072,GPAI014819,GPAI020356,GPAI029082,GPAI029083,GPAI039347,GPAI047021
GAUT003983,GAUT008085,GAUT013957,GAUT021232,GAUT039336		GFUI004400,GFUI021596,GFUI039107,GFUI039461,GFUI042659			GPPI023538,GPPI041711,GPPI043003,GPPI050051,GPPI050990
GAUT003993		GFUI045296
GAUT003997		GFUI045289	GMOY002357	GPAI043096	GPPI023566	MDOA008706	SCAU001493	FBgn0029955	LLOJ000852	AAEL009835	AGAP013230
GAUT003998,GAUT018157,GAUT022095,GAUT038771			GMOY011195	GPAI009456,GPAI032636,GPAI033079,GPAI033535,GPAI043087	GPPI023580,GPPI039221
GAUT004000				GPAI012146	GPPI023568
GAUT004007				GPAI043090
GAUT004013	GBRI012509,GBRI012517	GFUI035563,GFUI035575	GMOY002358	GPAI043081	GPPI045627,GPPI045631	MDOA001828,MDOA009334	SCAU005367,SCAU013276	FBgn0022942,FBgn0038887	LLOJ000849,LLOJ008976	AAEL009839	AGAP001195
GAUT004014,GAUT025045,GAUT025086,GAUT025087	GBRI012507,GBRI013729,GBRI013748,GBRI013765,GBRI038586	GFUI035562,GFUI040928,GFUI052320,GFUI052347	GMOY002359,GMOY003232,GMOY007779,GMOY007780,GMOY007782	GPAI025125,GPAI025126,GPAI025141,GPAI043080	GPPI010155,GPPI010162,GPPI010174,GPPI016586,GPPI045632	MDOA000030,MDOA005298,MDOA006671,MDOA008544,MDOA008552	SCAU001160,SCAU001963,SCAU002814,SCAU002998,SCAU003198	FBgn0003295,FBgn0004635,FBgn0020248,FBgn0030318,FBgn0032415	LLOJ002254,LLOJ003637	AAEL001749,AAEL004502,AAEL009681	AGAP004737,AGAP005058,AGAP009451
GAUT004015	GBRI012516	GFUI035576		GPAI043086	GPPI045629	MDOA014043	SCAU010375	FBgn0030395		AAEL009690	AGAP004735
GAUT004025,GAUT007377	GBRI012498	GFUI006769,GFUI035550	GMOY006990,GMOY009405	GPAI043059,GPAI044362	GPPI019262,GPPI035618	MDOA011437	SCAU011362	FBgn0032354
GAUT004026				GPAI043055
GAUT004031				GPAI043082
GAUT004034		GFUI046675	GMOY000547	GPAI043061	GPPI019260	MDOA005316	SCAU009809	FBgn0265523	LLOJ009043		AGAP004732
GAUT004035	GBRI012504	GFUI046683	GMOY000310	GPAI043067	GPPI019261				LLOJ009044		AGAP004734
GAUT004036,GAUT004049	GBRI015485	GFUI046676	GMOY000175,GMOY008583	GPAI043051,GPAI043060	GPPI019244,GPPI019259	MDOA007295	SCAU002493	FBgn0010198,FBgn0033555	LLOJ002231	AAEL009151	AGAP000541,AGAP009572
GAUT004043	GBRI012497	GFUI046677	GMOY000309	GPAI043056	GPPI019254	MDOA008127	SCAU011506	FBgn0030417			AGAP004733
GAUT004044				GPAI043063
GAUT004071		GFUI042471		GPAI040928	GPPI000900
GAUT004073				GPAI030679	GPPI041721
GAUT004075,GAUT004076,GAUT004077,GAUT018561,GAUT033962,GAUT042452,GAUT045850,GAUT048875	GBRI002141,GBRI015483,GBRI027740,GBRI034507,GBRI042950	GFUI004401,GFUI004410,GFUI006085,GFUI025976,GFUI034774,GFUI042790,GFUI046046	GMOY000059,GMOY001478,GMOY003045,GMOY008041,GMOY011270	GPAI022643,GPAI034336,GPAI034337,GPAI034345,GPAI039063,GPAI041080	GPPI004210,GPPI005968,GPPI019245,GPPI034015,GPPI041717	MDOA000788,MDOA001514,MDOA002129,MDOA005365,MDOA005406,MDOA007680,MDOA012665	SCAU004254,SCAU005031,SCAU008606,SCAU008994,SCAU012043	FBgn0031116,FBgn0031233,FBgn0032249,FBgn0034009,FBgn0052506	LLOJ001130,LLOJ003432,LLOJ006519	AAEL000161,AAEL002711,AAEL007848,AAEL013250	AGAP003198,AGAP007911,AGAP008418,AGAP011218
GAUT004090		GFUI004399,GFUI021650
GAUT004099		GFUI048091			GPPI046430
GAUT004100		GFUI048099			GPPI046432		SCAU002770
GAUT004103	GBRI003440	GFUI048065	GMOY000616	GPAI031967	GPPI034575	MDOA012997	SCAU003372	FBgn0023545	LLOJ007044	AAEL010465	AGAP004301
GAUT004104,GAUT023987,GAUT037163,GAUT041202	GBRI003450,GBRI004291,GBRI024949,GBRI042608	GFUI013354,GFUI042301,GFUI042381,GFUI048083,GFUI048085	GMOY004619,GMOY005668,GMOY006979,GMOY010083	GPAI003420,GPAI013355,GPAI031952,GPAI031957,GPAI045203	GPPI004341,GPPI009816,GPPI018286,GPPI046427,GPPI046428	MDOA002952,MDOA005609,MDOA005616,MDOA006366,MDOA007434,MDOA013153	SCAU006220,SCAU006760,SCAU010001,SCAU011533,SCAU011959	FBgn0000120,FBgn0000121,FBgn0040206,FBgn0052683	LLOJ000356,LLOJ001408,LLOJ002229,LLOJ005680,LLOJ006628	AAEL003116,AAEL012004,AAEL012033,AAEL013535,AAEL013704	AGAP002079,AGAP006263,AGAP010134,AGAP011360
GAUT004110,GAUT024318	GBRI003452,GBRI029042	GFUI008660,GFUI048084	GMOY007130	GPAI031962,GPAI044946	GPPI024085,GPPI046426	MDOA016878	SCAU013012	FBgn0033174
GAUT004111,GAUT010030,GAUT020573,GAUT046874	GBRI003439	GFUI017206,GFUI023647,GFUI038905,GFUI038978,GFUI048062	GMOY000615,GMOY003774,GMOY005237	GPAI017904,GPAI031786,GPAI031969,GPAI039881	GPPI018844,GPPI029499,GPPI034578,GPPI036411	MDOA001588,MDOA003436,MDOA004441,MDOA007486,MDOA008758,MDOA011643,MDOA013382,MDOA014860,MDOA015532,MDOA016716	SCAU000066,SCAU000319,SCAU001462,SCAU001642,SCAU004701,SCAU007437,SCAU010629,SCAU011352,SCAU013196,SCAU013586,SCAU014585,SCAU016518	FBgn0030326,FBgn0085206,FBgn0085244
GAUT004117,GAUT004881,GAUT011069,GAUT012220,GAUT012250,GAUT012299,GAUT014961,GAUT017030,GAUT018899,GAUT019304,GAUT022548,GAUT028086,GAUT028410,GAUT029841,GAUT034998,GAUT038263,GAUT045354,GAUT047094,GAUT051918	GBRI000988,GBRI003050,GBRI003438,GBRI008498,GBRI011104,GBRI018864,GBRI020738,GBRI022019,GBRI022022,GBRI022235,GBRI024358,GBRI028885,GBRI029526,GBRI029576,GBRI029601,GBRI030198,GBRI039382,GBRI041634,GBRI041637	GFUI004951,GFUI006013,GFUI006043,GFUI006490,GFUI008787,GFUI010128,GFUI016508,GFUI016510,GFUI026288,GFUI026619,GFUI027781,GFUI037530,GFUI044112,GFUI044131,GFUI046305,GFUI048063,GFUI050111,GFUI054197	GMOY001641,GMOY001786,GMOY001787,GMOY002677,GMOY002778,GMOY003890,GMOY003891,GMOY004314,GMOY004426,GMOY005097,GMOY006627,GMOY006631,GMOY007502,GMOY009003,GMOY009122,GMOY009177,GMOY009779,GMOY010425,GMOY010445,GMOY010868	GPAI000951,GPAI002581,GPAI002872,GPAI004592,GPAI009890,GPAI012515,GPAI021463,GPAI023474,GPAI024243,GPAI024852,GPAI024907,GPAI028292,GPAI028737,GPAI031968,GPAI034487,GPAI035289,GPAI035921,GPAI037309,GPAI044815	GPPI001417,GPPI002837,GPPI003060,GPPI016043,GPPI016092,GPPI016122,GPPI017859,GPPI017903,GPPI019291,GPPI021424,GPPI023817,GPPI026801,GPPI032807,GPPI034386,GPPI034577,GPPI035075,GPPI042938,GPPI043256,GPPI043417,GPPI049766	MDOA000287,MDOA000386,MDOA000688,MDOA002084,MDOA002279,MDOA002495,MDOA004537,MDOA005057,MDOA005562,MDOA006432,MDOA008593,MDOA009347,MDOA009609,MDOA010017,MDOA010244,MDOA012160,MDOA013387,MDOA013977	SCAU000254,SCAU000354,SCAU000939,SCAU001150,SCAU001478,SCAU002622,SCAU002629,SCAU002949,SCAU003395,SCAU004027,SCAU004033,SCAU006987,SCAU007917,SCAU010339,SCAU012736,SCAU012916,SCAU013239,SCAU014245,SCAU014678,SCAU014850	FBgn0000546,FBgn0000560,FBgn0001320,FBgn0001323,FBgn0003651,FBgn0003720,FBgn0003964,FBgn0004914,FBgn0014859,FBgn0015239,FBgn0015240,FBgn0015381,FBgn0034012,FBgn0035849,FBgn0037436,FBgn0261239,FBgn0264562	LLOJ000561,LLOJ000605,LLOJ000718,LLOJ001302,LLOJ003352,LLOJ003991,LLOJ004834,LLOJ005089,LLOJ005090,LLOJ005559,LLOJ005938,LLOJ006027,LLOJ006028,LLOJ007014,LLOJ008560,LLOJ009826	AAEL000395,AAEL001304,AAEL001796,AAEL002765,AAEL003020,AAEL005381,AAEL005850,AAEL007190,AAEL007202,AAEL007350,AAEL008043,AAEL009600,AAEL011231,AAEL011323,AAEL013270,AAEL013518,AAEL013546	AGAP000819,AGAP001348,AGAP001743,AGAP002095,AGAP002155,AGAP002234,AGAP002544,AGAP004224,AGAP004693,AGAP008334,AGAP008382,AGAP009399,AGAP009400,AGAP009575,AGAP009890,AGAP010438,AGAP012600,AGAP028221,AGAP028634
GAUT004124	GBRI003441	GFUI048064		GPAI031974
GAUT004126				GPAI031978
GAUT004136					GPPI034597
GAUT004139,GAUT012048,GAUT019461,GAUT019462,GAUT022456,GAUT034900,GAUT034908,GAUT034920,GAUT035880,GAUT035906,GAUT035925,GAUT042663	GBRI018992,GBRI018995,GBRI019350,GBRI019353,GBRI024638,GBRI030866,GBRI037443,GBRI039195,GBRI039197	GFUI002591,GFUI004805,GFUI004807,GFUI043916,GFUI043918,GFUI047735,GFUI053300,GFUI053302	GMOY001742,GMOY001792,GMOY001793,GMOY002034,GMOY003490,GMOY004486,GMOY004520,GMOY005501,GMOY008324,GMOY010323,GMOY013093	GPAI008512,GPAI008519,GPAI015054,GPAI017416,GPAI017417,GPAI027663,GPAI029398,GPAI029400,GPAI029455,GPAI031989,GPAI045763,GPAI045765	GPPI002012,GPPI002033,GPPI013762,GPPI013763,GPPI016921,GPPI016936,GPPI036959,GPPI045866	MDOA000596,MDOA000810,MDOA000895,MDOA001743,MDOA006867,MDOA007125,MDOA007182,MDOA007989,MDOA008333,MDOA008995,MDOA010016,MDOA010159,MDOA013025,MDOA013462,MDOA014524	SCAU003060,SCAU003253,SCAU004072,SCAU004335,SCAU005813,SCAU006118,SCAU006317,SCAU006787,SCAU006821,SCAU006926,SCAU007955,SCAU010864,SCAU011391,SCAU011941,SCAU013778,SCAU014099	FBgn0029896,FBgn0030331,FBgn0037829,FBgn0038448,FBgn0040350,FBgn0051103,FBgn0051106,FBgn0051272,FBgn0053233,FBgn0053234	LLOJ001309,LLOJ001840,LLOJ002251,LLOJ003343,LLOJ003451,LLOJ003452,LLOJ004038,LLOJ006539,LLOJ006701,LLOJ008429	AAEL001087,AAEL002738,AAEL002743,AAEL005533,AAEL005849,AAEL007378,AAEL007489,AAEL009989,AAEL012098,AAEL012567,AAEL012572,AAEL013884,AAEL014910,AAEL014911,AAEL015283	AGAP000128,AGAP000732,AGAP000785,AGAP002826,AGAP004156,AGAP004157,AGAP004350,AGAP010892,AGAP012761,AGAP013063
GAUT004141,GAUT006735,GAUT040518,GAUT045901	GBRI002578,GBRI030859,GBRI031395,GBRI042113	GFUI000758,GFUI023624,GFUI049039,GFUI050023	GMOY001738,GMOY004485,GMOY006395,GMOY006886	GPAI001886,GPAI018052,GPAI031988,GPAI032192	GPPI023763,GPPI023790,GPPI028690,GPPI046817,GPPI051466	MDOA000723,MDOA010226,MDOA011017,MDOA011043	SCAU008216,SCAU010063,SCAU010341,SCAU012384	FBgn0003969,FBgn0004390,FBgn0015269,FBgn0261570	LLOJ000070,LLOJ003348,LLOJ003351,LLOJ003810,LLOJ005606,LLOJ006333,LLOJ006800	AAEL000093,AAEL000450,AAEL005847,AAEL008371	AGAP002261,AGAP002729,AGAP003140,AGAP004692
GAUT004144		GFUI050024		GPAI032004	GPPI034605	MDOA005145	SCAU014108
GAUT004145,GAUT022390,GAUT038572		GFUI034471,GFUI047115		GPAI041152	GPPI005591,GPPI005619,GPPI027239
GAUT004153		GFUI050012		GPAI032025	GPPI034615	MDOA009264	SCAU009500
GAUT004155		GFUI050014	GMOY008898	GPAI032028	GPPI034614	MDOA004459	SCAU008679
GAUT004157,GAUT027531	GBRI002596,GBRI002601	GFUI049996	GMOY008909	GPAI032011,GPAI032013	GPPI037328,GPPI037329	MDOA014994	SCAU013618	FBgn0028480	LLOJ007942	AAEL000191	AGAP028621
GAUT004158	GBRI002599	GFUI050008		GPAI032010	GPPI037330
GAUT004160		GFUI050009			GPPI037333
GAUT004165		GFUI049998		GPAI032019	GPPI037319
GAUT004166,GAUT027536,GAUT031518,GAUT038598		GFUI005448,GFUI005449,GFUI049999	GMOY008911	GPAI032020,GPAI038962,GPAI038965	GPPI029319,GPPI029320,GPPI037321		SCAU005467
GAUT004167		GFUI050000		GPAI032021
GAUT004168		GFUI049995	GMOY008910	GPAI032009	GPPI037318
GAUT004169		GFUI050002		GPAI032022	GPPI037322		SCAU011732
GAUT004170		GFUI050001,GFUI050003		GPAI032023,GPAI032024	GPPI037320,GPPI037323
GAUT004175					GPPI049071
GAUT004189,GAUT013560,GAUT029074,GAUT036515,GAUT039568	GBRI022825,GBRI041114	GFUI032019,GFUI038481,GFUI049212,GFUI049216	GMOY006695,GMOY011630	GPAI005750,GPAI020523	GPPI004305,GPPI043378,GPPI045367,GPPI049705,GPPI049707	MDOA014058	SCAU010323	FBgn0037369		AAEL000848	AGAP002600
GAUT004201,GAUT031089,GAUT036035	GBRI021414,GBRI025426,GBRI027824,GBRI037303,GBRI038509	GFUI031275,GFUI036428,GFUI053199	GMOY002021,GMOY007711,GMOY008322,GMOY008687,GMOY009560,GMOY010683	GPAI004729,GPAI011208,GPAI029306	GPPI017096,GPPI032886,GPPI048034	MDOA012488,MDOA015013	SCAU002261	FBgn0032660,FBgn0037384,FBgn0262360
GAUT004210				GPAI011186
GAUT004211				GPAI011185
GAUT004218		GFUI031265			GPPI017094
GAUT004219					GPPI017101
GAUT004225				GPAI011184
GAUT004229,GAUT008249,GAUT050967	GBRI005515	GFUI007280,GFUI008495,GFUI052201		GPAI011171,GPAI016187,GPAI040721	GPPI002638,GPPI017078,GPPI018387,GPPI018748	MDOA002474	SCAU015277	FBgn0034617
GAUT004232		GFUI008496		GPAI011172
GAUT004233					GPPI017079
GAUT004245					GPPI017065
GAUT004255,GAUT022686,GAUT033964,GAUT038524	GBRI043298	GFUI012287		GPAI020115,GPAI027063,GPAI035586	GPPI029192	MDOA002926	SCAU000223	FBgn0034744		AAEL010371	AGAP006229
GAUT004264					GPPI017045
GAUT004268				GPAI011124
GAUT004273,GAUT015472	GBRI029358,GBRI038581	GFUI001588,GFUI008438	GMOY009837	GPAI011109,GPAI048247	GPPI001057,GPPI017032	MDOA009659,MDOA014439	SCAU009720,SCAU009990	FBgn0028490,FBgn0040382
GAUT004274	GBRI038559	GFUI008439	GMOY002106	GPAI011107	GPPI017031	MDOA009602	SCAU003062	FBgn0051706
GAUT004275	GBRI018401	GFUI008437	GMOY005594	GPAI011108	GPPI017019	MDOA013955	SCAU010714,SCAU016293	FBgn0027780		AAEL012906	AGAP010071
GAUT004276		GFUI008420
GAUT004277	GBRI018393	GFUI008436	GMOY005595	GPAI011105	GPPI017028	MDOA014906	SCAU015762	FBgn0027490	LLOJ007603
GAUT004278	GBRI017037,GBRI018396	GFUI008418	GMOY005591	GPAI011089	GPPI017018	MDOA007449,MDOA014925	SCAU002334,SCAU011797	FBgn0029173	LLOJ002927,LLOJ006366,LLOJ009059	AAEL011903,AAEL012263	AGAP008429,AGAP009406
GAUT004279,GAUT045281	GBRI018397,GBRI044655	GFUI002432,GFUI008442	GMOY004563,GMOY005592	GPAI011112,GPAI014001	GPPI017016,GPPI047926	MDOA001489,MDOA002794	SCAU006728,SCAU015382	FBgn0026718,FBgn0030421	LLOJ001898,LLOJ002418	AAEL001000,AAEL011898,AAEL011901,AAEL011902	AGAP002021,AGAP009407,AGAP009414,AGAP009415,AGAP009416,AGAP009417,AGAP009418,AGAP009419
GAUT004287,GAUT009959					GPPI017020
GAUT004289	GBRI038576	GFUI008443
GAUT004292		GFUI032467	GMOY003959	GPAI015200	GPPI009630	MDOA006221,MDOA009411,MDOA014330	SCAU014559	FBgn0015803	LLOJ004094,LLOJ005630	AAEL000719	AGAP007877
GAUT004296				GPAI015202
GAUT004301,GAUT017487	GBRI042394			GPAI015220,GPAI024802		MDOA015145	SCAU004970	FBgn0037030
GAUT004311	GBRI036522	GFUI032492	GMOY012239	GPAI015219	GPPI009646	MDOA000464,MDOA004405,MDOA013229,MDOA014353	SCAU000652,SCAU004531,SCAU011615,SCAU014325	FBgn0026394,FBgn0026396,FBgn0030298,FBgn0033422		AAEL005489,AAEL006345	AGAP002639,AGAP002640
GAUT004314		GFUI034531		GPAI015224
GAUT004320	GBRI036510	GFUI032483		GPAI015232	GPPI009645	MDOA001108	SCAU012569	FBgn0014033,FBgn0020376,FBgn0020377,FBgn0031547	LLOJ009957	AAEL006355,AAEL006361	AGAP011974
GAUT004321,GAUT004328,GAUT004388,GAUT028622,GAUT049728,GAUT049729,GAUT050822,GAUT050835,GAUT050836,GAUT050837	GBRI011613,GBRI011626,GBRI011654,GBRI032129,GBRI036537,GBRI036595,GBRI037732	GFUI030460,GFUI030461,GFUI030462,GFUI032507,GFUI032542,GFUI033088,GFUI033102,GFUI033103,GFUI033130	GMOY001603,GMOY003098,GMOY005123,GMOY005186,GMOY010204,GMOY010205,GMOY011198	GPAI006655,GPAI015237,GPAI021237,GPAI036690,GPAI036702,GPAI036717,GPAI047745	GPPI009658,GPPI009659,GPPI009707,GPPI018672,GPPI038535,GPPI038557,GPPI048441,GPPI048442,GPPI051485	MDOA004520,MDOA006589,MDOA009967,MDOA014048,MDOA014653	SCAU001074,SCAU003754,SCAU006372,SCAU006455,SCAU007271,SCAU012138,SCAU012489	FBgn0000547,FBgn0024189,FBgn0029082,FBgn0051774,FBgn0262509	LLOJ003267,LLOJ004798,LLOJ009838	AAEL003169,AAEL003853,AAEL004098,AAEL004133	AGAP010184,AGAP010186,AGAP010742,AGAP010746,AGAP012343,AGAP012716
GAUT004322					GPPI009643
GAUT004337,GAUT004341,GAUT004389,GAUT004390	GBRI036547,GBRI036597	GFUI032508,GFUI032510,GFUI032543,GFUI032546	GMOY001604	GPAI015249,GPAI015251,GPAI015252,GPAI021245,GPAI021250	GPPI009660,GPPI009661,GPPI009708,GPPI009709				LLOJ001731	AAEL003167
GAUT004340				GPAI015250
GAUT004359				GPAI015260
GAUT004370					GPPI009695
GAUT004374,GAUT028755,GAUT044968,GAUT050062,GAUT051233	GBRI004880,GBRI012254,GBRI016394,GBRI020571,GBRI020634,GBRI021737,GBRI022381,GBRI026515,GBRI032740,GBRI033709	GFUI024990,GFUI032523,GFUI039123,GFUI039484,GFUI051049	GMOY000905,GMOY003721,GMOY004833,GMOY004834,GMOY010005,GMOY010176	GPAI006205,GPAI021204,GPAI021207,GPAI030235,GPAI031418	GPPI000458,GPPI009565,GPPI009687,GPPI040888,GPPI043051,GPPI046472	MDOA003050,MDOA003428,MDOA007137	SCAU003221,SCAU003961,SCAU007772	FBgn0002567,FBgn0020255,FBgn0036497,FBgn0037364	LLOJ001649,LLOJ005965	AAEL001524,AAEL006880,AAEL009287	AGAP007654,AGAP007699,AGAP011565
GAUT004394				GPAI021259
GAUT004395				GPAI021256
GAUT004396				GPAI021264
GAUT004408					GPPI030793
GAUT004412,GAUT029728
GAUT004418		GFUI022022,GFUI043262	GMOY009188		GPPI040196,GPPI050427	MDOA012611	SCAU013582	FBgn0034299	LLOJ006095	AAEL001246	AGAP005260
GAUT004419		GFUI022021	GMOY009186	GPAI022392	GPPI030810	MDOA006680	SCAU004024	FBgn0031632	LLOJ004266	AAEL009818	AGAP012518
GAUT004420	GBRI038933	GFUI022008	GMOY009185	GPAI022401	GPPI030796	MDOA002064	SCAU002685	FBgn0032871	LLOJ004265
GAUT004421,GAUT041482	GBRI013811,GBRI038908	GFUI019970,GFUI022031	GMOY009189,GMOY010049	GPAI022403,GPAI023680	GPPI015980,GPPI030821	MDOA002218,MDOA014740	SCAU001539,SCAU007948	FBgn0031633,FBgn0037293	LLOJ004109,LLOJ004267	AAEL000605,AAEL013783,AAEL014396	AGAP009724,AGAP011767
GAUT004435			GMOY009187
GAUT004439,GAUT041456	GBRI038926	GFUI022019	GMOY009193	GPAI022400	GPPI030809		SCAU006839	FBgn0032401
GAUT004440,GAUT013262	GBRI015109,GBRI038927	GFUI007508,GFUI022023	GMOY003468,GMOY009192	GPAI022394,GPAI032347,GPAI036120	GPPI000396,GPPI022557	MDOA000547,MDOA014561	SCAU010873,SCAU015103	FBgn0032402,FBgn0036560	LLOJ008627	AAEL001241,AAEL010678	AGAP006088,AGAP007284
GAUT004441,GAUT047669	GBRI038911,GBRI043520	GFUI022020,GFUI042337,GFUI042523	GMOY005445	GPAI022398,GPAI043750	GPPI004385,GPPI029899,GPPI030811,GPPI049316	MDOA010072,MDOA011407	SCAU010621,SCAU012290	FBgn0032449,FBgn0037845,FBgn0037846	LLOJ003998,LLOJ010463	AAEL012085,AAEL013218,AAEL017458	AGAP006349,AGAP012955
GAUT004442	GBRI038913	GFUI022027	GMOY009196	GPAI022393	GPPI030812	MDOA008275	SCAU003093	FBgn0032398	LLOJ008626	AAEL007891	AGAP009546
GAUT004443,GAUT014789,GAUT016430,GAUT028489,GAUT047583	GBRI009654,GBRI011192,GBRI031242,GBRI038912,GBRI039290	GFUI022025,GFUI023176,GFUI025803,GFUI040309,GFUI054193	GMOY007381,GMOY009190,GMOY009894,GMOY010388,GMOY012083	GPAI018568,GPAI022395,GPAI023842,GPAI035789,GPAI049080	GPPI030594,GPPI030814,GPPI052275	MDOA004987,MDOA008394,MDOA012062,MDOA013328,MDOA013891,MDOA014766	SCAU001920,SCAU005790,SCAU009637,SCAU011604,SCAU016348	FBgn0002778,FBgn0028425,FBgn0030574,FBgn0039487,FBgn0039844	LLOJ000263,LLOJ003190,LLOJ004765,LLOJ006547,LLOJ008130,LLOJ008706	AAEL002063,AAEL002525,AAEL002557,AAEL003387,AAEL003919,AAEL008142,AAEL008406,AAEL014161	AGAP001627,AGAP001870,AGAP003425,AGAP005653,AGAP011386,AGAP012643,AGAP013073
GAUT004444,GAUT027356	GBRI007289,GBRI020662,GBRI038915	GFUI003209,GFUI022024	GMOY009200,GMOY010888	GPAI006180,GPAI022396	GPPI040378,GPPI042324,GPPI049317	MDOA002377,MDOA015449	SCAU000329,SCAU001743	FBgn0023388,FBgn0035060	LLOJ003802,LLOJ008502,LLOJ008503,LLOJ009823	AAEL001473,AAEL007950	AGAP009037,AGAP009189
GAUT004445,GAUT006508,GAUT007442,GAUT011830,GAUT013051,GAUT013105,GAUT014101,GAUT015335,GAUT015353,GAUT018682,GAUT018769,GAUT024229,GAUT026274,GAUT026433,GAUT029977,GAUT037027,GAUT037580,GAUT039390,GAUT040134,GAUT043121,GAUT043316,GAUT043923,GAUT044811,GAUT045273,GAUT045533,GAUT050465	GBRI008022,GBRI010684,GBRI013589,GBRI015087,GBRI017861,GBRI018258,GBRI020767,GBRI021069,GBRI021085,GBRI024759,GBRI030301,GBRI034872,GBRI035112,GBRI036816,GBRI038914,GBRI040580,GBRI041359,GBRI041782,GBRI042298,GBRI044753	GFUI000680,GFUI001746,GFUI002421,GFUI007241,GFUI007492,GFUI011217,GFUI012570,GFUI013427,GFUI013778,GFUI013876,GFUI017401,GFUI022029,GFUI033707,GFUI034721,GFUI035224,GFUI040868,GFUI043770,GFUI045036,GFUI045684,GFUI046092,GFUI050076	GMOY000381,GMOY001668,GMOY002240,GMOY002503,GMOY002766,GMOY003200,GMOY003613,GMOY003628,GMOY003673,GMOY004063,GMOY004140,GMOY004249,GMOY004279,GMOY005275,GMOY006815,GMOY007396,GMOY007591,GMOY007834,GMOY008637,GMOY009501,GMOY009727,GMOY010605,GMOY010859,GMOY011644,GMOY012233	GPAI011753,GPAI014004,GPAI015601,GPAI018161,GPAI018414,GPAI018419,GPAI019029,GPAI019373,GPAI020584,GPAI021893,GPAI022397,GPAI026443,GPAI026536,GPAI030827,GPAI035733,GPAI037970,GPAI038505,GPAI039035,GPAI041756,GPAI043143,GPAI044615	GPPI000409,GPPI001216,GPPI001480,GPPI002656,GPPI004668,GPPI005219,GPPI009899,GPPI012848,GPPI013992,GPPI022572,GPPI024332,GPPI025536,GPPI027164,GPPI030815,GPPI031686,GPPI032279,GPPI034090,GPPI034946,GPPI044906,GPPI046356,GPPI047430,GPPI049318,GPPI050181,GPPI050791	MDOA000054,MDOA001359,MDOA001831,MDOA002081,MDOA003381,MDOA003835,MDOA003900,MDOA005755,MDOA006147,MDOA006347,MDOA006500,MDOA007648,MDOA008048,MDOA008595,MDOA009019,MDOA009107,MDOA009757,MDOA012950,MDOA013060,MDOA013819,MDOA014344,MDOA014382,MDOA014821,MDOA015419	SCAU000118,SCAU000609,SCAU001510,SCAU001568,SCAU001683,SCAU002675,SCAU003008,SCAU005034,SCAU005692,SCAU005822,SCAU006308,SCAU006644,SCAU007062,SCAU008471,SCAU011236,SCAU012696,SCAU014565,SCAU014576,SCAU014593,SCAU014612,SCAU016326,SCAU016388	FBgn0005322,FBgn0013563,FBgn0015282,FBgn0016983,FBgn0020369,FBgn0024992,FBgn0027605,FBgn0028684,FBgn0028685,FBgn0028686,FBgn0028687,FBgn0028868,FBgn0029656,FBgn0031519,FBgn0032450,FBgn0033564,FBgn0034792,FBgn0035443,FBgn0036224,FBgn0036702,FBgn0037375,FBgn0037742,FBgn0039141,FBgn0039788,FBgn0040208,FBgn0261014	LLOJ000772,LLOJ001023,LLOJ001817,LLOJ001892,LLOJ002023,LLOJ002673,LLOJ003275,LLOJ005007,LLOJ005520,LLOJ007146,LLOJ008625,LLOJ009319,LLOJ009756,LLOJ009785,LLOJ010509	AAEL000081,AAEL000346,AAEL000583,AAEL000836,AAEL000895,AAEL002508,AAEL002938,AAEL004563,AAEL005454,AAEL006182,AAEL007297,AAEL007637,AAEL007899,AAEL008565,AAEL008715,AAEL009254,AAEL009721,AAEL010585,AAEL012095,AAEL012364,AAEL012943,AAEL013676,AAEL013841,AAEL014723,AAEL017568,AAEL018190	AGAP000560,AGAP000616,AGAP000625,AGAP001407,AGAP001612,AGAP001783,AGAP002334,AGAP003008,AGAP003215,AGAP003216,AGAP004012,AGAP005630,AGAP006205,AGAP006949,AGAP007243,AGAP007769,AGAP009548,AGAP009625,AGAP009973,AGAP010924,AGAP011174,AGAP011557,AGAP011652,AGAP012655
GAUT004446		GFUI022028	GMOY009198	GPAI022399	GPPI030816,GPPI049319	MDOA010306	SCAU001899	FBgn0032447	LLOJ003027	AAEL005449	AGAP007832
GAUT004447	GBRI038916	GFUI022032,GFUI047970	GMOY009197	GPAI022402	GPPI019643,GPPI030822	MDOA014101	SCAU007611	FBgn0032446		AAEL017155
GAUT004448,GAUT027005	GBRI005076,GBRI038909	GFUI006619,GFUI022033,GFUI022034	GMOY000411,GMOY009199	GPAI022404,GPAI036300	GPPI030823,GPPI036323,GPPI049314	MDOA009265,MDOA014830	SCAU002081,SCAU016314	FBgn0028895	LLOJ000422	AAEL008493,AAEL008838,AAEL011887	AGAP007956,AGAP009120,AGAP009130
GAUT004453		GFUI022042
GAUT004457,GAUT004496,GAUT015886		GFUI012045,GFUI022044,GFUI023455	GMOY003728	GPAI000486,GPAI009585,GPAI017387	GPPI003535,GPPI011795,GPPI049320	MDOA001176,MDOA008715	SCAU007348,SCAU008147	FBgn0003411
GAUT004462				GPAI000482
GAUT004497				GPAI017388	GPPI003515
GAUT004498					GPPI003514
GAUT004501,GAUT004799,GAUT020002,GAUT029659	GBRI001906,GBRI036062,GBRI038822	GFUI015517,GFUI017935,GFUI023442,GFUI045242	GMOY002264,GMOY006250,GMOY006753	GPAI003194,GPAI016224,GPAI017415	GPPI003500,GPPI041932,GPPI046716	MDOA001806,MDOA004482,MDOA005454,MDOA007849,MDOA008957,MDOA010458	SCAU006309,SCAU007245,SCAU014700	FBgn0026787,FBgn0028703,FBgn0040297	LLOJ003068,LLOJ003895,LLOJ008581	AAEL001503,AAEL002051,AAEL002735,AAEL004485	AGAP008718,AGAP009036,AGAP009446
GAUT004511		GFUI023447		GPAI017429	GPPI050946
GAUT004512		GFUI023443		GPAI017402	GPPI050983
GAUT004524		GFUI017397			GPPI034318				LLOJ006729	AAEL001531	AGAP011555
GAUT004525	GBRI035249	GFUI017395							LLOJ004277
GAUT004535				GPAI003703
GAUT004536		GFUI023861,GFUI050339			GPPI018515
GAUT004557	GBRI035287	GFUI023849		GPAI015349	GPPI018500
GAUT004559		GFUI023850		GPAI015345	GPPI018502
GAUT004566		GFUI023844	GMOY009376	GPAI015338	GPPI018496
GAUT004577,GAUT011048,GAUT011050,GAUT015900,GAUT015903,GAUT015905,GAUT029657,GAUT047105	GBRI001930,GBRI019657,GBRI020470,GBRI027286,GBRI027291,GBRI035296,GBRI039820	GFUI000239,GFUI012027,GFUI012030,GFUI013132,GFUI013147,GFUI017943,GFUI017945,GFUI023843	GMOY001108,GMOY002100,GMOY003039,GMOY004823,GMOY006750,GMOY009375	GPAI009564,GPAI009575,GPAI009911,GPAI009914,GPAI015325,GPAI016222,GPAI035418	GPPI003091,GPPI003093,GPPI006627,GPPI011799,GPPI011805,GPPI018499,GPPI019901	MDOA002969,MDOA003154,MDOA005257,MDOA010962,MDOA012595,MDOA013933	SCAU000052,SCAU001295,SCAU005457,SCAU009826,SCAU010463,SCAU014584	FBgn0032598,FBgn0034197,FBgn0051973,FBgn0052499,FBgn0260653,FBgn0261341	LLOJ005142,LLOJ005143,LLOJ005424,LLOJ006479,LLOJ007595,LLOJ007910,LLOJ007911	AAEL003419,AAEL003425,AAEL005530,AAEL005685,AAEL013059,AAEL013367	AGAP000359,AGAP008123,AGAP008512,AGAP011936,AGAP011937
GAUT004578,GAUT004585,GAUT023336,GAUT051876	GBRI020916,GBRI035317,GBRI035324,GBRI042342,GBRI042352	GFUI002658,GFUI018346,GFUI023825,GFUI023830,GFUI036238	GMOY004942,GMOY009374,GMOY010926	GPAI002661,GPAI015322,GPAI015324	GPPI018483,GPPI018485,GPPI019415,GPPI022925,GPPI047898,GPPI047899	MDOA003474,MDOA004360,MDOA004465,MDOA004697,MDOA005302,MDOA009202,MDOA010936,MDOA011504,MDOA016666	SCAU001054,SCAU001079,SCAU003115,SCAU004826,SCAU005298,SCAU005655,SCAU006262,SCAU007494,SCAU008723,SCAU013000,SCAU016153	FBgn0024277,FBgn0034194,FBgn0035802,FBgn0050440,FBgn0050456	LLOJ003137,LLOJ008006,LLOJ009035,LLOJ009145,LLOJ009639	AAEL001384,AAEL001393,AAEL001509,AAEL001519,AAEL001530,AAEL004066,AAEL012730,AAEL015597	AGAP006107,AGAP006188,AGAP011559,AGAP011560
GAUT004586	GBRI035315	GFUI023831		GPAI015329	GPPI018486
GAUT004594	GBRI035314	GFUI023827	GMOY009373	GPAI015326	GPPI018487	MDOA005193	SCAU014039	FBgn0010226	LLOJ009036,LLOJ009037	AAEL011741	AGAP010404
GAUT004595	GBRI035327	GFUI023826,GFUI048892	GMOY009371	GPAI015308	GPPI018476	MDOA003889	SCAU015058	FBgn0034186	LLOJ009041	AAEL010607,AAEL011694	AGAP010426
GAUT004596	GBRI035330	GFUI023828,GFUI048891,GFUI048894	GMOY009370	GPAI015323	GPPI018472	MDOA007068	SCAU004955	FBgn0050460			AGAP028496
GAUT004597,GAUT004613,GAUT028461,GAUT030830,GAUT033213,GAUT041973,GAUT045715	GBRI004556,GBRI014831,GBRI018952,GBRI025889,GBRI028361,GBRI035316,GBRI035344,GBRI037036	GFUI000838,GFUI002138,GFUI003424,GFUI014227,GFUI021907,GFUI022436,GFUI023824,GFUI024521,GFUI024992,GFUI026034,GFUI026431,GFUI027836,GFUI029878,GFUI036460,GFUI037257,GFUI038604,GFUI038956,GFUI042165,GFUI042777,GFUI044312,GFUI045499,GFUI046037	GMOY000302,GMOY000338,GMOY000375,GMOY000917,GMOY004852,GMOY006936,GMOY009368,GMOY009372,GMOY010750	GPAI001033,GPAI009242,GPAI015307,GPAI015321,GPAI017279	GPPI000331,GPPI010944,GPPI018471,GPPI018484,GPPI027277,GPPI042796	MDOA000186,MDOA001160,MDOA002902,MDOA010555,MDOA012040,MDOA013254,MDOA014036,MDOA014691	SCAU004688,SCAU006947,SCAU008125,SCAU011782,SCAU015142,SCAU015796,SCAU016493	FBgn0030354,FBgn0033889,FBgn0034187,FBgn0035842,FBgn0036451,FBgn0041164	LLOJ003105,LLOJ004536,LLOJ005252,LLOJ006034,LLOJ009843	AAEL008579,AAEL009393,AAEL009397,AAEL009404,AAEL009411,AAEL010693,AAEL010696,AAEL011817,AAEL013025,AAEL018177,AAEL018181	AGAP001133,AGAP005926,AGAP006939,AGAP011545,AGAP011893
GAUT004598,GAUT044725	GBRI002276	GFUI007581,GFUI048006	GMOY010665	GPAI000369	GPPI019676	MDOA001523	SCAU012089	FBgn0034307		AAEL008086,AAEL008095	AGAP010271
GAUT004599		GFUI048900		GPAI015313	GPPI018477
GAUT004600		GFUI023836		GPAI015315	GPPI018489
GAUT004603		GFUI023829,GFUI048895		GPAI015327	GPPI018470	MDOA015447	SCAU012307	FBgn0033888
GAUT004604					GPPI018474
GAUT004608	GBRI035358	GFUI027839		GPAI015300	GPPI018464	MDOA006353	SCAU016435	FBgn0021895	LLOJ006796	AAEL011101	AGAP010075
GAUT004609,GAUT021720	GBRI035342	GFUI027838	GMOY009367	GPAI015309	GPPI018463	MDOA004695	SCAU009352	FBgn0034914,FBgn0036221	LLOJ010510	AAEL000574	AGAP001613
GAUT004614	GBRI035331	GFUI048890,GFUI049921	GMOY001264	GPAI015306	GPPI018473,GPPI028262	MDOA011644	SCAU005318	FBgn0010591	LLOJ007097	AAEL003188	AGAP001724
GAUT004615	GBRI035345,GBRI035346	GFUI027835	GMOY009366	GPAI015295,GPAI015296,GPAI015297,GPAI015301	GPPI018461,GPPI018462	MDOA010039	SCAU000668	FBgn0263391	LLOJ006795	AAEL011105	AGAP004852
GAUT004621	GBRI021236	GFUI005657,GFUI018250,GFUI027803,GFUI027823,GFUI030818,GFUI033403,GFUI040763	GMOY009355	GPAI015280	GPPI002609,GPPI018450,GPPI027610,GPPI028208,GPPI034004	MDOA010132	SCAU001618	FBgn0033890		AAEL001399	AGAP007423
GAUT004622,GAUT011301,GAUT013347	GBRI035390,GBRI042506	GFUI015979,GFUI027822,GFUI046902	GMOY007497,GMOY009358,GMOY011297	GPAI015281,GPAI036072	GPPI007769,GPPI010449,GPPI018447	MDOA005386,MDOA009773,MDOA015311	SCAU004386,SCAU007175	FBgn0034442,FBgn0036211	LLOJ002612,LLOJ008788	AAEL005478,AAEL013225	AGAP011300,AGAP011314
GAUT004623,GAUT051695	GBRI000065,GBRI027363	GFUI027837,GFUI035720	GMOY007452,GMOY009362	GPAI015279,GPAI045084	GPPI018448,GPPI020378,GPPI020646	MDOA000130,MDOA007161,MDOA013470	SCAU000170,SCAU012230	FBgn0032771,FBgn0034454	LLOJ000944,LLOJ008791	AAEL004872,AAEL005465	AGAP003071,AGAP011313
GAUT004624,GAUT044329	GBRI016318,GBRI021240	GFUI027800,GFUI034162	GMOY009351,GMOY009658	GPAI023593,GPAI027118	GPPI008823,GPPI035665	MDOA001505	SCAU009406	FBgn0024285	LLOJ006756	AAEL011568	AGAP002265
GAUT004625		GFUI027816	GMOY009361	GPAI015277	GPPI018444	MDOA003768	SCAU002737	FBgn0040732	LLOJ008785	AAEL005474	AGAP011317
GAUT004626,GAUT006926,GAUT007500,GAUT039567	GBRI000073,GBRI000076,GBRI016130	GFUI000791,GFUI027818,GFUI052553	GMOY006295,GMOY008634,GMOY008635,GMOY009218,GMOY009357,GMOY011897	GPAI000872,GPAI015275,GPAI042748	GPPI018443,GPPI022405,GPPI049917	MDOA012731	SCAU014044	FBgn0036222,FBgn0261439	LLOJ005531	AAEL010608,AAEL011683	AGAP010429
GAUT004627,GAUT007535,GAUT014527,GAUT019733,GAUT021606,GAUT039563	GBRI002516,GBRI012165,GBRI021241,GBRI032546	GFUI000594,GFUI021233,GFUI026885,GFUI027819,GFUI031099,GFUI034372,GFUI044092,GFUI045964	GMOY009356,GMOY011975,GMOY012147	GPAI000830,GPAI007259,GPAI015276,GPAI022579,GPAI039673	GPPI006053,GPPI006099,GPPI013167,GPPI018442,GPPI023472,GPPI033352,GPPI040555,GPPI045721,GPPI046893,GPPI048670,GPPI048776,GPPI050571	MDOA001804,MDOA002189,MDOA005479,MDOA009383	SCAU001063,SCAU001345,SCAU005508,SCAU006638,SCAU016213	FBgn0002524,FBgn0020764,FBgn0036208,FBgn0086532	LLOJ004067,LLOJ005329,LLOJ005536	AAEL000706,AAEL007787,AAEL010610,AAEL012318	AGAP003184,AGAP005781,AGAP007941,AGAP010427
GAUT004628		GFUI027802	GMOY009352,GMOY009354,GMOY011585	GPAI027119	GPPI035664	MDOA002449	SCAU014719	FBgn0050122	LLOJ007658	AAEL011089	AGAP005305
GAUT004629	GBRI027358	GFUI017290,GFUI027834,GFUI035909,GFUI035910	GMOY009364	GPAI015292	GPPI018459,GPPI027307,GPPI027308,GPPI043311	MDOA011684	SCAU006413	FBgn0053138	LLOJ005533	AAEL010602,AAEL011686	AGAP010428
GAUT004630	GBRI021239	GFUI000384,GFUI027824	GMOY009349	GPAI027121	GPPI035661,GPPI046382	MDOA013102	SCAU016105	FBgn0003162	LLOJ006460	AAEL002261	AGAP006441
GAUT004632,GAUT004634,GAUT007196,GAUT039465,GAUT042454	GBRI003187,GBRI027361,GBRI035389,GBRI041367	GFUI015867,GFUI026018,GFUI027817,GFUI027827,GFUI037643,GFUI049924	GMOY002616,GMOY006961,GMOY009359,GMOY011659	GPAI006165,GPAI015278,GPAI015282,GPAI037915,GPAI037916	GPPI018441,GPPI020889,GPPI028266,GPPI029786,GPPI033809,GPPI047436,GPPI047884	MDOA000224,MDOA003343,MDOA003446,MDOA006990,MDOA009896	SCAU001111,SCAU002276,SCAU002835,SCAU006139,SCAU009174,SCAU010033,SCAU014427	FBgn0033717,FBgn0037547,FBgn0037548,FBgn0038803,FBgn0039341,FBgn0260779	LLOJ002459,LLOJ002976,LLOJ003712,LLOJ004829,LLOJ006163,LLOJ008786	AAEL001173,AAEL002766,AAEL005477,AAEL006181,AAEL009925,AAEL014361	AGAP001699,AGAP002377,AGAP004057,AGAP009617,AGAP011315,AGAP013161
GAUT004633						MDOA008819		FBgn0033802
GAUT004635	GBRI027367	GFUI027829	GMOY009360	GPAI015286	GPPI018452	MDOA014543	SCAU013882	FBgn0031157,FBgn0033716	LLOJ008787	AAEL005475	AGAP011316
GAUT004636,GAUT032709,GAUT032710	GBRI021243,GBRI041905	GFUI027826,GFUI032247,GFUI032248	GMOY009348,GMOY009413	GPAI027125,GPAI033112,GPAI033113	GPPI035666,GPPI044959,GPPI044960	MDOA000743,MDOA001918	SCAU000622,SCAU012103	FBgn0032176,FBgn0034844,FBgn0037985,FBgn0039812,FBgn0262002			AGAP028543
GAUT004646,GAUT035058	GBRI040756	GFUI026561	GMOY010533	GPAI015298		MDOA011489,MDOA016587	SCAU013142	FBgn0003870,FBgn0028991		AAEL003947
GAUT004647		GFUI034165	GMOY009350
GAUT004648		GFUI027832		GPAI027133
GAUT004649					GPPI018453
GAUT004653	GBRI005499	GFUI019864	GMOY001169	GPAI007677	GPPI026449	MDOA009753	SCAU004832	FBgn0035522	LLOJ001876		AGAP009008
GAUT004657	GBRI005506			GPAI007679	GPPI026450
GAUT004658	GBRI005508
GAUT004659,GAUT026780
GAUT004667		GFUI025469	GMOY006576	GPAI007662	GPPI026459
GAUT004668				GPAI007668	GPPI026460
GAUT004696	GBRI038432	GFUI020768	GMOY005723		GPPI026494	MDOA006505	SCAU000997	FBgn0010422,FBgn0030663	LLOJ004710	AAEL001496	AGAP009035
GAUT004697	GBRI038436	GFUI020770	GMOY005722	GPAI007630	GPPI026505	MDOA012341	SCAU007370	FBgn0021856	LLOJ004712	AAEL010141	AGAP008876
GAUT004698					GPPI026509
GAUT004699	GBRI038439				GPPI026496
GAUT004701,GAUT004702,GAUT004703,GAUT022321,GAUT024176,GAUT024190,GAUT027065,GAUT029634,GAUT038812,GAUT039650	GBRI015689,GBRI019565,GBRI028755,GBRI038438,GBRI038443,GBRI038447,GBRI039703,GBRI041395	GFUI010734,GFUI025449,GFUI025450,GFUI029076,GFUI029143,GFUI033387,GFUI045846	GMOY002078,GMOY005720,GMOY006123,GMOY009139,GMOY010390,GMOY011665	GPAI007639,GPAI012029,GPAI035785,GPAI036407,GPAI036918,GPAI037837	GPPI026481,GPPI026507,GPPI026508,GPPI028183,GPPI029644,GPPI030610,GPPI042615,GPPI047764	MDOA001034,MDOA005689,MDOA005973,MDOA014818,MDOA015155,MDOA015275	SCAU000142,SCAU000902,SCAU001839,SCAU006231,SCAU007722,SCAU007975,SCAU011313	FBgn0025693,FBgn0028516,FBgn0035432,FBgn0037000,FBgn0037875,FBgn0051860	LLOJ000079,LLOJ002661,LLOJ005058,LLOJ005285,LLOJ008458	AAEL000077,AAEL001239,AAEL008693,AAEL010511,AAEL010902,AAEL011256,AAEL014902	AGAP004461,AGAP005918,AGAP008982,AGAP009005,AGAP010794
GAUT004705,GAUT009945,GAUT014102,GAUT015170,GAUT018782,GAUT021160,GAUT025322,GAUT027201,GAUT027216,GAUT033089,GAUT034930,GAUT034931,GAUT036589,GAUT037009,GAUT037011,GAUT037013,GAUT044787,GAUT048431,GAUT048471	GBRI003239,GBRI005140,GBRI008143,GBRI018402,GBRI023990,GBRI024761,GBRI032448,GBRI035537,GBRI038433,GBRI039838,GBRI040582,GBRI043210,GBRI043559,GBRI043569,GBRI043915,GBRI043923	GFUI002852,GFUI002853,GFUI005085,GFUI008419,GFUI011193,GFUI013885,GFUI015890,GFUI016072,GFUI020766,GFUI026153,GFUI026687,GFUI027620,GFUI028843,GFUI028858,GFUI030649,GFUI030650,GFUI031628,GFUI041106	GMOY000607,GMOY000852,GMOY001722,GMOY002606,GMOY002696,GMOY005703,GMOY006459,GMOY008690,GMOY008802,GMOY008852,GMOY009519,GMOY009902,GMOY010993,GMOY011457,GMOY012059	GPAI004909,GPAI007631,GPAI011091,GPAI012385,GPAI018183,GPAI020032,GPAI023281,GPAI028227,GPAI028691,GPAI028692,GPAI030810,GPAI035411,GPAI040204,GPAI040411,GPAI040414,GPAI043876	GPPI001669,GPPI001670,GPPI006634,GPPI006635,GPPI007973,GPPI008170,GPPI021720,GPPI026495,GPPI027167,GPPI028033,GPPI028034,GPPI031794,GPPI031795,GPPI032039,GPPI032040,GPPI032251,GPPI036046,GPPI038439,GPPI046127,GPPI047656,GPPI051144,GPPI051253	MDOA001022,MDOA003388,MDOA003715,MDOA005253,MDOA007086,MDOA007370,MDOA007664,MDOA010158,MDOA010529,MDOA012301,MDOA012926,MDOA013073,MDOA014490,MDOA014670,MDOA015364	SCAU000020,SCAU000101,SCAU001652,SCAU002301,SCAU003006,SCAU003675,SCAU004049,SCAU008170,SCAU008197,SCAU009584,SCAU010784,SCAU012926,SCAU013164,SCAU014561,SCAU015319,SCAU015727	FBgn0000317,FBgn0002938,FBgn0010246,FBgn0011225,FBgn0026059,FBgn0039157,FBgn0040299,FBgn0086347,FBgn0261397,FBgn0262029,FBgn0263705,FBgn0264695,FBgn0265434,FBgn0267431	LLOJ001361,LLOJ001524,LLOJ002537,LLOJ004343,LLOJ004449,LLOJ004588,LLOJ005539,LLOJ006164,LLOJ007261,LLOJ007518,LLOJ009290,LLOJ009433,LLOJ009501,LLOJ010051	AAEL000596,AAEL001220,AAEL001411,AAEL002868,AAEL004227,AAEL005656,AAEL005733,AAEL008610,AAEL009357,AAEL009991,AAEL011436,AAEL011905,AAEL012449,AAEL012631,AAEL012922,AAEL018321	AGAP000776,AGAP003327,AGAP004000,AGAP004403,AGAP005213,AGAP006479,AGAP007523,AGAP009730,AGAP009933,AGAP010147,AGAP010160,AGAP011138,AGAP011726,AGAP028115,AGAP028125
GAUT004706,GAUT015802,GAUT017961,GAUT022582,GAUT023451,GAUT035529	GBRI006924,GBRI015263,GBRI021664,GBRI034012,GBRI035741,GBRI038454	GFUI018878,GFUI020780,GFUI023315,GFUI034343,GFUI044333,GFUI051705	GMOY005308,GMOY006154,GMOY006726,GMOY006871,GMOY007432,GMOY010121	GPAI012830,GPAI034459,GPAI037358,GPAI046963,GPAI047535	GPPI003399,GPPI010326,GPPI011755,GPPI028828,GPPI034159,GPPI046126	MDOA002003,MDOA007070,MDOA009536,MDOA010119,MDOA012025,MDOA015265	SCAU007419,SCAU007604,SCAU008669,SCAU012606,SCAU013962,SCAU015266	FBgn0031741,FBgn0031835,FBgn0039240,FBgn0259175,FBgn0263780,FBgn0266354	LLOJ000705,LLOJ000723,LLOJ001776,LLOJ001903,LLOJ002470,LLOJ006247,LLOJ009293,LLOJ010019	AAEL004793,AAEL007438,AAEL007448,AAEL007764,AAEL008373,AAEL010912,AAEL015110,AAEL015386,AAEL017387	AGAP000848,AGAP003138,AGAP005043,AGAP008176,AGAP008764,AGAP011584
GAUT004707	GBRI038435	GFUI006400,GFUI020771,GFUI045248,GFUI045259	GMOY005436	GPAI007629	GPPI000532,GPPI046723	MDOA002342	SCAU007420	FBgn0004837	LLOJ000758,LLOJ000759	AAEL006419	AGAP008935
GAUT004722,GAUT010636	GBRI007078,GBRI020321	GFUI020802	GMOY002157	GPAI005844,GPAI012864	GPPI034241,GPPI035285	MDOA014002	SCAU016357		LLOJ000162
GAUT004723	GBRI007080	GFUI020791	GMOY013063	GPAI012837	GPPI035286	MDOA010727	SCAU011660	FBgn0031474	LLOJ007924	AAEL004534	AGAP009181
GAUT004726,GAUT008732,GAUT012765,GAUT019270,GAUT027329,GAUT027827,GAUT027837,GAUT027842,GAUT027843,GAUT035260,GAUT035932,GAUT037162,GAUT046060,GAUT046062,GAUT046296,GAUT049266	GBRI006146,GBRI007055,GBRI009197,GBRI015769,GBRI015770,GBRI015779,GBRI018988,GBRI020683,GBRI020712,GBRI020714,GBRI024948,GBRI029848	GFUI000887,GFUI002820,GFUI002821,GFUI003181,GFUI004974,GFUI009502,GFUI018311,GFUI022713,GFUI022715,GFUI022716,GFUI039833,GFUI039840,GFUI040536,GFUI042302,GFUI053301	GMOY002035,GMOY002994,GMOY003843,GMOY005165,GMOY006180,GMOY006317,GMOY006342,GMOY006344,GMOY006345,GMOY006978,GMOY010875,GMOY010881	GPAI004222,GPAI010405,GPAI012860,GPAI019533,GPAI029269,GPAI029401,GPAI029769,GPAI031810,GPAI031817,GPAI035464,GPAI035465,GPAI035466,GPAI035467,GPAI045204	GPPI004339,GPPI010304,GPPI016935,GPPI023843,GPPI028347,GPPI035287,GPPI037769,GPPI037775,GPPI040233,GPPI040235,GPPI040236,GPPI040237,GPPI042333,GPPI047168,GPPI049298	MDOA001035,MDOA002020,MDOA003158,MDOA005401,MDOA005899,MDOA006272,MDOA006392,MDOA006435,MDOA007739,MDOA011181,MDOA012309,MDOA012965,MDOA013264,MDOA013368,MDOA014430,MDOA014760,MDOA015426	SCAU000586,SCAU001596,SCAU001950,SCAU005764,SCAU006914,SCAU007276,SCAU007525,SCAU008426,SCAU009231,SCAU009461,SCAU011219,SCAU012333,SCAU015322,SCAU015632,SCAU015666	FBgn0002939,FBgn0010435,FBgn0015924,FBgn0025697,FBgn0027562,FBgn0031969,FBgn0031970,FBgn0035090,FBgn0035091,FBgn0035290,FBgn0035815,FBgn0051741,FBgn0058006,FBgn0260004	LLOJ000961,LLOJ005958,LLOJ006554,LLOJ008148,LLOJ008149,LLOJ008163,LLOJ008936,LLOJ009894,LLOJ009896	AAEL000227,AAEL000234,AAEL000256,AAEL002741,AAEL005374,AAEL005979,AAEL005981,AAEL007748,AAEL008370,AAEL009420,AAEL009423,AAEL009432,AAEL011222	AGAP000016,AGAP002451,AGAP002738,AGAP003373,AGAP004643,AGAP004845,AGAP004846,AGAP004847,AGAP005716,AGAP005725,AGAP008179,AGAP010132,AGAP010133,AGAP012849
GAUT004727	GBRI007075	GFUI020799	GMOY003773,GMOY012353,GMOY012354	GPAI012866	GPPI035299	MDOA001418	SCAU002172	FBgn0002590,FBgn0038277	LLOJ004112	AAEL013021,AAEL013625	AGAP008329,AGAP012939
GAUT004728	GBRI007073	GFUI020795	GMOY007567	GPAI012842	GPPI035297	MDOA012403	SCAU006101	FBgn0039972	LLOJ009202	AAEL001666	AGAP007823
GAUT004731,GAUT004732	GBRI007074	GFUI020797	GMOY005745	GPAI012841	GPPI035298	MDOA013072	SCAU010284	FBgn0051694	LLOJ005831	AAEL002175	AGAP001032,AGAP012224
GAUT004733		GFUI020803	GMOY005746	GPAI012844	GPPI035278	MDOA011205	SCAU003572	FBgn0031476
GAUT004740		GFUI020810
GAUT004743	GBRI038708	GFUI049262	GMOY007914	GPAI000011	GPPI007612	MDOA004413,MDOA012013	SCAU010164	FBgn0032428		AAEL003268,AAEL010551	AGAP009881
GAUT004744	GBRI038719		GMOY007913	GPAI000015	GPPI007613	MDOA009368	SCAU013838	FBgn0032429	LLOJ007622	AAEL003215,AAEL010546	AGAP009882
GAUT004749,GAUT030536	GBRI013886	GFUI002022,GFUI049265	GMOY007915	GPAI000013,GPAI047196	GPPI007615,GPPI048584	MDOA010913	SCAU016382
GAUT004750,GAUT030793,GAUT030808	GBRI038709	GFUI049253,GFUI049254	GMOY003759	GPAI000007,GPAI000012	GPPI007616,GPPI007617	MDOA015298	SCAU010700	FBgn0043841
GAUT004751				GPAI000022
GAUT004752,GAUT006279,GAUT010598,GAUT018316,GAUT018440,GAUT018465,GAUT022130,GAUT022433	GBRI038710	GFUI049264	GMOY004857	GPAI000025,GPAI004609	GPPI007614	MDOA004546	SCAU011522	FBgn0029079		AAEL010245	AGAP011245
GAUT004753	GBRI038728	GFUI049261	GMOY004856	GPAI000024	GPPI007633	MDOA015343	SCAU004606	FBgn0263113	LLOJ007735	AAEL007276,AAEL013947	AGAP028647
GAUT004763,GAUT035239,GAUT035240,GAUT035242,GAUT035243,GAUT035258,GAUT043251,GAUT046085,GAUT046521,GAUT047426	GBRI007082,GBRI022300,GBRI038729	GFUI010994,GFUI020514,GFUI023507,GFUI049281,GFUI049447,GFUI049450	GMOY000335,GMOY003674,GMOY004125,GMOY010584	GPAI001770,GPAI016985,GPAI030165,GPAI030166,GPAI030168,GPAI040226	GPPI007634,GPPI035210,GPPI035212,GPPI035214,GPPI037088,GPPI046932	MDOA000509,MDOA002613,MDOA002968,MDOA003063,MDOA003342,MDOA009267,MDOA014278,MDOA016940	SCAU002388,SCAU004614,SCAU007309,SCAU013846,SCAU014519	FBgn0264493	LLOJ005837	AAEL005512	AGAP003428
GAUT004764	GBRI038741	GFUI049296			GPPI007650	MDOA004969
GAUT004769		GFUI049300			GPPI007651
GAUT004775,GAUT004779,GAUT013174,GAUT023751,GAUT034351	GBRI019546,GBRI020410,GBRI038768	GFUI004606,GFUI007600,GFUI030178,GFUI049303,GFUI049304	GMOY010301,GMOY010672,GMOY012075,GMOY012363	GPAI000047,GPAI000057,GPAI013291,GPAI036194	GPPI007665,GPPI007666,GPPI022495,GPPI043342,GPPI044769,GPPI049969	MDOA004574,MDOA008466,MDOA008565,MDOA009713,MDOA010238	SCAU001676,SCAU008177,SCAU008377,SCAU014257	FBgn0033958,FBgn0034093,FBgn0036191,FBgn0051663	LLOJ000124,LLOJ003741,LLOJ008253,LLOJ009778	AAEL000474,AAEL011465,AAEL012205,AAEL013039,AAEL013041,AAEL018340	AGAP002043,AGAP003204,AGAP005188,AGAP010048
GAUT004780		GFUI049305		GPAI000060	GPPI007673	MDOA009079	SCAU008087	FBgn0259176	LLOJ002601,LLOJ002602		AGAP010044
GAUT004781		GFUI049325	GMOY005766	GPAI000061	GPPI007672
GAUT004785	GBRI038769			GPAI000074	GPPI007674
GAUT004787	GBRI038770
GAUT004789		GFUI049324	GMOY006862	GPAI000062	GPPI007684
GAUT004790	GBRI038773	GFUI049326		GPAI000063	GPPI007685		SCAU005545
GAUT004796	GBRI038805	GFUI023434	GMOY000639	GPAI017412	GPPI003484	MDOA008008	SCAU006315	FBgn0032261	LLOJ001333	AAEL010339	AGAP008425
GAUT004797,GAUT004803,GAUT006588,GAUT013072,GAUT013090,GAUT019932	GBRI024592,GBRI026625,GBRI031424,GBRI038803,GBRI038806,GBRI042772	GFUI012584,GFUI012588,GFUI012655,GFUI038863,GFUI049335,GFUI049349	GMOY000634,GMOY004042,GMOY007386,GMOY008266,GMOY008267	GPAI017414,GPAI026556,GPAI026574,GPAI035894,GPAI039909	GPPI007701,GPPI007704,GPPI012626,GPPI034129,GPPI034130,GPPI034132,GPPI036441	MDOA000381,MDOA000437,MDOA001191,MDOA001872,MDOA005021,MDOA011793,MDOA012671,MDOA012869	SCAU000998,SCAU002033,SCAU007257,SCAU007438,SCAU007845,SCAU008550,SCAU011221,SCAU012469,SCAU013167	FBgn0032123,FBgn0032433,FBgn0032435,FBgn0034715,FBgn0034716,FBgn0036732,FBgn0050277,FBgn0051634	LLOJ003037,LLOJ003645,LLOJ007617,LLOJ008586,LLOJ008812,LLOJ009788	AAEL001613,AAEL001620,AAEL001808,AAEL001812,AAEL007691,AAEL007693,AAEL010917,AAEL010921	AGAP006637,AGAP006638,AGAP008711,AGAP008712,AGAP010042,AGAP010043,AGAP012628
GAUT004798	GBRI038804	GFUI023413	GMOY000636	GPAI017413	GPPI003487	MDOA014322	SCAU009752	FBgn0265298		AAEL010340	AGAP009742
GAUT004800,GAUT011313	GBRI022896,GBRI038808	GFUI015987,GFUI023435	GMOY000640,GMOY010224,GMOY010580,GMOY012069	GPAI017410,GPAI033512,GPAI048021	GPPI003491,GPPI007768	MDOA003588,MDOA009758,MDOA009999	SCAU004507,SCAU015066	FBgn0031201,FBgn0032262,FBgn0083945	LLOJ001664	AAEL001495,AAEL008241	AGAP008879,AGAP009795
GAUT004801,GAUT007523,GAUT014097,GAUT023663,GAUT027489,GAUT031257,GAUT034254,GAUT039299,GAUT039562,GAUT047648	GBRI006760,GBRI008401,GBRI017361,GBRI021494,GBRI038809,GBRI044441	GFUI000401,GFUI002484,GFUI011098,GFUI016066,GFUI016102,GFUI020713,GFUI023421,GFUI031070,GFUI041279,GFUI043848	GMOY000635,GMOY000821,GMOY001640,GMOY002199,GMOY003371,GMOY008689,GMOY010627	GPAI000772,GPAI017411,GPAI020034,GPAI020994,GPAI025613,GPAI028957,GPAI043733,GPAI046791	GPPI003493,GPPI018538,GPPI038954,GPPI040297,GPPI045384,GPPI045420,GPPI048672,GPPI049576	MDOA001079,MDOA001720,MDOA010661,MDOA010804,MDOA013058,MDOA015402,MDOA015564	SCAU000378,SCAU002243,SCAU002434,SCAU004090,SCAU009739,SCAU009897,SCAU011480	FBgn0000556,FBgn0000557,FBgn0020443,FBgn0024556,FBgn0033184,FBgn0034627,FBgn0042712	LLOJ000572,LLOJ002339,LLOJ002340,LLOJ003029,LLOJ003507,LLOJ005966,LLOJ008981,LLOJ009789	AAEL000825,AAEL004191,AAEL008517,AAEL012167,AAEL017096,AAEL017301,AAEL017368,AAEL017378	AGAP002603,AGAP003541,AGAP005128,AGAP006250,AGAP006996,AGAP007406,AGAP009310
GAUT004802	GBRI012158,GBRI038807	GFUI023436	GMOY000638,GMOY010360,GMOY010579,GMOY011609	GPAI017408,GPAI027949	GPPI003490	MDOA008844	SCAU000119	FBgn0032430	LLOJ009776	AAEL010349	AGAP009740
GAUT004804		GFUI023445	GMOY008498	GPAI017427	GPPI003501
GAUT004805	GBRI038792	GFUI049337	GMOY008014	GPAI017428	GPPI007702		SCAU015456			AAEL007682
GAUT004806	GBRI038810	GFUI023423	GMOY000637			MDOA010038	SCAU009093	FBgn0032431	LLOJ009777	AAEL010346	AGAP009741
GAUT004815,GAUT004818,GAUT021436	GBRI006783,GBRI006793,GBRI008424	GFUI006564,GFUI006567,GFUI037803	GMOY003681,GMOY005059	GPAI028994,GPAI036352,GPAI036353	GPPI049992,GPPI049993	MDOA006395,MDOA013246	SCAU007985,SCAU011042	FBgn0033582,FBgn0035390,FBgn0052056	LLOJ004656,LLOJ008140	AAEL007424,AAEL010525,AAEL010661	AGAP005498,AGAP005504,AGAP006773
GAUT004816	GBRI006778	GFUI006562	GMOY005060	GPAI036354	GPPI049995	MDOA011009	SCAU001679	FBgn0038760,FBgn0039170	LLOJ000463
GAUT004817,GAUT049799	GBRI018706	GFUI006550,GFUI030403	GMOY005061,GMOY011207	GPAI008292,GPAI036364	GPPI000413,GPPI049994	MDOA002316,MDOA005868	SCAU004917,SCAU006734	FBgn0036428,FBgn0036862	LLOJ000466,LLOJ004751	AAEL006216,AAEL011191	AGAP001520,AGAP006052
GAUT004824,GAUT019122,GAUT019140,GAUT020339,GAUT020342,GAUT020348,GAUT042444	GBRI006275,GBRI006290,GBRI006779,GBRI036933,GBRI036934	GFUI006563,GFUI009325,GFUI009327,GFUI009328,GFUI028364,GFUI028372	GMOY003987,GMOY005058,GMOY008164,GMOY010444	GPAI027311,GPAI027315,GPAI036355	GPPI013470,GPPI013471,GPPI013474,GPPI027384,GPPI027386,GPPI043666,GPPI049998,GPPI051122	MDOA000168,MDOA003118,MDOA008615,MDOA010613,MDOA015396	SCAU004691,SCAU006142,SCAU006489,SCAU007295,SCAU009066,SCAU011920,SCAU011981,SCAU012520,SCAU014841,SCAU015849	FBgn0013997,FBgn0038975,FBgn0052099,FBgn0262870	LLOJ002277,LLOJ002989,LLOJ009930	AAEL004583,AAEL004587,AAEL005321,AAEL006199,AAEL013942	AGAP004066,AGAP006512,AGAP006513,AGAP007545,AGAP007546
GAUT004828,GAUT004830	GBRI012957	GFUI006555,GFUI006556	GMOY003139	GPAI036363	GPPI035015	MDOA004920,MDOA006120,MDOA013958	SCAU001278,SCAU008277,SCAU009921	FBgn0063923,FBgn0085483	LLOJ005033
GAUT004829,GAUT023772,GAUT029804	GBRI012955,GBRI024235	GFUI006554,GFUI030284,GFUI035623,GFUI047809	GMOY002566,GMOY005063,GMOY010798,GMOY011357	GPAI013726,GPAI022959,GPAI036362	GPPI029581,GPPI035013,GPPI047443,GPPI049991	MDOA003573,MDOA009380	SCAU006616,SCAU015402	FBgn0035111,FBgn0039183	LLOJ003706	AAEL001397,AAEL011693	AGAP005191,AGAP007395
GAUT004832	GBRI018862	GFUI006549	GMOY005062	GPAI036365	GPPI035017,GPPI049997	MDOA008697	SCAU004456	FBgn0036574	LLOJ002802,LLOJ002803	AAEL012637	AGAP006062
GAUT004833			GMOY003141	GPAI036361	GPPI035014	MDOA008070	SCAU007915	FBgn0053229
GAUT004838,GAUT006752,GAUT006754,GAUT006757,GAUT017963,GAUT032154,GAUT034049	GBRI002961,GBRI004820,GBRI006085,GBRI012972,GBRI021653	GFUI006552,GFUI025172,GFUI037345,GFUI041246,GFUI041261,GFUI044336	GMOY006093,GMOY006094,GMOY006730,GMOY009549	GPAI001864,GPAI001865,GPAI005015,GPAI036375,GPAI047520	GPPI000893,GPPI003871,GPPI013530,GPPI015486,GPPI015487,GPPI028838,GPPI035023	MDOA001379,MDOA002468,MDOA002745,MDOA004742,MDOA005445,MDOA006007,MDOA006402,MDOA008437,MDOA009416,MDOA010303,MDOA010575,MDOA011389,MDOA013433,MDOA013494,MDOA014677,MDOA014683,MDOA015190,MDOA016528,MDOA016598,MDOA016671	SCAU000171,SCAU000910,SCAU000990,SCAU001267,SCAU002841,SCAU003231,SCAU004266,SCAU004566,SCAU005019,SCAU005689,SCAU006375,SCAU009855,SCAU012163,SCAU012605,SCAU015071,SCAU015258,SCAU015582	FBgn0030310,FBgn0030695,FBgn0033327,FBgn0035806,FBgn0035975,FBgn0035976,FBgn0035977,FBgn0037906,FBgn0043575,FBgn0043576,FBgn0043577,FBgn0043578,FBgn0260458	LLOJ001985,LLOJ002444,LLOJ003662,LLOJ003999,LLOJ004539,LLOJ005642,LLOJ006603,LLOJ006604,LLOJ007386	AAEL003037,AAEL007039,AAEL009474,AAEL010171,AAEL011608,AAEL012380,AAEL013112,AAEL014640,AAEL014989,AAEL017056	AGAP000536,AGAP001212,AGAP005203,AGAP005205,AGAP005552,AGAP006342,AGAP006343
GAUT004839,GAUT004843,GAUT020604,GAUT034814	GBRI012971,GBRI030719	GFUI006543,GFUI035143,GFUI048995	GMOY003142,GMOY003143,GMOY007113	GPAI001552,GPAI001553,GPAI035141,GPAI036376,GPAI039868	GPPI017547,GPPI035020,GPPI035021,GPPI049420	MDOA009677	SCAU007192,SCAU009260	FBgn0052264	LLOJ001830	AAEL012186,AAEL014792
GAUT004848		GFUI006534		GPAI029715	GPPI035025
GAUT004859	GBRI030277	GFUI006516	GMOY006586	GPAI023493	GPPI035051
GAUT004860	GBRI012991	GFUI006527	GMOY007707	GPAI029719	GPPI035042	MDOA001146			LLOJ001829	AAEL012182
[truncated: 13,881 more rows]
