# Supplementary material for: Comparative genomic analysis of six Glossina genomes, vectors of African trypanosomes
Source: Genome Biol. 2019 Sep 2;20:187. doi: 10.1186/s13059-019-1768-2 (PMC6721284; doi:10.1186/s13059-019-1768-2)
Supplement: Supplementary file 4 — Orthology group species composition data. (XLSX 3807 kb) [file 13059_2019_1768_MOESM4_ESM.xlsx]

## Sheet: Orthology_Group_Summary
Orthology Group	Glossina austeni	G. austeni present	Glossina brevipalpis	G. brevipalpis present	Glossina fuscipes fuscipes	G. fuscipes present	Glossina morsitans morsitans	G. morsitans present	Glossina pallidipes	G. pallidipes present	Glossina palpalis gambiensis	G. palpalis present	Musca domestica	M domestica present	Stomoxys calcitrans	S. Calcitrans present	Drosophila melanogaster	D. melanogaster present	Lutzomyia longipalpis	L. longipalpis present	Aedes aegypti	A. aegypti present	Anopheles gambiae	A. gambiae present
Group_1	1	1	0	0	2	1	1	1	1	1	1	1	0	0	0	0	0	0	0	0	0	0	0	0	GAUT000001	GFUI000220	GFUI052090	GMOY004654	GPAI047936	GPPI031647
Group_2	2	1	1	1	2	1	0	0	2	1	2	1	0	0	1	1	0	0	0	0	1	1	0	0	GAUT000002	GAUT006774	GBRI001689	GFUI041267	GFUI052092	GPAI001873	GPAI047919	GPPI015484	GPPI031649	SCAU015964	AAEL001493
Group_3	1	1	0	0	0	0	0	0	1	1	1	1	0	0	0	0	0	0	0	0	0	0	0	0	GAUT000003	GPAI047937	GPPI031651
Group_4	17	1	16	1	15	1	6	1	17	1	14	1	0	0	0	0	0	0	0	0	0	0	0	0	GAUT000008	GAUT007137	GAUT012860	GAUT013293	GAUT013294	GAUT016728	GAUT016738	GAUT021640	GAUT021644	GAUT024843	GAUT028998	GAUT030578	GAUT030579	GAUT030589	GAUT033714	GAUT039370	GAUT043530	GBRI008621	GBRI015041	GBRI015042	GBRI019339	GBRI019370	GBRI019372	GBRI019381	GBRI019388
Group_5	7	1	7	1	7	1	5	1	7	1	7	1	7	1	5	1	5	1	7	1	7	1	6	1	GAUT000014	GAUT000015	GAUT003617	GAUT006773	GAUT030537	GAUT045365	GAUT045375	GBRI001675	GBRI001676	GBRI004819	GBRI013874	GBRI014605	GBRI014619	GBRI031240	GFUI002017	GFUI010162	GFUI010176	GFUI027048	GFUI041259	GFUI052079	GFUI052080	GMOY002996	GMOY004656	GMOY005915	GMOY006100
Group_6	1	1	0	0	1	1	0	0	1	1	1	1	0	0	0	0	0	0	0	0	0	0	0	0	GAUT000016	GFUI052091	GPAI047918	GPPI031632
Group_7	6	1	4	1	5	1	7	1	6	1	5	1	5	1	5	1	4	1	2	1	3	1	3	1	GAUT000020	GAUT001157	GAUT014077	GAUT027519	GAUT028411	GAUT028412	GBRI002427	GBRI039358	GBRI039366	GBRI039372	GFUI008801	GFUI008822	GFUI026855	GFUI035996	GFUI052071	GMOY000377	GMOY003637	GMOY006663	GMOY009178	GMOY009179	GMOY009238	GMOY010072	GPAI001324	GPAI001325	GPAI001330
Group_8	1	1	0	0	0	0	0	0	1	1	0	0	0	0	0	0	0	0	0	0	0	0	0	0	GAUT000029	GPAI047883
Group_9	4	1	3	1	3	1	4	1	4	1	3	1	3	1	3	1	4	1	4	1	3	1	4	1	GAUT000038	GAUT011995	GAUT030952	GAUT039576	GBRI021781	GBRI030924	GBRI041363	GFUI002356	GFUI002422	GFUI035266	GMOY000644	GMOY006232	GMOY010147	GMOY011648	GPAI012206	GPAI035569	GPAI035573	GPAI040987	GPPI028265	GPPI034218	GPPI047937	MDOA001086	MDOA012012	MDOA014242	SCAU001096
Group_10	1	1	1	1	1	1	1	1	2	1	1	1	1	1	1	1	1	1	1	1	1	1	1	1	GAUT000039	GBRI041358	GFUI002357	GMOY011646	GPAI035564	GPAI035571	GPPI028258	MDOA011732	SCAU013321	FBgn0038584	LLOJ008293	AAEL003563	AGAP003575
Group_11	3	1	0	0	1	1	2	1	1	1	1	1	1	1	1	1	1	1	0	0	1	1	1	1	GAUT000040	GAUT019812	GAUT036070	GFUI047480	GMOY011922	GMOY011923	GPAI030595	GPPI024978	MDOA008564	SCAU007579	FBgn0038042	AAEL006051	AGAP001996
Group_12	4	1	4	1	5	1	1	1	2	1	3	1	1	1	1	1	1	1	1	1	1	1	1	1	GAUT000042	GAUT007909	GAUT028486	GAUT039701	GBRI009655	GBRI028653	GBRI034143	GBRI043722	GFUI000971	GFUI017998	GFUI017999	GFUI023180	GFUI051396	GMOY009897	GPAI000671	GPAI009767	GPPI032741	GPPI039260	GPPI046359	MDOA010253	SCAU001385	FBgn0039846	LLOJ004903	AAEL000922	AGAP010791
Group_13	4	1	8	1	4	1	3	1	4	1	5	1	2	1	1	1	3	1	1	1	1	1	1	1	GAUT000052	GAUT000056	GAUT008996	GAUT027971	GBRI040173	GBRI040174	GBRI040175	GBRI041362	GBRI041366	GBRI041368	GBRI041369	GBRI042148	GFUI023617	GFUI047777	GFUI049700	GFUI049708	GMOY007615	GMOY011652	GMOY011653	GPAI011436	GPAI018062	GPAI047103	GPAI047113	GPPI028242	GPPI028245
Group_14	19	1	18	1	18	1	12	1	20	1	17	1	11	1	10	1	10	1	10	1	12	1	10	1	GAUT000053	GAUT001639	GAUT001640	GAUT001641	GAUT009195	GAUT011573	GAUT012010	GAUT012024	GAUT014640	GAUT019915	GAUT022221	GAUT026622	GAUT029128	GAUT033619	GAUT045337	GAUT051392	GAUT051395	GAUT051420	GAUT051433	GBRI011122	GBRI012407	GBRI012409	GBRI012410	GBRI015491	GBRI021687
Group_15	15	1	10	1	12	1	10	1	12	1	13	1	10	1	10	1	10	1	7	1	11	1	10	1	GAUT000054	GAUT003104	GAUT011817	GAUT016114	GAUT016115	GAUT028772	GAUT028776	GAUT033707	GAUT042375	GAUT043971	GAUT046018	GAUT048014	GAUT049385	GAUT049579	GAUT051884	GBRI000286	GBRI007523	GBRI012729	GBRI013646	GBRI019480	GBRI022828	GBRI034995	GBRI035477	GBRI041361	GBRI044676
Group_16	3	1	2	1	3	1	3	1	5	1	2	1	2	1	3	1	2	1	1	1	2	1	2	1	GAUT000055	GAUT019567	GAUT051232	GBRI012997	GBRI041379	GFUI027643	GFUI039122	GFUI049701	GMOY006173	GMOY010177	GMOY011657	GPAI023721	GPAI026951	GPAI026953	GPAI036750	GPAI047101	GPPI027633	GPPI028241	MDOA007984	MDOA011648	SCAU000460	SCAU002818	SCAU013936	FBgn0004907	FBgn0020238
Group_17	1	1	1	1	1	1	1	1	1	1	1	1	1	1	1	1	1	1	1	1	1	1	1	1	GAUT000057	GBRI045563	GFUI052650	GMOY006798	GPAI041827	GPPI028257	MDOA003908	SCAU014209	FBgn0038585	LLOJ000620	AAEL004455	AGAP003048
Group_18	1	1	1	1	2	1	1	1	1	1	2	1	1	1	1	1	0	0	1	1	1	1	1	1	GAUT000058	GBRI041380	GFUI049426	GFUI049703	GMOY011658	GPAI047097	GPPI028228	GPPI028238	MDOA010746	SCAU003842	LLOJ004329	AAEL011134	AGAP001150
Group_19	1	1	1	1	1	1	1	1	1	1	1	1	1	1	1	1	1	1	1	1	1	1	1	1	GAUT000059	GBRI041364	GFUI049705	GMOY011656	GPAI047095	GPPI028234	MDOA003647	SCAU002539	FBgn0038588	LLOJ004496	AAEL008189	AGAP001909
Group_20	1	1	1	1	1	1	1	1	1	1	1	1	1	1	1	1	1	1	0	0	1	1	1	1	GAUT000060	GBRI045564	GFUI052653	GMOY006799	GPAI041829	GPPI028278	MDOA009847	SCAU012768	FBgn0038586	AAEL007357	AGAP002406
Group_21	3	1	1	1	0	0	2	1	3	1	1	1	3	1	1	1	1	1	1	1	1	1	1	1	GAUT000061	GAUT020616	GAUT044810	GBRI040508	GMOY009511	GMOY009513	GPAI018179	GPAI036731	GPAI047104	GPPI032257	MDOA003085	MDOA009074	MDOA016332	SCAU002174	FBgn0266673	LLOJ001835	AAEL005061	AGAP004147
Group_22	2	1	1	1	1	1	1	1	1	1	2	1	1	1	1	1	1	1	1	1	1	1	1	1	GAUT000063	GAUT013538	GBRI041345	GFUI002181	GMOY011639	GPAI005774	GPPI008315	GPPI046276	MDOA007024	SCAU015190	FBgn0266672	LLOJ009751	AAEL006185	AGAP001694
Group_23	5	1	4	1	5	1	4	1	4	1	3	1	4	1	4	1	4	1	3	1	5	1	4	1	GAUT000064	GAUT008477	GAUT009311	GAUT040242	GAUT044427	GBRI002620	GBRI024287	GBRI035052	GBRI041213	GFUI017851	GFUI040797	GFUI044436	GFUI047237	GFUI050939	GMOY000869	GMOY001045	GMOY002757	GMOY004089	GPAI006876	GPAI008047	GPAI010353	GPAI030524	GPPI021829	GPPI032214	GPPI050815
Group_24	1	1	0	0	1	1	0	0	0	0	1	1	0	0	0	0	0	0	0	0	0	0	0	0	GAUT000071	GFUI033803	GPPI028279
Group_25	2	1	0	0	0	0	0	0	0	0	0	0	0	0	0	0	0	0	0	0	0	0	0	0	GAUT000074	GAUT013550
Group_26	5	1	5	1	4	1	2	1	7	1	4	1	5	1	6	1	4	1	1	1	3	1	1	1	GAUT000079	GAUT008064	GAUT013430	GAUT013431	GAUT048130	GBRI001073	GBRI016232	GBRI016233	GBRI016235	GBRI035553	GFUI029234	GFUI029235	GFUI037458	GFUI048345	GMOY009705	GMOY011099	GPAI001707	GPAI001708	GPAI017789	GPAI034548	GPAI035928	GPAI035940	GPAI041644	GPPI010550	GPPI021376
Group_27	1	1	1	1	1	1	1	1	1	1	1	1	1	1	1	1	1	1	1	1	0	0	1	1	GAUT000080	GBRI001074	GFUI037460	GMOY001619	GPAI034528	GPPI021384	MDOA010754	SCAU014579	FBgn0051712	LLOJ003244	AGAP009958
Group_28	6	1	7	1	6	1	6	1	6	1	6	1	6	1	6	1	6	1	5	1	8	1	8	1	GAUT000081	GAUT003896	GAUT003897	GAUT014361	GAUT033331	GAUT035176	GBRI001072	GBRI003967	GBRI007769	GBRI012003	GBRI024305	GBRI031835	GBRI045092	GFUI003812	GFUI014953	GFUI020273	GFUI037459	GFUI044831	GFUI044832	GMOY001642	GMOY003626	GMOY004742	GMOY005080	GMOY007816	GMOY008389
Group_29	23	1	27	1	24	1	18	1	22	1	25	1	25	1	23	1	24	1	11	1	24	1	22	1	GAUT000082	GAUT011314	GAUT013310	GAUT016213	GAUT022229	GAUT027010	GAUT027357	GAUT027474	GAUT031769	GAUT033646	GAUT036311	GAUT036883	GAUT037406	GAUT037733	GAUT038810	GAUT039258	GAUT042629	GAUT044479	GAUT047502	GAUT049218	GAUT050488	GAUT050511	GAUT050698	GBRI003995	GBRI005081
Group_30	12	1	13	1	13	1	10	1	12	1	12	1	14	1	11	1	9	1	13	1	14	1	11	1	GAUT000083	GAUT004774	GAUT021806	GAUT021812	GAUT024268	GAUT024269	GAUT030817	GAUT035121	GAUT035970	GAUT048533	GAUT048534	GAUT050104	GBRI001089	GBRI008738	GBRI010847	GBRI010848	GBRI012180	GBRI017151	GBRI017164	GBRI017330	GBRI035402	GBRI038740	GBRI038743	GBRI038745	GBRI040817
Group_31	2	1	2	1	2	1	3	1	3	1	2	1	3	1	4	1	3	1	4	1	5	1	2	1	GAUT000084	GAUT016583	GBRI001075	GBRI039199	GFUI037463	GFUI043349	GMOY004743	GMOY011280	GMOY012365	GPAI034545	GPAI040993	GPAI047351	GPPI007541	GPPI021369	MDOA007934	MDOA009521	MDOA012854	SCAU003659	SCAU007315	SCAU014130	SCAU014855	FBgn0028479	FBgn0030737	FBgn0033949	LLOJ000649
Group_32	1	1	1	1	1	1	1	1	1	1	1	1	1	1	1	1	1	1	2	1	1	1	1	1	GAUT000085	GBRI001076	GFUI037462	GMOY001620	GPAI034546	GPPI021373	MDOA006832	SCAU001597	FBgn0032129	LLOJ008895	LLOJ008896	AAEL011094	AGAP002159
Group_33	11	1	10	1	4	1	6	1	8	1	6	1	6	1	3	1	26	1	4	1	20	1	11	1	GAUT000086	GAUT000253	GAUT004941	GAUT006159	GAUT024518	GAUT029726	GAUT040862	GAUT045145	GAUT046468	GAUT047319	GAUT049940	GBRI015623	GBRI021304	GBRI021728	GBRI025836	GBRI025840	GBRI030097	GBRI033989	GBRI034634	GBRI035178	GBRI045054	GFUI016833	GFUI017328	GFUI017552	GFUI048294
Group_34	1	1	0	0	1	1	0	0	1	1	0	0	0	0	0	0	0	0	0	0	0	0	0	0	GAUT000087	GFUI037464	GPAI034530
Group_35	2	1	2	1	2	1	3	1	2	1	2	1	1	1	1	1	1	1	1	1	1	1	1	1	GAUT000093	GAUT000531	GBRI035196	GBRI039510	GFUI010039	GFUI043455	GMOY000843	GMOY001974	GMOY001975	GPAI034564	GPAI036496	GPPI046247	GPPI046342	MDOA014761	SCAU011092	FBgn0036641	LLOJ002920	AAEL008700	AGAP004011
Group_36	4	1	4	1	4	1	4	1	5	1	6	1	4	1	5	1	2	1	0	0	0	0	0	0	GAUT000103	GAUT003177	GAUT010284	GAUT035077	GBRI011798	GBRI029944	GBRI040780	GBRI041316	GFUI020504	GFUI026528	GFUI033298	GFUI046200	GMOY008132	GMOY009981	GMOY010540	GMOY010830	GPAI018243	GPAI028390	GPAI032577	GPAI037801	GPAI040986	GPPI017358	GPPI033158	GPPI033288	GPPI040435
Group_37	1	1	1	1	1	1	1	1	1	1	1	1	1	1	1	1	1	1	0	0	1	1	1	1	GAUT000104	GBRI041293	GFUI022809	GMOY010834	GPAI040971	GPPI033277	MDOA012105	SCAU011430	FBgn0051453	AAEL011653	AGAP001522
Group_38	1	1	1	1	1	1	1	1	1	1	1	1	1	1	1	1	1	1	1	1	1	1	1	1	GAUT000105	GBRI041330	GFUI046201	GMOY010827	GPAI041002	GPPI033287	MDOA014491	SCAU010394	FBgn0037646	LLOJ009665	AAEL000816	AGAP002992
Group_39	7	1	8	1	7	1	5	1	7	1	5	1	2	1	2	1	4	1	2	1	7	1	5	1	GAUT000106	GAUT023714	GAUT031851	GAUT036788	GAUT036798	GAUT036805	GAUT036806	GBRI003024	GBRI003026	GBRI003037	GBRI003040	GBRI021994	GBRI021995	GBRI023552	GBRI041315	GFUI002230	GFUI028398	GFUI028404	GFUI037534	GFUI037541	GFUI037543	GFUI046198	GMOY002349	GMOY002351	GMOY008547
Group_40	2	1	2	1	3	1	2	1	2	1	5	1	2	1	2	1	2	1	2	1	2	1	2	1	GAUT000107	GAUT007912	GBRI041336	GBRI043673	GFUI031764	GFUI046197	GFUI049436	GMOY007398	GMOY010828	GPAI024359	GPAI041006	GPPI033280	GPPI041449	GPPI044425	GPPI045705	GPPI047628	MDOA005055	MDOA006159	SCAU004774	SCAU006574	FBgn0033272	FBgn0037647	LLOJ006058	LLOJ009664	AAEL001188
Group_41	4	1	0	0	2	1	1	1	2	1	2	1	1	1	1	1	0	0	2	1	2	1	1	1	GAUT000108	GAUT012970	GAUT044940	GAUT044941	GFUI028154	GFUI028155	GMOY010163	GPAI022262	GPAI022263	GPPI041343	GPPI041344	MDOA015539	SCAU015913	LLOJ003972	LLOJ003973	AAEL011235	AAEL011236	AGAP003616
Group_42	3	1	1	1	2	1	0	0	2	1	2	1	0	0	0	0	0	0	0	0	0	0	1	1	GAUT000109	GAUT000864	GAUT022549	GBRI041611	GFUI002660	GFUI044135	GPAI037321	GPAI040995	GPPI034184	GPPI047902	AGAP004947
Group_43	3	1	0	0	0	0	2	1	2	1	0	0	0	0	0	0	0	0	0	0	0	0	0	0	GAUT000111	GAUT017654	GAUT024007	GMOY000931	GMOY005855	GPAI009261	GPAI016212
Group_44	12	1	7	1	8	1	8	1	17	1	6	1	7	1	7	1	7	1	6	1	9	1	9	1	GAUT000112	GAUT010311	GAUT010700	GAUT010945	GAUT014096	GAUT017286	GAUT018620	GAUT022315	GAUT039963	GAUT043002	GAUT043967	GAUT046312	GBRI000326	GBRI005074	GBRI006853	GBRI019216	GBRI022845	GBRI027455	GBRI029703	GFUI018470	GFUI022979	GFUI032035	GFUI032854	GFUI033310	GFUI037510
Group_45	1	1	2	1	1	1	0	0	1	1	1	1	1	1	1	1	1	1	0	0	1	1	1	1	GAUT000125	GBRI005742	GBRI041332	GFUI046199	GPAI040989	GPPI033284	MDOA014537	SCAU006306	FBgn0037849	AAEL012222	AGAP002899
Group_46	9	1	9	1	9	1	8	1	9	1	10	1	7	1	8	1	10	1	9	1	2	1	8	1	GAUT000132	GAUT003221	GAUT007959	GAUT009214	GAUT011414	GAUT043845	GAUT049201	GAUT049215	GAUT052822	GBRI008980	GBRI014010	GBRI023361	GBRI027973	GBRI028117	GBRI033650	GBRI033652	GBRI037097	GBRI043246	GFUI006167	GFUI010638	GFUI012242	GFUI024255	GFUI031842	GFUI033880	GFUI033881
Group_47	13	1	0	0	0	0	0	0	1	1	1	1	0	0	0	0	0	0	0	0	0	0	0	0	GAUT000137	GAUT001169	GAUT004006	GAUT004067	GAUT021388	GAUT022132	GAUT023230	GAUT025773	GAUT026036	GAUT033515	GAUT036260	GAUT037994	GAUT046577	GPAI000806	GPPI037912
Group_48	1	1	1	1	1	1	1	1	1	1	1	1	1	1	1	1	1	1	1	1	1	1	1	1	GAUT000140	GBRI034592	GFUI021623	GMOY001908	GPAI036880	GPPI048743	MDOA000094	SCAU000748	FBgn0025336	LLOJ008721	AAEL009413	AGAP011803
Group_49	6	1	1	1	1	1	2	1	1	1	1	1	1	1	1	1	1	1	0	0	1	1	1	1	GAUT000141	GAUT000854	GAUT010462	GAUT024539	GAUT047689	GAUT050671	GBRI033188	GFUI051614	GMOY008638	GMOY010484	GPAI019957	GPPI013620	MDOA011676	SCAU014505	FBgn0032717	AAEL000682	AGAP013764
Group_50	3	1	1	1	2	1	1	1	3	1	1	1	1	1	1	1	1	1	1	1	1	1	1	1	GAUT000148	GAUT006466	GAUT043313	GBRI026906	GFUI033338	GFUI046219	GMOY002401	GPAI038305	GPAI044113	GPAI044121	GPPI031025	MDOA003501	SCAU010657	FBgn0034964	LLOJ006301	AAEL001977	AGAP008047
Group_51	1	1	1	1	1	1	1	1	1	1	1	1	1	1	1	1	1	1	2	1	0	0	1	1	GAUT000155	GBRI043220	GFUI016047	GMOY006818	GPAI020043	GPPI027162	MDOA007557	SCAU013152	FBgn0035085	LLOJ006910	LLOJ006913	AGAP009941
Group_52	1	1	1	1	1	1	1	1	1	1	1	1	1	1	1	1	1	1	2	1	1	1	1	1	GAUT000156	GBRI043221	GFUI016048	GMOY006820	GPAI020044	GPPI027169	MDOA009904	SCAU006335	FBgn0035086	LLOJ001011	LLOJ010021	AAEL007178	AGAP004835
Group_53	1	1	1	1	1	1	0	0	1	1	1	1	1	1	1	1	1	1	0	0	0	0	0	0	GAUT000157	GBRI043217	GFUI016045	GPAI020049	GPPI027153	MDOA000943	SCAU005195	FBgn0035084
Group_54	18	1	13	1	18	1	15	1	17	1	15	1	15	1	14	1	20	1	10	1	19	1	14	1	GAUT000158	GAUT003518	GAUT004939	GAUT007467	GAUT007683	GAUT008014	GAUT009709	GAUT011815	GAUT012756	GAUT020691	GAUT021148	GAUT021288	GAUT023912	GAUT034929	GAUT034937	GAUT037379	GAUT044911	GAUT050794	GBRI000282	GBRI000587	GBRI004999	GBRI005138	GBRI020058	GBRI020600	GBRI023417
Group_55	2	1	1	1	1	1	1	1	1	1	1	1	1	1	1	1	1	1	1	1	1	1	1	1	GAUT000159	GAUT043841	GBRI043234	GFUI016026	GMOY006822	GPAI020062	GPPI027134	MDOA011847	SCAU007908	FBgn0035087	LLOJ006140	AAEL007179	AGAP004837
Group_56	5	1	2	1	3	1	3	1	2	1	3	1	2	1	2	1	2	1	1	1	1	1	2	1	GAUT000160	GAUT014105	GAUT018055	GAUT034980	GAUT043839	GBRI005124	GBRI043233	GFUI016027	GFUI026648	GFUI043749	GMOY000222	GMOY002178	GMOY006824	GPAI020060	GPAI028275	GPPI027133	GPPI031996	GPPI037805	MDOA003156	MDOA007263	SCAU002808	SCAU003321	FBgn0038606	FBgn0067864	LLOJ003936
Group_57	3	1	2	1	3	1	2	1	1	1	4	1	2	1	2	1	2	1	3	1	0	0	1	1	GAUT000166	GAUT014103	GAUT038988	GBRI028435	GBRI043214	GFUI005643	GFUI016043	GFUI041387	GMOY006817	GMOY010779	GPAI006282	GPPI027151	GPPI040845	GPPI042180	GPPI044169	MDOA002214	MDOA015483	SCAU006429	SCAU014494	FBgn0035082	FBgn0035083	LLOJ006911	LLOJ006912	LLOJ006914	AGAP010682
Group_58	1	1	1	1	1	1	1	1	1	1	2	1	1	1	1	1	1	1	1	1	1	1	2	1	GAUT000173	GBRI017125	GFUI051467	GMOY006425	GPAI027908	GPPI041120	GPPI046847	MDOA010778	SCAU008758	FBgn0032195	LLOJ008945	AAEL011123	AGAP004266	AGAP012809
Group_59	1	1	1	1	1	1	1	1	1	1	1	1	1	1	1	1	1	1	0	0	1	1	1	1	GAUT000175	GBRI017132	GFUI003930	GMOY001705	GPAI027929	GPPI046845	MDOA003620	SCAU000908	FBgn0261437	AAEL007821	AGAP008857
Group_60	1	1	2	1	1	1	1	1	0	0	1	1	1	1	1	1	1	1	1	1	0	0	1	1	GAUT000176	GBRI004679	GBRI017137	GFUI051466	GMOY006424	GPPI046844	MDOA004005	SCAU015987	FBgn0032197	LLOJ003974	AGAP002153
Group_61	1	1	1	1	2	1	1	1	1	1	1	1	2	1	2	1	1	1	1	1	1	1	1	1	GAUT000177	GBRI017135	GFUI002833	GFUI032101	GMOY006426	GPAI027911	GPPI041118	MDOA001431	MDOA013625	SCAU001915	SCAU008746	FBgn0000018	LLOJ000126	AAEL008161	AGAP001900
Group_62	7	1	0	0	0	0	0	0	8	1	0	0	0	0	0	0	0	0	0	0	0	0	0	0	GAUT000178	GAUT002500	GAUT006260	GAUT034493	GAUT036216	GAUT040160	GAUT040485	GPAI013264	GPAI013301	GPAI015692	GPAI017063	GPAI017111	GPAI023810	GPAI026822	GPAI030095
Group_63	2	1	0	0	1	1	0	0	1	1	1	1	0	0	0	0	0	0	0	0	0	0	0	0	GAUT000180	GAUT040222	GFUI030930	GPAI028892	GPPI011974
Group_64	3	1	0	0	0	0	0	0	0	0	0	0	0	0	0	0	0	0	0	0	0	0	0	0	GAUT000185	GAUT018185	GAUT036206
Group_65	18	1	20	1	22	1	12	1	20	1	19	1	22	1	16	1	16	1	11	1	14	1	13	1	GAUT000188	GAUT007361	GAUT010671	GAUT011772	GAUT013481	GAUT017373	GAUT017893	GAUT017905	GAUT017906	GAUT027880	GAUT033194	GAUT040539	GAUT043093	GAUT044604	GAUT044617	GAUT044628	GAUT044634	GAUT044635	GBRI005985	GBRI006000	GBRI006002	GBRI006016	GBRI006031	GBRI006032	GBRI006864
Group_66	1	1	0	0	1	1	0	0	1	1	0	0	0	0	0	0	0	0	0	0	0	0	0	0	GAUT000193	GFUI000127	GPAI013136
Group_67	2	1	0	0	0	0	0	0	0	0	0	0	0	0	0	0	0	0	0	0	0	0	0	0	GAUT000198	GAUT007304
Group_68	2	1	0	0	1	1	0	0	1	1	1	1	0	0	0	0	0	0	0	0	0	0	0	0	GAUT000207	GAUT047469	GFUI038411	GPAI038628	GPPI004477
Group_69	2	1	0	0	0	0	0	0	1	1	1	1	0	0	0	0	0	0	0	0	0	0	0	0	GAUT000210	GAUT047466	GPAI038635	GPPI004480
Group_70	2	1	1	1	2	1	1	1	1	1	2	1	1	1	1	1	1	1	3	1	2	1	1	1	GAUT000213	GAUT038100	GBRI016704	GFUI022309	GFUI031729	GMOY006193	GPAI006597	GPPI027096	GPPI027600	MDOA010680	SCAU009386	FBgn0027569	LLOJ000127	LLOJ000128	LLOJ002402	AAEL003494	AAEL007522	AGAP007093
Group_71	1	1	1	1	1	1	1	1	1	1	1	1	1	1	1	1	1	1	1	1	1	1	1	1	GAUT000214	GBRI016699	GFUI031728	GMOY006196	GPAI006598	GPPI027097	MDOA011904	SCAU001965	FBgn0034073	LLOJ002202	AAEL013142	AGAP005161
Group_72	7	1	7	1	7	1	8	1	8	1	7	1	5	1	3	1	5	1	1	1	3	1	2	1	GAUT000215	GAUT003405	GAUT013615	GAUT016921	GAUT032814	GAUT036291	GAUT043013	GBRI002665	GBRI005707	GBRI005711	GBRI016713	GBRI023467	GBRI031066	GBRI037135	GFUI001994	GFUI004231	GFUI012069	GFUI019071	GFUI020835	GFUI031742	GFUI041409	GMOY000491	GMOY002752	GMOY003696	GMOY004413
Group_73	12	1	11	1	11	1	11	1	13	1	11	1	12	1	13	1	11	1	9	1	12	1	11	1	GAUT000216	GAUT013265	GAUT026949	GAUT027513	GAUT028068	GAUT031261	GAUT032205	GAUT032206	GAUT038102	GAUT043429	GAUT045574	GAUT049316	GBRI002429	GBRI002922	GBRI005576	GBRI006763	GBRI007506	GBRI011256	GBRI014232	GBRI016698	GBRI026865	GBRI027513	GBRI029903	GFUI000010	GFUI012197
Group_74	1	1	0	0	0	0	1	1	1	1	0	0	1	1	1	1	1	1	0	0	1	1	1	1	GAUT000217	GMOY006197	GPAI006593	MDOA012353	SCAU013890	FBgn0083983	AAEL008044	AGAP002917
Group_75	10	1	9	1	7	1	9	1	8	1	8	1	10	1	10	1	8	1	8	1	9	1	7	1	GAUT000218	GAUT000616	GAUT006059	GAUT006293	GAUT008915	GAUT014218	GAUT014536	GAUT024020	GAUT034276	GAUT048293	GBRI004481	GBRI013643	GBRI013930	GBRI015073	GBRI015842	GBRI016707	GBRI023972	GBRI024531	GBRI041725	GFUI003675	GFUI007467	GFUI022234	GFUI031726	GFUI039775	GFUI045656
Group_76	2	1	2	1	2	1	2	1	1	1	1	1	1	1	1	1	2	1	1	1	1	1	1	1	GAUT000219	GAUT015239	GBRI002382	GBRI016709	GFUI025528	GFUI034922	GMOY005698	GMOY006432	GPAI025875	GPPI033342	MDOA004444	SCAU006524	FBgn0033377	FBgn0033969	LLOJ001429	AAEL001480	AGAP008305
Group_77	1	1	0	0	1	1	0	0	0	0	1	1	0	0	0	0	0	0	0	0	0	0	0	0	GAUT000221	GFUI039074	GPPI047210
Group_78	2	1	0	0	6	1	0	0	4	1	4	1	0	0	0	0	0	0	0	0	0	0	0	0	GAUT000223	GAUT031042	GFUI004188	GFUI004341	GFUI019748	GFUI041317	GFUI041932	GFUI044562	GPAI000542	GPAI011617	GPAI018231	GPAI022172	GPPI006516	GPPI044217	GPPI047410	GPPI050448
Group_79	3	1	0	0	0	0	1	1	3	1	0	0	1	1	1	1	1	1	1	1	1	1	1	1	GAUT000224	GAUT013748	GAUT051636	GMOY004417	GPAI020225	GPAI026990	GPAI045046	MDOA015251	SCAU000377	FBgn0032906	LLOJ006830	AAEL014250	AGAP008332
Group_80	1	1	1	1	1	1	0	0	1	1	1	1	1	1	1	1	1	1	1	1	1	1	1	1	GAUT000225	GBRI016012	GFUI036796	GPAI004546	GPPI029083	MDOA002558	SCAU012518	FBgn0034071	LLOJ005729	AAEL013509	AGAP005164
Group_81	2	1	1	1	4	1	1	1	1	1	3	1	1	1	1	1	1	1	3	1	1	1	1	1	GAUT000226	GAUT005572	GBRI016013	GFUI001188	GFUI028160	GFUI028163	GFUI036794	GMOY002136	GPAI004539	GPPI000365	GPPI029082	GPPI047193	MDOA011716	SCAU015798	FBgn0034070	LLOJ003993	LLOJ005728	LLOJ006692	AAEL013602	AGAP005165
Group_82	9	1	7	1	8	1	7	1	7	1	11	1	7	1	7	1	5	1	7	1	11	1	7	1	GAUT000227	GAUT020642	GAUT021970	GAUT021972	GAUT027330	GAUT039037	GAUT039045	GAUT039053	GAUT039058	GBRI003937	GBRI008815	GBRI008820	GBRI008828	GBRI020701	GBRI024249	GBRI037210	GFUI003183	GFUI004908	GFUI011685	GFUI017065	GFUI017067	GFUI022684	GFUI022697	GFUI022698	GMOY001196
Group_83	1	1	0	0	1	1	0	0	1	1	1	1	0	0	0	0	0	0	0	0	0	0	0	0	GAUT000228	GFUI004915	GPAI005546	GPPI030074
Group_84	1	1	1	1	1	1	1	1	1	1	1	1	1	1	1	1	1	1	1	1	1	1	1	1	GAUT000229	GBRI043471	GFUI035521	GMOY007854	GPAI014693	GPPI028942	MDOA003883	SCAU004189	FBgn0038057	LLOJ006036	AAEL007496	AGAP002394
Group_85	20	1	18	1	17	1	15	1	20	1	13	1	28	1	33	1	21	1	15	1	42	1	29	1	GAUT000230	GAUT001060	GAUT001620	GAUT007160	GAUT007163	GAUT025925	GAUT030277	GAUT030408	GAUT030409	GAUT030410	GAUT030411	GAUT030412	GAUT030413	GAUT030414	GAUT030423	GAUT030424	GAUT030425	GAUT030426	GAUT036743	GAUT038526	GBRI001103	GBRI002802	GBRI002803	GBRI002804	GBRI002814
Group_86	2	1	1	1	1	1	0	0	1	1	1	1	1	1	1	1	1	1	0	0	1	1	1	1	GAUT000234	GAUT000911	GBRI034996	GFUI051477	GPAI032086	GPPI040584	MDOA003072	SCAU001523	FBgn0033685	AAEL003997	AGAP011836
Group_87	4	1	2	1	5	1	2	1	5	1	4	1	1	1	1	1	1	1	0	0	1	1	1	1	GAUT000235	GAUT000236	GAUT000910	GAUT049577	GBRI034993	GBRI034998	GFUI001196	GFUI008598	GFUI051474	GFUI051476	GFUI051482	GMOY001585	GMOY001586	GPAI010680	GPAI032085	GPAI032088	GPAI032089	GPAI032093	GPPI040582	GPPI040583	GPPI040585	GPPI050021	MDOA005015	SCAU006589	FBgn0033883
Group_88	5	1	1	1	2	1	2	1	1	1	2	1	1	1	1	1	1	1	1	1	1	1	1	1	GAUT000241	GAUT005915	GAUT007432	GAUT039570	GAUT039768	GBRI004920	GFUI000440	GFUI053144	GMOY000112	GMOY004026	GPAI036244	GPPI020568	GPPI046765	MDOA006724	SCAU015137	FBgn0036629	LLOJ005750	AAEL005688	AGAP002570
Group_89	6	1	0	0	0	0	1	1	0	0	0	0	0	0	0	0	0	0	0	0	0	0	0	0	GAUT000243	GAUT039402	GAUT039511	GAUT039648	GAUT039752	GAUT039769	GMOY004299
Group_90	2	1	1	1	0	0	0	0	0	0	0	0	0	0	0	0	0	0	0	0	0	0	0	0	GAUT000244	GAUT039556	GBRI039633
Group_91	2	1	0	0	17	1	1	1	7	1	9	1	0	0	0	0	0	0	0	0	0	0	0	0	GAUT000250	GAUT046875	GFUI002663	GFUI005758	GFUI005874	GFUI021122	GFUI022875	GFUI025056	GFUI025548	GFUI030064	GFUI030826	GFUI031696	GFUI032944	GFUI035490	GFUI038576	GFUI039755	GFUI039950	GFUI040341	GFUI047897	GMOY006679	GPAI018972	GPAI021287	GPAI021301	GPAI021961	GPAI022205
Group_92	2	1	0	0	0	0	0	0	1	1	1	1	0	0	0	0	0	0	0	0	0	0	0	0	GAUT000254	GAUT040866	GPAI013944	GPPI021277
Group_93	6	1	3	1	9	1	7	1	8	1	10	1	3	1	3	1	3	1	2	1	4	1	3	1	GAUT000255	GAUT000574	GAUT028228	GAUT028944	GAUT034370	GAUT040857	GBRI008341	GBRI021298	GBRI036271	GFUI005648	GFUI006671	GFUI007849	GFUI016832	GFUI017864	GFUI019242	GFUI029487	GFUI031115	GFUI037068	GMOY004964	GMOY005804	GMOY008025	GMOY008113	GMOY009329	GMOY010310	GMOY010337
Group_94	1	1	0	0	1	1	0	0	0	0	0	0	0	0	0	0	0	0	0	0	0	0	0	0	GAUT000257	GFUI048712
Group_95	3	1	4	1	4	1	2	1	5	1	3	1	1	1	1	1	4	1	0	0	0	0	0	0	GAUT000260	GAUT000891	GAUT000892	GBRI034735	GBRI034736	GBRI035151	GBRI035152	GFUI001015	GFUI001016	GFUI048711	GFUI048717	GMOY003889	GMOY006387	GPAI037518	GPAI037519	GPAI037525	GPAI037526	GPAI037527	GPPI029960	GPPI048972	GPPI050551	MDOA008090	SCAU010806	FBgn0028856	FBgn0028857
Group_96	1	1	1	1	1	1	1	1	1	1	1	1	1	1	1	1	1	1	1	1	4	1	5	1	GAUT000263	GBRI035023	GFUI008628	GMOY005864	GPAI034322	GPPI024068	MDOA010989	SCAU009628	FBgn0004698	LLOJ008624	AAEL003868	AAEL003893	AAEL003897	AAEL018259	AGAP001967	AGAP002106	AGAP003342	AGAP003345	AGAP012599
Group_97	13	1	7	1	9	1	12	1	16	1	15	1	17	1	9	1	12	1	4	1	37	1	43	1	GAUT000264	GAUT000973	GAUT006379	GAUT007208	GAUT032320	GAUT033534	GAUT044207	GAUT044208	GAUT044209	GAUT044210	GAUT044211	GAUT046000	GAUT047455	GBRI002784	GBRI003147	GBRI004635	GBRI012464	GBRI014085	GBRI021872	GBRI028418	GFUI004872	GFUI004873	GFUI004874	GFUI004875	GFUI027281
Group_98	2	1	1	1	0	0	1	1	0	0	0	0	1	1	1	1	1	1	1	1	1	1	1	1	GAUT000265	GAUT000974	GBRI028439	GMOY010769	MDOA008461	SCAU014815	FBgn0260401	LLOJ003162	AAEL000221	AGAP005228
Group_99	9	1	7	1	9	1	6	1	6	1	7	1	34	1	19	1	12	1	4	1	6	1	12	1	GAUT000266	GAUT000977	GAUT003292	GAUT014821	GAUT023122	GAUT024334	GAUT027448	GAUT041294	GAUT045496	GBRI000225	GBRI000668	GBRI004224	GBRI028411	GBRI042765	GBRI043442	GBRI044787	GFUI008633	GFUI016566	GFUI030182	GFUI031925	GFUI032981	GFUI034455	GFUI039751	GFUI043226	GFUI053518
Group_100	6	1	6	1	9	1	0	0	9	1	11	1	0	0	0	0	0	0	0	0	0	0	0	0	GAUT000271	GAUT023863	GAUT033701	GAUT033716	GAUT040392	GAUT043543	GBRI009230	GBRI020136	GBRI023369	GBRI023378	GBRI033434	GBRI043151	GFUI024612	GFUI024621	GFUI024623	GFUI036925	GFUI038864	GFUI039756	GFUI039758	GFUI041473	GFUI052985	GPAI015384	GPAI015407	GPAI016927	GPAI019611
Group_101	1	1	0	0	1	1	0	0	0	0	1	1	0	0	0	0	0	0	0	0	0	0	0	0	GAUT000274	GFUI016261	GPPI043816
Group_102	1	1	0	0	0	0	0	0	0	0	1	1	0	0	0	0	0	0	0	0	0	0	0	0	GAUT000279	GPPI007712
Group_103	1	1	0	0	0	0	0	0	1	1	0	0	0	0	0	0	0	0	0	0	0	0	0	0	GAUT000281	GPAI001696
Group_104	23	1	18	1	14	1	19	1	17	1	17	1	16	1	14	1	14	1	13	1	26	1	17	1	GAUT000285	GAUT001011	GAUT003546	GAUT004715	GAUT004831	GAUT011174	GAUT011177	GAUT011398	GAUT014900	GAUT020316	GAUT021673	GAUT025703	GAUT026397	GAUT028843	GAUT039469	GAUT039481	GAUT039505	GAUT039609	GAUT039611	GAUT039689	GAUT039811	GAUT045818	GAUT046195	GBRI000267	GBRI007077
Group_105	1	1	1	1	0	0	0	0	0	0	0	0	0	0	0	0	0	0	0	0	0	0	0	0	GAUT000289	GBRI039632
Group_106	4	1	2	1	2	1	2	1	5	1	2	1	2	1	1	1	1	1	1	1	1	1	1	1	GAUT000291	GAUT003007	GAUT041398	GAUT041407	GBRI000025	GBRI029655	GFUI018705	GFUI039974	GMOY006539	GMOY011531	GPAI001757	GPAI001759	GPAI045394	GPAI045953	GPAI045962	GPPI020423	GPPI024736	MDOA001818	MDOA002561	SCAU015310	FBgn0039738	LLOJ005699	AAEL005949	AGAP004397
Group_107	1	1	1	1	0	0	0	0	0	0	0	0	0	0	0	0	0	0	0	0	0	0	0	0	GAUT000292	GBRI000037
Group_108	1	1	1	1	0	0	0	0	0	0	0	0	0	0	0	0	1	1	0	0	0	0	0	0	GAUT000293	GBRI012840	FBgn0052846
Group_109	2	1	1	1	1	1	1	1	1	1	1	1	1	1	1	1	0	0	0	0	0	0	0	0	GAUT000294	GAUT033893	GBRI011792	GFUI032931	GMOY008130	GPAI018224	GPPI040422	MDOA010227	SCAU009863
Group_110	1	1	3	1	1	1	1	1	1	1	1	1	1	1	1	1	1	1	1	1	1	1	1	1	GAUT000297	GBRI007098	GBRI032202	GBRI037490	GFUI050785	GMOY006764	GPAI023987	GPPI019023	MDOA010567	SCAU010868	FBgn0039427	LLOJ006877	AAEL013746	AGAP004120
Group_111	1	1	0	0	1	1	0	0	1	1	1	1	0	0	0	0	0	0	0	0	0	0	0	0	GAUT000298	GFUI005689	GPAI014621	GPPI014900
Group_112	4	1	3	1	4	1	0	0	5	1	4	1	1	1	1	1	1	1	0	0	0	0	0	0	GAUT000299	GAUT015130	GAUT028999	GAUT050423	GBRI011502	GBRI026742	GBRI033940	GFUI031050	GFUI043332	GFUI051695	GFUI052971	GPAI004867	GPAI022156	GPAI027703	GPAI036598	GPAI047375	GPPI026823	GPPI027429	GPPI029377	GPPI030908	MDOA009632	SCAU014959	FBgn0036703
Group_113	1	1	0	0	0	0	1	1	0	0	0	0	0	0	0	0	0	0	0	0	0	0	0	0	GAUT000300	GMOY000197
Group_114	14	1	26	1	12	1	7	1	22	1	11	1	1	1	1	1	1	1	0	0	0	0	0	0	GAUT000301	GAUT007945	GAUT012602	GAUT013138	GAUT016647	GAUT018614	GAUT018615	GAUT019884	GAUT022580	GAUT028831	GAUT030860	GAUT035179	GAUT040931	GAUT051235	GBRI000814	GBRI002475	GBRI011250	GBRI019716	GBRI021797	GBRI024507	GBRI026542	GBRI026650	GBRI026948	GBRI029704	GBRI031008
Group_115	10	1	10	1	17	1	14	1	11	1	13	1	11	1	11	1	20	1	9	1	12	1	10	1	GAUT000304	GAUT000746	GAUT023422	GAUT023423	GAUT029031	GAUT031276	GAUT031373	GAUT036342	GAUT038412	GAUT045410	GBRI003938	GBRI014551	GBRI015006	GBRI018865	GBRI023046	GBRI026117	GBRI031047	GBRI034484	GBRI043454	GBRI044313	GFUI007960	GFUI010215	GFUI017066	GFUI018820	GFUI018829
Group_116	2	1	1	1	1	1	1	1	1	1	1	1	1	1	1	1	1	1	1	1	1	1	1	1	GAUT000307	GAUT000338	GBRI007096	GFUI050771	GMOY006766	GPAI023990	GPPI019009	MDOA010821	SCAU009989	FBgn0037406	LLOJ006876	AAEL015156	AGAP004121
Group_117	7	1	7	1	6	1	7	1	6	1	7	1	6	1	6	1	6	1	9	1	9	1	9	1	GAUT000308	GAUT015351	GAUT028942	GAUT032981	GAUT040584	GAUT050922	GAUT051263	GBRI002051	GBRI021079	GBRI026065	GBRI028283	GBRI030951	GBRI030969	GBRI036269	GFUI005178	GFUI007052	GFUI007848	GFUI013435	GFUI050768	GFUI052662	GMOY001894	GMOY003616	GMOY005300	GMOY006591	GMOY006763
Group_118	4	1	3	1	7	1	3	1	4	1	7	1	1	1	1	1	1	1	1	1	2	1	1	1	GAUT000317	GAUT002369	GAUT034818	GAUT040614	GBRI026457	GBRI027410	GBRI027413	GFUI003390	GFUI004894	GFUI035191	GFUI037377	GFUI037378	GFUI047096	GFUI047536	GMOY002636	GMOY002763	GMOY004242	GPAI019210	GPAI036432	GPAI038738	GPAI042625	GPPI021121	GPPI030030	GPPI039498	GPPI039499
Group_119	1	1	1	1	1	1	1	1	1	1	2	1	1	1	1	1	1	1	1	1	2	1	1	1	GAUT000319	GBRI004968	GFUI046477	GMOY007774	GPAI032429	GPPI043973	GPPI047867	MDOA002276	SCAU002336	FBgn0000414	LLOJ003766	AAEL008229	AAEL011241	AGAP006528
Group_120	5	1	3	1	3	1	3	1	3	1	3	1	1	1	1	1	4	1	3	1	7	1	3	1	GAUT000321	GAUT011622	GAUT048554	GAUT048555	GAUT048557	GBRI017192	GBRI017193	GBRI017194	GFUI030771	GFUI030773	GFUI030775	GMOY000213	GMOY004394	GMOY008933	GPAI040118	GPAI040126	GPAI040129	GPPI031922	GPPI031923	GPPI031924	MDOA009690	SCAU009747	FBgn0031407	FBgn0031412	FBgn0051482
Group_121	2	1	1	1	1	1	0	0	1	1	1	1	1	1	1	1	1	1	0	0	1	1	1	1	GAUT000330	GAUT051881	GBRI017818	GFUI023941	GPAI002655	GPPI012696	MDOA000554	SCAU010897	FBgn0037087	AAEL008469	AGAP007575
Group_122	1	1	0	0	0	0	0	0	1	1	0	0	0	0	0	0	0	0	0	0	0	0	0	0	GAUT000332	GPAI002830
Group_123	2	1	4	1	2	1	3	1	4	1	3	1	9	1	13	1	1	1	0	0	0	0	0	0	GAUT000334	GAUT048886	GBRI007097	GBRI007111	GBRI026068	GBRI026075	GFUI050770	GFUI050786	GMOY005815	GMOY005818	GMOY006765	GPAI023985	GPAI023986	GPAI024003	GPAI024017	GPPI019022	GPPI019024	GPPI019029	MDOA000399	MDOA002653	MDOA004750	MDOA005800	MDOA008025	MDOA008091	MDOA008248
Group_124	4	1	1	1	0	0	0	0	0	0	0	0	0	0	0	0	0	0	0	0	0	0	0	0	GAUT000336	GAUT000339	GAUT001017	GAUT001118	GBRI042695
Group_125	1	1	0	0	1	1	2	1	2	1	1	1	1	1	1	1	0	0	0	0	0	0	0	0	GAUT000337	GFUI012194	GMOY004281	GMOY007956	GPAI003360	GPAI038468	GPPI032582	MDOA003669	SCAU015649
Group_126	13	1	11	1	12	1	11	1	14	1	13	1	13	1	12	1	14	1	13	1	15	1	16	1	GAUT000342	GAUT010136	GAUT019253	GAUT031551	GAUT033149	GAUT034243	GAUT034251	GAUT037963	GAUT040519	GAUT046735	GAUT046840	GAUT046851	GAUT047975	GBRI002336	GBRI004542	GBRI006153	GBRI007977	GBRI009849	GBRI014685	GBRI015737	GBRI017352	GBRI017363	GBRI042097	GBRI045551	GFUI000231
Group_127	1	1	0	0	0	0	0	0	1	1	0	0	0	0	0	0	0	0	0	0	0	0	0	0	GAUT000347	GPAI007415
Group_128	4	1	3	1	3	1	4	1	4	1	4	1	4	1	3	1	3	1	4	1	4	1	5	1	GAUT000356	GAUT018042	GAUT030737	GAUT051058	GBRI011357	GBRI024858	GBRI038600	GFUI031236	GFUI041425	GFUI042980	GMOY001927	GMOY003230	GMOY004777	GMOY007368	GPAI039454	GPAI039751	GPAI045306	GPAI045670	GPPI003988	GPPI004226	GPPI013253	GPPI016595	MDOA000489	MDOA005408	MDOA008331
Group_129	2	1	2	1	2	1	0	0	2	1	2	1	0	0	0	0	0	0	0	0	0	0	0	0	GAUT000357	GAUT028168	GBRI008308	GBRI008309	GFUI005690	GFUI005691	GPAI014637	GPAI014638	GPPI014908	GPPI014909
Group_130	12	1	0	0	0	0	0	0	0	0	2	1	0	0	0	0	0	0	0	0	0	0	0	0	GAUT000358	GAUT001066	GAUT018250	GAUT022990	GAUT028722	GAUT031630	GAUT035322	GAUT036071	GAUT037924	GAUT039358	GAUT046722	GAUT047644	GPPI028949	GPPI033500
Group_131	34	1	34	1	48	1	40	1	46	1	48	1	10	1	10	1	9	1	8	1	11	1	10	1	GAUT000360	GAUT001143	GAUT001622	GAUT006011	GAUT006022	GAUT006025	GAUT006026	GAUT009298	GAUT010128	GAUT013586	GAUT013678	GAUT020098	GAUT021592	GAUT023718	GAUT024466	GAUT024879	GAUT027493	GAUT027495	GAUT027571	GAUT028250	GAUT030726	GAUT033240	GAUT033771	GAUT035268	GAUT036527
Group_132	8	1	0	0	1	1	4	1	10	1	7	1	0	0	0	0	0	0	0	0	0	0	0	0	GAUT000361	GAUT001148	GAUT005470	GAUT029194	GAUT031598	GAUT033656	GAUT038082	GAUT042988	GFUI000740	GMOY001766	GMOY007260	GMOY010617	GMOY011589	GPAI006962	GPAI011523	GPAI013748	GPAI020327	GPAI020594	GPAI027023	GPAI030099	GPAI033500	GPAI036886	GPAI041445	GPPI002911	GPPI018671
Group_133	5	1	4	1	5	1	5	1	4	1	4	1	4	1	4	1	4	1	4	1	4	1	4	1	GAUT000364	GAUT001830	GAUT007973	GAUT024918	GAUT024919	GBRI005536	GBRI005801	GBRI023394	GBRI043129	GFUI006157	GFUI013578	GFUI022092	GFUI042403	GFUI052419	GMOY006381	GMOY007795	GMOY008147	GMOY009908	GMOY011373	GPAI010973	GPAI025178	GPAI029223	GPAI032905	GPPI009414	GPPI010264
Group_134	1	1	0	0	2	1	0	0	1	1	1	1	0	0	0	0	0	0	0	0	0	0	0	0	GAUT000367	GFUI022099	GFUI022100	GPAI029212	GPPI048535
Group_135	1	1	0	0	0	0	0	0	1	1	1	1	0	0	0	0	0	0	0	0	0	0	0	0	GAUT000371	GPAI029221	GPPI044623
Group_136	1	1	1	1	1	1	1	1	2	1	2	1	1	1	1	1	1	1	1	1	1	1	1	1	GAUT000374	GBRI019884	GFUI052303	GMOY007491	GPAI016907	GPAI045630	GPPI000223	GPPI050306	MDOA005658	SCAU009597	FBgn0032846	LLOJ010035	AAEL002014	AGAP008042
Group_137	2	1	1	1	1	1	1	1	2	1	3	1	1	1	1	1	1	1	1	1	1	1	1	1	GAUT000375	GAUT002631	GBRI019881	GFUI052302	GMOY007490	GPAI045592	GPAI045634	GPPI000225	GPPI044090	GPPI050309	MDOA001751	SCAU015530	FBgn0032847	LLOJ000426	AAEL001972	AGAP008045
Group_138	15	1	1	1	1	1	6	1	11	1	9	1	0	0	0	0	0	0	0	0	0	0	0	0	GAUT000383	GAUT002436	GAUT005553	GAUT011624	GAUT012830	GAUT012895	GAUT017045	GAUT022987	GAUT028221	GAUT035052	GAUT040920	GAUT042714	GAUT043389	GAUT047614	GAUT050476	GBRI032356	GFUI006720	GMOY000567	GMOY001667	GMOY003294	GMOY005960	GMOY006938	GMOY007117	GPAI000190	GPAI001787
Group_139	1	1	0	0	1	1	0	0	1	1	0	0	0	0	0	0	0	0	0	0	0	0	0	0	GAUT000386	GFUI028135	GPAI045657
Group_140	3	1	0	0	1	1	1	1	2	1	1	1	1	1	1	1	1	1	1	1	1	1	1	1	GAUT000390	GAUT003437	GAUT006355	GFUI033815	GMOY008173	GPAI014968	GPAI045663	GPPI050207	MDOA003294	SCAU008096	FBgn0037439	LLOJ002932	AAEL004920	AGAP010051
Group_141	5	1	3	1	4	1	4	1	4	1	5	1	6	1	4	1	4	1	5	1	5	1	5	1	GAUT000391	GAUT001804	GAUT018122	GAUT022696	GAUT023055	GBRI009245	GBRI019886	GBRI028908	GFUI004753	GFUI011621	GFUI013593	GFUI028136	GMOY000272	GMOY002049	GMOY009120	GMOY010270	GPAI004452	GPAI032873	GPAI044829	GPAI045649	GPPI023269	GPPI043240	GPPI045713	GPPI048315	GPPI050307
Group_142	1	1	1	1	1	1	1	1	1	1	1	1	1	1	1	1	1	1	2	1	1	1	1	1	GAUT000392	GBRI019867	GFUI033816	GMOY005837	GPAI045650	GPPI048314	MDOA015276	SCAU015637	FBgn0020908	LLOJ000387	LLOJ005905	AAEL008844	AGAP007963
Group_143	4	1	2	1	4	1	3	1	7	1	2	1	4	1	3	1	2	1	3	1	2	1	2	1	GAUT000393	GAUT017536	GAUT025716	GAUT044013	GBRI008374	GBRI019866	GFUI006308	GFUI033817	GFUI039807	GFUI039810	GMOY001284	GMOY002403	GMOY009225	GPAI024728	GPAI025926	GPAI033866	GPAI035566	GPAI041935	GPAI045664	GPAI045672	GPPI018817	GPPI050208	MDOA004119	MDOA004701	MDOA008972
Group_144	1	1	1	1	1	1	1	1	1	1	1	1	1	1	1	1	1	1	0	0	1	1	1	1	GAUT000394	GBRI019863	GFUI033812	GMOY008174	GPAI045669	GPPI050205	MDOA004179	SCAU009370	FBgn0032218	AAEL004938	AGAP010050
Group_145	1	1	1	1	1	1	1	1	1	1	2	1	1	1	1	1	1	1	1	1	2	1	1	1	GAUT000395	GBRI019864	GFUI033811	GMOY012024	GPAI045651	GPPI048309	GPPI050202	MDOA003840	SCAU000820	FBgn0026379	LLOJ001893	AAEL001664	AAEL017224	AGAP009628
Group_146	3	1	2	1	2	1	2	1	2	1	2	1	1	1	1	1	1	1	0	0	1	1	1	1	GAUT000396	GAUT013852	GAUT014703	GBRI022176	GBRI022727	GFUI012370	GFUI018115	GMOY003595	GMOY005201	GPAI013064	GPAI020185	GPPI009249	GPPI033229	MDOA005019	SCAU004539	FBgn0022023	AAEL007945	AGAP009204
Group_147	1	1	1	1	1	1	0	0	1	1	1	1	0	0	0	0	0	0	0	0	0	0	0	0	GAUT000398	GBRI019865	GFUI033814	GPAI045652	GPPI048310
Group_148	1	1	2	1	1	1	2	1	3	1	1	1	1	1	1	1	0	0	0	0	0	0	0	0	GAUT000408	GBRI002188	GBRI013862	GFUI033819	GMOY002927	GMOY005332	GPAI033572	GPAI045633	GPAI045682	GPPI050204	MDOA011347	SCAU010585
Group_149	18	1	14	1	15	1	11	1	12	1	17	1	14	1	11	1	13	1	10	1	11	1	9	1	GAUT000409	GAUT015386	GAUT015492	GAUT017103	GAUT017148	GAUT018243	GAUT019861	GAUT032673	GAUT037935	GAUT038850	GAUT039088	GAUT039124	GAUT039131	GAUT044502	GAUT044806	GAUT044816	GAUT047667	GAUT050140	GBRI002268	GBRI003792	GBRI008845	GBRI008890	GBRI008891	GBRI009554	GBRI016876
Group_150	1	1	0	0	0	0	0	0	1	1	0	0	0	0	0	0	0	0	0	0	0	0	0	0	GAUT000410	GPAI045656
Group_151	1	1	0	0	0	0	0	0	1	1	0	0	0	0	0	0	0	0	0	0	0	0	0	0	GAUT000418	GPAI017096
Group_152	17	1	5	1	0	0	1	1	18	1	0	0	0	0	1	1	0	0	0	0	0	0	0	0	GAUT000420	GAUT000953	GAUT003148	GAUT004016	GAUT005829	GAUT013562	GAUT017160	GAUT018220	GAUT019384	GAUT022258	GAUT023964	GAUT025762	GAUT034382	GAUT036778	GAUT039240	GAUT043199	GAUT050491	GBRI005188	GBRI005213	GBRI018935	GBRI042160	GBRI042161	GMOY010570	GPAI001701	GPAI005138
Group_153	1	1	0	0	0	0	0	0	1	1	0	0	0	0	0	0	0	0	0	0	0	0	0	0	GAUT000428	GPAI017113
Group_154	1	1	0	0	0	0	0	0	1	1	1	1	0	0	0	0	0	0	0	0	0	0	0	0	GAUT000451	GPAI037136	GPPI016389
Group_155	12	1	11	1	11	1	12	1	14	1	12	1	13	1	13	1	14	1	7	1	12	1	12	1	GAUT000462	GAUT001409	GAUT003230	GAUT005187	GAUT009185	GAUT015374	GAUT019292	GAUT026652	GAUT029840	GAUT031280	GAUT033947	GAUT041201	GBRI003377	GBRI003544	GBRI003791	GBRI004312	GBRI012162	GBRI013997	GBRI018860	GBRI020728	GBRI028055	GBRI030182	GBRI034352	GFUI000084	GFUI001716
Group_156	19	1	19	1	20	1	18	1	19	1	22	1	30	1	30	1	27	1	26	1	16	1	14	1	GAUT000463	GAUT004991	GAUT011920	GAUT011925	GAUT011926	GAUT012795	GAUT013646	GAUT015134	GAUT030140	GAUT030605	GAUT030607	GAUT030608	GAUT030609	GAUT030610	GAUT030829	GAUT031546	GAUT037334	GAUT049443	GAUT050570	GBRI000919	GBRI002333	GBRI006397	GBRI011966	GBRI018953	GBRI019785
Group_157	1	1	0	0	0	0	0	0	1	1	0	0	0	0	0	0	0	0	0	0	0	0	0	0	GAUT000464	GPAI023806
Group_158	1	1	0	0	1	1	0	0	1	1	1	1	0	0	0	0	0	0	0	0	0	0	0	0	GAUT000485	GFUI036834	GPAI010178	GPPI037223
Group_159	17	1	17	1	15	1	17	1	16	1	17	1	17	1	17	1	18	1	14	1	23	1	21	1	GAUT000491	GAUT007169	GAUT014810	GAUT018604	GAUT022572	GAUT023072	GAUT030352	GAUT034912	GAUT035408	GAUT035837	GAUT037859	GAUT038865	GAUT041867	GAUT046129	GAUT048737	GAUT051726	GAUT051954	GBRI000226	GBRI002327	GBRI004982	GBRI004988	GBRI007095	GBRI010003	GBRI012822	GBRI019352
Group_160	1	1	1	1	1	1	0	0	0	0	1	1	0	0	0	0	0	0	0	0	0	0	0	0	GAUT000498	GBRI042977	GFUI045444	GPPI030644
Group_161	1	1	0	0	0	0	0	0	1	1	0	0	0	0	0	0	0	0	0	0	0	0	0	0	GAUT000499	GPAI040926
Group_162	8	1	0	0	0	0	0	0	0	0	1	1	0	0	0	0	0	0	0	0	0	0	0	0	GAUT000505	GAUT013937	GAUT018560	GAUT021256	GAUT021258	GAUT033453	GAUT040164	GAUT047428	GPPI039237
Group_163	1	1	0	0	0	0	0	0	1	1	1	1	0	0	0	0	0	0	1	1	1	1	0	0	GAUT000508	GPAI013740	GPPI030641	LLOJ003967	AAEL008918
Group_164	14	1	10	1	12	1	11	1	14	1	13	1	12	1	10	1	10	1	9	1	9	1	11	1	GAUT000511	GAUT001844	GAUT001887	GAUT006792	GAUT007108	GAUT012755	GAUT013608	GAUT029896	GAUT032649	GAUT036562	GAUT036587	GAUT042868	GAUT042870	GAUT049071	GBRI004763	GBRI016640	GBRI030157	GBRI030183	GBRI032798	GBRI034553	GBRI036897	GBRI037607	GBRI040903	GBRI043919	GFUI009292
Group_165	1	1	1	1	1	1	1	1	1	1	1	1	1	1	1	1	1	1	1	1	1	1	1	1	GAUT000530	GBRI039584	GFUI043456	GMOY001976	GPAI036495	GPPI034016	MDOA009731	SCAU006650	FBgn0030870	LLOJ002174	AAEL010898	AGAP002361
Group_166	1	1	0	0	0	0	0	0	1	1	0	0	0	0	0	0	0	0	0	0	0	0	0	0	GAUT000538	GPAI036497
Group_167	1	1	0	0	0	0	0	0	1	1	0	0	0	0	0	0	0	0	0	0	0	0	0	0	GAUT000540	GPAI036505
Group_168	7	1	0	0	3	1	1	1	2	1	1	1	1	1	1	1	1	1	1	1	1	1	1	1	GAUT000542	GAUT018455	GAUT022724	GAUT036797	GAUT039464	GAUT050534	GAUT051128	GFUI000434	GFUI037536	GFUI051737	GMOY002350	GPAI008423	GPAI026874	GPPI046761	MDOA007268	SCAU007355	FBgn0000447	LLOJ008201	AAEL006033	AGAP002037
Group_169	1	1	1	1	0	0	0	0	0	0	1	1	1	1	1	1	1	1	1	1	1	1	1	1	GAUT000543	GBRI034572	GPPI040596	MDOA009153	SCAU000249	FBgn0034804	LLOJ007639	AAEL004817	AGAP010540
Group_170	1	1	0	0	1	1	0	0	1	1	1	1	0	0	0	0	0	0	0	0	0	0	0	0	GAUT000544	GFUI021600	GPAI036889	GPPI042057
Group_171	7	1	11	1	5	1	6	1	5	1	4	1	5	1	4	1	5	1	4	1	5	1	4	1	GAUT000545	GAUT001799	GAUT002908	GAUT022610	GAUT024425	GAUT037204	GAUT051586	GBRI006688	GBRI009521	GBRI010248	GBRI018752	GBRI018771	GBRI021262	GBRI021271	GBRI021272	GBRI035713	GBRI042129	GBRI042888	GFUI001875	GFUI011441	GFUI011442	GFUI013615	GFUI025136	GMOY000718	GMOY001248
Group_172	2	1	0	0	1	1	0	0	1	1	2	1	0	0	0	0	0	0	0	0	0	0	0	0	GAUT000547	GAUT022706	GFUI008812	GPAI025935	GPPI044749	GPPI046273
Group_173	6	1	0	0	0	0	0	0	0	0	0	0	0	0	0	0	0	0	0	0	0	0	0	0	GAUT000548	GAUT018428	GAUT022149	GAUT022447	GAUT022707	GAUT047054
Group_174	7	1	4	1	8	1	2	1	3	1	7	1	1	1	1	1	4	1	0	0	1	1	1	1	GAUT000554	GAUT002465	GAUT031287	GAUT031288	GAUT041538	GAUT041541	GAUT041542	GBRI029710	GBRI029722	GBRI029723	GBRI029724	GFUI026098	GFUI033390	GFUI041785	GFUI041788	GFUI041791	GFUI041792	GFUI041799	GFUI041808	GMOY003330	GMOY003331	GPAI021177	GPAI021191	GPAI021193	GPPI015992
Group_175	1	1	0	0	1	1	2	1	1	1	1	1	1	1	1	1	1	1	1	1	1	1	0	0	GAUT000555	GFUI021607	GMOY001909	GMOY007219	GPAI036881	GPPI042054	MDOA002885	SCAU002064	FBgn0034803	LLOJ005371	AAEL004406
Group_176	9	1	0	0	2	1	5	1	11	1	25	1	0	0	0	0	0	0	0	0	0	0	0	0	GAUT000556	GAUT009274	GAUT019834	GAUT024301	GAUT026643	GAUT027522	GAUT034853	GAUT036815	GAUT042713	GFUI004716	GFUI039735	GMOY001172	GMOY001881	GMOY007212	GMOY007513	GMOY010532	GPAI005931	GPAI020200	GPAI020785	GPAI025940	GPAI025941	GPAI026799	GPAI027126	GPAI028585	GPAI029025
Group_177	1	1	0	0	0	0	0	0	1	1	0	0	0	0	0	0	0	0	0	0	0	0	0	0	GAUT000558	GPAI033588
Group_178	4	1	2	1	4	1	4	1	3	1	4	1	3	1	3	1	3	1	3	1	6	1	5	1	GAUT000562	GAUT002207	GAUT026083	GAUT034713	GBRI012855	GBRI028086	GFUI020253	GFUI020884	GFUI038226	GFUI051239	GMOY000413	GMOY000861	GMOY005985	GMOY011352	GPAI009476	GPAI009490	GPAI029910	GPPI004845	GPPI027911	GPPI035790	GPPI035791	MDOA010997	MDOA013486	MDOA014757	SCAU004715
Group_179	3	1	0	0	1	1	0	0	0	0	3	1	0	0	0	0	0	0	0	0	0	0	0	0	GAUT000567	GAUT036263	GAUT036717	GFUI004499	GPPI006957	GPPI027652	GPPI031594
Group_180	2	1	1	1	2	1	1	1	1	1	2	1	1	1	1	1	2	1	0	0	1	1	1	1	GAUT000587	GAUT040930	GBRI044884	GFUI004325	GFUI032755	GMOY000094	GPAI008342	GPPI048135	GPPI050109	MDOA004393	SCAU000402	FBgn0029825	FBgn0052756	AAEL002939	AGAP028166
Group_181	15	1	13	1	10	1	12	1	14	1	13	1	8	1	12	1	10	1	1	1	8	1	1	1	GAUT000588	GAUT000589	GAUT001237	GAUT008450	GAUT015773	GAUT020458	GAUT021049	GAUT021058	GAUT021059	GAUT021060	GAUT022022	GAUT022566	GAUT027960	GAUT041073	GAUT041074	GBRI014466	GBRI014487	GBRI017423	GBRI025440	GBRI027081	GBRI030743	GBRI034025	GBRI035757	GBRI040288	GBRI040289
Group_182	1	1	1	1	1	1	1	1	1	1	1	1	0	0	0	0	0	0	1	1	2	1	1	1	GAUT000600	GBRI018355	GFUI000112	GMOY008646	GPAI013131	GPPI000843	LLOJ008034	AAEL009741	AAEL013832	AGAP004662
Group_183	1	1	0	0	1	1	0	0	0	0	1	1	0	0	0	0	0	0	0	0	0	0	0	0	GAUT000606	GFUI000128	GPPI011146
Group_184	2	1	0	0	0	0	0	0	0	0	0	0	0	0	0	0	0	0	0	0	0	0	0	0	GAUT000607	GAUT040540
Group_185	1	1	0	0	0	0	0	0	0	0	1	1	0	0	0	0	0	0	0	0	0	0	0	0	GAUT000609	GPPI011147
Group_186	1	1	0	0	0	0	0	0	1	1	0	0	0	0	0	0	0	0	0	0	0	0	0	0	GAUT000618	GPAI006125
Group_187	1	1	2	1	1	1	1	1	1	1	1	1	2	1	1	1	1	1	1	1	1	1	1	1	GAUT000623	GBRI013933	GBRI013940	GFUI039777	GMOY004829	GPAI006132	GPPI041234	MDOA000710	MDOA008563	SCAU000207	FBgn0038197	LLOJ008538	AAEL012847	AGAP001577
Group_188	1	1	1	1	1	1	1	1	1	1	1	1	0	0	1	1	0	0	0	0	0	0	0	0	GAUT000624	GBRI013938	GFUI039778	GMOY010251	GPAI006122	GPPI041233	SCAU010613
Group_189	1	1	1	1	1	1	1	1	0	0	1	1	1	1	1	1	1	1	1	1	1	1	1	1	GAUT000631	GBRI037190	GFUI031677	GMOY011741	GPPI041801	MDOA016822	SCAU009176	FBgn0028996	LLOJ005577	AAEL002359	AGAP000061
Group_190	1	1	1	1	0	0	0	0	0	0	0	0	0	0	0	0	0	0	0	0	0	0	0	0	GAUT000632	GBRI006613
Group_191	1	1	0	0	1	1	0	0	1	1	1	1	0	0	0	0	0	0	0	0	0	0	0	0	GAUT000640	GFUI031679	GPAI023796	GPPI041796
Group_192	9	1	1	1	16	1	2	1	4	1	0	0	0	0	0	0	0	0	0	0	0	0	0	0	GAUT000641	GAUT000642	GAUT009071	GAUT010599	GAUT035748	GAUT036688	GAUT036840	GAUT041490	GAUT042741	GBRI006610	GFUI000288	GFUI002167	GFUI002173	GFUI003800	GFUI010956	GFUI019245	GFUI021903	GFUI031693	GFUI032279	GFUI040690	GFUI041891	GFUI041917	GFUI048880	GFUI048884	GFUI051935
Group_193	2	1	0	0	5	1	0	0	0	0	4	1	0	0	0	0	0	0	0	0	0	0	0	0	GAUT000643	GAUT010435	GFUI016251	GFUI022072	GFUI025397	GFUI041918	GFUI048876	GPPI025469	GPPI043815	GPPI044118	GPPI049783
Group_194	1	1	0	0	0	0	0	0	1	1	1	1	0	0	0	0	0	0	0	0	0	0	0	0	GAUT000645	GPAI017897	GPPI031134
Group_195	9	1	0	0	5	1	4	1	5	1	0	0	0	0	0	0	0	0	0	0	0	0	0	0	GAUT000647	GAUT002429	GAUT021241	GAUT023978	GAUT033870	GAUT034373	GAUT036919	GAUT036928	GAUT039205	GFUI025396	GFUI034831	GFUI041734	GFUI042556	GFUI046542	GMOY001934	GMOY010616	GMOY011258	GMOY011738	GPAI006963	GPAI022178	GPAI024368	GPAI030734	GPAI032638
Group_196	11	1	0	0	2	1	0	0	0	0	3	1	0	0	0	0	0	0	0	0	0	0	0	0	GAUT000648	GAUT011188	GAUT013787	GAUT022382	GAUT027505	GAUT028592	GAUT035688	GAUT038449	GAUT040288	GAUT040469	GAUT047427	GFUI019731	GFUI042056	GPPI006501	GPPI023465	GPPI046560
Group_197	1	1	1	1	1	1	1	1	1	1	1	1	1	1	1	1	1	1	1	1	1	1	1	1	GAUT000656	GBRI035356	GFUI037853	GMOY000182	GPAI040037	GPPI000207	MDOA014244	SCAU015688	FBgn0033446	LLOJ004004	AAEL005593	AGAP010640
Group_198	1	1	1	1	1	1	1	1	1	1	1	1	1	1	1	1	1	1	0	0	1	1	0	0	GAUT000657	GBRI035359	GFUI037854	GMOY004118	GPAI001565	GPPI045988	MDOA009227	SCAU005359	FBgn0033447	AAEL005590
Group_199	2	1	1	1	2	1	1	1	1	1	2	1	6	1	4	1	3	1	8	1	8	1	4	1	GAUT000658	GAUT012815	GBRI035364	GFUI025722	GFUI037879	GMOY004346	GPAI042637	GPPI030252	GPPI040786	MDOA003190	MDOA006202	MDOA008297	MDOA009434	MDOA009746	MDOA011970	SCAU004452	SCAU007995	SCAU009279	SCAU014413	FBgn0000078	FBgn0000079	FBgn0020506	LLOJ004838	LLOJ004839	LLOJ004841
Group_200	3	1	0	0	0	0	0	0	0	0	0	0	0	0	0	0	0	0	0	0	0	0	0	0	GAUT000659	GAUT013754	GAUT033687
Group_201	5	1	0	0	4	1	0	0	2	1	5	1	0	0	0	0	0	0	0	0	0	0	0	0	GAUT000677	GAUT028264	GAUT036936	GAUT043112	GAUT049087	GFUI000638	GFUI011181	GFUI028206	GFUI042527	GPAI038231	GPAI041134	GPPI036214	GPPI037925	GPPI042216	GPPI047411	GPPI049786
Group_202	1	1	0	0	0	0	0	0	0	0	1	1	0	0	0	0	0	0	0	0	0	0	0	0	GAUT000680	GPPI042424
Group_203	7	1	7	1	12	1	5	1	8	1	8	1	7	1	8	1	7	1	8	1	9	1	5	1	GAUT000681	GAUT035480	GAUT035481	GAUT042706	GAUT044743	GAUT048013	GAUT048020	GBRI002413	GBRI007819	GBRI007828	GBRI015302	GBRI015303	GBRI018106	GBRI037095	GFUI014678	GFUI014690	GFUI026842	GFUI035056	GFUI035067	GFUI044193	GFUI044195	GFUI047435	GFUI050096	GFUI050424	GFUI050425
Group_204	2	1	0	0	0	0	0	0	2	1	1	1	0	0	0	0	0	0	0	0	0	0	0	0	GAUT000682	GAUT000970	GPAI014770	GPAI017088	GPPI039969
Group_205	1	1	1	1	1	1	1	1	1	1	1	1	0	0	0	0	0	0	2	1	1	1	1	1	GAUT000691	GBRI042969	GFUI036691	GMOY000062	GPAI013739	GPPI030657	LLOJ003965	LLOJ003966	AAEL008916	AGAP013138
Group_206	13	1	1	1	1	1	1	1	1	1	1	1	1	1	1	1	1	1	1	1	1	1	1	1	GAUT000692	GAUT010789	GAUT012441	GAUT013577	GAUT020437	GAUT022057	GAUT024517	GAUT031006	GAUT033410	GAUT033692	GAUT038789	GAUT038965	GAUT038966	GBRI005365	GFUI028050	GMOY007974	GPAI030608	GPPI034853	MDOA014792	SCAU011568	FBgn0038925	LLOJ000311	AAEL014630	AGAP003843
Group_207	1	1	0	0	0	0	0	0	1	1	0	0	0	0	0	0	0	0	0	0	0	0	0	0	GAUT000697	GPAI013308
Group_208	8	1	5	1	7	1	8	1	8	1	7	1	5	1	6	1	6	1	5	1	7	1	6	1	GAUT000702	GAUT019057	GAUT023661	GAUT029224	GAUT031770	GAUT032982	GAUT044141	GAUT051092	GBRI000962	GBRI008399	GBRI021916	GBRI024876	GBRI025288	GFUI004664	GFUI005175	GFUI027758	GFUI028964	GFUI033107	GFUI042229	GFUI042708	GMOY000952	GMOY002197	GMOY003097	GMOY003915	GMOY006128
Group_209	1	1	0	0	2	1	1	1	1	1	2	1	0	0	0	0	0	0	0	0	0	0	0	0	GAUT000704	GFUI017891	GFUI048453	GMOY010838	GPAI040923	GPPI000310	GPPI036077
Group_210	2	1	0	0	0	0	0	0	0	0	0	0	0	0	0	0	0	0	0	0	0	0	0	0	GAUT000711	GAUT005463
Group_211	1	1	1	1	2	1	1	1	2	1	2	1	0	0	0	0	1	1	0	0	0	0	0	0	GAUT000713	GBRI037123	GFUI016226	GFUI016227	GMOY000332	GPAI038177	GPAI038188	GPPI041623	GPPI041633	FBgn0039897
Group_212	1	1	1	1	0	0	1	1	1	1	1	1	0	0	0	0	0	0	0	0	0	0	0	0	GAUT000724	GBRI028119	GMOY000736	GPAI007150	GPPI042658
Group_213	1	1	0	0	0	0	0	0	1	1	0	0	0	0	0	0	0	0	0	0	0	0	0	0	GAUT000726	GPAI007168
Group_214	2	1	0	0	1	1	0	0	3	1	2	1	0	0	0	0	0	0	0	0	0	0	0	0	GAUT000729	GAUT005816	GFUI038952	GPAI007153	GPAI040925	GPAI043118	GPPI042857	GPPI045102
Group_215	2	1	0	0	0	0	0	0	0	0	1	1	0	0	0	0	0	0	0	0	0	0	0	0	GAUT000730	GAUT001138	GPPI045104
Group_216	4	1	2	1	4	1	4	1	3	1	3	1	2	1	2	1	2	1	2	1	2	1	2	1	GAUT000735	GAUT007498	GAUT011803	GAUT039608	GBRI002142	GBRI014023	GFUI000792	GFUI015851	GFUI026982	GFUI035006	GMOY000916	GMOY002113	GMOY002303	GMOY006937	GPAI000637	GPAI022240	GPAI037930	GPPI041342	GPPI044374	GPPI049911	MDOA010803	MDOA014109	SCAU008095	SCAU012222	FBgn0032247
Group_217	1	1	1	1	1	1	1	1	0	0	1	1	3	1	1	1	1	1	2	1	3	1	1	1	GAUT000736	GBRI002109	GFUI026983	GMOY002114	GPPI041346	MDOA001296	MDOA008797	MDOA009283	SCAU013681	FBgn0260749	LLOJ006297	LLOJ006298	AAEL000480	AAEL013363	AAEL013644	AGAP008509
Group_218	1	1	0	0	0	0	0	0	1	1	0	0	0	0	0	0	0	0	0	0	0	0	0	0	GAUT000740	GPAI001474
Group_219	2	1	1	1	3	1	1	1	2	1	2	1	1	1	1	1	1	1	1	1	1	1	1	1	GAUT000741	GAUT044845	GBRI040511	GFUI011258	GFUI049612	GFUI049614	GMOY009485	GPAI033573	GPAI041261	GPPI036075	GPPI042757	MDOA009219	SCAU002373	FBgn0027784	LLOJ006598	AAEL008416	AGAP002307
Group_220	3	1	3	1	3	1	3	1	3	1	3	1	3	1	3	1	3	1	3	1	3	1	3	1	GAUT000745	GAUT029027	GAUT034539	GBRI009067	GBRI023037	GBRI034485	GFUI007969	GFUI025947	GFUI026060	GMOY002316	GMOY002898	GMOY003119	GPAI006510	GPAI021969	GPAI033029	GPPI032144	GPPI046044	GPPI048921	MDOA005074	MDOA005586	MDOA011029	SCAU003350	SCAU005876	SCAU010252	FBgn0027363
Group_221	2	1	1	1	1	1	2	1	2	1	1	1	1	1	1	1	1	1	0	0	1	1	1	1	GAUT000747	GAUT020073	GBRI035990	GFUI046179	GMOY001938	GMOY008837	GPAI003244	GPAI021983	GPPI039843	MDOA003354	SCAU010057	FBgn0001961	AAEL007546	AGAP008908
Group_222	2	1	0	0	0	0	0	0	0	0	0	0	0	0	0	0	0	0	0	0	0	0	0	0	GAUT000749	GAUT006363
Group_223	1	1	0	0	0	0	0	0	1	1	0	0	0	0	0	0	0	0	0	0	0	0	0	0	GAUT000757	GPAI000517
Group_224	6	1	4	1	4	1	3	1	4	1	4	1	4	1	4	1	4	1	2	1	4	1	4	1	GAUT000777	GAUT005250	GAUT011330	GAUT029075	GAUT039553	GAUT040908	GBRI012232	GBRI022826	GBRI022877	GBRI034506	GFUI025972	GFUI028478	GFUI032038	GFUI032060	GMOY006697	GMOY007226	GMOY010214	GPAI020524	GPAI020562	GPAI029680	GPAI040650	GPPI006376	GPPI032157	GPPI045369	GPPI046575
Group_225	1	1	1	1	1	1	1	1	1	1	1	1	1	1	1	1	0	0	0	0	0	0	0	0	GAUT000781	GBRI013860	GFUI033797	GMOY000619	GPAI045667	GPPI047344	MDOA004554	SCAU000890
Group_226	19	1	17	1	18	1	15	1	18	1	19	1	15	1	15	1	14	1	9	1	16	1	14	1	GAUT000782	GAUT000964	GAUT003166	GAUT005327	GAUT006058	GAUT014908	GAUT019416	GAUT019716	GAUT020959	GAUT023806	GAUT024294	GAUT024295	GAUT025315	GAUT027886	GAUT030206	GAUT036314	GAUT038998	GAUT042610	GAUT042620	GBRI000178	GBRI001199	GBRI006849	GBRI007592	GBRI013859	GBRI013960
Group_227	1	1	0	0	0	0	0	0	0	0	0	0	1	1	1	1	0	0	0	0	0	0	0	0	GAUT000783	MDOA016511	SCAU011170
Group_228	4	1	3	1	5	1	5	1	4	1	4	1	14	1	11	1	11	1	2	1	6	1	4	1	GAUT000784	GAUT006646	GAUT006647	GAUT006650	GBRI013863	GBRI030234	GBRI030246	GFUI033801	GFUI033806	GFUI049118	GFUI049119	GFUI049120	GMOY000618	GMOY002784	GMOY005387	GMOY006939	GMOY012126	GPAI002022	GPAI002026	GPAI002033	GPAI045665	GPPI012578	GPPI047347	GPPI049643	GPPI049644
Group_229	2	1	0	0	1	1	0	0	0	0	1	1	0	0	0	0	0	0	0	0	0	0	0	0	GAUT000788	GAUT043626	GFUI012130	GPPI044235
Group_230	1	1	0	0	1	1	0	0	2	1	1	1	0	0	0	0	0	0	0	0	0	0	0	0	GAUT000790	GFUI026030	GPAI004607	GPAI045674	GPPI046618
Group_231	1	1	0	0	1	1	0	0	1	1	1	1	0	0	0	0	0	0	0	0	0	0	0	0	GAUT000792	GFUI040683	GPAI021519	GPPI048247
Group_232	1	1	1	1	1	1	0	0	1	1	1	1	0	0	0	0	0	0	0	0	0	0	0	0	GAUT000801	GBRI028065	GFUI038706	GPAI017192	GPPI031193
Group_233	13	1	13	1	12	1	12	1	12	1	11	1	12	1	13	1	11	1	13	1	12	1	10	1	GAUT000803	GAUT008216	GAUT015366	GAUT015464	GAUT016843	GAUT020300	GAUT025784	GAUT025785	GAUT032157	GAUT033015	GAUT042123	GAUT044425	GAUT048977	GBRI000194	GBRI005238	GBRI006108	GBRI023398	GBRI023810	GBRI025591	GBRI026084	GBRI029367	GBRI035054	GBRI035353	GBRI036966	GBRI038302
Group_234	1	1	0	0	0	0	0	0	1	1	0	0	0	0	0	0	0	0	0	0	0	0	0	0	GAUT000819	GPAI013874
Group_235	1	1	1	1	1	1	1	1	1	1	2	1	1	1	1	1	1	1	2	1	1	1	1	1	GAUT000829	GBRI037172	GFUI045512	GMOY011725	GPAI041154	GPPI041043	GPPI050140	MDOA001882	SCAU005509	FBgn0052016	LLOJ008614	LLOJ009280	AAEL018235	AGAP000453
Group_236	1	1	1	1	1	1	1	1	1	1	1	1	1	1	1	1	1	1	1	1	2	1	2	1	GAUT000833	GBRI002460	GFUI003116	GMOY005715	GPAI039637	GPPI000738	MDOA014147	SCAU005618	FBgn0033153	LLOJ003653	AAEL006883	AAEL006886	AGAP007650	AGAP007651
Group_237	1	1	1	1	1	1	0	0	1	1	1	1	1	1	1	1	1	1	0	0	0	0	0	0	GAUT000835	GBRI002457	GFUI003110	GPAI039630	GPPI048800	MDOA013321	SCAU015932	FBgn0033154
Group_238	4	1	3	1	5	1	5	1	4	1	3	1	7	1	5	1	3	1	4	1	5	1	3	1	GAUT000836	GAUT005610	GAUT018383	GAUT021583	GBRI002464	GBRI015995	GBRI016989	GFUI003104	GFUI003105	GFUI009257	GFUI026407	GFUI026409	GMOY005479	GMOY005481	GMOY011902	GMOY012253	GMOY012254	GPAI004557	GPAI037164	GPAI039623	GPAI039631	GPPI042182	GPPI048802	GPPI048803	MDOA003948
Group_239	5	1	5	1	6	1	3	1	4	1	6	1	5	1	5	1	5	1	1	1	1	1	1	1	GAUT000838	GAUT003859	GAUT016846	GAUT048351	GAUT048352	GBRI005036	GBRI005240	GBRI010971	GBRI010972	GBRI033375	GFUI015034	GFUI015041	GFUI022755	GFUI038054	GFUI044880	GFUI047911	GMOY000689	GMOY002044	GMOY007331	GPAI003116	GPAI003117	GPAI035512	GPAI041565	GPPI016771	GPPI024233
Group_240	2	1	2	1	3	1	2	1	2	1	3	1	2	1	3	1	1	1	0	0	2	1	1	1	GAUT000839	GAUT033214	GBRI028362	GBRI033377	GFUI001819	GFUI022753	GFUI037258	GMOY007330	GMOY010751	GPAI009243	GPAI035510	GPPI025466	GPPI027278	GPPI040563	MDOA003080	MDOA006161	SCAU005243	SCAU008999	SCAU011355	FBgn0033627	AAEL001879	AAEL010261	AGAP009140
Group_241	1	1	0	0	0	0	0	0	0	0	1	1	0	0	0	0	0	0	0	0	0	0	0	0	GAUT000844	GPPI025468
Group_242	1	1	1	1	3	1	1	1	0	0	4	1	1	1	1	1	1	1	0	0	1	1	1	1	GAUT000849	GBRI017115	GFUI029449	GFUI036643	GFUI039873	GMOY010357	GPPI004388	GPPI005491	GPPI037997	GPPI041127	MDOA014303	SCAU004626	FBgn0053303	AAEL013071	AGAP010174
Group_243	20	1	19	1	19	1	19	1	20	1	20	1	16	1	19	1	20	1	18	1	16	1	23	1	GAUT000850	GAUT005906	GAUT012591	GAUT013231	GAUT014468	GAUT014620	GAUT016489	GAUT016512	GAUT017979	GAUT024516	GAUT026519	GAUT027983	GAUT034459	GAUT036827	GAUT036828	GAUT040562	GAUT046637	GAUT050447	GAUT051014	GAUT051485	GBRI000277	GBRI004928	GBRI012584	GBRI017111	GBRI021660
Group_244	3	1	2	1	2	1	1	1	3	1	4	1	3	1	3	1	3	1	2	1	3	1	3	1	GAUT000860	GAUT042168	GAUT049267	GBRI013840	GBRI029850	GFUI030958	GFUI048908	GMOY002991	GPAI010393	GPAI014768	GPAI032483	GPPI021610	GPPI047163	GPPI049715	GPPI050952	MDOA001723	MDOA001809	MDOA002898	SCAU005115	SCAU008493	SCAU014607	FBgn0036695	FBgn0038524	FBgn0250820	LLOJ003725
Group_245	1	1	1	1	1	1	1	1	0	0	1	1	1	1	1	1	1	1	1	1	1	1	1	1	GAUT000861	GBRI008475	GFUI048907	GMOY006659	GPPI047957	MDOA013801	SCAU010530	FBgn0000283	LLOJ000835	AAEL002771	AGAP001794
Group_246	1	1	0	0	1	1	2	1	1	1	0	0	0	0	0	0	0	0	0	0	0	0	0	0	GAUT000862	GFUI048913	GMOY000065	GMOY006661	GPAI014771
Group_247	1	1	0	0	1	1	0	0	0	0	1	1	0	0	0	0	0	0	0	0	0	0	0	0	GAUT000863	GFUI048746	GPPI047961
Group_248	1	1	1	1	4	1	1	1	2	1	3	1	1	1	1	1	1	1	1	1	1	1	1	1	GAUT000866	GBRI022530	GFUI003009	GFUI019877	GFUI022443	GFUI051923	GMOY010961	GPAI014016	GPAI044114	GPPI019968	GPPI042018	GPPI046072	MDOA013591	SCAU005050	FBgn0026702	LLOJ005360	AAEL009542	AGAP012125
Group_249	11	1	0	0	0	0	0	0	1	1	0	0	0	0	0	0	0	0	0	0	0	0	0	0	GAUT000867	GAUT005523	GAUT020416	GAUT021209	GAUT025980	GAUT036218	GAUT037203	GAUT037215	GAUT038287	GAUT042468	GAUT050463	GPAI034362
Group_250	1	1	0	0	1	1	1	1	1	1	0	0	1	1	1	1	1	1	0	0	0	0	0	0	GAUT000870	GFUI019887	GMOY010962	GPAI044119	MDOA002942	SCAU010877	FBgn0035210
Group_251	4	1	0	0	5	1	2	1	1	1	4	1	0	0	0	0	0	0	0	0	0	0	0	0	GAUT000873	GAUT007886	GAUT023941	GAUT038472	GFUI001189	GFUI043202	GFUI043203	GFUI043908	GFUI052846	GMOY005740	GMOY009984	GPAI001750	GPPI018234	GPPI033498	GPPI039227	GPPI043374
Group_252	1	1	0	0	0	0	0	0	1	1	0	0	0	0	0	0	0	0	0	0	0	0	0	0	GAUT000874	GPAI001403
Group_253	2	1	0	0	0	0	0	0	0	0	0	0	0	0	0	0	1	1	0	0	1	1	1	1	GAUT000889	GAUT039578	FBgn0013675	AAEL018664	AGAP028366
Group_254	7	1	2	1	2	1	4	1	1	1	2	1	1	1	1	1	1	1	1	1	1	1	1	1	GAUT000896	GAUT022076	GAUT022078	GAUT022080	GAUT036560	GAUT044132	GAUT044136	GBRI005214	GBRI042996	GFUI045870	GFUI046985	GMOY008744	GMOY008745	GMOY009167	GMOY010818	GPAI013711	GPPI040270	GPPI043481	MDOA007342	SCAU010518	FBgn0034795	LLOJ000051	AAEL014021	AGAP006046
Group_255	5	1	2	1	4	1	5	1	4	1	5	1	2	1	3	1	3	1	5	1	0	0	0	0	GAUT000903	GAUT000904	GAUT042799	GAUT043250	GAUT043551	GBRI015606	GBRI031974	GFUI021673	GFUI036919	GFUI036937	GFUI043551	GMOY001359	GMOY001897	GMOY001899	GMOY004327	GMOY011590	GPAI014457	GPAI016897	GPAI016898	GPAI016920	GPPI009950	GPPI009968	GPPI009984	GPPI015056	GPPI015059
Group_256	2	1	0	0	0	0	0	0	0	0	0	0	0	0	0	0	0	0	0	0	0	0	0	0	GAUT000906	GAUT043271
Group_257	1	1	1	1	1	1	1	1	1	1	1	1	1	1	1	1	1	1	5	1	6	1	17	1	GAUT000912	GBRI034999	GFUI051483	GMOY001584	GPAI032096	GPPI040586	MDOA012031	SCAU005169	FBgn0027495	LLOJ001508	LLOJ005009	LLOJ005920	LLOJ005921	LLOJ009604	AAEL003447	AAEL003992	AAEL009454	AAEL011836	AAEL011838	AAEL011840	AGAP000216	AGAP005253	AGAP009448	AGAP009449	AGAP010931
Group_258	9	1	0	0	4	1	0	0	9	1	5	1	0	0	0	0	0	0	0	0	0	0	0	0	GAUT000913	GAUT004209	GAUT005379	GAUT007964	GAUT017384	GAUT026841	GAUT029748	GAUT035255	GAUT039379	GFUI011508	GFUI031104	GFUI031271	GFUI050477	GPAI009374	GPAI010980	GPAI011198	GPAI019482	GPAI021108	GPAI036516	GPAI039361	GPAI041165	GPAI043542	GPPI006264	GPPI013750	GPPI017091
Group_259	2	1	1	1	1	1	1	1	1	1	0	0	0	0	0	0	0	0	0	0	0	0	0	0	GAUT000914	GAUT000915	GBRI043065	GFUI051669	GMOY010814	GPAI029166
Group_260	1	1	1	1	1	1	1	1	1	1	1	1	1	1	1	1	1	1	1	1	1	1	1	1	GAUT000921	GBRI014219	GFUI034125	GMOY009667	GPAI023624	GPPI008863	MDOA011578	SCAU000405	FBgn0036671	LLOJ008720	AAEL009388	AGAP011801
Group_261	2	1	0	0	1	1	0	0	1	1	1	1	1	1	1	1	1	1	1	1	1	1	1	1	GAUT000922	GAUT047478	GFUI034136	GPAI005110	GPPI008870	MDOA003783	SCAU002581	FBgn0035335	LLOJ001240	AAEL005150	AGAP010338
Group_262	2	1	1	1	1	1	1	1	1	1	1	1	1	1	1	1	1	1	0	0	1	1	1	1	GAUT000923	GAUT047479	GBRI014225	GFUI034135	GMOY009668	GPAI023628	GPPI008865	MDOA002416	SCAU008839	FBgn0035337	AAEL009356	AGAP007202
Group_263	1	1	1	1	0	0	1	1	1	1	1	1	1	1	1	1	1	1	0	0	1	1	1	1	GAUT000924	GBRI014224	GMOY009666	GPAI023626	GPPI008871	MDOA000634	SCAU005512	FBgn0037027	AAEL018168	AGAP007022
Group_264	2	1	0	0	1	1	0	0	0	0	0	0	1	1	1	1	1	1	0	0	1	1	1	1	GAUT000925	GAUT047480	GFUI034124	MDOA002386	SCAU016107	FBgn0035336	AAEL003839	AGAP011285
Group_265	6	1	2	1	1	1	2	1	3	1	3	1	3	1	3	1	3	1	1	1	2	1	2	1	GAUT000926	GAUT015473	GAUT032474	GAUT039730	GAUT039733	GAUT047481	GBRI029361	GBRI044584	GFUI015566	GMOY001537	GMOY002323	GPAI005109	GPAI038800	GPAI048248	GPPI001060	GPPI008872	GPPI014481	MDOA010373	MDOA012604	MDOA014345	SCAU004761	SCAU009868	SCAU012356	FBgn0024986	FBgn0034472
Group_266	2	1	1	1	2	1	2	1	2	1	2	1	2	1	2	1	2	1	2	1	2	1	3	1	GAUT000928	GAUT033877	GBRI011818	GFUI032929	GFUI047422	GMOY003580	GMOY008129	GPAI017330	GPAI018222	GPPI014143	GPPI040437	MDOA000311	MDOA015041	SCAU007166	SCAU009067	FBgn0031381	FBgn0038198	LLOJ001850	LLOJ004428	AAEL006854	AAEL012064	AGAP002857	AGAP028108	AGAP028157
Group_267	2	1	0	0	1	1	1	1	1	1	1	1	1	1	1	1	0	0	0	0	0	0	0	0	GAUT000929	GAUT048738	GFUI047419	GMOY003581	GPAI017333	GPPI050261	MDOA000946	SCAU015612
Group_268	1	1	0	0	1	1	0	0	0	0	1	1	0	0	0	0	0	0	0	0	0	0	0	0	GAUT000930	GFUI047793	GPPI045009
Group_269	4	1	0	0	0	0	0	0	0	0	0	0	0	0	0	0	0	0	0	0	0	0	0	0	GAUT000935	GAUT007874	GAUT026059	GAUT033670
Group_270	2	1	0	0	0	0	0	0	0	0	1	1	0	0	0	0	0	0	0	0	0	0	0	0	GAUT000938	GAUT000939	GPPI000392
Group_271	2	1	1	1	2	1	4	1	6	1	3	1	1	1	1	1	1	1	1	1	1	1	1	1	GAUT000940	GAUT038528	GBRI043304	GFUI003876	GFUI012291	GMOY001615	GMOY002507	GMOY011367	GMOY011595	GPAI000382	GPAI020119	GPAI035241	GPAI038308	GPAI038353	GPAI045589	GPPI029191	GPPI034096	GPPI045031	MDOA005270	SCAU011370	FBgn0027597	LLOJ005256	AAEL005958	AGAP008097
Group_272	5	1	2	1	4	1	4	1	5	1	4	1	2	1	2	1	2	1	1	1	3	1	2	1	GAUT000943	GAUT014686	GAUT037404	GAUT045865	GAUT048344	GBRI022746	GBRI041212	GFUI015032	GFUI020053	GFUI035965	GFUI047357	GMOY000283	GMOY002256	GMOY002328	GMOY005522	GPAI000170	GPAI003110	GPAI007620	GPAI009412	GPAI022030	GPPI024231	GPPI031299	GPPI039129	GPPI048826	MDOA011567
Group_273	13	1	9	1	12	1	13	1	12	1	13	1	12	1	13	1	14	1	15	1	18	1	13	1	GAUT000946	GAUT003305	GAUT006635	GAUT008187	GAUT015365	GAUT015592	GAUT031740	GAUT035042	GAUT039864	GAUT045464	GAUT045565	GAUT049571	GAUT051409	GBRI003543	GBRI018800	GBRI021887	GBRI025401	GBRI030226	GBRI034603	GBRI040695	GBRI042460	GBRI044730	GFUI001504	GFUI001719	GFUI003863
Group_274	1	1	1	1	1	1	1	1	1	1	1	1	1	1	1	1	1	1	1	1	1	1	1	1	GAUT000947	GBRI034607	GFUI034811	GMOY007924	GPAI039986	GPPI025862	MDOA010304	SCAU012885	FBgn0034919	LLOJ009909	AAEL008811	AGAP003819
Group_275	1	1	1	1	3	1	0	0	4	1	2	1	0	0	0	0	0	0	0	0	0	0	0	0	GAUT000950	GBRI036664	GFUI005762	GFUI037192	GFUI037195	GPAI023748	GPAI033652	GPAI034280	GPAI037457	GPPI000897	GPPI047252
Group_276	2	1	0	0	1	1	0	0	1	1	1	1	0	0	0	0	0	0	0	0	0	0	0	0	GAUT000951	GAUT031496	GFUI017221	GPAI037454	GPPI029490
Group_277	14	1	0	0	0	0	0	0	0	0	0	0	0	0	0	0	0	0	0	0	0	0	0	0	GAUT000952	GAUT004018	GAUT018217	GAUT025766	GAUT025795	GAUT028704	GAUT028971	GAUT031057	GAUT035317	GAUT037862	GAUT039029	GAUT039243	GAUT040911	GAUT041497
Group_278	5	1	5	1	4	1	9	1	6	1	3	1	3	1	2	1	3	1	0	0	0	0	0	0	GAUT000961	GAUT010105	GAUT010107	GAUT024883	GAUT032195	GBRI008596	GBRI009821	GBRI009834	GBRI009836	GBRI035160	GFUI010864	GFUI010865	GFUI020182	GFUI028015	GMOY003128	GMOY004701	GMOY007255	GMOY009068	GMOY009069	GMOY009277	GMOY009538	GMOY009635	GMOY010947	GPAI005054	GPAI039197
Group_279	1	1	2	1	1	1	1	1	1	1	1	1	1	1	1	1	1	1	0	0	0	0	0	0	GAUT000965	GBRI006832	GBRI038227	GFUI032853	GMOY002463	GPAI006159	GPPI011201	MDOA016704	SCAU010542	FBgn0038470
Group_280	1	1	1	1	1	1	1	1	0	0	1	1	1	1	1	1	1	1	0	0	1	1	1	1	GAUT000966	GBRI006840	GFUI032867	GMOY002464	GPPI011186	MDOA009627	SCAU005645	FBgn0038371	AAEL008761	AGAP010319
Group_281	7	1	7	1	4	1	5	1	4	1	3	1	1	1	1	1	2	1	0	0	0	0	0	0	GAUT000971	GAUT017619	GAUT017620	GAUT017621	GAUT017622	GAUT017623	GAUT035763	GBRI005594	GBRI005596	GBRI005603	GBRI005610	GBRI033077	GBRI033078	GBRI034744	GFUI012389	GFUI022487	GFUI022488	GFUI022509	GMOY005615	GMOY005616	GMOY005617	GMOY005618	GMOY005619	GPAI012487	GPAI012500
Group_282	20	1	29	1	27	1	20	1	25	1	19	1	16	1	15	1	13	1	12	1	12	1	12	1	GAUT000979	GAUT009367	GAUT009385	GAUT009386	GAUT010350	GAUT010532	GAUT018968	GAUT020487	GAUT027617	GAUT031138	GAUT031139	GAUT031140	GAUT031141	GAUT031161	GAUT031787	GAUT037127	GAUT037128	GAUT041369	GAUT041384	GAUT041803	GBRI000373	GBRI000374	GBRI004132	GBRI004134	GBRI005645
Group_283	2	1	0	0	0	0	2	1	0	0	1	1	0	0	0	0	1	1	0	0	0	0	0	0	GAUT000980	GAUT017675	GMOY002508	GMOY010174	GPPI046534	FBgn0034106
Group_284	1	1	0	0	1	1	0	0	0	0	1	1	0	0	0	0	0	0	0	0	0	0	0	0	GAUT000982	GFUI034045	GPPI038307
Group_285	4	1	0	0	1	1	0	0	2	1	1	1	0	0	0	0	0	0	0	0	0	0	0	0	GAUT000984	GAUT001062	GAUT049770	GAUT049862	GFUI004069	GPAI030789	GPAI047760	GPPI041365
Group_286	2	1	0	0	0	0	0	0	0	0	0	0	0	0	0	0	0	0	0	0	0	0	0	0	GAUT000992	GAUT011431
Group_287	2	1	0	0	0	0	0	0	0	0	0	0	0	0	0	0	0	0	0	0	0	0	0	0	GAUT000993	GAUT001014
Group_288	11	1	0	0	54	1	18	1	19	1	0	0	0	0	0	0	0	0	0	0	0	0	0	0	GAUT000997	GAUT007853	GAUT026150	GAUT034430	GAUT034952	GAUT036814	GAUT040203	GAUT041555	GAUT042980	GAUT047670	GAUT048522	GFUI000981	GFUI002354	GFUI002516	GFUI002669	GFUI004764	GFUI005975	GFUI006397	GFUI007089	GFUI014323	GFUI017231	GFUI017284	GFUI017286	GFUI017499	GFUI019715
Group_289	3	1	1	1	2	1	2	1	4	1	2	1	1	1	1	1	1	1	1	1	1	1	1	1	GAUT001005	GAUT008650	GAUT011326	GBRI022857	GFUI000273	GFUI032057	GMOY005485	GMOY010206	GPAI020556	GPAI020635	GPAI020636	GPAI020643	GPPI034408	GPPI043741	MDOA008054	SCAU004328	FBgn0014127	LLOJ000795	AAEL005962	AGAP011508
Group_290	2	1	0	0	0	0	2	1	0	0	1	1	0	0	0	0	0	0	0	0	0	0	0	0	GAUT001009	GAUT051371	GMOY001519	GMOY005697	GPPI012371
Group_291	3	1	1	1	1	1	1	1	2	1	1	1	1	1	1	1	1	1	0	0	1	1	1	1	GAUT001012	GAUT006316	GAUT028327	GBRI039438	GFUI021280	GMOY002181	GPAI004666	GPAI014980	GPPI051134	MDOA006538	SCAU001721	FBgn0263278	AAEL005383	AGAP009578
Group_292	14	1	13	1	13	1	11	1	12	1	13	1	21	1	33	1	16	1	10	1	23	1	28	1	GAUT001013	GAUT001936	GAUT004968	GAUT009042	GAUT010695	GAUT011327	GAUT011758	GAUT014250	GAUT026432	GAUT027154	GAUT027158	GAUT028809	GAUT041802	GAUT046075	GBRI011971	GBRI016629	GBRI017686	GBRI019007	GBRI019786	GBRI020364	GBRI022874	GBRI022965	GBRI022966	GBRI028278	GBRI028525
Group_293	2	1	0	0	0	0	0	0	0	0	0	0	0	0	0	0	0	0	0	0	0	0	0	0	GAUT001021	GAUT001026
Group_294	8	1	1	1	3	1	4	1	2	1	8	1	0	0	0	0	0	0	0	0	0	0	0	0	GAUT001029	GAUT001061	GAUT020126	GAUT022886	GAUT036203	GAUT037971	GAUT041510	GAUT049860	GBRI018764	GFUI015424	GFUI020537	GFUI037632	GMOY001995	GMOY008775	GMOY010430	GMOY010833	GPAI028262	GPAI030775	GPPI018245	GPPI034459	GPPI036856	GPPI041069	GPPI044923	GPPI049362	GPPI050160
Group_295	2	1	1	1	1	1	0	0	1	1	1	1	1	1	1	1	0	0	0	0	0	0	0	0	GAUT001030	GAUT046826	GBRI022531	GFUI019891	GPAI044110	GPPI039175	MDOA014190	SCAU013281
Group_296	2	1	0	0	0	0	0	0	0	0	0	0	0	0	0	0	0	0	0	0	0	0	0	0	GAUT001035	GAUT045726
Group_297	16	1	19	1	22	1	12	1	17	1	18	1	68	1	92	1	8	1	20	1	70	1	22	1	GAUT001036	GAUT011780	GAUT011781	GAUT019535	GAUT019536	GAUT023213	GAUT023415	GAUT023416	GAUT023417	GAUT032010	GAUT032015	GAUT032017	GAUT032027	GAUT046019	GAUT046822	GAUT047757	GBRI010766	GBRI010769	GBRI010770	GBRI017643	GBRI021806	GBRI021808	GBRI021809	GBRI021810	GBRI021811
Group_298	2	1	1	1	1	1	1	1	1	1	0	0	2	1	1	1	1	1	1	1	1	1	1	1	GAUT001042	GAUT036198	GBRI041214	GFUI045187	GMOY010707	GPAI006943	MDOA013874	MDOA016047	SCAU014878	FBgn0038432	LLOJ001629	AAEL005600	AGAP001253
Group_299	2	1	0	0	0	0	0	0	0	0	0	0	1	1	0	0	0	0	0	0	0	0	0	0	GAUT001043	GAUT001067	MDOA009681
Group_300	3	1	0	0	4	1	0	0	1	1	10	1	0	0	1	1	0	0	0	0	0	0	0	0	GAUT001048	GAUT047607	GAUT050453	GFUI001085	GFUI008413	GFUI036361	GFUI050465	GPAI044976	GPPI009631	GPPI010405	GPPI016197	GPPI018868	GPPI027487	GPPI033510	GPPI033511	GPPI049330	GPPI051036	GPPI051038	SCAU013282
Group_301	6	1	4	1	6	1	5	1	5	1	5	1	2	1	2	1	3	1	2	1	3	1	2	1	GAUT001051	GAUT016050	GAUT016055	GAUT016056	GAUT035721	GAUT036288	GBRI022089	GBRI027155	GBRI027156	GBRI031061	GFUI019472	GFUI019473	GFUI019474	GFUI019475	GFUI023737	GFUI041403	GMOY004449	GMOY009885	GMOY010198	GMOY010199	GMOY010200	GPAI033093	GPAI033556	GPAI048464	GPAI048465
Group_302	1	1	1	1	1	1	1	1	1	1	1	1	1	1	1	1	1	1	0	0	0	0	0	0	GAUT001065	GBRI019702	GFUI032678	GMOY000414	GPAI013653	GPPI049943	MDOA008782	SCAU002506	FBgn0038213
Group_303	2	1	1	1	1	1	1	1	1	1	0	0	1	1	1	1	0	0	0	0	0	0	0	0	GAUT001070	GAUT001076	GBRI007484	GFUI029156	GMOY002073	GPAI012034	MDOA010196	SCAU013766
Group_304	2	1	2	1	2	1	2	1	2	1	3	1	1	1	1	1	1	1	1	1	1	1	1	1	GAUT001072	GAUT002490	GBRI043707	GBRI043712	GFUI020639	GFUI020675	GMOY001768	GMOY009736	GPAI020325	GPAI020363	GPPI043199	GPPI046414	GPPI048855	MDOA002154	SCAU003954	FBgn0034181	LLOJ007664	AAEL006931	AGAP011627
Group_305	2	1	0	0	0	0	0	0	0	0	0	0	0	0	0	0	0	0	0	0	0	0	0	0	GAUT001073	GAUT051492
Group_306	5	1	4	1	5	1	3	1	5	1	5	1	4	1	4	1	3	1	2	1	6	1	4	1	GAUT001074	GAUT037938	GAUT041800	GAUT048114	GAUT051646	GBRI002275	GBRI010345	GBRI012925	GBRI017689	GFUI007564	GFUI008123	GFUI035777	GFUI036317	GFUI048332	GMOY009257	GMOY009703	GMOY010659	GPAI000364	GPAI017798	GPAI045055	GPAI046765	GPAI046767	GPPI012336	GPPI020682	GPPI026613
Group_307	17	1	0	0	12	1	1	1	13	1	17	1	0	0	0	0	0	0	0	0	0	0	0	0	GAUT001079	GAUT001133	GAUT005555	GAUT005556	GAUT005789	GAUT019816	GAUT020541	GAUT020542	GAUT022082	GAUT027910	GAUT027911	GAUT029129	GAUT035749	GAUT038439	GAUT041194	GAUT048910	GAUT050439	GFUI004411	GFUI023221	GFUI025041	GFUI028199	GFUI029413	GFUI032945	GFUI032947	GFUI033272
Group_308	16	1	15	1	15	1	14	1	12	1	13	1	10	1	9	1	12	1	6	1	13	1	12	1	GAUT001083	GAUT003593	GAUT007218	GAUT019715	GAUT020301	GAUT020306	GAUT020307	GAUT020308	GAUT020309	GAUT022608	GAUT029869	GAUT032162	GAUT044081	GAUT044531	GAUT044539	GAUT049290	GBRI008164	GBRI009941	GBRI012127	GBRI029880	GBRI031519	GBRI035711	GBRI036968	GBRI036973	GBRI036990
Group_309	4	1	2	1	3	1	0	0	2	1	2	1	0	0	0	0	0	0	0	0	0	0	0	0	GAUT001085	GAUT036261	GAUT048897	GAUT050443	GBRI015620	GBRI024792	GFUI036939	GFUI036953	GFUI036954	GPAI008041	GPAI016906	GPPI045845	GPPI050660
Group_310	5	1	10	1	7	1	7	1	7	1	7	1	1	1	1	1	6	1	1	1	3	1	1	1	GAUT001086	GAUT002808	GAUT002810	GAUT030022	GAUT044703	GBRI007309	GBRI007316	GBRI007324	GBRI007327	GBRI014413	GBRI014414	GBRI019686	GBRI031685	GBRI037942	GBRI043901	GFUI004148	GFUI032684	GFUI048525	GFUI048526	GFUI048541	GFUI051364	GFUI052242	GMOY003020	GMOY003914	GMOY005171
Group_311	3	1	1	1	1	1	1	1	1	1	1	1	1	1	1	1	1	1	1	1	1	1	1	1	GAUT001087	GAUT012399	GAUT018441	GBRI017018	GFUI047255	GMOY000364	GPAI026791	GPPI049655	MDOA001426	SCAU007343	FBgn0002566	LLOJ008335	AAEL001157	AGAP009174
Group_312	5	1	0	0	1	1	0	0	1	1	1	1	0	0	0	0	0	0	0	0	0	0	0	0	GAUT001092	GAUT001093	GAUT035341	GAUT036656	GAUT042240	GFUI011819	GPAI015371	GPPI004730
Group_313	16	1	11	1	17	1	16	1	15	1	14	1	19	1	22	1	19	1	11	1	23	1	19	1	GAUT001095	GAUT008498	GAUT023556	GAUT023557	GAUT028053	GAUT028063	GAUT028064	GAUT028067	GAUT028078	GAUT041028	GAUT041029	GAUT041040	GAUT042384	GAUT042385	GAUT048915	GAUT050288	GBRI002637	GBRI007491	GBRI007492	GBRI007493	GBRI007500	GBRI008159	GBRI008160	GBRI011813	GBRI025527
Group_314	1	1	0	0	0	0	0	0	2	1	0	0	0	0	0	0	0	0	0	0	0	0	0	0	GAUT001104	GPAI016910	GPAI040513
Group_315	8	1	0	0	9	1	0	0	14	1	18	1	0	0	0	0	0	0	0	0	0	0	0	0	GAUT001106	GAUT033672	GAUT036841	GAUT036908	GAUT038422	GAUT043208	GAUT044238	GAUT048899	GFUI001222	GFUI013332	GFUI021917	GFUI022799	GFUI025055	GFUI025413	GFUI029508	GFUI038950	GFUI039111	GPAI001228	GPAI001667	GPAI009484	GPAI009520	GPAI018832	GPAI022204	GPAI022799	GPAI028153
Group_316	3	1	1	1	1	1	0	0	1	1	1	1	0	0	0	0	0	0	1	1	0	0	0	0	GAUT001114	GAUT033979	GAUT040481	GBRI034503	GFUI025974	GPAI029666	GPPI041723	LLOJ008465
Group_317	3	1	6	1	6	1	5	1	5	1	6	1	1	1	1	1	2	1	1	1	1	1	3	1	GAUT001115	GAUT020457	GAUT048894	GBRI004525	GBRI006842	GBRI013024	GBRI015688	GBRI025425	GBRI042520	GFUI005902	GFUI009978	GFUI023755	GFUI032743	GFUI032774	GFUI046882	GMOY007538	GMOY008773	GMOY008774	GMOY008776	GMOY011294	GPAI010875	GPAI028042	GPAI028876	GPAI036084	GPAI040395
Group_318	4	1	1	1	1	1	1	1	1	1	1	1	1	1	1	1	1	1	1	1	1	1	2	1	GAUT001121	GAUT022725	GAUT026649	GAUT043344	GBRI034197	GFUI000088	GMOY007512	GPAI005932	GPPI007174	MDOA000229	SCAU001202	FBgn0039115	LLOJ002874	AAEL008865	AGAP004759	AGAP012804
Group_319	1	1	0	0	0	0	0	0	0	0	2	1	0	0	0	0	0	0	0	0	0	0	0	0	GAUT001128	GPPI036857	GPPI041070
Group_320	2	1	0	0	0	0	0	0	0	0	0	0	0	0	0	0	0	0	0	0	0	0	0	0	GAUT001129	GAUT001131
Group_321	20	1	22	1	19	1	16	1	15	1	20	1	50	1	54	1	45	1	25	1	37	1	37	1	GAUT001144	GAUT012354	GAUT019400	GAUT019403	GAUT020845	GAUT026621	GAUT031833	GAUT031834	GAUT031835	GAUT031836	GAUT031837	GAUT031839	GAUT031841	GAUT031842	GAUT031843	GAUT031845	GAUT031848	GAUT035717	GAUT041240	GAUT047736	GBRI008246	GBRI010001	GBRI011793	GBRI021970	GBRI021971
Group_322	2	1	1	1	0	0	0	0	0	0	0	0	0	0	0	0	0	0	0	0	0	0	0	0	GAUT001156	GAUT010756	GBRI008931
Group_323	1	1	0	0	0	0	0	0	0	0	1	1	0	0	0	0	0	0	0	0	0	0	0	0	GAUT001159	GPPI006732
Group_324	5	1	4	1	4	1	2	1	4	1	6	1	2	1	4	1	2	1	2	1	5	1	2	1	GAUT001162	GAUT027426	GAUT027442	GAUT035792	GAUT035793	GBRI037310	GBRI037319	GBRI043398	GBRI043425	GFUI032964	GFUI032980	GFUI038643	GFUI038644	GMOY006145	GMOY008660	GPAI014738	GPAI014739	GPAI027830	GPAI027831	GPPI000450	GPPI037491	GPPI037492	GPPI038597	GPPI045248	GPPI048216
Group_325	10	1	12	1	15	1	10	1	12	1	8	1	9	1	7	1	13	1	5	1	17	1	13	1	GAUT001168	GAUT001742	GAUT001777	GAUT001778	GAUT008720	GAUT022974	GAUT035839	GAUT036464	GAUT040600	GAUT049939	GBRI011795	GBRI018395	GBRI019649	GBRI019653	GBRI024788	GBRI024789	GBRI037475	GBRI039357	GBRI042694	GBRI042696	GBRI042703	GBRI042704	GFUI003313	GFUI008046	GFUI008047
Group_326	2	1	0	0	0	0	0	0	0	0	0	0	0	0	0	0	0	0	0	0	0	0	0	0	GAUT001174	GAUT002037
Group_327	2	1	1	1	1	1	1	1	1	1	1	1	1	1	1	1	1	1	1	1	1	1	1	1	GAUT001206	GAUT041464	GBRI035062	GFUI040787	GMOY008514	GPAI010345	GPPI025292	MDOA001955	SCAU016172	FBgn0033907	LLOJ004144	AAEL009608	AGAP004818
Group_328	5	1	5	1	5	1	3	1	4	1	5	1	4	1	4	1	2	1	4	1	2	1	2	1	GAUT001255	GAUT001263	GAUT001274	GAUT001281	GAUT037571	GBRI014235	GBRI034288	GBRI034302	GBRI034310	GBRI034311	GFUI033710	GFUI034580	GFUI034587	GFUI034597	GFUI034598	GMOY005724	GMOY006225	GMOY007830	GPAI019048	GPAI019049	GPAI019058	GPAI044630	GPPI012851	GPPI013080	GPPI013081
Group_329	1	1	0	0	0	0	0	0	1	1	0	0	0	0	0	0	0	0	0	0	0	0	0	0	GAUT001265	GPAI019070
Group_330	1	1	0	0	1	1	0	0	0	0	0	0	0	0	0	0	0	0	0	0	0	0	0	0	GAUT001276	GFUI034581
Group_331	1	1	0	0	0	0	0	0	0	0	1	1	0	0	0	0	0	0	0	0	0	0	0	0	GAUT001284	GPPI013079
Group_332	1	1	0	0	1	1	1	1	1	1	1	1	0	0	0	0	0	0	0	0	0	0	0	0	GAUT001303	GFUI034600	GMOY003865	GPAI021658	GPPI013068
Group_333	1	1	0	0	0	0	0	0	0	0	1	1	0	0	0	0	0	0	0	0	0	0	0	0	GAUT001314	GPPI013069
Group_334	3	1	2	1	2	1	3	1	7	1	2	1	2	1	2	1	3	1	2	1	3	1	2	1	GAUT001318	GAUT027840	GAUT035714	GBRI015768	GBRI022108	GFUI000148	GFUI023715	GMOY003018	GMOY006349	GMOY009884	GPAI003084	GPAI003085	GPAI003086	GPAI021659	GPAI021660	GPAI033089	GPAI035451	GPPI033601	GPPI048577	MDOA004577	MDOA010062	SCAU004367	SCAU010066	FBgn0031456	FBgn0034205
Group_335	1	1	1	1	1	1	0	0	1	1	1	1	1	1	1	1	0	0	0	0	0	0	0	0	GAUT001338	GBRI034325	GFUI034621	GPAI021675	GPPI013042	MDOA009980	SCAU016497
Group_336	4	1	2	1	3	1	2	1	3	1	1	1	1	1	1	1	1	1	1	1	2	1	1	1	GAUT001359	GAUT007488	GAUT039420	GAUT043784	GBRI025622	GBRI034333	GFUI016676	GFUI034634	GFUI047801	GMOY006084	GMOY013074	GPAI000670	GPAI012798	GPAI021680	GPPI013041	MDOA000638	SCAU014127	FBgn0086355	LLOJ004308	AAEL002542	AAEL015624	AGAP001630
Group_337	1	1	0	0	0	0	0	0	0	0	1	1	0	0	0	0	0	0	0	0	0	0	0	0	GAUT001360	GPPI013046
Group_338	1	1	0	0	0	0	0	0	0	0	1	1	0	0	0	0	0	0	0	0	0	0	0	0	GAUT001381	GPPI013043
Group_339	1	1	0	0	0	0	0	0	1	1	0	0	0	0	0	0	0	0	0	0	0	0	0	0	GAUT001383	GPAI021687
Group_340	1	1	0	0	0	0	0	0	1	1	0	0	0	0	0	0	0	0	0	0	0	0	0	0	GAUT001410	GPAI021706
Group_341	2	1	1	1	2	1	1	1	1	1	2	1	1	1	1	1	2	1	0	0	0	0	0	0	GAUT001431	GAUT004520	GBRI034366	GFUI034672	GFUI034673	GMOY003533	GPAI021719	GPPI012989	GPPI012990	MDOA011477	SCAU003975	FBgn0030647	FBgn0052656
Group_342	1	1	0	0	0	0	0	0	0	0	1	1	0	0	0	0	0	0	0	0	0	0	0	0	GAUT001433	GPPI012991
Group_343	1	1	0	0	0	0	0	0	0	0	1	1	0	0	0	0	0	0	0	0	0	0	0	0	GAUT001438	GPPI012987
Group_344	3	1	1	1	2	1	1	1	1	1	2	1	1	1	1	1	1	1	2	1	1	1	1	1	GAUT001453	GAUT001454	GAUT001455	GBRI034365	GFUI034670	GFUI034973	GMOY005685	GPAI000839	GPPI012972	GPPI046377	MDOA006802	SCAU008329	FBgn0024920	LLOJ001722	LLOJ001723	AAEL013305	AGAP010457
Group_345	10	1	6	1	8	1	6	1	8	1	7	1	14	1	13	1	9	1	12	1	35	1	17	1	GAUT001456	GAUT001458	GAUT012983	GAUT015378	GAUT020629	GAUT035044	GAUT046103	GAUT046280	GAUT048370	GAUT050157	GBRI003793	GBRI003923	GBRI005737	GBRI007855	GBRI035443	GBRI040742	GFUI001702	GFUI014997	GFUI015009	GFUI017071	GFUI026578	GFUI034671	GFUI037021	GFUI051164	GMOY002598
Group_346	1	1	1	1	1	1	1	1	1	1	1	1	1	1	1	1	1	1	1	1	1	1	1	1	GAUT001457	GBRI034369	GFUI034674	GMOY005686	GPAI021736	GPPI000703	MDOA014096	SCAU007013	FBgn0034503	LLOJ002230	AAEL010861	AGAP005909
Group_347	4	1	4	1	4	1	4	1	4	1	6	1	5	1	4	1	4	1	3	1	3	1	4	1	GAUT001495	GAUT004280	GAUT038803	GAUT040856	GBRI011757	GBRI018394	GBRI021297	GBRI037376	GFUI006281	GFUI008435	GFUI016847	GFUI054169	GMOY005593	GMOY008427	GMOY009332	GMOY010398	GPAI011106	GPAI013930	GPAI021752	GPAI035810	GPPI017015	GPPI021287	GPPI021290	GPPI043900	GPPI049562
Group_348	2	1	2	1	2	1	2	1	2	1	2	1	2	1	2	1	3	1	2	1	0	0	2	1	GAUT001498	GAUT049152	GBRI011760	GBRI025703	GFUI006282	GFUI010601	GMOY008249	GMOY008428	GPAI004400	GPAI021754	GPPI029465	GPPI043901	MDOA004214	MDOA014016	SCAU000468	SCAU014940	FBgn0030841	FBgn0051516	FBgn0054038	LLOJ005947	LLOJ006475	AGAP002733	AGAP028591
Group_349	1	1	0	0	0	0	0	0	1	1	0	0	0	0	0	0	0	0	0	0	0	0	0	0	GAUT001499	GPAI021760
Group_350	1	1	1	1	1	1	1	1	1	1	1	1	2	1	1	1	1	1	2	1	2	1	1	1	GAUT001530	GBRI011742	GFUI006264	GMOY002706	GPAI021776	GPPI024563	MDOA001837	MDOA014269	SCAU001168	FBgn0030839	LLOJ006434	LLOJ007814	AAEL010527	AAEL012302	AGAP000249
Group_351	2	1	2	1	2	1	1	1	2	1	1	1	3	1	0	0	2	1	0	0	0	0	0	0	GAUT001531	GAUT001532	GBRI011740	GBRI011741	GFUI006263	GFUI006267	GMOY002708	GPAI021775	GPAI021777	GPPI024565	MDOA000046	MDOA000494	MDOA013786	FBgn0085353	FBgn0263748
Group_352	1	1	1	1	1	1	1	1	2	1	1	1	1	1	1	1	2	1	0	0	0	0	2	1	GAUT001534	GBRI011731	GFUI006271	GMOY002707	GPAI021781	GPAI021782	GPPI024570	MDOA003030	SCAU016415	FBgn0040571	FBgn0040877	AGAP010082	AGAP010085
Group_353	1	1	0	0	0	0	0	0	0	0	1	1	0	0	0	0	0	0	0	0	0	0	0	0	GAUT001545	GPPI024566
Group_354	1	1	0	0	0	0	0	0	1	1	0	0	0	0	0	0	0	0	0	0	0	0	0	0	GAUT001550	GPAI021779
Group_355	1	1	1	1	1	1	1	1	1	1	1	1	1	1	1	1	1	1	0	0	2	1	2	1	GAUT001556	GBRI011726	GFUI006265	GMOY002709	GPAI021794	GPPI024564	MDOA006645	SCAU012029	FBgn0263772	AAEL001228	AAEL001230	AGAP000874	AGAP000875
Group_356	1	1	0	0	0	0	0	0	1	1	0	0	0	0	0	0	0	0	0	0	0	0	0	0	GAUT001573	GPAI021809
Group_357	1	1	0	0	1	1	0	0	0	0	1	1	0	0	0	0	0	0	0	0	0	0	0	0	GAUT001580	GFUI006236	GPPI024548
Group_358	2	1	2	1	2	1	2	1	2	1	2	1	2	1	2	1	2	1	0	0	2	1	2	1	GAUT001600	GAUT003812	GBRI023600	GBRI025739	GFUI006233	GFUI044929	GMOY001279	GMOY006587	GPAI021828	GPAI023124	GPPI005303	GPPI024533	MDOA009095	MDOA014572	SCAU000829	SCAU011855	FBgn0036414	FBgn0086693	AAEL001123	AAEL009258	AGAP000413	AGAP012241
Group_359	1	1	0	0	0	0	0	0	0	0	1	1	0	0	0	0	0	0	0	0	0	0	0	0	GAUT001601	GPPI024537
Group_360	4	1	0	0	0	0	0	0	1	1	0	0	0	0	0	0	0	0	0	0	0	0	0	0	GAUT001605	GAUT007721	GAUT023676	GAUT038080	GPAI034697
Group_361	10	1	8	1	9	1	8	1	8	1	12	1	9	1	9	1	9	1	9	1	10	1	10	1	GAUT001621	GAUT003415	GAUT005600	GAUT012102	GAUT028523	GAUT029684	GAUT035232	GAUT035314	GAUT041895	GAUT043617	GBRI002659	GBRI004981	GBRI016017	GBRI022297	GBRI023598	GBRI025960	GBRI040229	GBRI040231	GFUI006673	GFUI009252	GFUI017457	GFUI019062	GFUI032395	GFUI036416	GFUI037598
Group_362	21	1	18	1	19	1	17	1	20	1	21	1	21	1	18	1	17	1	15	1	19	1	18	1	GAUT001623	GAUT002610	GAUT008103	GAUT008118	GAUT012461	GAUT012659	GAUT012660	GAUT012663	GAUT017740	GAUT017867	GAUT021652	GAUT024317	GAUT027083	GAUT029852	GAUT030268	GAUT038967	GAUT042624	GAUT043603	GAUT046096	GAUT049374	GAUT050336	GBRI001104	GBRI004266	GBRI005740	GBRI007336
Group_363	1	1	0	0	0	0	0	0	0	0	1	1	0	0	0	0	0	0	0	0	0	0	0	0	GAUT001624	GPPI025992
Group_364	1	1	0	0	1	1	0	0	1	1	0	0	1	1	1	1	1	1	1	1	1	1	1	1	GAUT001625	GFUI045651	GPAI021829	MDOA006833	SCAU008186	FBgn0032033	LLOJ004966	AAEL000230	AGAP000896
Group_365	2	1	3	1	2	1	2	1	2	1	3	1	2	1	2	1	2	1	2	1	2	1	2	1	GAUT001653	GAUT006952	GBRI012420	GBRI040123	GBRI040124	GFUI045622	GFUI052512	GMOY002374	GMOY005096	GPAI021853	GPAI042774	GPPI022442	GPPI025962	GPPI026526	MDOA000418	MDOA009261	SCAU003645	SCAU009157	FBgn0002914	FBgn0265574	LLOJ001072	LLOJ006683	AAEL009469	AAEL014286	AGAP002954
Group_366	1	1	1	1	1	1	1	1	1	1	2	1	1	1	1	1	1	1	1	1	1	1	1	1	GAUT001654	GBRI012408	GFUI045620	GMOY005095	GPAI021856	GPPI025960	GPPI026530	MDOA007707	SCAU004462	FBgn0029818	LLOJ000993	AAEL009512	AGAP010738
Group_367	5	1	4	1	4	1	5	1	4	1	5	1	4	1	4	1	5	1	6	1	5	1	5	1	GAUT001655	GAUT011996	GAUT021465	GAUT021474	GAUT027515	GBRI002426	GBRI012424	GBRI023240	GBRI030921	GFUI005223	GFUI026876	GFUI045619	GFUI051554	GMOY004811	GMOY005094	GMOY007026	GMOY009235	GMOY010149	GPAI012207	GPAI021857	GPAI025927	GPAI026304	GPPI013676	GPPI022076	GPPI023494
Group_368	1	1	1	1	1	1	1	1	1	1	1	1	2	1	1	1	1	1	1	1	0	0	1	1	GAUT001656	GBRI012422	GFUI045621	GMOY005093	GPAI021855	GPPI026528	MDOA003285	MDOA014645	SCAU010998	FBgn0263258	LLOJ004517	AGAP013262
Group_369	22	1	24	1	22	1	19	1	21	1	23	1	17	1	19	1	24	1	14	1	20	1	19	1	GAUT001657	GAUT007680	GAUT009407	GAUT010081	GAUT012870	GAUT013137	GAUT015029	GAUT018928	GAUT023997	GAUT024737	GAUT025419	GAUT028396	GAUT028637	GAUT029245	GAUT029280	GAUT033190	GAUT033863	GAUT045388	GAUT049445	GAUT051005	GAUT051304	GAUT051523	GBRI009815	GBRI010176	GBRI010986
Group_370	1	1	0	0	1	1	1	1	1	1	1	1	0	0	0	0	0	0	0	0	0	0	0	0	GAUT001662	GFUI045623	GMOY010048	GPAI021868	GPPI026529
Group_371	1	1	1	1	1	1	1	1	1	1	1	1	1	1	1	1	0	0	0	0	0	0	0	0	GAUT001671	GBRI008668	GFUI045596	GMOY004718	GPAI021886	GPPI026538	MDOA016734	SCAU001352
Group_372	1	1	1	1	1	1	1	1	1	1	1	1	2	1	1	1	1	1	1	1	1	1	1	1	GAUT001672	GBRI012439	GFUI045611	GMOY002660	GPAI021872	GPPI026537	MDOA003451	MDOA010893	SCAU007717	FBgn0030529	LLOJ008028	AAEL007761	AGAP000943
Group_373	1	1	1	1	1	1	1	1	1	1	1	1	1	1	1	1	1	1	1	1	1	1	1	1	GAUT001673	GBRI008675	GFUI045592	GMOY004719	GPAI021892	GPPI026544	MDOA008051	SCAU014234	FBgn0029834	LLOJ005134	AAEL007759	AGAP000635
Group_374	6	1	6	1	6	1	5	1	6	1	5	1	6	1	6	1	6	1	5	1	5	1	6	1	GAUT001674	GAUT008301	GAUT008741	GAUT010135	GAUT019327	GAUT034881	GBRI009195	GBRI012423	GBRI022113	GBRI030207	GBRI035482	GBRI040652	GFUI001485	GFUI004933	GFUI009504	GFUI045609	GFUI046414	GFUI049747	GMOY001401	GMOY003587	GMOY009047	GMOY012009	GMOY012110	GPAI002859	GPAI021874
Group_375	1	1	1	1	1	1	1	1	1	1	2	1	2	1	2	1	1	1	1	1	3	1	2	1	GAUT001675	GBRI008676	GFUI045608	GMOY004720	GPAI021875	GPPI000876	GPPI026547	MDOA007313	MDOA016382	SCAU005515	SCAU015340	FBgn0261244	LLOJ009923	AAEL000558	AAEL009740	AAEL018147	AGAP000945	AGAP012171
Group_376	1	1	1	1	1	1	0	0	1	1	1	1	1	1	1	1	1	1	1	1	1	1	1	1	GAUT001676	GBRI008686	GFUI045610	GPAI021876	GPPI026545	MDOA002856	SCAU001657	FBgn0030528	LLOJ008029	AAEL007750	AGAP000942
Group_377	1	1	0	0	1	1	0	0	2	1	0	0	0	0	0	0	0	0	0	0	0	0	0	0	GAUT001677	GFUI045602	GPAI021879	GPAI021880
Group_378	1	1	0	0	0	0	0	0	1	1	0	0	0	0	0	0	0	0	0	0	0	0	0	0	GAUT001678	GPAI021873
Group_379	1	1	1	1	1	1	1	1	1	1	1	1	1	1	1	1	1	1	0	0	2	1	1	1	GAUT001688	GBRI008669	GFUI045597	GMOY004715	GPAI021889	GPPI026539	MDOA009587	SCAU001481	FBgn0052512	AAEL007758	AAEL015657	AGAP000014
Group_380	20	1	20	1	20	1	17	1	21	1	20	1	21	1	22	1	22	1	18	1	25	1	21	1	GAUT001689	GAUT006168	GAUT006879	GAUT013071	GAUT014074	GAUT017418	GAUT020265	GAUT022972	GAUT023471	GAUT025130	GAUT026467	GAUT033676	GAUT034745	GAUT035864	GAUT038913	GAUT039225	GAUT042570	GAUT042671	GAUT044721	GAUT044789	GBRI002249	GBRI004739	GBRI006900	GBRI006916	GBRI007258
Group_381	1	1	1	1	1	1	1	1	1	1	1	1	1	1	1	1	1	1	1	1	1	1	1	1	GAUT001690	GBRI008674	GFUI045591	GMOY007317	GPAI021894	GPPI026553	MDOA000414	SCAU013153	FBgn0028292	LLOJ004197	AAEL009415	AGAP010793
Group_382	1	1	1	1	1	1	1	1	1	1	1	1	0	0	0	0	0	0	0	0	0	0	0	0	GAUT001691	GBRI008687	GFUI045599	GMOY007319	GPAI021901	GPPI026555
Group_383	1	1	1	1	1	1	1	1	1	1	1	1	1	1	1	1	1	1	1	1	2	1	1	1	GAUT001692	GBRI008677	GFUI045593	GMOY004716	GPAI021900	GPPI026546	MDOA015515	SCAU011371	FBgn0031150	LLOJ005133	AAEL007745	AAEL007746	AGAP000013
Group_384	1	1	1	1	1	1	1	1	1	1	1	1	1	1	1	1	1	1	0	0	1	1	1	1	GAUT001693	GBRI008673	GFUI045595	GMOY004717	GPAI021895	GPPI026543	MDOA012655	SCAU001187	FBgn0029833	AAEL007760	AGAP003344
Group_385	1	1	1	1	2	1	1	1	1	1	1	1	2	1	1	1	2	1	1	1	1	1	1	1	GAUT001694	GBRI042647	GFUI036894	GFUI036895	GMOY007316	GPAI032750	GPPI026554	MDOA004890	MDOA010315	SCAU014020	FBgn0031159	FBgn0064123	LLOJ003175	AAEL002994	AGAP012963
Group_386	1	1	0	0	1	1	1	1	1	1	2	1	1	1	1	1	0	0	0	0	0	0	0	0	GAUT001706	GFUI036904	GMOY007315	GPAI032781	GPPI026572	GPPI026587	MDOA011621	SCAU009899
Group_387	1	1	1	1	1	1	1	1	1	1	1	1	1	1	2	1	1	1	2	1	3	1	1	1	GAUT001709	GBRI042666	GFUI036896	GMOY008497	GPAI032778	GPPI026574	MDOA003380	SCAU006410	SCAU011617	FBgn0052521	LLOJ003176	LLOJ009714	AAEL012605	AAEL014885	AAEL014887	AGAP006967
Group_388	4	1	0	0	0	0	1	1	1	1	0	0	0	0	0	0	0	0	0	0	0	0	0	0	GAUT001710	GAUT028717	GAUT033895	GAUT037037	GMOY008840	GPAI018233
Group_389	1	1	0	0	1	1	1	1	1	1	1	1	0	0	0	0	0	0	0	0	0	0	0	0	GAUT001713	GFUI036903	GMOY001340	GPAI032779	GPPI026571
Group_390	1	1	0	0	0	0	0	0	1	1	1	1	0	0	0	0	0	0	0	0	0	0	0	0	GAUT001714	GPAI032780	GPPI026573
Group_391	25	1	23	1	24	1	23	1	24	1	24	1	24	1	25	1	29	1	19	1	20	1	21	1	GAUT001727	GAUT002208	GAUT005416	GAUT007165	GAUT008318	GAUT008455	GAUT010378	GAUT012108	GAUT012459	GAUT014202	GAUT015261	GAUT016004	GAUT018054	GAUT020297	GAUT024809	GAUT028329	GAUT029030	GAUT031259	GAUT036637	GAUT038830	GAUT044231	GAUT048347	GAUT048520	GAUT049257	GAUT051315
Group_392	1	1	0	0	0	0	0	0	1	1	0	0	0	0	0	0	0	0	0	0	0	0	0	0	GAUT001728	GPAI032822
Group_393	1	1	0	0	1	1	0	0	1	1	1	1	0	0	0	0	0	0	0	0	0	0	0	0	GAUT001739	GFUI013648	GPAI032826	GPPI023210
Group_394	2	1	3	1	3	1	1	1	2	1	5	1	4	1	3	1	6	1	5	1	1	1	1	1	GAUT001757	GAUT001759	GBRI042716	GBRI044609	GBRI044619	GFUI010222	GFUI013628	GFUI013632	GMOY010282	GPAI032848	GPAI032852	GPPI000451	GPPI002776	GPPI023233	GPPI023238	GPPI050969	MDOA012115	MDOA013722	MDOA014453	MDOA015279	SCAU001257	SCAU002302	SCAU006390	FBgn0037818	FBgn0039049
Group_395	1	1	1	1	1	1	1	1	1	1	1	1	1	1	1	1	1	1	0	0	1	1	1	1	GAUT001758	GBRI042718	GFUI013629	GMOY010283	GPAI032851	GPPI023242	MDOA012145	SCAU012936	FBgn0266848	AAEL011196	AGAP000678
Group_396	4	1	5	1	5	1	3	1	3	1	5	1	14	1	11	1	8	1	2	1	4	1	4	1	GAUT001761	GAUT004721	GAUT023958	GAUT033581	GBRI005047	GBRI007081	GBRI012490	GBRI027539	GBRI042697	GFUI013196	GFUI013327	GFUI013630	GFUI020790	GFUI027318	GMOY004439	GMOY007571	GMOY010285	GPAI012836	GPAI013328	GPAI032833	GPPI000453	GPPI018260	GPPI021914	GPPI023235	GPPI035280
Group_397	1	1	1	1	0	0	0	0	0	0	1	1	0	0	0	0	0	0	0	0	0	0	0	0	GAUT001763	GBRI042723	GPPI023244
Group_398	1	1	1	1	0	0	1	1	1	1	1	1	2	1	2	1	2	1	0	0	2	1	2	1	GAUT001764	GBRI042698	GMOY005014	GPAI039287	GPPI023236	MDOA006190	MDOA013255	SCAU010855	SCAU012432	FBgn0037602	FBgn0064117	AAEL006645	AAEL008317	AGAP013048	AGAP013440
Group_399	2	1	2	1	2	1	2	1	2	1	2	1	1	1	1	1	2	1	2	1	1	1	1	1	GAUT001779	GAUT017715	GBRI034152	GBRI042705	GFUI013633	GFUI048371	GMOY009684	GMOY010284	GPAI017815	GPAI032843	GPPI026637	GPPI050973	MDOA006729	SCAU006768	FBgn0023517	FBgn0035004	LLOJ000386	LLOJ005892	AAEL006915	AGAP002535
Group_400	2	1	0	0	2	1	1	1	1	1	2	1	2	1	2	1	2	1	0	0	0	0	0	0	GAUT001780	GAUT012145	GFUI006643	GFUI013634	GMOY002309	GPAI023332	GPPI036310	GPPI050968	MDOA011925	MDOA013952	SCAU000496	SCAU009154	FBgn0037123	FBgn0037124
Group_401	1	1	0	0	1	1	0	0	1	1	2	1	1	1	1	1	1	1	0	0	1	1	1	1	GAUT001781	GFUI013635	GPAI032844	GPPI023237	GPPI050974	MDOA013702	SCAU005715	FBgn0034224	AAEL012381	AGAP003630
Group_402	1	1	1	1	1	1	1	1	1	1	1	1	1	1	1	1	0	0	1	1	1	1	1	1	GAUT001782	GBRI044607	GFUI013631	GMOY010280	GPAI032847	GPPI023249	MDOA006248	SCAU009032	LLOJ002140	AAEL011751	AGAP000463
Group_403	1	1	0	0	1	1	0	0	1	1	1	1	1	1	1	1	1	1	0	0	0	0	1	1	GAUT001783	GFUI013618	GPAI032854	GPPI023251	MDOA010376	SCAU003900	FBgn0050016	AGAP000415
Group_404	8	1	7	1	7	1	6	1	8	1	9	1	7	1	7	1	8	1	6	1	9	1	7	1	GAUT001784	GAUT011335	GAUT013640	GAUT024736	GAUT026969	GAUT032773	GAUT032774	GAUT045097	GBRI004941	GBRI010712	GBRI014510	GBRI014786	GBRI018947	GBRI022855	GBRI045570	GFUI007113	GFUI008019	GFUI012092	GFUI013616	GFUI027880	GFUI032052	GFUI053113	GMOY005838	GMOY005839	GMOY009220
Group_405	13	1	13	1	13	1	8	1	12	1	14	1	18	1	15	1	14	1	11	1	18	1	13	1	GAUT001785	GAUT003353	GAUT003616	GAUT012458	GAUT016629	GAUT018967	GAUT020618	GAUT024979	GAUT026465	GAUT047738	GAUT050543	GAUT050938	GAUT051982	GBRI002018	GBRI005898	GBRI009583	GBRI010713	GBRI013777	GBRI016335	GBRI021601	GBRI022623	GBRI026899	GBRI031531	GBRI040964	GBRI043334
Group_406	8	1	8	1	8	1	6	1	6	1	6	1	6	1	6	1	6	1	2	1	6	1	6	1	GAUT001786	GAUT006733	GAUT010281	GAUT010399	GAUT010401	GAUT017741	GAUT046262	GAUT046270	GBRI010354	GBRI010716	GBRI011293	GBRI011320	GBRI018408	GBRI029937	GBRI031396	GBRI034171	GFUI013613	GFUI033293	GFUI040559	GFUI043026	GFUI043041	GFUI046511	GFUI048348	GFUI049037	GMOY001688
Group_407	1	1	1	1	1	1	1	1	1	1	1	1	1	1	1	1	0	0	0	0	2	1	1	1	GAUT001787	GBRI044615	GFUI013610	GMOY010279	GPAI032863	GPPI023257	MDOA003028	SCAU012698	AAEL011820	AAEL012215	AGAP000245
Group_408	9	1	8	1	9	1	5	1	9	1	10	1	8	1	7	1	7	1	4	1	4	1	3	1	GAUT001788	GAUT001797	GAUT006493	GAUT019080	GAUT019092	GAUT019093	GAUT019105	GAUT048814	GAUT051270	GBRI026809	GBRI033892	GBRI042552	GBRI042568	GBRI042570	GBRI042572	GBRI042581	GBRI044617	GFUI000675	GFUI013626	GFUI024718	GFUI024719	GFUI024728	GFUI024729	GFUI024745	GFUI033362
Group_409	1	1	1	1	1	1	1	1	1	1	1	1	1	1	1	1	1	1	1	1	1	1	1	1	GAUT001789	GBRI010714	GFUI013614	GMOY010273	GPAI032872	GPPI023259	MDOA010898	SCAU012136	FBgn0031268	LLOJ007010	AAEL002512	AGAP000021
Group_410	1	1	0	0	0	0	0	0	0	0	2	1	0	0	0	0	0	0	0	0	0	0	0	0	GAUT001796	GPPI023261	GPPI023262
Group_411	2	1	2	1	2	1	2	1	2	1	2	1	1	1	1	1	1	1	1	1	2	1	1	1	GAUT001800	GAUT036271	GBRI018772	GBRI026582	GFUI013597	GFUI048942	GMOY005477	GMOY008244	GPAI028818	GPAI032869	GPPI011901	GPPI023267	MDOA001529	SCAU011898	FBgn0052626	LLOJ005565	AAEL009535	AAEL015410	AGAP000577
Group_412	4	1	5	1	3	1	3	1	2	1	3	1	2	1	3	1	2	1	2	1	2	1	2	1	GAUT001801	GAUT032996	GAUT032997	GAUT033001	GBRI018775	GBRI030965	GBRI030970	GBRI030971	GBRI030976	GFUI005165	GFUI005172	GFUI013596	GMOY003785	GMOY006588	GMOY008246	GPAI012272	GPAI032883	GPPI023266	GPPI026962	GPPI026964	MDOA000398	MDOA015228	SCAU008455	SCAU012952	SCAU015464
Group_413	1	1	1	1	1	1	1	1	1	1	1	1	1	1	1	1	0	0	0	0	0	0	0	0	GAUT001802	GBRI010733	GFUI013611	GMOY010272	GPAI032870	GPPI023256	MDOA001995	SCAU006244
Group_414	1	1	1	1	1	1	1	1	1	1	1	1	1	1	1	1	1	1	1	1	2	1	1	1	GAUT001803	GBRI018773	GFUI013594	GMOY008245	GPAI032885	GPPI023270	MDOA008645	SCAU014399	FBgn0022153	LLOJ008048	AAEL009532	AAEL012861	AGAP000576
Group_415	1	1	1	1	1	1	1	1	1	1	1	1	1	1	1	1	1	1	1	1	1	1	1	1	GAUT001813	GBRI005549	GFUI013595	GMOY008247	GPAI032884	GPPI023271	MDOA006959	SCAU004241	FBgn0031174	LLOJ000675	AAEL010939	AGAP000861
Group_416	1	1	0	0	1	1	0	0	0	0	1	1	0	0	0	0	0	0	0	0	0	0	0	0	GAUT001814	GFUI013606	GPPI023268
Group_417	1	1	0	0	0	0	0	0	1	1	0	0	0	0	0	0	0	0	0	0	0	0	0	0	GAUT001816	GPAI032886
Group_418	1	1	0	0	1	1	0	0	0	0	1	1	0	0	0	0	0	0	0	0	0	0	0	0	GAUT001817	GFUI013605	GPPI023265
Group_419	1	1	1	1	1	1	1	1	1	1	1	1	1	1	2	1	0	0	0	0	0	0	0	0	GAUT001825	GBRI005548	GFUI013598	GMOY008406	GPAI032893	GPPI023272	MDOA003078	SCAU000464	SCAU011222
Group_420	1	1	0	0	1	1	0	0	1	1	1	1	1	1	1	1	0	0	0	0	0	0	0	0	GAUT001826	GFUI013599	GPAI032894	GPPI051437	MDOA016683	SCAU003831
Group_421	10	1	7	1	11	1	11	1	10	1	8	1	23	1	31	1	11	1	5	1	14	1	10	1	GAUT001827	GAUT009378	GAUT011846	GAUT015804	GAUT015806	GAUT016005	GAUT022703	GAUT028912	GAUT045030	GAUT048438	GBRI004310	GBRI008055	GBRI027202	GBRI027311	GBRI027312	GBRI031864	GBRI039157	GFUI007814	GFUI015803	GFUI018913	GFUI026339	GFUI034037	GFUI042379	GFUI042404	GFUI046147
Group_422	1	1	0	0	1	1	1	1	1	1	1	1	1	1	1	1	1	1	0	0	0	0	0	0	GAUT001828	GFUI013580	GMOY006382	GPAI032900	GPPI023286	MDOA000772	SCAU004170	FBgn0030029
Group_423	15	1	12	1	13	1	8	1	13	1	14	1	12	1	12	1	10	1	6	1	11	1	10	1	GAUT001829	GAUT007992	GAUT022617	GAUT022618	GAUT025360	GAUT027186	GAUT033277	GAUT033281	GAUT035853	GAUT035857	GAUT047080	GAUT047806	GAUT047831	GAUT050699	GAUT050701	GBRI005538	GBRI006335	GBRI008282	GBRI008284	GBRI023396	GBRI037442	GBRI037444	GBRI043573	GBRI043587	GBRI043597
Group_424	1	1	1	1	1	1	1	1	1	1	1	1	1	1	1	1	1	1	0	0	1	1	1	1	GAUT001831	GBRI005537	GFUI013579	GMOY006383	GPAI032904	GPPI023287	MDOA010609	SCAU002705	FBgn0030030	AAEL013107	AGAP000330
Group_425	2	1	0	0	0	0	0	0	0	0	0	0	0	0	0	0	0	0	0	0	0	0	0	0	GAUT001833	GAUT001834
Group_426	1	1	0	0	1	1	0	0	1	1	1	1	0	0	0	0	0	0	0	0	0	0	0	0	GAUT001843	GFUI013582	GPAI032906	GPPI023289
Group_427	1	1	1	1	2	1	1	1	1	1	3	1	1	1	1	1	1	1	1	1	1	1	1	1	GAUT001845	GBRI005526	GFUI042402	GFUI051480	GMOY006377	GPAI032903	GPPI000632	GPPI023301	GPPI040580	MDOA012726	SCAU000692	FBgn0261617	LLOJ004941	AAEL017391	AGAP000029
Group_428	2	1	2	1	2	1	1	1	2	1	2	1	1	1	1	1	1	1	1	1	1	1	1	1	GAUT001846	GAUT048425	GBRI005535	GBRI040452	GFUI011309	GFUI042401	GMOY006379	GPAI032902	GPAI041324	GPPI023302	GPPI037726	MDOA002937	SCAU000290	FBgn0024973	LLOJ004247	AAEL014679	AGAP000428
Group_429	1	1	0	0	1	1	1	1	0	0	1	1	0	0	0	0	0	0	0	0	0	0	0	0	GAUT001868	GFUI052804	GMOY005530	GPPI049346
Group_430	1	1	0	0	1	1	0	0	0	0	0	0	0	0	0	0	0	0	0	0	0	0	0	0	GAUT001870	GFUI052806
Group_431	2	1	1	1	2	1	2	1	1	1	1	1	1	1	1	1	1	1	1	1	1	1	1	1	GAUT001886	GAUT039572	GBRI030149	GFUI052789	GFUI053029	GMOY003405	GMOY003867	GPAI032926	GPPI044360	MDOA015378	SCAU011188	FBgn0030151	LLOJ003103	AAEL002160	AGAP000672
Group_432	1	1	0	0	1	1	0	0	1	1	3	1	0	0	0	0	0	0	0	0	0	0	0	0	GAUT001888	GFUI018834	GPAI004301	GPPI039445	GPPI049579	GPPI051604
Group_433	9	1	4	1	7	1	6	1	6	1	6	1	7	1	6	1	6	1	5	1	5	1	5	1	GAUT001889	GAUT004610	GAUT009272	GAUT009273	GAUT025847	GAUT025850	GAUT028455	GAUT042552	GAUT049578	GBRI027090	GBRI028327	GBRI034997	GBRI035328	GFUI001094	GFUI001095	GFUI013506	GFUI016778	GFUI035914	GFUI048893	GFUI051475	GMOY001589	GMOY003343	GMOY009369	GMOY010743	GMOY011579
Group_434	1	1	0	0	0	0	0	0	1	1	0	0	0	0	0	0	0	0	0	0	0	0	0	0	GAUT001891	GPAI032933
Group_435	1	1	0	0	0	0	0	0	1	1	0	0	0	0	0	0	0	0	0	0	0	0	0	0	GAUT001893	GPAI032931
Group_436	1	1	0	0	0	0	0	0	1	1	1	1	0	0	0	0	0	0	0	0	0	0	0	0	GAUT001895	GPAI032929	GPPI044364
Group_437	13	1	6	1	13	1	11	1	17	1	13	1	2	1	1	1	1	1	0	0	0	0	0	0	GAUT001908	GAUT001951	GAUT001952	GAUT009312	GAUT021119	GAUT021133	GAUT022344	GAUT031741	GAUT032519	GAUT037136	GAUT047852	GAUT051093	GAUT051094	GBRI004417	GBRI014442	GBRI024895	GBRI041294	GBRI041410	GBRI044552	GFUI009385	GFUI014584	GFUI015590	GFUI017852	GFUI042230	GFUI042336
Group_438	1	1	0	0	1	1	0	0	0	0	0	0	0	0	0	0	0	0	0	0	0	0	0	0	GAUT001916	GFUI052794
Group_439	1	1	1	1	1	1	1	1	1	1	1	1	3	1	1	1	1	1	0	0	14	1	2	1	GAUT001959	GBRI030144	GFUI052766	GMOY008828	GPAI042264	GPPI025606	MDOA005023	MDOA008975	MDOA014431	SCAU006464	FBgn0030162	AAEL000686	AAEL001057	AAEL001064	AAEL001072	AAEL001076	AAEL001081	AAEL001096	AAEL002138	AAEL002149	AAEL002150	AAEL002603	AAEL007941	AAEL011008	AAEL011528
Group_440	15	1	13	1	16	1	14	1	16	1	17	1	21	1	20	1	22	1	5	1	55	1	29	1	GAUT001960	GAUT003227	GAUT003235	GAUT003263	GAUT009859	GAUT016666	GAUT016980	GAUT022726	GAUT026086	GAUT026087	GAUT035967	GAUT038868	GAUT044205	GAUT044206	GAUT049659	GBRI001889	GBRI002143	GBRI002786	GBRI007120	GBRI008730	GBRI009793	GBRI012853	GBRI012854	GBRI013999	GBRI021575
Group_441	1	1	1	1	1	1	1	1	1	1	1	1	1	1	1	1	1	1	1	1	1	1	1	1	GAUT001961	GBRI030132	GFUI052768	GMOY008309	GPAI042278	GPPI025607	MDOA003146	SCAU003582	FBgn0030161	LLOJ000967	AAEL000609	AGAP000695
Group_442	1	1	1	1	1	1	1	1	1	1	1	1	1	1	1	1	1	1	0	0	0	0	0	0	GAUT001962	GBRI030130	GFUI052765	GMOY008310	GPAI042280	GPPI051299	MDOA014143	SCAU012122	FBgn0030160
Group_443	1	1	0	0	1	1	0	0	1	1	1	1	0	0	0	0	0	0	0	0	0	0	0	0	GAUT001963	GFUI052774	GPAI042282	GPPI051300
Group_444	1	1	0	0	1	1	0	0	1	1	1	1	0	0	0	0	0	0	0	0	0	0	0	0	GAUT001965	GFUI052769	GPAI042284	GPPI025605
Group_445	1	1	0	0	0	0	0	0	1	1	1	1	2	1	2	1	1	1	0	0	0	0	0	0	GAUT001975	GPAI042290	GPPI025627	MDOA002824	MDOA008966	SCAU008392	SCAU009846	FBgn0030158
Group_446	1	1	0	0	1	1	0	0	1	1	1	1	1	1	1	1	0	0	0	0	0	0	0	0	GAUT001977	GFUI052770	GPAI042292	GPPI025628	MDOA015942	SCAU001825
Group_447	1	1	1	1	1	1	1	1	1	1	1	1	1	1	1	1	1	1	1	1	0	0	0	0	GAUT001980	GBRI030129	GFUI052741	GMOY008311	GPAI042279	GPPI025624	MDOA013269	SCAU007876	FBgn0030156	LLOJ004091
Group_448	1	1	0	0	0	0	0	0	1	1	0	0	0	0	0	0	0	0	0	0	0	0	0	0	GAUT001981	GPAI042286
Group_449	7	1	5	1	3	1	0	0	0	0	3	1	0	0	0	0	0	0	0	0	0	0	0	0	GAUT001982	GAUT009024	GAUT010537	GAUT010720	GAUT021226	GAUT033889	GAUT034435	GBRI009128	GBRI010014	GBRI023546	GBRI038631	GBRI039798	GFUI032942	GFUI047173	GFUI047176	GPPI005650	GPPI005670	GPPI040430
Group_450	7	1	10	1	10	1	9	1	8	1	10	1	17	1	17	1	15	1	9	1	13	1	13	1	GAUT002003	GAUT002009	GAUT009069	GAUT014787	GAUT030201	GAUT032086	GAUT048938	GBRI001218	GBRI011190	GBRI015459	GBRI020048	GBRI029750	GBRI030125	GBRI030126	GBRI037415	GBRI038233	GBRI038234	GFUI014014	GFUI020996	GFUI020997	GFUI020998	GFUI025225	GFUI040311	GFUI045266	GFUI052742
Group_451	1	1	0	0	0	0	0	0	1	1	0	0	0	0	0	0	0	0	0	0	0	0	0	0	GAUT002004	GPAI042304
Group_452	1	1	0	0	1	1	0	0	1	1	1	1	0	0	0	0	0	0	0	0	0	0	0	0	GAUT002029	GFUI052724	GPAI042303	GPPI025641
Group_453	1	1	0	0	1	1	0	0	0	0	0	0	0	0	0	0	0	0	0	0	0	0	0	0	GAUT002031	GFUI052725
Group_454	2	1	1	1	0	0	1	1	2	1	1	1	2	1	2	1	1	1	2	1	1	1	1	1	GAUT002038	GAUT002039	GBRI039538	GMOY008386	GPAI042307	GPAI042308	GPPI025657	MDOA010048	MDOA011607	SCAU001780	SCAU001948	FBgn0263216	LLOJ000966	LLOJ002320	AAEL009251	AGAP000696
Group_455	1	1	1	1	1	1	1	1	1	1	1	1	1	1	1	1	1	1	0	0	1	1	1	1	GAUT002053	GBRI039540	GFUI052713	GMOY003805	GPAI042309	GPPI025658	MDOA001526	SCAU014748	FBgn0030167	AAEL015477	AGAP013464
Group_456	1	1	0	0	1	1	0	0	0	0	1	1	0	0	0	0	0	0	0	0	0	0	0	0	GAUT002054	GFUI052716	GPPI025660
Group_457	1	1	0	0	1	1	1	1	0	0	0	0	0	0	0	0	0	0	0	0	0	0	0	0	GAUT002056	GFUI052715	GMOY003806
Group_458	8	1	8	1	9	1	8	1	9	1	9	1	8	1	8	1	8	1	5	1	9	1	9	1	GAUT002059	GAUT007332	GAUT010004	GAUT010010	GAUT011921	GAUT017049	GAUT035910	GAUT043343	GBRI008216	GBRI008235	GBRI018990	GBRI024282	GBRI028855	GBRI032663	GBRI037666	GBRI039530	GFUI006733	GFUI008883	GFUI011583	GFUI018914	GFUI023683	GFUI023684	GFUI044444	GFUI052705	GFUI053305
Group_459	3	1	3	1	3	1	3	1	3	1	3	1	3	1	2	1	3	1	3	1	3	1	3	1	GAUT002060	GAUT030184	GAUT038968	GBRI001237	GBRI028440	GBRI039531	GFUI014036	GFUI039750	GFUI052722	GMOY002912	GMOY008395	GMOY010775	GPAI006283	GPAI031670	GPAI042320	GPPI021536	GPPI025670	GPPI047138	MDOA001745	MDOA008767	MDOA015204	SCAU004840	SCAU005377	FBgn0022740	FBgn0032209
Group_460	1	1	1	1	1	1	1	1	1	1	0	0	2	1	1	1	0	0	1	1	1	1	1	1	GAUT002061	GBRI039542	GFUI052714	GMOY002911	GPAI042318	MDOA006118	MDOA012862	SCAU009586	LLOJ001570	AAEL014274	AGAP000697
Group_461	1	1	0	0	0	0	0	0	1	1	1	1	1	1	0	0	1	1	0	0	0	0	0	0	GAUT002062	GPAI042321	GPPI025655	MDOA016763	FBgn0052694
Group_462	1	1	1	1	1	1	1	1	1	1	1	1	1	1	1	1	1	1	0	0	1	1	1	1	GAUT002063	GBRI039525	GFUI052702	GMOY002915	GPAI042324	GPPI025676	MDOA013457	SCAU004458	FBgn0000927	AAEL007813	AGAP003740
Group_463	2	1	2	1	7	1	3	1	2	1	6	1	3	1	2	1	2	1	2	1	2	1	2	1	GAUT002064	GAUT051110	GBRI024909	GBRI039527	GFUI009025	GFUI017882	GFUI026220	GFUI042245	GFUI042795	GFUI046188	GFUI052703	GMOY002715	GMOY002914	GMOY008777	GPAI042323	GPAI045276	GPPI004208	GPPI008600	GPPI021850	GPPI023574	GPPI024026	GPPI025679	MDOA005034	MDOA012075	MDOA013400
Group_464	1	1	0	0	0	0	0	0	1	1	0	0	0	0	0	0	0	0	0	0	0	0	0	0	GAUT002065	GPAI042325
Group_465	3	1	0	0	0	0	0	0	1	1	3	1	0	0	0	0	0	0	0	0	0	0	0	0	GAUT002067	GAUT041491	GAUT044396	GPAI017638	GPPI025674	GPPI043821	GPPI050229
Group_466	1	1	0	0	0	0	0	0	0	0	1	1	0	0	0	0	0	0	0	0	0	0	0	0	GAUT002070	GPPI025656
Group_467	1	1	0	0	1	1	0	0	1	1	1	1	0	0	0	0	0	0	0	0	0	0	0	0	GAUT002087	GFUI031582	GPAI009371	GPPI034910
Group_468	1	1	0	0	0	0	0	0	0	0	1	1	0	0	0	0	0	0	0	0	0	0	0	0	GAUT002092	GPPI025675
Group_469	1	1	0	0	0	0	1	1	1	1	2	1	0	0	0	0	0	0	1	1	0	0	0	0	GAUT002108	GMOY006716	GPAI042339	GPPI004782	GPPI025671	LLOJ007310
Group_470	8	1	9	1	10	1	6	1	9	1	8	1	2	1	2	1	4	1	1	1	2	1	2	1	GAUT002117	GAUT002118	GAUT004281	GAUT004282	GAUT019445	GAUT036989	GAUT047085	GAUT049568	GBRI007368	GBRI007369	GBRI007376	GBRI007801	GBRI007803	GBRI013419	GBRI017495	GBRI017507	GBRI038582	GFUI006838	GFUI008441	GFUI008451	GFUI020283	GFUI020284	GFUI026703	GFUI026704	GFUI026706
Group_471	1	1	0	0	0	0	0	0	0	0	1	1	0	0	0	0	0	0	0	0	0	0	0	0	GAUT002125	GPPI004785
Group_472	1	1	0	0	1	1	1	1	1	1	1	1	2	1	1	1	1	1	0	0	0	0	0	0	GAUT002126	GFUI020295	GMOY003625	GPAI042349	GPPI004781	MDOA009774	MDOA013699	SCAU007919	FBgn0030886
Group_473	1	1	0	0	1	1	0	0	0	0	1	1	0	0	0	0	0	0	0	0	0	0	0	0	GAUT002127	GFUI020298	GPPI004783
Group_474	1	1	0	0	0	0	0	0	1	1	0	0	0	0	0	0	0	0	0	0	0	0	0	0	GAUT002151	GPAI042356
Group_475	1	1	0	0	0	0	0	0	0	0	1	1	0	0	0	0	0	0	0	0	0	0	0	0	GAUT002163	GPPI004817
Group_476	2	1	0	0	1	1	1	1	1	1	1	1	0	0	0	0	0	0	0	0	0	0	0	0	GAUT002169	GAUT002170	GFUI020272	GMOY008977	GPAI042373	GPPI004830
Group_477	1	1	0	0	1	1	1	1	0	0	1	1	1	1	1	1	1	1	1	1	1	1	1	1	GAUT002186	GFUI020251	GMOY005986	GPPI004844	MDOA014939	SCAU012458	FBgn0030177	LLOJ001418	AAEL005628	AGAP004064
Group_478	2	1	1	1	2	1	1	1	1	1	1	1	1	1	1	1	1	1	1	1	1	1	1	1	GAUT002187	GAUT002189	GBRI010307	GFUI020248	GFUI020261	GMOY005987	GPAI042382	GPPI004846	MDOA010775	SCAU011586	FBgn0052685	LLOJ000111	AAEL018051	AGAP001168
Group_479	1	1	0	0	1	1	0	0	1	1	1	1	1	1	1	1	1	1	0	0	1	1	1	1	GAUT002188	GFUI020249	GPAI042383	GPPI004848	MDOA004039	SCAU002895	FBgn0030178	AAEL002874	AGAP003324
Group_480	1	1	1	1	2	1	1	1	1	1	1	1	2	1	1	1	1	1	1	1	1	1	1	1	GAUT002190	GBRI010309	GFUI020262	GFUI020263	GMOY005989	GPAI042372	GPPI004833	MDOA000751	MDOA003250	SCAU010458	FBgn0030174	LLOJ007453	AAEL005640	AGAP013210
Group_481	2	1	1	1	2	1	2	1	2	1	2	1	2	1	2	1	2	1	2	1	2	1	2	1	GAUT002203	GAUT002226	GBRI010296	GFUI020234	GFUI020254	GMOY005976	GMOY005977	GPAI042387	GPAI042388	GPPI004855	GPPI004856	MDOA000904	MDOA003873	SCAU003908	SCAU012082	FBgn0031146	FBgn0265413	LLOJ002999	LLOJ007936	AAEL010558	AAEL010564	AGAP000963	AGAP000964
Group_482	11	1	7	1	11	1	12	1	9	1	8	1	13	1	15	1	12	1	9	1	15	1	10	1	GAUT002204	GAUT008338	GAUT012736	GAUT012740	GAUT012746	GAUT021879	GAUT029116	GAUT039603	GAUT042186	GAUT042628	GAUT050278	GBRI003590	GBRI013640	GBRI023574	GBRI029962	GBRI029964	GBRI029969	GBRI034239	GFUI000587	GFUI001416	GFUI003634	GFUI011848	GFUI013563	GFUI017719	GFUI017720
Group_483	2	1	2	1	3	1	1	1	1	1	3	1	2	1	2	1	2	1	2	1	3	1	2	1	GAUT002205	GAUT041350	GBRI004164	GBRI010298	GFUI020252	GFUI034297	GFUI048906	GMOY005980	GPAI042377	GPPI000093	GPPI004854	GPPI049716	MDOA006160	MDOA009925	SCAU000746	SCAU012733	FBgn0011336	FBgn0031149	LLOJ001717	LLOJ009482	AAEL002804	AAEL004228	AAEL015049	AGAP000434	AGAP002396
Group_484	3	1	3	1	3	1	3	1	2	1	2	1	3	1	3	1	3	1	2	1	4	1	5	1	GAUT002206	GAUT022213	GAUT045615	GBRI003548	GBRI010299	GBRI033119	GFUI020255	GFUI024421	GFUI052937	GMOY001505	GMOY005983	GMOY010690	GPAI022116	GPAI042379	GPPI025508	GPPI051406	MDOA005400	MDOA010215	MDOA013143	SCAU003267	SCAU009621	SCAU016570	FBgn0001087	FBgn0030089	FBgn0264855
Group_485	2	1	1	1	2	1	2	1	1	1	0	0	4	1	5	1	3	1	4	1	3	1	3	1	GAUT002210	GAUT040691	GBRI010060	GFUI019418	GFUI020243	GMOY000355	GMOY005978	GPAI042585	MDOA002659	MDOA005517	MDOA010640	MDOA015152	SCAU004176	SCAU006757	SCAU008038	SCAU012160	SCAU012763	FBgn0025814	FBgn0053177	FBgn0053178	LLOJ002060	LLOJ004345	LLOJ008423	LLOJ010490	AAEL006818
Group_486	1	1	1	1	1	1	1	1	1	1	1	1	1	1	1	1	1	1	0	0	1	1	1	1	GAUT002211	GBRI010300	GFUI020245	GMOY005984	GPAI042384	GPPI004849	MDOA002567	SCAU008610	FBgn0030851	AAEL009153	AGAP001788
Group_487	1	1	1	1	1	1	0	0	1	1	1	1	1	1	1	1	1	1	0	0	1	1	1	1	GAUT002212	GBRI010292	GFUI020244	GPAI042381	GPPI004850	MDOA005604	SCAU010451	FBgn0030294	AAEL011799	AGAP003353
Group_488	1	1	2	1	1	1	1	1	0	0	1	1	1	1	1	1	1	1	2	1	2	1	2	1	GAUT002213	GBRI010294	GBRI035361	GFUI020246	GMOY005979	GPPI004858	MDOA006904	SCAU004641	FBgn0031148	LLOJ004346	LLOJ010491	AAEL008467	AAEL008468	AGAP000162	AGAP012897
Group_489	2	1	4	1	2	1	2	1	2	1	2	1	2	1	2	1	4	1	1	1	2	1	2	1	GAUT002214	GAUT050335	GBRI010293	GBRI011255	GBRI016743	GBRI018086	GFUI020247	GFUI025886	GMOY005981	GMOY008492	GPAI003055	GPAI042380	GPPI004847	GPPI007351	MDOA011141	MDOA013110	SCAU002316	SCAU009800	FBgn0001612	FBgn0026430	FBgn0028901	FBgn0035800	LLOJ006695	AAEL008465	AAEL013903
Group_490	1	1	0	0	0	0	0	0	1	1	0	0	0	0	0	0	0	0	0	0	0	0	0	0	GAUT002223	GPAI042385
Group_491	1	1	1	1	1	1	1	1	1	1	1	1	1	1	1	1	1	1	1	1	1	1	1	1	GAUT002227	GBRI010281	GFUI020233	GMOY007202	GPAI042389	GPPI004867	MDOA012875	SCAU001298	FBgn0030077	LLOJ009642	AAEL009640	AGAP004530
Group_492	1	1	0	0	1	1	0	0	1	1	1	1	0	0	0	0	0	0	0	0	0	0	0	0	GAUT002231	GFUI020237	GPAI042390	GPPI004857
Group_493	1	1	1	1	1	1	1	1	1	1	1	1	1	1	1	1	1	1	0	0	1	1	1	1	GAUT002244	GBRI010278	GFUI020232	GMOY007201	GPAI042395	GPPI004868	MDOA005196	SCAU011448	FBgn0259734	AAEL005476	AGAP010676
Group_494	1	1	0	0	0	0	0	0	0	0	1	1	0	0	0	0	0	0	0	0	0	0	0	0	GAUT002248	GPPI004870
Group_495	1	1	0	0	0	0	0	0	1	1	0	0	0	0	0	0	0	0	0	0	0	0	0	0	GAUT002249	GPAI042397
Group_496	1	1	0	0	1	1	0	0	0	0	1	1	0	0	0	0	0	0	0	0	0	0	0	0	GAUT002266	GFUI020225	GPPI004869
Group_497	1	1	1	1	1	1	1	1	1	1	1	1	1	1	1	1	1	1	0	0	0	0	0	0	GAUT002271	GBRI010280	GFUI020207	GMOY003539	GPAI042405	GPPI004876	MDOA005085	SCAU010517	FBgn0031008
Group_498	2	1	2	1	2	1	1	1	2	1	1	1	2	1	4	1	2	1	2	1	6	1	3	1	GAUT002272	GAUT013718	GBRI007937	GBRI010269	GFUI025159	GFUI046653	GMOY001102	GPAI015151	GPAI042406	GPPI044996	MDOA001289	MDOA010511	SCAU009630	SCAU009831	SCAU014052	SCAU014166	FBgn0002641	FBgn0033451	LLOJ008049	LLOJ010105	AAEL011727	AAEL011729	AAEL013785	AAEL014272	AAEL014275
Group_499	1	1	1	1	1	1	0	0	1	1	1	1	1	1	1	1	1	1	0	0	1	1	0	0	GAUT002273	GBRI010266	GFUI025157	GPAI042408	GPPI003870	MDOA006261	SCAU006780	FBgn0260789	AAEL002319
Group_500	18	1	14	1	16	1	13	1	14	1	13	1	19	1	23	1	18	1	11	1	13	1	14	1	GAUT002274	GAUT005991	GAUT008471	GAUT010844	GAUT010853	GAUT011688	GAUT014033	GAUT018821	GAUT020282	GAUT023024	GAUT026111	GAUT026117	GAUT031582	GAUT032862	GAUT032864	GAUT036856	GAUT036857	GAUT037860	GBRI000394	GBRI004366	GBRI004368	GBRI006509	GBRI006799	GBRI006802	GBRI006803
Group_501	2	1	1	1	3	1	1	1	2	1	3	1	2	1	1	1	1	1	1	1	1	1	1	1	GAUT002275	GAUT002279	GBRI010268	GFUI020204	GFUI020206	GFUI020209	GMOY003538	GPAI042409	GPAI042419	GPPI004879	GPPI004880	GPPI004881	MDOA003748	MDOA007395	SCAU002525	FBgn0040068	LLOJ006755	AAEL012473	AGAP010292
Group_502	1	1	0	0	1	1	1	1	1	1	1	1	1	1	2	1	0	0	0	0	0	0	0	0	GAUT002277	GFUI025163	GMOY006361	GPAI042418	GPPI003854	MDOA002121	SCAU009071	SCAU009765
Group_503	4	1	1	1	10	1	3	1	3	1	7	1	3	1	3	1	3	1	3	1	3	1	3	1	GAUT002278	GAUT005267	GAUT023276	GAUT038844	GBRI022461	GFUI002130	GFUI002830	GFUI004712	GFUI005650	GFUI006083	GFUI025158	GFUI028457	GFUI032270	GFUI037256	GFUI047238	GMOY006363	GMOY007235	GMOY010941	GPAI029002	GPAI040667	GPAI042412	GPPI014862	GPPI027281	GPPI031857	GPPI033819
Group_504	1	1	1	1	1	1	0	0	1	1	1	1	0	0	0	0	0	0	0	0	0	0	0	0	GAUT002280	GBRI010274	GFUI025169	GPAI042421	GPPI003857
Group_505	1	1	1	1	1	1	1	1	1	1	1	1	1	1	1	1	0	0	0	0	1	1	0	0	GAUT002281	GBRI010275	GFUI025168	GMOY006360	GPAI042407	GPPI003866	MDOA008156	SCAU015306	AAEL011720
Group_506	10	1	0	0	0	0	0	0	0	0	0	0	0	0	0	0	0	0	0	0	0	0	0	0	GAUT002309	GAUT019432	GAUT033665	GAUT044246	GAUT046677	GAUT048420	GAUT048579	GAUT049247	GAUT049863	GAUT050433
Group_507	10	1	11	1	10	1	11	1	11	1	10	1	13	1	13	1	11	1	10	1	17	1	18	1	GAUT002311	GAUT006329	GAUT010699	GAUT024768	GAUT026128	GAUT026131	GAUT042388	GAUT044776	GAUT047759	GAUT050920	GBRI002052	GBRI006826	GBRI006828	GBRI006850	GBRI008166	GBRI026431	GBRI031491	GBRI038228	GBRI042949	GBRI043626	GBRI044341	GFUI000181	GFUI007053	GFUI015849	GFUI017482
Group_508	2	1	3	1	2	1	2	1	2	1	2	1	2	1	2	1	2	1	3	1	2	1	2	1	GAUT002313	GAUT044924	GBRI026412	GBRI026413	GBRI028397	GFUI000182	GFUI034454	GMOY004779	GMOY010758	GPAI009202	GPAI036803	GPPI027258	GPPI046028	MDOA010219	MDOA015084	SCAU002654	SCAU003354	FBgn0035211	FBgn0038510	LLOJ001201	LLOJ004354	LLOJ006619	AAEL009252	AAEL010316	AGAP007762
Group_509	1	1	0	0	0	0	0	0	1	1	1	1	0	0	0	0	0	0	0	0	0	0	0	0	GAUT002314	GPAI036812	GPPI046032
Group_510	8	1	6	1	7	1	6	1	6	1	8	1	10	1	10	1	6	1	5	1	6	1	4	1	GAUT002324	GAUT009164	GAUT009165	GAUT013275	GAUT013276	GAUT014266	GAUT024424	GAUT042387	GBRI009477	GBRI009538	GBRI014021	GBRI015051	GBRI019021	GBRI026432	GFUI003350	GFUI003351	GFUI011376	GFUI011454	GFUI015848	GFUI016433	GFUI046844	GMOY002622	GMOY004888	GMOY007944	GMOY008442
Group_511	1	1	0	0	1	1	0	0	0	0	1	1	0	0	0	0	0	0	0	0	0	0	0	0	GAUT002330	GFUI003357	GPPI046029
Group_512	1	1	0	0	1	1	0	0	1	1	1	1	0	0	0	0	0	0	0	0	0	0	0	0	GAUT002335	GFUI003364	GPAI030143	GPPI041527
Group_513	1	1	0	0	0	0	0	0	1	1	1	1	0	0	0	0	0	0	0	0	0	0	0	0	GAUT002336	GPAI030144	GPPI041529
Group_514	1	1	0	0	0	0	0	0	1	1	0	0	0	0	0	0	0	0	0	0	0	0	0	0	GAUT002338	GPAI030146
Group_515	3	1	2	1	3	1	3	1	2	1	2	1	2	1	2	1	2	1	1	1	4	1	2	1	GAUT002343	GAUT007624	GAUT044847	GBRI026448	GBRI040510	GFUI000583	GFUI003391	GFUI011261	GMOY002634	GMOY005637	GMOY009484	GPAI000800	GPAI041265	GPPI042754	GPPI050692	MDOA009501	MDOA011418	SCAU008402	SCAU008506	FBgn0015781	FBgn0038516	LLOJ003012	AAEL007033	AAEL008418	AAEL009831
Group_516	30	1	31	1	28	1	29	1	29	1	28	1	33	1	27	1	30	1	31	1	35	1	35	1	GAUT002344	GAUT010053	GAUT010310	GAUT011653	GAUT011658	GAUT012549	GAUT014221	GAUT015478	GAUT018445	GAUT019538	GAUT020641	GAUT021274	GAUT023818	GAUT025127	GAUT025770	GAUT027093	GAUT028066	GAUT028531	GAUT029805	GAUT031512	GAUT034959	GAUT035762	GAUT037735	GAUT041334	GAUT043498
Group_517	1	1	1	1	1	1	2	1	2	1	1	1	2	1	1	1	1	1	1	1	1	1	1	1	GAUT002345	GBRI026449	GFUI003372	GMOY002633	GMOY005439	GPAI019209	GPAI019212	GPPI050690	MDOA003611	MDOA004162	SCAU009272	FBgn0038515	LLOJ005580	AAEL010844	AGAP005954
Group_518	1	1	1	1	1	1	1	1	1	1	1	1	1	1	1	1	1	1	2	1	1	1	1	1	GAUT002346	GBRI026460	GFUI003393	GMOY002635	GPAI019207	GPPI050689	MDOA013093	SCAU016182	FBgn0010926	LLOJ002626	LLOJ002627	AAEL014051	AGAP000397
Group_519	1	1	1	1	1	1	0	0	0	0	0	0	0	0	0	0	0	0	0	0	0	0	0	0	GAUT002347	GBRI026441	GFUI003374
Group_520	31	1	27	1	31	1	16	1	26	1	26	1	17	1	18	1	13	1	18	1	19	1	16	1	GAUT002348	GAUT002349	GAUT002350	GAUT002359	GAUT005392	GAUT005410	GAUT007711	GAUT007712	GAUT007714	GAUT009615	GAUT009673	GAUT009674	GAUT009843	GAUT009858	GAUT009860	GAUT009861	GAUT013181	GAUT013182	GAUT013183	GAUT017244	GAUT020022	GAUT020023	GAUT020024	GAUT025912	GAUT026155
Group_521	1	1	0	0	0	0	0	0	0	0	1	1	0	0	0	0	0	0	0	0	0	0	0	0	GAUT002360	GPPI041533
Group_522	1	1	0	0	1	1	1	1	1	1	1	1	0	0	0	0	0	0	0	0	0	0	0	0	GAUT002361	GFUI003373	GMOY005440	GPAI030152	GPPI041523
Group_523	8	1	11	1	9	1	8	1	7	1	7	1	7	1	8	1	9	1	2	1	4	1	3	1	GAUT002370	GAUT014932	GAUT022930	GAUT036294	GAUT036609	GAUT036611	GAUT036612	GAUT042330	GBRI005254	GBRI005256	GBRI005257	GBRI005258	GBRI025920	GBRI025937	GBRI025957	GBRI026458	GBRI028450	GBRI028834	GBRI031540	GFUI003392	GFUI022293	GFUI022295	GFUI022296	GFUI022297	GFUI022298
Group_524	9	1	7	1	6	1	5	1	7	1	5	1	6	1	5	1	8	1	5	1	5	1	5	1	GAUT002371	GAUT004066	GAUT004729	GAUT007526	GAUT030083	GAUT036556	GAUT039467	GAUT046532	GAUT052014	GBRI000834	GBRI006781	GBRI015236	GBRI015495	GBRI026459	GBRI032841	GBRI042974	GFUI002170	GFUI003394	GFUI004398	GFUI020794	GFUI028567	GFUI031443	GMOY000509	GMOY006085	GMOY007570
Group_525	1	1	0	0	1	1	1	1	1	1	1	1	1	1	0	0	0	0	0	0	0	0	0	0	GAUT002372	GFUI003395	GMOY008488	GPAI019200	GPPI030042	MDOA013744
Group_526	16	1	9	1	16	1	13	1	13	1	14	1	15	1	16	1	16	1	12	1	14	1	11	1	GAUT002377	GAUT003528	GAUT005997	GAUT007215	GAUT007465	GAUT012127	GAUT013010	GAUT014485	GAUT016352	GAUT028529	GAUT036194	GAUT036196	GAUT039397	GAUT039738	GAUT044824	GAUT044827	GBRI003166	GBRI012583	GBRI020806	GBRI024806	GBRI030586	GBRI038364	GBRI040204	GBRI045589	GBRI045590
Group_527	1	1	1	1	1	1	1	1	2	1	1	1	1	1	1	1	1	1	0	0	0	0	0	0	GAUT002378	GBRI026467	GFUI003403	GMOY000442	GPAI019197	GPAI027349	GPPI030025	MDOA008194	SCAU014916	FBgn0036093
Group_528	1	1	0	0	0	0	0	0	1	1	0	0	0	0	0	0	0	0	0	0	0	0	0	0	GAUT002379	GPAI019196
Group_529	22	1	20	1	21	1	18	1	21	1	23	1	17	1	19	1	17	1	14	1	17	1	12	1	GAUT002383	GAUT002395	GAUT003304	GAUT003306	GAUT003321	GAUT003322	GAUT003323	GAUT011248	GAUT013656	GAUT015520	GAUT023575	GAUT025866	GAUT025885	GAUT029080	GAUT030053	GAUT032372	GAUT032382	GAUT032383	GAUT036411	GAUT038029	GAUT038031	GAUT038035	GBRI004691	GBRI007571	GBRI013145
Group_530	1	1	0	0	1	1	0	0	1	1	1	1	0	0	0	0	0	0	0	0	0	0	0	0	GAUT002384	GFUI003408	GPAI019190	GPPI030029
Group_531	1	1	0	0	1	1	0	0	0	0	0	0	0	0	0	0	0	0	0	0	0	0	0	0	GAUT002385	GFUI003410
Group_532	1	1	1	1	1	1	1	1	1	1	1	1	1	1	0	0	0	0	0	0	0	0	1	1	GAUT002394	GBRI026489	GFUI003422	GMOY004988	GPAI019169	GPPI030010	MDOA007747	AGAP000484
Group_533	4	1	6	1	6	1	4	1	4	1	6	1	3	1	3	1	4	1	1	1	2	1	2	1	GAUT002396	GAUT029605	GAUT029606	GAUT029614	GBRI003338	GBRI015704	GBRI015705	GBRI015706	GBRI015722	GBRI026505	GFUI003426	GFUI029040	GFUI029041	GFUI029042	GFUI029052	GFUI046105	GMOY002970	GMOY002971	GMOY002972	GMOY006888	GPAI019185	GPAI036930	GPAI036931	GPAI036933	GPPI030007
Group_534	3	1	2	1	2	1	1	1	2	1	2	1	1	1	1	1	1	1	1	1	1	1	1	1	GAUT002405	GAUT007416	GAUT039745	GBRI000269	GBRI026487	GFUI000435	GFUI003446	GMOY006773	GPAI000828	GPAI019154	GPPI029989	GPPI046754	MDOA000704	SCAU011176	FBgn0038233	LLOJ007840	AAEL006373	AGAP000240
Group_535	3	1	3	1	3	1	3	1	4	1	3	1	3	1	3	1	3	1	2	1	3	1	3	1	GAUT002406	GAUT005370	GAUT018995	GBRI012761	GBRI026490	GBRI036150	GFUI003447	GFUI023396	GFUI031572	GMOY005780	GMOY006772	GMOY007246	GPAI006330	GPAI009356	GPAI019168	GPAI045933	GPPI003470	GPPI029987	GPPI034904	MDOA000269	MDOA004381	MDOA013243	SCAU012483	SCAU012773	SCAU015561
Group_536	1	1	0	0	1	1	0	0	1	1	1	1	0	0	0	0	0	0	0	0	0	0	0	0	GAUT002407	GFUI003455	GPAI019163	GPPI029975
Group_537	14	1	15	1	15	1	15	1	14	1	17	1	16	1	14	1	13	1	13	1	15	1	13	1	GAUT002425	GAUT006591	GAUT007203	GAUT008100	GAUT012570	GAUT012717	GAUT016366	GAUT018999	GAUT023470	GAUT025333	GAUT032768	GAUT042718	GAUT045650	GAUT051800	GBRI006917	GBRI008156	GBRI016260	GBRI021202	GBRI023006	GBRI023977	GBRI024595	GBRI029995	GBRI031150	GBRI031425	GBRI034284
Group_538	1	1	0	0	1	1	1	1	1	1	1	1	1	1	1	1	1	1	1	1	1	1	1	1	GAUT002426	GFUI043442	GMOY001874	GPAI022168	GPPI044443	MDOA012834	SCAU000041	FBgn0034988	LLOJ001680	AAEL000258	AGAP010681
Group_539	4	1	1	1	0	0	2	1	3	1	1	1	1	1	1	1	1	1	1	1	1	1	1	1	GAUT002427	GAUT012958	GAUT022967	GAUT044722	GBRI002252	GMOY000162	GMOY010668	GPAI000372	GPAI022179	GPAI034305	GPPI044290	MDOA003601	SCAU000110	FBgn0034310	LLOJ005989	AAEL012989	AGAP012362
Group_540	2	1	0	0	0	0	0	0	0	0	0	0	0	0	0	0	0	0	0	0	0	0	0	0	GAUT002437	GAUT051262
Group_541	3	1	2	1	4	1	2	1	2	1	2	1	2	1	2	1	2	1	2	1	2	1	2	1	GAUT002440	GAUT013712	GAUT018964	GBRI007921	GBRI023073	GFUI023135	GFUI023136	GFUI046656	GFUI049350	GMOY001097	GMOY004879	GPAI006357	GPAI015164	GPPI007713	GPPI036850	MDOA004244	MDOA014938	SCAU003183	SCAU006831	FBgn0031376	FBgn0038438	LLOJ002137	LLOJ004253	AAEL007229	AAEL008425
Group_542	9	1	8	1	7	1	10	1	8	1	7	1	1	1	1	1	3	1	3	1	2	1	1	1	GAUT002441	GAUT005359	GAUT007879	GAUT009413	GAUT038219	GAUT042126	GAUT043928	GAUT044718	GAUT044719	GBRI000773	GBRI000783	GBRI002245	GBRI012760	GBRI023272	GBRI033786	GBRI039103	GBRI041783	GFUI006113	GFUI007603	GFUI008856	GFUI012954	GFUI013782	GFUI026824	GFUI049036	GMOY000321
Group_543	1	1	1	1	2	1	1	1	1	1	2	1	1	1	1	1	1	1	1	1	1	1	1	1	GAUT002442	GBRI043690	GFUI003002	GFUI046736	GMOY007648	GPAI022186	GPPI040861	GPPI043438	MDOA015565	SCAU002997	FBgn0040513	LLOJ000999	AAEL003817	AGAP011283
Group_544	1	1	0	0	0	0	1	1	0	0	0	0	0	0	0	0	0	0	0	0	0	0	0	0	GAUT002444	GMOY002639
Group_545	1	1	0	0	0	0	0	0	1	1	0	0	0	0	0	0	0	0	0	0	0	0	0	0	GAUT002450	GPAI022193
Group_546	1	1	1	1	1	1	1	1	1	1	1	1	1	1	1	1	1	1	1	1	1	1	1	1	GAUT002460	GBRI043704	GFUI031767	GMOY009251	GPAI022197	GPPI044418	MDOA014698	SCAU010946	FBgn0266083	LLOJ001681	AAEL018284	AGAP010686
Group_547	1	1	0	0	1	1	1	1	1	1	0	0	1	1	1	1	1	1	1	1	1	1	1	1	GAUT002461	GFUI031768	GMOY009250	GPAI022199	MDOA003277	SCAU006954	FBgn0259937	LLOJ004187	AAEL003514	AGAP004739
Group_548	1	1	2	1	3	1	2	1	2	1	3	1	2	1	2	1	2	1	2	1	2	1	2	1	GAUT002462	GBRI023058	GBRI043710	GFUI007958	GFUI031769	GFUI042155	GMOY003110	GMOY007594	GPAI006485	GPAI022198	GPPI031381	GPPI044420	GPPI046046	MDOA003125	MDOA006342	SCAU000184	SCAU007224	FBgn0031534	FBgn0032005	LLOJ001587	LLOJ006084	AAEL003758	AAEL005655	AGAP004487	AGAP009255
Group_549	2	1	0	0	1	1	0	0	0	0	0	0	0	0	0	0	0	0	0	0	0	0	0	0	GAUT002473	GAUT010545	GFUI050404
Group_550	3	1	0	0	0	0	0	0	0	0	0	0	0	0	0	0	0	0	0	0	0	0	0	0	GAUT002474	GAUT018462	GAUT037041
Group_551	1	1	1	1	1	1	1	1	1	1	1	1	1	1	1	1	1	1	1	1	2	1	1	1	GAUT002475	GBRI043705	GFUI031751	GMOY010339	GPAI022196	GPPI043503	MDOA010387	SCAU013729	FBgn0050481	LLOJ002252	AAEL012408	AAEL014996	AGAP011716
Group_552	8	1	14	1	9	1	13	1	12	1	8	1	6	1	6	1	5	1	6	1	11	1	5	1	GAUT002476	GAUT006024	GAUT007962	GAUT027143	GAUT035389	GAUT038230	GAUT039230	GAUT047403	GBRI000325	GBRI002205	GBRI005181	GBRI005190	GBRI005982	GBRI009867	GBRI017128	GBRI017817	GBRI017820	GBRI024389	GBRI024391	GBRI043015	GBRI043036	GBRI043708	GFUI001025	GFUI006141	GFUI018582
Group_553	2	1	0	0	0	0	0	0	0	0	0	0	0	0	0	0	0	0	0	0	0	0	0	0	GAUT002477	GAUT028578
Group_554	1	1	0	0	1	1	0	0	0	0	1	1	0	0	0	0	0	0	0	0	0	0	0	0	GAUT002480	GFUI043573	GPPI049441
Group_555	1	1	0	0	0	0	0	0	1	1	0	0	0	0	0	0	0	0	0	0	0	0	0	0	GAUT002485	GPAI020340
Group_556	1	1	1	1	1	1	1	1	1	1	2	1	1	1	1	1	2	1	1	1	6	1	1	1	GAUT002491	GBRI043709	GFUI020674	GMOY009737	GPAI020361	GPPI046416	GPPI048853	MDOA008100	SCAU008178	FBgn0029745	FBgn0033886	LLOJ002253	AAEL003485	AAEL009335	AAEL009435	AAEL009710	AAEL011554	AAEL013450	AGAP004758
Group_557	4	1	1	1	4	1	1	1	2	1	4	1	1	1	1	1	1	1	1	1	1	1	1	1	GAUT002492	GAUT010383	GAUT010602	GAUT028382	GBRI039397	GFUI008779	GFUI049387	GFUI049391	GFUI050053	GMOY007355	GPAI004605	GPAI028699	GPPI029820	GPPI029825	GPPI045449	GPPI051663	MDOA012015	SCAU013530	FBgn0003346	LLOJ006567	AAEL007858	AGAP008267
Group_558	1	1	1	1	0	0	0	0	1	1	1	1	0	0	0	0	0	0	0	0	0	0	0	0	GAUT002520	GBRI043720	GPAI020346	GPPI043202
Group_559	1	1	0	0	0	0	0	0	1	1	0	0	0	0	0	0	0	0	0	0	0	0	0	0	GAUT002528	GPAI020338
Group_560	2	1	0	0	2	1	0	0	0	0	2	1	0	0	0	0	0	0	0	0	0	0	0	0	GAUT002539	GAUT043309	GFUI026194	GFUI047017	GPPI024082	GPPI047469
Group_561	5	1	5	1	4	1	3	1	5	1	4	1	3	1	3	1	3	1	2	1	2	1	2	1	GAUT002542	GAUT002579	GAUT006380	GAUT006404	GAUT043716	GBRI019969	GBRI019987	GBRI026718	GBRI026733	GBRI034939	GFUI015685	GFUI019299	GFUI050218	GFUI050226	GMOY006565	GMOY006724	GMOY010268	GPAI031614	GPAI038388	GPAI038390	GPAI045498	GPAI045522	GPPI027704	GPPI027731	GPPI035761
Group_562	1	1	0	0	1	1	0	0	0	0	1	1	0	0	0	0	0	0	0	0	0	0	0	0	GAUT002543	GFUI015688	GPPI027705
Group_563	1	1	0	0	1	1	0	0	0	0	1	1	0	0	0	0	0	0	0	0	0	0	0	0	GAUT002561	GFUI015705	GPPI027717
Group_564	1	1	0	0	0	0	0	0	1	1	1	1	0	0	0	0	0	0	0	0	0	0	0	0	GAUT002567	GPAI045525	GPPI027730
Group_565	1	1	0	0	0	0	0	0	1	1	1	1	0	0	0	0	0	0	0	0	0	0	0	0	GAUT002575	GPAI045529	GPPI027732
Group_566	1	1	0	0	0	0	0	0	1	1	0	0	0	0	0	0	0	0	0	0	0	0	0	0	GAUT002584	GPAI045545
Group_567	1	1	0	0	0	0	0	0	1	1	1	1	0	0	0	0	0	0	0	0	0	0	0	0	GAUT002597	GPAI045557	GPPI027745
Group_568	1	1	1	1	1	1	1	1	1	1	1	1	1	1	1	1	1	1	0	0	0	0	0	0	GAUT002608	GBRI019916	GFUI019276	GMOY010267	GPAI045577	GPPI027756	MDOA005092	SCAU015938	FBgn0032772
Group_569	4	1	3	1	7	1	3	1	3	1	6	1	11	1	12	1	6	1	5	1	4	1	4	1	GAUT002609	GAUT038216	GAUT043078	GAUT043088	GBRI019912	GBRI039437	GBRI043122	GFUI008777	GFUI019272	GFUI019911	GFUI037615	GFUI038651	GFUI042783	GFUI043628	GMOY001413	GMOY010264	GMOY011365	GPAI010609	GPAI012550	GPAI045574	GPPI004211	GPPI027760	GPPI029936	GPPI039173	GPPI042947
Group_570	1	1	1	1	1	1	1	1	1	1	1	1	1	1	1	1	1	1	1	1	1	1	2	1	GAUT002611	GBRI019911	GFUI019270	GMOY010266	GPAI045573	GPPI027761	MDOA014110	SCAU003686	FBgn0032773	LLOJ008321	AAEL000311	AGAP008012	AGAP008013
Group_571	1	1	1	1	1	1	1	1	1	1	1	1	1	1	1	1	1	1	2	1	1	1	1	1	GAUT002612	GBRI019913	GFUI019273	GMOY010265	GPAI045575	GPPI027763	MDOA014610	SCAU009220	FBgn0032774	LLOJ008319	LLOJ008320	AAEL000304	AGAP008014
Group_572	2	1	1	1	1	1	4	1	2	1	1	1	1	1	1	1	1	1	0	0	1	1	1	1	GAUT002613	GAUT043925	GBRI041780	GFUI013783	GMOY000559	GMOY000620	GMOY002504	GMOY010263	GPAI019025	GPAI045578	GPPI009904	MDOA011506	SCAU008422	FBgn0264326	AAEL002800	AGAP004615
Group_573	1	1	0	0	0	0	0	0	1	1	0	0	0	0	0	0	0	0	0	0	0	0	0	0	GAUT002615	GPAI045579
Group_574	1	1	0	0	0	0	0	0	1	1	0	0	0	0	0	0	0	0	0	0	0	0	0	0	GAUT002619	GPAI045576
Group_575	14	1	9	1	13	1	9	1	13	1	15	1	15	1	15	1	17	1	8	1	18	1	12	1	GAUT002624	GAUT006455	GAUT008921	GAUT010430	GAUT023693	GAUT025686	GAUT025701	GAUT030710	GAUT030711	GAUT037960	GAUT043328	GAUT044910	GAUT048039	GAUT049379	GBRI004049	GBRI009780	GBRI011017	GBRI012723	GBRI016160	GBRI019896	GBRI020589	GBRI020603	GBRI027567	GFUI002229	GFUI004938
Group_576	11	1	9	1	9	1	6	1	8	1	8	1	7	1	7	1	11	1	10	1	8	1	8	1	GAUT002625	GAUT002627	GAUT007128	GAUT010655	GAUT018977	GAUT032668	GAUT045860	GAUT046785	GAUT046787	GAUT046788	GAUT046789	GBRI007593	GBRI019910	GBRI019915	GBRI020324	GBRI022583	GBRI022590	GBRI022591	GBRI023076	GBRI033780	GFUI009277	GFUI018221	GFUI018226	GFUI018227	GFUI019269
Group_577	1	1	1	1	1	1	0	0	1	1	1	1	0	0	0	0	0	0	0	0	0	0	0	0	GAUT002626	GBRI019914	GFUI019271	GPAI045594	GPPI044086
Group_578	1	1	0	0	1	1	0	0	1	1	1	1	0	0	0	0	0	0	0	0	0	0	0	0	GAUT002628	GFUI041824	GPAI045598	GPPI043071
Group_579	2	1	1	1	2	1	2	1	3	1	2	1	2	1	3	1	2	1	1	1	6	1	2	1	GAUT002638	GAUT041367	GBRI019885	GFUI031539	GFUI041815	GMOY000458	GMOY011525	GPAI014825	GPAI045631	GPAI045915	GPPI024704	GPPI043075	MDOA002124	MDOA005420	SCAU005934	SCAU012428	SCAU014233	FBgn0032940	FBgn0039509	LLOJ006019	AAEL007271	AAEL011202	AAEL013944	AAEL013945	AAEL013946
Group_580	12	1	9	1	8	1	6	1	8	1	6	1	14	1	16	1	9	1	2	1	3	1	3	1	GAUT002639	GAUT002642	GAUT018232	GAUT050586	GAUT050635	GAUT050637	GAUT050640	GAUT050641	GAUT050642	GAUT050643	GAUT050645	GAUT050683	GBRI008274	GBRI016862	GBRI016869	GBRI032031	GBRI032047	GBRI032050	GBRI032051	GBRI032053	GBRI032054	GFUI005735	GFUI006323	GFUI006324	GFUI006327
Group_581	1	1	1	1	1	1	1	1	1	1	1	1	1	1	1	1	1	1	1	1	1	1	0	0	GAUT002640	GBRI019895	GFUI041836	GMOY008126	GPAI045614	GPPI043079	MDOA011040	SCAU016422	FBgn0000370	LLOJ001925	AAEL012671
Group_582	1	1	1	1	1	1	1	1	1	1	1	1	1	1	1	1	1	1	1	1	1	1	1	1	GAUT002641	GBRI019883	GFUI041817	GMOY005334	GPAI045635	GPPI043080	MDOA006249	SCAU002769	FBgn0032850	LLOJ006320	AAEL001208	AGAP009703
Group_583	1	1	1	1	1	1	0	0	2	1	1	1	1	1	1	1	1	1	0	0	0	0	0	0	GAUT002643	GBRI019903	GFUI041820	GPAI045616	GPAI045618	GPPI043073	MDOA016712	SCAU004140	FBgn0032780
Group_584	1	1	0	0	0	0	0	0	1	1	0	0	0	0	0	0	0	0	0	0	0	0	0	0	GAUT002645	GPAI045612
Group_585	5	1	5	1	5	1	4	1	5	1	5	1	5	1	5	1	5	1	3	1	8	1	6	1	GAUT002652	GAUT009726	GAUT020317	GAUT047701	GAUT051970	GBRI001697	GBRI019897	GBRI034734	GBRI036957	GBRI044400	GFUI006965	GFUI009350	GFUI023893	GFUI028602	GFUI041818	GMOY000753	GMOY002477	GMOY010260	GMOY010434	GPAI007924	GPAI016353	GPAI043782	GPAI045613	GPAI046481	GPPI029908
Group_586	1	1	0	0	0	0	1	1	1	1	1	1	0	0	1	1	0	0	0	0	0	0	0	0	GAUT002653	GMOY004851	GPAI045625	GPPI043078	SCAU005600
Group_587	3	1	1	1	2	1	2	1	1	1	1	1	2	1	1	1	1	1	1	1	1	1	1	1	GAUT002666	GAUT002667	GAUT002668	GBRI005899	GFUI045363	GFUI045369	GMOY007565	GMOY008042	GPAI032134	GPPI022390	MDOA002481	MDOA015880	SCAU014822	FBgn0262869	LLOJ007499	AAEL000129	AGAP003479
Group_588	2	1	1	1	1	1	1	1	1	1	2	1	1	1	1	1	0	0	0	0	1	1	1	1	GAUT002669	GAUT017599	GBRI005884	GFUI045378	GMOY009949	GPAI032135	GPPI022389	GPPI022391	MDOA014964	SCAU004642	AAEL000145	AGAP013144
Group_589	1	1	0	0	1	1	1	1	0	0	0	0	0	0	0	0	0	0	0	0	0	0	0	0	GAUT002670	GFUI045370	GMOY009948
Group_590	4	1	3	1	4	1	2	1	2	1	3	1	2	1	1	1	1	1	1	1	1	1	1	1	GAUT002682	GAUT007529	GAUT027566	GAUT039667	GBRI005900	GBRI029923	GBRI033874	GFUI000404	GFUI044186	GFUI045348	GFUI049964	GMOY003727	GMOY004037	GPAI000861	GPAI023759	GPPI012260	GPPI022373	GPPI048653	MDOA003651	MDOA015918	SCAU011216	FBgn0029823	LLOJ008683	AAEL002510	AGAP001065
Group_591	17	1	16	1	17	1	16	1	17	1	17	1	21	1	19	1	18	1	15	1	19	1	17	1	GAUT002689	GAUT007199	GAUT012611	GAUT012716	GAUT014043	GAUT015507	GAUT022500	GAUT022515	GAUT024854	GAUT025438	GAUT028360	GAUT029309	GAUT032883	GAUT034972	GAUT035482	GAUT037360	GAUT051061	GBRI003556	GBRI004396	GBRI005110	GBRI005908	GBRI006374	GBRI007569	GBRI008154	GBRI010925
Group_592	3	1	2	1	4	1	2	1	2	1	2	1	3	1	3	1	3	1	3	1	2	1	2	1	GAUT002690	GAUT008021	GAUT031525	GBRI005909	GBRI023421	GFUI005432	GFUI038185	GFUI045337	GFUI047033	GMOY002479	GMOY008483	GPAI009708	GPAI010934	GPPI009381	GPPI022359	MDOA006038	MDOA007962	MDOA010178	SCAU009935	SCAU010329	SCAU011796	FBgn0024291	FBgn0029783	FBgn0038788	LLOJ000927
Group_593	2	1	4	1	2	1	2	1	2	1	2	1	6	1	4	1	3	1	3	1	16	1	7	1	GAUT002691	GAUT051343	GBRI005910	GBRI011449	GBRI018928	GBRI030359	GFUI043801	GFUI045349	GMOY008482	GMOY008789	GPAI009707	GPAI027894	GPPI022367	GPPI027074	MDOA002252	MDOA007990	MDOA008624	MDOA014396	MDOA016210	MDOA016547	SCAU002746	SCAU003201	SCAU004147	SCAU007598	FBgn0038789
Group_594	2	1	1	1	2	1	0	0	2	1	2	1	1	1	0	0	0	0	0	0	0	0	0	0	GAUT002694	GAUT002696	GBRI005912	GFUI045340	GFUI045345	GPAI009710	GPAI009714	GPPI022361	GPPI022365	MDOA006561
Group_595	3	1	4	1	4	1	5	1	4	1	4	1	4	1	4	1	4	1	4	1	5	1	4	1	GAUT002701	GAUT006685	GAUT028481	GBRI005928	GBRI009670	GBRI017293	GBRI030273	GFUI042815	GFUI045318	GFUI049077	GFUI050666	GMOY004681	GMOY006407	GMOY008423	GMOY012098	GMOY012151	GPAI001945	GPAI009720	GPAI025962	GPAI038987	GPPI022350	GPPI023452	GPPI030693	GPPI039258	MDOA004411
Group_596	2	1	3	1	2	1	2	1	2	1	1	1	1	1	1	1	1	1	1	1	2	1	1	1	GAUT002702	GAUT006817	GBRI004789	GBRI005930	GBRI036107	GFUI009704	GFUI045317	GMOY004397	GMOY008424	GPAI009721	GPAI042641	GPPI022345	MDOA003630	SCAU010190	FBgn0037843	LLOJ009952	AAEL010486	AAEL014813	AGAP003485
Group_597	4	1	3	1	4	1	3	1	4	1	3	1	3	1	3	1	4	1	3	1	4	1	4	1	GAUT002703	GAUT018544	GAUT023568	GAUT023569	GBRI005931	GBRI025521	GBRI041106	GFUI022984	GFUI034205	GFUI045338	GFUI052812	GMOY005006	GMOY007861	GMOY008425	GPAI009722	GPAI011599	GPAI028849	GPAI028863	GPPI000801	GPPI022363	GPPI026502	MDOA003369	MDOA010558	MDOA014881	SCAU002563
Group_598	1	1	1	1	1	1	0	0	1	1	1	1	1	1	1	1	1	1	1	1	2	1	1	1	GAUT002705	GBRI005929	GFUI045331	GPAI009723	GPPI022352	MDOA001625	SCAU002715	FBgn0038476	LLOJ008956	AAEL010482	AAEL014816	AGAP003486
Group_599	9	1	6	1	8	1	9	1	9	1	9	1	41	1	43	1	21	1	9	1	25	1	16	1	GAUT002706	GAUT005253	GAUT016143	GAUT019649	GAUT023071	GAUT028263	GAUT034269	GAUT047684	GAUT047691	GBRI005932	GBRI015067	GBRI017506	GBRI028945	GBRI039464	GBRI044690	GFUI002452	GFUI007460	GFUI011634	GFUI023883	GFUI029479	GFUI039360	GFUI045319	GFUI046557	GMOY001228	GMOY002353
Group_600	24	1	24	1	25	1	25	1	25	1	24	1	22	1	22	1	24	1	18	1	26	1	26	1	GAUT002707	GAUT006593	GAUT008980	GAUT010139	GAUT011049	GAUT013717	GAUT019041	GAUT019592	GAUT022205	GAUT024430	GAUT025320	GAUT026112	GAUT028326	GAUT030055	GAUT030533	GAUT032155	GAUT033332	GAUT033865	GAUT036327	GAUT038264	GAUT038772	GAUT040090	GAUT048015	GAUT050191	GBRI001258
Group_601	1	1	0	0	1	1	0	0	1	1	1	1	1	1	0	0	0	0	0	0	0	0	0	0	GAUT002711	GFUI045322	GPAI009727	GPPI022362	MDOA016018
Group_602	2	1	2	1	2	1	2	1	2	1	2	1	1	1	1	1	1	1	1	1	0	0	1	1	GAUT002712	GAUT013348	GBRI005937	GBRI042509	GFUI045320	GFUI046897	GMOY006453	GMOY011300	GPAI009726	GPAI036066	GPPI010463	GPPI022346	MDOA000264	SCAU008100	FBgn0036214	LLOJ000700	AGAP001735
Group_603	5	1	1	1	2	1	0	0	1	1	1	1	1	1	1	1	1	1	0	0	9	1	1	1	GAUT002717	GAUT014756	GAUT022208	GAUT038058	GAUT050077	GBRI033143	GFUI044707	GFUI052941	GPAI022121	GPPI016708	MDOA007812	SCAU006297	FBgn0002593	AAEL000449	AAEL003324	AAEL003530	AAEL005027	AAEL008946	AAEL009472	AAEL009830	AAEL013587	AAEL014764	AGAP007740
Group_604	11	1	10	1	11	1	9	1	10	1	10	1	10	1	9	1	9	1	9	1	10	1	9	1	GAUT002755	GAUT003309	GAUT006957	GAUT014226	GAUT014642	GAUT026172	GAUT029258	GAUT029273	GAUT032865	GAUT048817	GAUT049847	GBRI004367	GBRI009642	GBRI018804	GBRI021701	GBRI028989	GBRI031299	GBRI031305	GBRI031307	GBRI033893	GBRI040119	GFUI015385	GFUI017632	GFUI017638	GFUI017641
Group_605	1	1	1	1	1	1	1	1	1	1	1	1	0	0	0	0	0	0	0	0	0	0	0	0	GAUT002756	GBRI009643	GFUI023181	GMOY003909	GPAI009771	GPPI036394
Group_606	5	1	5	1	5	1	5	1	4	1	5	1	3	1	2	1	2	1	2	1	3	1	4	1	GAUT002771	GAUT002774	GAUT025827	GAUT045981	GAUT045989	GBRI018885	GBRI018900	GBRI026976	GBRI026983	GBRI028247	GFUI010759	GFUI010764	GFUI028785	GFUI028795	GFUI045864	GMOY000139	GMOY000813	GMOY005759	GMOY005760	GMOY007309	GPAI003966	GPAI003967	GPAI035610	GPAI035615	GPPI018321
Group_607	1	1	1	1	1	1	1	1	1	1	0	0	1	1	1	1	1	1	0	0	1	1	0	0	GAUT002772	GBRI026980	GFUI010762	GMOY008817	GPAI035620	MDOA010248	SCAU011529	FBgn0038420	AAEL007773
Group_608	4	1	6	1	5	1	4	1	4	1	4	1	3	1	3	1	5	1	2	1	3	1	3	1	GAUT002773	GAUT014335	GAUT014336	GAUT023716	GBRI014352	GBRI031809	GBRI043534	GBRI043535	GBRI044332	GBRI045079	GFUI002253	GFUI014956	GFUI017483	GFUI033386	GFUI052279	GMOY006982	GMOY009260	GMOY011471	GMOY012045	GPAI005269	GPAI035612	GPAI043842	GPAI047623	GPPI020075	GPPI028098
Group_609	1	1	1	1	1	1	1	1	1	1	1	1	1	1	1	1	1	1	1	1	1	1	1	1	GAUT002775	GBRI026977	GFUI052261	GMOY011391	GPAI035616	GPPI018338	MDOA013047	SCAU011003	FBgn0027095	LLOJ000246	AAEL007286	AGAP003016
Group_610	2	1	0	0	0	0	0	0	1	1	0	0	0	0	0	0	0	0	0	0	0	0	0	0	GAUT002776	GAUT002779	GPAI035621
Group_611	7	1	11	1	17	1	5	1	7	1	14	1	16	1	25	1	12	1	28	1	55	1	16	1	GAUT002786	GAUT010223	GAUT019382	GAUT019383	GAUT032403	GAUT032405	GAUT032406	GBRI008734	GBRI008735	GBRI008736	GBRI020871	GBRI020872	GBRI020873	GBRI038158	GBRI038159	GBRI042712	GBRI042728	GBRI044848	GFUI004460	GFUI004461	GFUI017914	GFUI022814	GFUI032315	GFUI032316	GFUI036701
Group_612	3	1	3	1	3	1	3	1	2	1	3	1	2	1	2	1	2	1	2	1	4	1	2	1	GAUT002787	GAUT003432	GAUT038908	GBRI019349	GBRI026981	GBRI027086	GFUI000254	GFUI038093	GFUI052264	GMOY008464	GMOY011394	GMOY011808	GPAI018077	GPAI022356	GPPI018335	GPPI040999	GPPI042829	MDOA005919	MDOA013557	SCAU002812	SCAU015096	FBgn0004587	FBgn0040284	LLOJ007003	LLOJ010046
Group_613	1	1	0	0	1	1	1	1	0	0	1	1	1	1	1	1	1	1	0	0	0	0	0	0	GAUT002788	GFUI052266	GMOY011392	GPPI018337	MDOA002564	SCAU007793	FBgn0038419
Group_614	3	1	2	1	4	1	3	1	4	1	3	1	3	1	3	1	3	1	5	1	5	1	4	1	GAUT002789	GAUT010297	GAUT012315	GBRI026982	GBRI029955	GFUI026268	GFUI033311	GFUI036917	GFUI052262	GMOY009809	GMOY009977	GMOY011393	GPAI002111	GPAI022352	GPAI034674	GPAI037799	GPPI009978	GPPI016024	GPPI018339	MDOA000812	MDOA011808	MDOA013797	SCAU000810	SCAU016274	SCAU016464
Group_615	1	1	1	1	3	1	2	1	1	1	2	1	1	1	1	1	1	1	1	1	2	1	1	1	GAUT002790	GBRI013635	GFUI020134	GFUI052239	GFUI052263	GMOY011395	GMOY011396	GPAI022368	GPPI004948	GPPI018336	MDOA014149	SCAU002906	FBgn0027565	LLOJ004356	AAEL011747	AAEL014895	AGAP012459
Group_616	1	1	0	0	2	1	0	0	0	0	1	1	0	0	0	0	0	0	0	0	0	0	0	0	GAUT002795	GFUI048916	GFUI052235	GPPI050413
Group_617	1	1	1	1	1	1	1	1	1	1	0	0	1	1	1	1	1	1	1	1	4	1	2	1	GAUT002804	GBRI027025	GFUI052241	GMOY007264	GPAI022354	MDOA009848	SCAU007636	FBgn0051344	LLOJ006814	AAEL001143	AAEL002397	AAEL013001	AAEL013004	AGAP005178	AGAP005759
Group_618	1	1	1	1	1	1	1	1	1	1	1	1	1	1	1	1	1	1	1	1	1	1	1	1	GAUT002805	GBRI027015	GFUI052237	GMOY003913	GPAI022341	GPPI018348	MDOA007794	SCAU007925	FBgn0051155	LLOJ006775	AAEL003401	AGAP002121
Group_619	2	1	2	1	2	1	2	1	2	1	2	1	2	1	3	1	3	1	2	1	3	1	2	1	GAUT002806	GAUT023554	GBRI025507	GBRI027016	GFUI022973	GFUI052238	GMOY003882	GMOY007708	GPAI022357	GPAI028864	GPPI011942	GPPI018350	MDOA000073	MDOA011873	SCAU006957	SCAU010384	SCAU011694	FBgn0033836	FBgn0040271	FBgn0260475	LLOJ006336	LLOJ009586	AAEL004460	AAEL008362	AAEL008372
Group_620	5	1	6	1	6	1	5	1	5	1	5	1	9	1	7	1	19	1	4	1	20	1	23	1	GAUT002807	GAUT006519	GAUT013628	GAUT023449	GAUT025830	GBRI006926	GBRI006927	GBRI026978	GBRI027014	GBRI037592	GBRI039751	GFUI010760	GFUI012080	GFUI023317	GFUI023318	GFUI046811	GFUI052234	GMOY000486	GMOY002729	GMOY005761	GMOY007265	GMOY010410	GPAI009038	GPAI022351	GPAI034456
Group_621	1	1	0	0	2	1	0	0	1	1	1	1	0	0	0	0	0	0	0	0	0	0	0	0	GAUT002809	GFUI005811	GFUI052252	GPAI022370	GPPI018356
Group_622	11	1	10	1	11	1	5	1	12	1	15	1	5	1	8	1	1	1	0	0	0	0	0	0	GAUT002811	GAUT004369	GAUT004957	GAUT009816	GAUT013006	GAUT013007	GAUT013008	GAUT013011	GAUT013021	GAUT048395	GAUT049270	GBRI005738	GBRI009386	GBRI016124	GBRI016615	GBRI016617	GBRI017322	GBRI024808	GBRI024812	GBRI024813	GBRI045040	GFUI014975	GFUI015010	GFUI015027	GFUI017314
Group_623	1	1	1	1	1	1	1	1	1	1	1	1	1	1	1	1	1	1	1	1	1	1	1	1	GAUT002817	GBRI027017	GFUI052220	GMOY003911	GPAI022340	GPPI018349	MDOA010991	SCAU011832	FBgn0038303	LLOJ004153	AAEL010796	AGAP002242
Group_624	9	1	9	1	9	1	9	1	7	1	12	1	10	1	11	1	9	1	10	1	12	1	10	1	GAUT002818	GAUT005288	GAUT010131	GAUT024823	GAUT029103	GAUT029803	GAUT031428	GAUT034765	GAUT051892	GBRI005400	GBRI009845	GBRI021242	GBRI024233	GBRI027012	GBRI029262	GBRI031454	GBRI038194	GBRI041712	GFUI017095	GFUI023783	GFUI023937	GFUI027820	GFUI027957	GFUI028444	GFUI038030
Group_625	1	1	1	1	1	1	0	0	1	1	1	1	2	1	1	1	0	0	0	0	0	0	0	0	GAUT002819	GBRI016773	GFUI052230	GPAI022348	GPPI018363	MDOA010628	MDOA014833	SCAU005932
Group_626	1	1	0	0	0	0	2	1	1	1	1	1	0	0	0	0	0	0	0	0	0	0	0	0	GAUT002820	GMOY005629	GMOY006476	GPAI022350	GPPI018371
Group_627	1	1	0	0	0	0	0	0	0	0	1	1	0	0	0	0	0	0	0	0	0	0	0	0	GAUT002822	GPPI018366
Group_628	4	1	3	1	4	1	4	1	6	1	5	1	5	1	4	1	5	1	4	1	5	1	4	1	GAUT002825	GAUT002826	GAUT002835	GAUT039226	GBRI016761	GBRI016763	GBRI017131	GFUI039877	GFUI052194	GFUI052206	GFUI052222	GMOY001450	GMOY006647	GMOY007051	GMOY010355	GPAI022239	GPAI022243	GPAI022329	GPAI022339	GPAI022349	GPAI033903	GPPI000517	GPPI007163	GPPI018364	GPPI018374
Group_629	7	1	7	1	10	1	7	1	7	1	10	1	4	1	4	1	4	1	5	1	4	1	5	1	GAUT002832	GAUT006280	GAUT013346	GAUT016955	GAUT017501	GAUT032804	GAUT048754	GBRI014417	GBRI016086	GBRI020606	GBRI037263	GBRI037567	GBRI042505	GBRI043659	GFUI004239	GFUI008244	GFUI032089	GFUI034522	GFUI035376	GFUI043265	GFUI046900	GFUI051365	GFUI052223	GFUI053449	GMOY001448
Group_630	4	1	2	1	3	1	3	1	4	1	2	1	1	1	1	1	2	1	1	1	1	1	1	1	GAUT002834	GAUT002839	GAUT007587	GAUT039615	GBRI016744	GBRI016750	GFUI050635	GFUI052193	GFUI052195	GMOY001652	GMOY007053	GMOY011359	GPAI000693	GPAI029195	GPAI033902	GPAI033904	GPPI018388	GPPI018389	MDOA011445	SCAU016009	FBgn0036784	FBgn0037607	LLOJ009801	AAEL004434	AGAP011161
Group_631	3	1	2	1	2	1	3	1	4	1	2	1	1	1	1	1	1	1	1	1	1	1	1	1	GAUT002836	GAUT011150	GAUT012393	GBRI013281	GBRI016742	GFUI005797	GFUI052190	GMOY001749	GMOY002470	GMOY006153	GPAI009830	GPAI026823	GPAI033906	GPAI040504	GPPI003004	GPPI018390	MDOA004228	SCAU004261	FBgn0037894	LLOJ009802	AAEL004441	AGAP011156
Group_632	2	1	2	1	3	1	2	1	1	1	4	1	2	1	2	1	2	1	3	1	4	1	2	1	GAUT002837	GAUT012578	GBRI016759	GBRI024582	GFUI032190	GFUI045468	GFUI052191	GMOY003071	GMOY007052	GPAI033710	GPPI018391	GPPI041279	GPPI045061	GPPI045586	MDOA001165	MDOA003846	SCAU008653	SCAU011742	FBgn0024222	FBgn0086657	LLOJ000102	LLOJ000514	LLOJ003785	AAEL003245	AAEL005359
Group_633	21	1	17	1	22	1	16	1	22	1	20	1	31	1	37	1	19	1	9	1	15	1	12	1	GAUT002838	GAUT010348	GAUT010351	GAUT010352	GAUT010353	GAUT010360	GAUT012624	GAUT012730	GAUT012734	GAUT012737	GAUT012738	GAUT014792	GAUT014796	GAUT014797	GAUT027199	GAUT033740	GAUT034248	GAUT035056	GAUT037417	GAUT044565	GAUT044566	GBRI002165	GBRI005397	GBRI005950	GBRI011182
Group_634	1	1	0	0	1	1	0	0	0	0	1	1	0	0	0	0	0	0	0	0	0	0	0	0	GAUT002844	GFUI052197	GPPI018392
Group_635	1	1	0	0	1	1	0	0	1	1	1	1	0	0	0	0	0	0	0	0	0	0	0	0	GAUT002868	GFUI052176	GPAI011885	GPPI018415
Group_636	1	1	0	0	0	0	0	0	0	0	1	1	0	0	0	0	0	0	0	0	0	0	0	0	GAUT002891	GPPI005916
Group_637	12	1	12	1	14	1	11	1	11	1	14	1	10	1	10	1	9	1	10	1	11	1	11	1	GAUT002906	GAUT003213	GAUT005369	GAUT010586	GAUT011012	GAUT014381	GAUT014624	GAUT019650	GAUT023407	GAUT027411	GAUT034123	GAUT047112	GBRI000746	GBRI009942	GBRI012759	GBRI014316	GBRI019060	GBRI019666	GBRI023745	GBRI025182	GBRI039827	GBRI042878	GBRI043395	GBRI045104	GFUI000235
Group_638	3	1	3	1	3	1	3	1	3	1	3	1	2	1	2	1	3	1	2	1	2	1	2	1	GAUT002907	GAUT013192	GAUT022732	GBRI002147	GBRI018606	GBRI042879	GFUI004581	GFUI020767	GFUI038268	GMOY000922	GMOY005708	GMOY006077	GPAI000467	GPAI022690	GPAI036171	GPPI005907	GPPI022507	GPPI033736	MDOA009466	MDOA013626	SCAU004346	SCAU005636	FBgn0032482	FBgn0035231	FBgn0041342
Group_639	2	1	4	1	3	1	2	1	3	1	3	1	0	0	0	0	1	1	0	0	0	0	0	0	GAUT002914	GAUT023094	GBRI006940	GBRI018063	GBRI028955	GBRI033941	GFUI015355	GFUI043347	GFUI046448	GMOY006080	GMOY009100	GPAI022691	GPAI044862	GPAI047362	GPPI005905	GPPI007558	GPPI016226	FBgn0034425
Group_640	1	1	0	0	0	0	0	0	0	0	1	1	0	0	0	0	0	0	0	0	0	0	0	0	GAUT002915	GPPI005909
Group_641	1	1	0	0	0	0	1	1	1	1	0	0	0	0	0	0	0	0	0	0	0	0	0	0	GAUT002917	GMOY006079	GPAI022697
Group_642	9	1	10	1	15	1	12	1	12	1	13	1	44	1	64	1	23	1	8	1	39	1	26	1	GAUT002925	GAUT024369	GAUT024374	GAUT024379	GAUT024388	GAUT024389	GAUT038668	GAUT040686	GAUT048610	GBRI010063	GBRI013217	GBRI019125	GBRI019126	GBRI019139	GBRI033617	GBRI033622	GBRI033623	GBRI033631	GBRI042867	GFUI011112	GFUI011122	GFUI011124	GFUI011125	GFUI017016	GFUI017017
Group_643	14	1	13	1	13	1	14	1	13	1	12	1	12	1	12	1	11	1	9	1	18	1	16	1	GAUT002937	GAUT002938	GAUT004730	GAUT017634	GAUT020433	GAUT024782	GAUT026199	GAUT030485	GAUT042509	GAUT042534	GAUT043034	GAUT044261	GAUT044313	GAUT051072	GBRI005617	GBRI007076	GBRI011992	GBRI011993	GBRI015939	GBRI019075	GBRI023898	GBRI024888	GBRI025686	GBRI031473	GBRI035027
Group_644	1	1	0	0	0	0	0	0	1	1	0	0	0	0	0	0	0	0	0	0	0	0	0	0	GAUT002943	GPAI022716
Group_645	3	1	3	1	3	1	3	1	3	1	3	1	3	1	3	1	3	1	3	1	4	1	3	1	GAUT002946	GAUT009728	GAUT043221	GBRI001698	GBRI039495	GBRI042840	GFUI006969	GFUI015468	GFUI038772	GMOY005457	GMOY007838	GMOY008180	GPAI001619	GPAI016346	GPAI023504	GPPI026670	GPPI047315	GPPI051410	MDOA008192	MDOA008981	MDOA013379	SCAU001195	SCAU003271	SCAU009634	FBgn0030869
Group_646	1	1	1	1	1	1	1	1	1	1	1	1	1	1	1	1	1	1	2	1	2	1	2	1	GAUT002947	GBRI042841	GFUI038773	GMOY005458	GPAI001620	GPPI026671	MDOA009864	SCAU006913	FBgn0034674	LLOJ007565	LLOJ009089	AAEL007393	AAEL010852	AGAP011701	AGAP012225
Group_647	1	1	1	1	1	1	1	1	1	1	1	1	1	1	1	1	1	1	1	1	1	1	1	1	GAUT002948	GBRI012146	GFUI038774	GMOY005455	GPAI001630	GPPI026683	MDOA012607	SCAU004625	FBgn0033376	LLOJ008123	AAEL006799	AGAP003279
Group_648	1	1	1	1	1	1	1	1	1	1	1	1	1	1	1	1	1	1	0	0	0	0	0	0	GAUT002949	GBRI042838	GFUI038775	GMOY005456	GPAI001629	GPPI026673	MDOA001965	SCAU001728	FBgn0033265
Group_649	1	1	0	0	0	0	0	0	0	0	1	1	0	0	0	0	0	0	0	0	0	0	0	0	GAUT002953	GPPI026674
Group_650	3	1	3	1	3	1	3	1	3	1	3	1	3	1	3	1	3	1	4	1	4	1	3	1	GAUT002963	GAUT003799	GAUT019065	GBRI000969	GBRI029731	GBRI042828	GFUI027764	GFUI038809	GFUI044948	GMOY001092	GMOY004683	GMOY008365	GPAI023096	GPAI023116	GPAI026590	GPPI005296	GPPI021436	GPPI026705	MDOA003820	MDOA008507	MDOA012583	SCAU008008	SCAU010593	SCAU015211	FBgn0034720
Group_651	1	1	0	0	1	1	1	1	1	1	1	1	0	0	0	0	0	0	0	0	0	0	0	0	GAUT002964	GFUI038810	GMOY006976	GPAI023094	GPPI026709
Group_652	1	1	0	0	1	1	0	0	1	1	1	1	0	0	0	0	0	0	0	0	0	0	0	0	GAUT002967	GFUI038816	GPAI023098	GPPI026712
Group_653	1	1	0	0	0	0	0	0	1	1	1	1	0	0	0	0	0	0	0	0	0	0	0	0	GAUT002968	GPAI023099	GPPI026713
Group_654	1	1	1	1	0	0	0	0	2	1	0	0	1	1	1	1	1	1	0	0	2	1	1	1	GAUT002972	GBRI039867	GPAI001191	GPAI035378	MDOA014089	SCAU004174	FBgn0031668	AAEL012896	AAEL012898	AGAP007853
Group_655	1	1	0	0	1	1	1	1	1	1	1	1	1	1	1	1	1	1	1	1	1	1	1	1	GAUT002973	GFUI038811	GMOY009774	GPAI023093	GPPI026714	MDOA012812	SCAU000813	FBgn0017482	LLOJ006886	AAEL003729	AGAP006646
Group_656	16	1	16	1	16	1	15	1	15	1	15	1	18	1	16	1	20	1	22	1	26	1	27	1	GAUT002974	GAUT004662	GAUT005709	GAUT008895	GAUT015978	GAUT018473	GAUT018477	GAUT019976	GAUT024665	GAUT028524	GAUT037165	GAUT041063	GAUT041768	GAUT043814	GAUT047244	GAUT050670	GBRI005852	GBRI007308	GBRI007354	GBRI007364	GBRI008275	GBRI017712	GBRI017764	GBRI020811	GBRI024701
Group_657	1	1	1	1	1	1	0	0	1	1	1	1	0	0	0	0	0	0	1	1	0	0	0	0	GAUT002975	GBRI042829	GFUI038808	GPAI023095	GPPI026706	LLOJ008869
Group_658	1	1	0	0	0	0	0	0	1	1	1	1	0	0	0	0	0	0	0	0	0	0	0	0	GAUT002976	GPAI023101	GPPI026710
Group_659	1	1	1	1	0	0	1	1	1	1	0	0	1	1	1	1	1	1	1	1	1	1	1	1	GAUT002986	GBRI042818	GMOY009773	GPAI023097	MDOA010217	SCAU012758	FBgn0033507	LLOJ002949	AAEL008886	AGAP006469
Group_660	5	1	4	1	3	1	7	1	4	1	4	1	5	1	5	1	5	1	2	1	3	1	4	1	GAUT002996	GAUT004254	GAUT011813	GAUT022147	GAUT034977	GBRI000281	GBRI005108	GBRI011890	GBRI038560	GFUI008456	GFUI015834	GFUI039976	GMOY000226	GMOY005292	GMOY007072	GMOY007164	GMOY008171	GMOY009246	GMOY010559	GPAI011123	GPAI028294	GPAI037954	GPAI045400	GPPI017046	GPPI020425
Group_661	1	1	0	0	2	1	1	1	1	1	2	1	0	0	0	0	0	0	0	0	0	0	0	0	GAUT002997	GFUI039971	GFUI039977	GMOY006538	GPAI045402	GPPI020426	GPPI020428
Group_662	2	1	0	0	0	0	0	0	1	1	0	0	0	0	0	0	0	0	0	0	0	0	0	0	GAUT003001	GAUT006193	GPAI034863
Group_663	5	1	6	1	5	1	4	1	5	1	3	1	4	1	4	1	4	1	5	1	5	1	5	1	GAUT003004	GAUT003005	GAUT014098	GAUT030194	GAUT042472	GBRI001217	GBRI011183	GBRI011878	GBRI011880	GBRI020291	GBRI043211	GFUI013446	GFUI014015	GFUI016060	GFUI039967	GFUI039972	GMOY000572	GMOY002193	GMOY007574	GMOY008692	GPAI020037	GPAI034650	GPAI044054	GPAI045393	GPAI045401
Group_664	23	1	20	1	22	1	17	1	20	1	21	1	21	1	21	1	18	1	18	1	26	1	19	1	GAUT003006	GAUT003051	GAUT006950	GAUT017865	GAUT021247	GAUT024474	GAUT032920	GAUT032921	GAUT035885	GAUT035893	GAUT035915	GAUT036013	GAUT036854	GAUT040454	GAUT041356	GAUT046527	GAUT048598	GAUT048599	GAUT049414	GAUT049586	GAUT050424	GAUT050426	GAUT051607	GBRI004150	GBRI005730
Group_665	1	1	0	0	0	0	0	0	0	0	1	1	0	0	0	0	0	0	0	0	0	0	0	0	GAUT003012	GPPI020431
Group_666	1	1	0	0	1	1	0	0	0	0	1	1	0	0	0	0	0	0	0	0	0	0	0	0	GAUT003016	GFUI023753	GPPI033572
Group_667	3	1	3	1	4	1	2	1	3	1	4	1	2	1	2	1	4	1	2	1	2	1	2	1	GAUT003024	GAUT010002	GAUT047976	GBRI008218	GBRI009310	GBRI045586	GFUI014656	GFUI021508	GFUI021509	GFUI023685	GMOY001761	GMOY009873	GPAI012100	GPAI022089	GPAI045362	GPPI020334	GPPI020400	GPPI020401	GPPI023715	MDOA001695	MDOA004670	SCAU008619	SCAU011730	FBgn0003321	FBgn0036640
Group_668	2	1	1	1	1	1	1	1	2	1	1	1	0	0	1	1	0	0	1	1	0	0	0	0	GAUT003034	GAUT035204	GBRI009712	GFUI021500	GMOY001760	GPAI037811	GPAI045351	GPPI020390	SCAU006303	LLOJ006687
Group_669	1	1	0	0	1	1	0	0	0	0	0	0	0	0	0	0	0	0	0	0	0	0	0	0	GAUT003041	GFUI021501
Group_670	1	1	0	0	0	0	1	1	1	1	0	0	1	1	1	1	1	1	0	0	0	0	0	0	GAUT003047	GMOY001755	GPAI045334	MDOA009557	SCAU006486	FBgn0033736
Group_671	1	1	1	1	1	1	1	1	1	1	1	1	1	1	1	1	1	1	3	1	2	1	3	1	GAUT003048	GBRI009725	GFUI021490	GMOY001759	GPAI045332	GPPI020380	MDOA002652	SCAU014732	FBgn0034314	LLOJ003281	LLOJ003282	LLOJ003284	AAEL003787	AAEL014744	AGAP006367	AGAP006611	AGAP007004
Group_672	1	1	1	1	1	1	1	1	1	1	1	1	2	1	1	1	1	1	0	0	1	1	1	1	GAUT003049	GBRI009722	GFUI046690	GMOY001756	GPAI045333	GPPI046805	MDOA003976	MDOA010599	SCAU013939	FBgn0033737	AAEL006544	AGAP006031
Group_673	1	1	2	1	1	1	2	1	1	1	1	1	1	1	1	1	1	1	0	0	1	1	1	1	GAUT003050	GBRI009724	GBRI019296	GFUI046688	GMOY001757	GMOY006091	GPAI045331	GPPI020382	MDOA007523	SCAU003020	FBgn0027619	AAEL012279	AGAP006613
Group_674	1	1	1	1	1	1	1	1	1	1	1	1	1	1	1	1	1	1	2	1	1	1	1	1	GAUT003053	GBRI009728	GFUI046693	GMOY001758	GPAI045328	GPPI020375	MDOA001771	SCAU001162	FBgn0034315	LLOJ007898	LLOJ007899	AAEL012273	AGAP006617
Group_675	1	1	0	0	1	1	1	1	1	1	1	1	1	1	1	1	1	1	1	1	1	1	1	1	GAUT003054	GFUI046692	GMOY001754	GPAI045326	GPPI046808	MDOA009112	SCAU008265	FBgn0011824	LLOJ003533	AAEL017113	AGAP001529
Group_676	10	1	0	0	0	0	0	0	0	0	1	1	0	0	0	0	0	0	0	0	0	0	0	0	GAUT003059	GAUT003189	GAUT004060	GAUT013504	GAUT020040	GAUT021425	GAUT022689	GAUT024813	GAUT033880	GAUT051142	GPPI018864
Group_677	1	1	0	0	1	1	0	0	1	1	1	1	0	0	0	0	0	0	0	0	0	0	0	0	GAUT003060	GFUI046696	GPAI045336	GPPI046807
Group_678	4	1	4	1	6	1	4	1	4	1	5	1	4	1	4	1	4	1	4	1	5	1	4	1	GAUT003063	GAUT004695	GAUT006445	GAUT015030	GBRI009726	GBRI026790	GBRI029322	GBRI038434	GFUI002338	GFUI025448	GFUI031085	GFUI031086	GFUI046686	GFUI050271	GMOY000548	GMOY003979	GMOY005721	GMOY007161	GPAI007638	GPAI013502	GPAI038323	GPAI045330	GPPI026497	GPPI031007	GPPI039669
Group_679	1	1	1	1	1	1	1	1	1	1	2	1	1	1	1	1	1	1	1	1	2	1	1	1	GAUT003064	GBRI009739	GFUI044508	GMOY000549	GPAI029018	GPPI046803	GPPI049597	MDOA011354	SCAU004105	FBgn0085436	LLOJ009161	AAEL007326	AAEL013767	AGAP009057
Group_680	5	1	5	1	5	1	6	1	5	1	5	1	20	1	21	1	13	1	7	1	16	1	11	1	GAUT003065	GAUT022597	GAUT024462	GAUT034321	GAUT044755	GBRI009687	GBRI011689	GBRI018117	GBRI035728	GBRI037831	GFUI000167	GFUI022887	GFUI034345	GFUI044509	GFUI047453	GMOY000067	GMOY004796	GMOY004885	GMOY006875	GMOY007323	GMOY009926	GPAI017306	GPAI019813	GPAI029020	GPAI037355
Group_681	3	1	1	1	1	1	2	1	4	1	2	1	1	1	1	1	1	1	1	1	1	1	1	1	GAUT003066	GAUT022898	GAUT046182	GBRI029250	GFUI043077	GMOY000235	GMOY003190	GPAI001174	GPAI011306	GPAI029022	GPAI039823	GPPI013993	GPPI017620	MDOA009607	SCAU004873	FBgn0034138	LLOJ009767	AAEL011656	AGAP001274
Group_682	1	1	0	0	2	1	0	0	0	0	2	1	0	0	0	0	0	0	0	0	0	0	0	0	GAUT003067	GFUI014281	GFUI030716	GPPI023973	GPPI031756
Group_683	4	1	0	0	0	0	0	0	4	1	0	0	0	0	0	0	0	0	0	0	0	0	0	0	GAUT003068	GAUT012454	GAUT018286	GAUT035734	GPAI006917	GPAI010600	GPAI021976	GPAI029177
Group_684	1	1	1	1	1	1	0	0	1	1	1	1	1	1	1	1	1	1	1	1	2	1	1	1	GAUT003074	GBRI009750	GFUI044519	GPAI029034	GPPI049603	MDOA008917	SCAU012206	FBgn0053217	LLOJ008919	AAEL011984	AAEL014265	AGAP003842
Group_685	1	1	1	1	1	1	1	1	1	1	1	1	1	1	1	1	1	1	0	0	0	0	0	0	GAUT003080	GBRI011686	GFUI044507	GMOY004797	GPAI029036	GPPI049598	MDOA009036	SCAU001221	FBgn0050466
Group_686	1	1	1	1	1	1	0	0	1	1	1	1	1	1	1	1	0	0	0	0	0	0	0	0	GAUT003082	GBRI044453	GFUI031108	GPAI029037	GPPI040569	MDOA008053	SCAU012835
Group_687	1	1	1	1	1	1	0	0	1	1	1	1	2	1	1	1	1	1	0	0	0	0	0	0	GAUT003083	GBRI044443	GFUI031083	GPAI043717	GPPI040560	MDOA001589	MDOA012707	SCAU000543	FBgn0085474
Group_688	2	1	2	1	2	1	2	1	2	1	3	1	7	1	6	1	9	1	3	1	3	1	5	1	GAUT003086	GAUT003088	GBRI044429	GBRI044430	GFUI031080	GFUI031082	GMOY004800	GMOY004802	GPAI029040	GPAI029041	GPPI040557	GPPI040558	GPPI040562	MDOA002350	MDOA004549	MDOA005785	MDOA008592	MDOA010131	MDOA014320	MDOA016266	SCAU000706	SCAU001204	SCAU003459	SCAU003946	SCAU004006
Group_689	2	1	0	0	1	1	3	1	2	1	1	1	0	0	0	0	0	0	0	0	0	0	0	0	GAUT003089	GAUT035911	GFUI053294	GMOY002028	GMOY011382	GMOY011836	GPAI029045	GPAI029413	GPPI016920
Group_690	2	1	0	0	0	0	0	0	0	0	1	1	0	0	0	0	0	0	0	0	0	0	0	0	GAUT003090	GAUT028786	GPPI042786
Group_691	1	1	0	0	1	1	0	0	1	1	1	1	0	0	0	0	0	0	0	0	0	0	0	0	GAUT003091	GFUI031106	GPAI029051	GPPI040568
Group_692	1	1	0	0	0	0	0	0	1	1	0	0	0	0	0	0	0	0	0	0	0	0	0	0	GAUT003093	GPAI043719
Group_693	1	1	1	1	0	0	0	0	1	1	0	0	2	1	2	1	2	1	0	0	0	0	0	0	GAUT003096	GBRI044440	GPAI029035	MDOA015009	MDOA015543	SCAU006977	SCAU012246	FBgn0034755	FBgn0263031
Group_694	1	1	1	1	0	0	0	0	0	0	0	0	0	0	0	0	0	0	0	0	0	0	0	0	GAUT003102	GBRI044437
Group_695	1	1	1	1	2	1	2	1	2	1	2	1	4	1	6	1	1	1	0	0	0	0	0	0	GAUT003103	GBRI011690	GFUI044511	GFUI044512	GMOY004798	GMOY004799	GPAI029042	GPAI029043	GPPI049600	GPPI049602	MDOA009067	MDOA009597	MDOA012313	MDOA014438	SCAU002478	SCAU003971	SCAU005415	SCAU010197	SCAU015294	SCAU015844	FBgn0033421
Group_696	2	1	0	0	1	1	0	0	1	1	1	1	0	0	0	0	0	0	0	0	0	0	0	0	GAUT003106	GAUT047643	GFUI031097	GPAI043718	GPPI040546
Group_697	1	1	0	0	1	1	0	0	0	0	0	0	0	0	0	0	0	0	0	0	0	0	0	0	GAUT003109	GFUI031090
Group_698	1	1	0	0	1	1	0	0	1	1	1	1	0	0	0	0	0	0	0	0	0	0	0	0	GAUT003126	GFUI019619	GPAI001133	GPPI032623
Group_699	8	1	8	1	10	1	8	1	9	1	9	1	8	1	8	1	8	1	3	1	6	1	7	1	GAUT003130	GAUT004202	GAUT008508	GAUT011897	GAUT014555	GAUT025423	GAUT029003	GAUT031967	GBRI002646	GBRI031492	GBRI032607	GBRI032641	GBRI036187	GBRI036719	GBRI036769	GBRI042539	GFUI007925	GFUI019643	GFUI027925	GFUI031264	GFUI042501	GFUI042683	GFUI047563	GFUI049791	GFUI049792
Group_700	5	1	0	0	0	0	2	1	0	0	0	0	0	0	0	0	0	0	0	0	0	0	0	0	GAUT003136	GAUT021223	GAUT022121	GAUT040813	GAUT042990	GMOY007364	GMOY010795
Group_701	2	1	1	1	4	1	2	1	3	1	3	1	1	1	1	1	2	1	0	0	1	1	0	0	GAUT003151	GAUT007284	GBRI032273	GFUI015720	GFUI020128	GFUI020481	GFUI054182	GMOY003180	GMOY008140	GPAI027442	GPAI038091	GPAI046881	GPPI004949	GPPI031515	GPPI033024	MDOA005461	SCAU001978	FBgn0030933	FBgn0037746	AAEL007460
Group_702	22	1	20	1	20	1	21	1	21	1	23	1	23	1	21	1	25	1	16	1	26	1	20	1	GAUT003169	GAUT003635	GAUT004724	GAUT007219	GAUT008219	GAUT008789	GAUT014898	GAUT023452	GAUT027197	GAUT027200	GAUT030447	GAUT036287	GAUT042553	GAUT042556	GAUT043339	GAUT043512	GAUT044969	GAUT045106	GAUT045112	GAUT049007	GAUT050912	GAUT052820	GBRI003168	GBRI003232	GBRI006937
Group_703	1	1	1	1	1	1	1	1	1	1	1	1	1	1	1	1	1	1	2	1	0	0	1	1	GAUT003170	GBRI007605	GFUI020494	GMOY008137	GPAI018258	GPPI049453	MDOA003560	SCAU008287	FBgn0003048	LLOJ002828	LLOJ002830	AGAP003872
Group_704	1	1	1	1	1	1	1	1	1	1	1	1	0	0	0	0	0	0	0	0	0	0	0	0	GAUT003171	GBRI007614	GFUI020496	GMOY008136	GPAI018261	GPPI049456
Group_705	2	1	2	1	2	1	1	1	2	1	2	1	3	1	2	1	2	1	2	1	2	1	2	1	GAUT003176	GAUT033000	GBRI011794	GBRI038295	GFUI005161	GFUI020501	GMOY003780	GPAI012286	GPAI018246	GPPI026956	GPPI040421	MDOA007431	MDOA013066	MDOA013398	SCAU002250	SCAU007557	FBgn0011276	FBgn0011277	LLOJ002704	LLOJ006043	AAEL004428	AAEL010472	AGAP004299	AGAP004907
Group_706	1	1	1	1	1	1	1	1	1	1	1	1	1	1	1	1	1	1	1	1	1	1	1	1	GAUT003178	GBRI011796	GFUI020505	GMOY012033	GPAI018242	GPPI040414	MDOA010069	SCAU006409	FBgn0029898	LLOJ007758	AAEL011470	AGAP001336
Group_707	1	1	2	1	1	1	1	1	1	1	2	1	1	1	1	1	1	1	1	1	2	1	2	1	GAUT003179	GBRI007606	GBRI030999	GFUI020507	GMOY008134	GPAI018244	GPPI040415	GPPI049452	MDOA003591	SCAU002319	FBgn0029899	LLOJ007757	AAEL000172	AAEL018224	AGAP012359	AGAP028205
Group_708	1	1	0	0	0	0	0	0	0	0	1	1	0	0	1	1	0	0	1	1	1	1	0	0	GAUT003180	GPPI049454	SCAU008121	LLOJ001452	AAEL015365
Group_709	1	1	1	1	0	0	0	0	1	1	1	1	1	1	1	1	1	1	0	0	1	1	2	1	GAUT003181	GBRI007608	GPAI018259	GPPI049455	MDOA006882	SCAU013799	FBgn0030724	AAEL000159	AGAP003200	AGAP012981
Group_710	1	1	0	0	1	1	1	1	1	1	1	1	1	1	1	1	1	1	1	1	2	1	0	0	GAUT003188	GFUI020508	GMOY008133	GPAI018247	GPPI040436	MDOA003844	SCAU005781	FBgn0040342	LLOJ000905	AAEL007379	AAEL008264
Group_711	1	1	1	1	1	1	1	1	1	1	1	1	1	1	1	1	1	1	0	0	1	1	1	1	GAUT003192	GBRI027030	GFUI050751	GMOY005813	GPAI024024	GPPI019041	MDOA000885	SCAU014776	FBgn0038246	AAEL007388	AGAP013101
Group_712	2	1	2	1	2	1	4	1	4	1	2	1	2	1	2	1	2	1	2	1	2	1	2	1	GAUT003193	GAUT010640	GBRI020322	GBRI025188	GFUI020039	GFUI050738	GMOY001785	GMOY002155	GMOY007492	GMOY008127	GPAI005842	GPAI014967	GPAI014993	GPAI024026	GPPI019037	GPPI034248	MDOA000910	MDOA008474	SCAU005299	SCAU007398	FBgn0010355	FBgn0039227	LLOJ000156	LLOJ004028	AAEL000181
Group_713	1	1	1	1	1	1	1	1	1	1	1	1	1	1	1	1	1	1	0	0	0	0	1	1	GAUT003194	GBRI027029	GFUI050752	GMOY005814	GPAI024004	GPPI019038	MDOA009238	SCAU007395	FBgn0020299	AGAP001590
Group_714	2	1	3	1	2	1	3	1	1	1	1	1	8	1	6	1	23	1	0	0	15	1	8	1	GAUT003195	GAUT013514	GBRI005612	GBRI025189	GBRI025839	GFUI006151	GFUI050736	GMOY000268	GMOY002745	GMOY007493	GPAI024025	GPPI019039	MDOA002457	MDOA002897	MDOA004962	MDOA010986	MDOA011335	MDOA012922	MDOA015198	MDOA016967	SCAU003474	SCAU005187	SCAU009262	SCAU011728	SCAU012983
Group_715	5	1	5	1	6	1	6	1	5	1	6	1	5	1	5	1	5	1	5	1	8	1	6	1	GAUT003196	GAUT020661	GAUT031811	GAUT032743	GAUT041710	GBRI003957	GBRI006291	GBRI021953	GBRI034779	GBRI043899	GFUI025350	GFUI030507	GFUI034237	GFUI041201	GFUI041374	GFUI050750	GMOY002048	GMOY005812	GMOY008558	GMOY010233	GMOY010470	GMOY011044	GPAI020407	GPAI023186	GPAI024031
Group_716	1	1	1	1	1	1	1	1	1	1	1	1	1	1	2	1	1	1	0	0	0	0	1	1	GAUT003197	GBRI025186	GFUI050733	GMOY007495	GPAI024030	GPPI019063	MDOA006162	SCAU002794	SCAU015850	FBgn0038248	AGAP009026
Group_717	1	1	1	1	1	1	1	1	1	1	1	1	1	1	1	1	1	1	1	1	1	1	1	1	GAUT003207	GBRI025190	GFUI050740	GMOY002521	GPAI024040	GPPI019057	MDOA006760	SCAU008220	FBgn0038251	LLOJ001869	AAEL013291	AGAP002875
Group_718	1	1	1	1	1	1	1	1	1	1	1	1	1	1	1	1	1	1	2	1	2	1	1	1	GAUT003208	GBRI013995	GFUI050714	GMOY002527	GPAI024038	GPPI019077	MDOA004221	SCAU014626	FBgn0037743	LLOJ004807	LLOJ006976	AAEL013078	AAEL014279	AGAP000102
Group_719	2	1	2	1	2	1	2	1	2	1	2	1	3	1	2	1	3	1	0	0	2	1	2	1	GAUT003209	GAUT017701	GBRI014008	GBRI034132	GFUI048397	GFUI050737	GMOY002524	GMOY009680	GPAI017814	GPAI024039	GPPI019060	GPPI026653	MDOA001786	MDOA007876	MDOA008557	SCAU000097	SCAU011041	FBgn0062411	FBgn0062412	FBgn0062413	AAEL013263	AAEL013309	AGAP000100	AGAP002109
Group_720	20	1	17	1	18	1	20	1	18	1	24	1	22	1	19	1	13	1	18	1	16	1	25	1	GAUT003210	GAUT007038	GAUT007039	GAUT007072	GAUT009743	GAUT009755	GAUT009756	GAUT009795	GAUT018653	GAUT018658	GAUT024031	GAUT025995	GAUT026011	GAUT027160	GAUT035964	GAUT036142	GAUT037055	GAUT044846	GAUT051324	GAUT051979	GBRI001722	GBRI001740	GBRI001779	GBRI008719	GBRI013654
Group_721	1	1	1	1	1	1	1	1	0	0	1	1	0	0	0	0	0	0	0	0	0	0	0	0	GAUT003211	GBRI014009	GFUI050741	GMOY002526	GPPI019059
Group_722	2	1	2	1	2	1	2	1	2	1	2	1	2	1	2	1	2	1	2	1	3	1	3	1	GAUT003212	GAUT008102	GBRI016261	GBRI025183	GFUI029260	GFUI050731	GMOY002520	GMOY011092	GPAI024029	GPAI041668	GPPI019062	GPPI026291	MDOA004257	MDOA007859	SCAU000818	SCAU014276	FBgn0064766	FBgn0086686	LLOJ001650	LLOJ001868	AAEL001581	AAEL010632	AAEL013285	AGAP002873	AGAP002874
Group_723	1	1	1	1	1	1	1	1	1	1	0	0	1	1	1	1	1	1	1	1	1	1	1	1	GAUT003214	GBRI025181	GFUI050732	GMOY002523	GPAI024044	MDOA001665	SCAU011837	FBgn0037574	LLOJ007686	AAEL011249	AGAP004513
Group_724	1	1	0	0	0	0	0	0	0	0	1	1	0	0	0	0	0	0	0	0	0	0	0	0	GAUT003215	GPPI019061
Group_725	1	1	0	0	1	1	1	1	0	0	1	1	1	1	1	1	1	1	0	0	1	1	1	1	GAUT003225	GFUI050720	GMOY002540	GPPI019097	MDOA005331	SCAU002285	FBgn0037231	AAEL007509	AGAP003507
Group_726	1	1	0	0	1	1	1	1	1	1	1	1	1	1	1	1	1	1	0	0	1	1	1	1	GAUT003226	GFUI050719	GMOY002536	GPAI024054	GPPI019094	MDOA005363	SCAU006043	FBgn0038319	AAEL011390	AGAP000950
Group_727	1	1	0	0	1	1	1	1	0	0	1	1	1	1	1	1	1	1	2	1	1	1	1	1	GAUT003228	GFUI050715	GMOY002529	GPPI019076	MDOA012594	SCAU014595	FBgn0037741	LLOJ005277	LLOJ007954	AAEL005047	AGAP004152
Group_728	10	1	8	1	10	1	10	1	10	1	10	1	9	1	8	1	8	1	8	1	6	1	5	1	GAUT003229	GAUT003231	GAUT007008	GAUT011922	GAUT013480	GAUT015479	GAUT022372	GAUT022373	GAUT026731	GAUT045891	GBRI013998	GBRI016295	GBRI023661	GBRI024101	GBRI028064	GBRI029364	GBRI032642	GBRI033752	GFUI001587	GFUI008882	GFUI008884	GFUI027467	GFUI032795	GFUI036842	GFUI038343
Group_729	4	1	4	1	4	1	5	1	4	1	4	1	4	1	4	1	5	1	4	1	6	1	5	1	GAUT003232	GAUT023091	GAUT030225	GAUT038525	GBRI001169	GBRI013993	GBRI028953	GBRI043299	GFUI010003	GFUI012289	GFUI015356	GFUI050712	GMOY002284	GMOY002538	GMOY005787	GMOY009102	GMOY013025	GPAI020100	GPAI024058	GPAI034603	GPAI044861	GPPI016225	GPPI019082	GPPI029209	GPPI032082
Group_730	2	1	1	1	1	1	1	1	2	1	1	1	1	1	1	1	1	1	0	0	1	1	2	1	GAUT003233	GAUT010762	GBRI013991	GFUI050710	GMOY002541	GPAI024057	GPAI035572	GPPI019087	MDOA001885	SCAU006885	FBgn0037232	AAEL007512	AGAP003508	AGAP012862
Group_731	1	1	1	1	4	1	1	1	2	1	6	1	0	0	0	0	0	0	0	0	0	0	0	0	GAUT003234	GBRI013981	GFUI001965	GFUI047015	GFUI048438	GFUI050711	GMOY002542	GPAI017360	GPAI024060	GPPI012082	GPPI019088	GPPI038374	GPPI040345	GPPI049001	GPPI050165
Group_732	1	1	1	1	1	1	1	1	1	1	1	1	1	1	1	1	1	1	1	1	1	1	1	1	GAUT003236	GBRI013990	GFUI050709	GMOY002530	GPAI024045	GPPI019081	MDOA012092	SCAU012540	FBgn0037578	LLOJ000482	AAEL000527	AGAP012174
Group_733	1	1	0	0	1	1	1	1	1	1	1	1	1	1	1	1	1	1	2	1	2	1	1	1	GAUT003237	GFUI050707	GMOY002528	GPAI024043	GPPI019079	MDOA001993	SCAU010696	FBgn0040529	LLOJ004806	LLOJ006975	AAEL007752	AAEL013751	AGAP000109
Group_734	14	1	15	1	14	1	15	1	16	1	13	1	11	1	12	1	19	1	6	1	8	1	8	1	GAUT003238	GAUT004097	GAUT008198	GAUT012365	GAUT019476	GAUT019826	GAUT021748	GAUT024463	GAUT027203	GAUT030535	GAUT032426	GAUT045955	GAUT046023	GAUT049658	GBRI000596	GBRI002855	GBRI003451	GBRI003888	GBRI009792	GBRI010736	GBRI013992	GBRI029452	GBRI034670	GBRI035483	GBRI035495
Group_735	1	1	1	1	1	1	0	0	1	1	1	1	0	0	0	0	0	0	0	0	0	0	0	0	GAUT003243	GBRI014003	GFUI050722	GPAI024065	GPPI019085
Group_736	1	1	1	1	1	1	1	1	1	1	1	1	1	1	1	1	1	1	0	0	0	0	0	0	GAUT003246	GBRI021564	GFUI050686	GMOY003271	GPAI024070	GPPI019095	MDOA000100	SCAU001033	FBgn0037230
Group_737	1	1	1	1	1	1	1	1	1	1	1	1	2	1	1	1	1	1	0	0	1	1	1	1	GAUT003247	GBRI021573	GFUI050688	GMOY003270	GPAI024071	GPPI019100	MDOA005533	MDOA015116	SCAU015296	FBgn0041605	AAEL007518	AGAP003509
Group_738	1	1	0	0	0	0	0	0	1	1	0	0	0	0	0	0	0	0	0	0	0	0	0	0	GAUT003248	GPAI024075
Group_739	1	1	0	0	0	0	0	0	0	0	1	1	0	0	0	0	0	0	0	0	0	0	0	0	GAUT003265	GPPI019118
Group_740	1	1	1	1	1	1	1	1	1	1	1	1	3	1	1	1	1	1	0	0	0	0	0	0	GAUT003276	GBRI018791	GFUI053525	GMOY003310	GPAI024100	GPPI019132	MDOA007028	MDOA011724	MDOA016106	SCAU007121	FBgn0037228
Group_741	3	1	3	1	3	1	3	1	2	1	3	1	2	1	2	1	2	1	3	1	7	1	7	1	GAUT003277	GAUT020298	GAUT036309	GBRI018793	GBRI031262	GBRI036996	GFUI023137	GFUI041852	GFUI053526	GMOY001156	GMOY009935	GMOY011850	GPAI006852	GPAI032981	GPPI000725	GPPI024600	GPPI044318	MDOA002509	MDOA011010	SCAU001895	SCAU004798	FBgn0024945	FBgn0037687	LLOJ001019	LLOJ005306
Group_742	10	1	10	1	9	1	8	1	10	1	9	1	11	1	12	1	13	1	9	1	15	1	13	1	GAUT003278	GAUT003279	GAUT003280	GAUT003392	GAUT006256	GAUT016074	GAUT027120	GAUT037010	GAUT042182	GAUT042184	GBRI017036	GBRI018802	GBRI018803	GBRI018805	GBRI027124	GBRI030057	GBRI037169	GBRI039560	GBRI039565	GBRI039842	GFUI004918	GFUI004919	GFUI006702	GFUI019065	GFUI019439
Group_743	4	1	5	1	3	1	4	1	2	1	4	1	14	1	12	1	6	1	0	0	1	1	3	1	GAUT003281	GAUT022034	GAUT028238	GAUT044021	GBRI008361	GBRI009897	GBRI018811	GBRI026647	GBRI026660	GFUI008162	GFUI032116	GFUI053522	GMOY001365	GMOY003312	GMOY012240	GMOY012287	GPAI024118	GPAI026906	GPPI002608	GPPI005787	GPPI019134	GPPI050189	MDOA001330	MDOA001711	MDOA002222
Group_744	1	1	0	0	1	1	0	0	1	1	1	1	0	0	0	0	0	0	0	0	0	0	0	0	GAUT003282	GFUI053540	GPAI024112	GPPI019133
Group_745	1	1	1	1	1	1	1	1	1	1	0	0	2	1	0	0	1	1	0	0	2	1	1	1	GAUT003291	GBRI018795	GFUI053527	GMOY003311	GPAI024109	MDOA003695	MDOA007702	FBgn0037229	AAEL000113	AAEL009378	AGAP003512
Group_746	1	1	0	0	0	0	1	1	1	1	0	0	1	1	1	1	1	1	1	1	1	1	1	1	GAUT003300	GMOY003321	GPAI024101	MDOA003904	SCAU010973	FBgn0044511	LLOJ006299	AAEL001909	AGAP009152
Group_747	6	1	3	1	4	1	3	1	5	1	3	1	3	1	3	1	3	1	2	1	3	1	4	1	GAUT003301	GAUT006341	GAUT007682	GAUT018291	GAUT022712	GAUT032860	GBRI004364	GBRI018801	GBRI024075	GFUI012966	GFUI019199	GFUI053503	GFUI054171	GMOY003317	GMOY006489	GMOY011950	GPAI001755	GPAI011559	GPAI011703	GPAI024103	GPAI047099	GPPI019154	GPPI033786	GPPI050603	MDOA009867
Group_748	1	1	1	1	1	1	1	1	1	1	1	1	1	1	1	1	1	1	0	0	0	0	0	0	GAUT003303	GBRI018814	GFUI053500	GMOY003322	GPAI024127	GPPI019156	MDOA008423	SCAU008697	FBgn0038143
Group_749	1	1	1	1	1	1	0	0	1	1	1	1	1	1	1	1	1	1	1	1	1	1	1	1	GAUT003307	GBRI018816	GFUI053496	GPAI024110	GPPI019157	MDOA004173	SCAU014003	FBgn0039665	LLOJ007878	AAEL001850	AGAP010211
Group_750	1	1	1	1	1	1	1	1	1	1	0	0	1	1	1	1	1	1	2	1	1	1	1	1	GAUT003308	GBRI018819	GFUI053498	GMOY003320	GPAI024106	MDOA015022	SCAU001443	FBgn0038223	LLOJ002898	LLOJ007202	AAEL010475	AGAP002281
Group_751	16	1	12	1	13	1	10	1	14	1	16	1	9	1	10	1	8	1	8	1	10	1	8	1	GAUT003310	GAUT006495	GAUT028534	GAUT029999	GAUT030000	GAUT032796	GAUT034797	GAUT034807	GAUT034808	GAUT034810	GAUT035809	GAUT043177	GAUT043191	GAUT046828	GAUT047635	GAUT050228	GBRI010406	GBRI018818	GBRI020803	GBRI020804	GBRI026810	GBRI028232	GBRI028261	GBRI037296	GBRI037309
Group_752	1	1	1	1	1	1	1	1	1	1	1	1	1	1	1	1	1	1	0	0	0	0	0	0	GAUT003311	GBRI045556	GFUI053499	GMOY012060	GPAI024124	GPPI019152	MDOA008580	SCAU010790	FBgn0013767
Group_753	1	1	0	0	1	1	0	0	0	0	1	1	0	0	0	0	0	0	0	0	0	0	0	0	GAUT003314	GFUI030605	GPPI031828
Group_754	1	1	0	0	0	0	0	0	1	1	0	0	0	0	0	0	0	0	0	0	0	0	0	0	GAUT003325	GPAI024129
Group_755	2	1	0	0	1	1	0	0	1	1	0	0	0	0	0	0	0	0	0	0	0	0	0	0	GAUT003331	GAUT038042	GFUI053472	GPAI024155
Group_756	10	1	16	1	11	1	8	1	12	1	9	1	5	1	6	1	8	1	4	1	11	1	12	1	GAUT003345	GAUT003346	GAUT013389	GAUT021221	GAUT024779	GAUT024781	GAUT029579	GAUT036143	GAUT038103	GAUT038104	GBRI001465	GBRI008572	GBRI008575	GBRI008577	GBRI008580	GBRI009563	GBRI009564	GBRI009574	GBRI009575	GBRI015714	GBRI016710	GBRI016711	GBRI018452	GBRI031475	GBRI031485
Group_757	2	1	2	1	2	1	2	1	2	1	2	1	2	1	2	1	2	1	2	1	3	1	2	1	GAUT003354	GAUT025407	GBRI009585	GBRI024254	GFUI004922	GFUI011920	GMOY004958	GMOY008236	GPAI005540	GPAI010220	GPPI030073	GPPI050833	MDOA014637	MDOA015374	SCAU010160	SCAU016354	FBgn0035424	FBgn0261618	LLOJ007385	LLOJ008571	AAEL004134	AAEL009073	AAEL010841	AGAP005291	AGAP006460
Group_758	2	1	1	1	2	1	4	1	2	1	3	1	2	1	2	1	2	1	1	1	1	1	1	1	GAUT003355	GAUT039490	GBRI008510	GFUI011921	GFUI026601	GMOY003871	GMOY003872	GMOY003949	GMOY008237	GPAI000734	GPAI028323	GPPI017283	GPPI034665	GPPI043414	MDOA009104	MDOA010388	SCAU006596	SCAU013712	FBgn0027341	FBgn0039580	LLOJ009517	AAEL009510	AGAP011352
Group_759	1	1	0	0	1	1	0	0	0	0	0	0	0	0	0	0	0	0	0	0	0	0	0	0	GAUT003356	GFUI011925
Group_760	1	1	1	1	1	1	0	0	1	1	1	1	0	0	0	0	0	0	0	0	0	0	0	0	GAUT003360	GBRI009584	GFUI011930	GPAI008233	GPPI034664
Group_761	1	1	0	0	0	0	0	0	0	0	1	1	0	0	0	0	0	0	0	0	0	0	0	0	GAUT003362	GPPI034667
Group_762	2	1	2	1	2	1	3	1	2	1	2	1	2	1	2	1	3	1	1	1	2	1	2	1	GAUT003368	GAUT050245	GBRI009602	GBRI010393	GFUI003563	GFUI019027	GMOY001429	GMOY001432	GMOY007177	GPAI008231	GPAI031269	GPPI002489	GPPI042140	MDOA001205	MDOA009200	SCAU006200	SCAU010970	FBgn0031872	FBgn0039431	FBgn0040388	LLOJ005847	AAEL005814	AAEL008827	AGAP002040	AGAP002949
Group_763	2	1	2	1	2	1	2	1	1	1	1	1	2	1	2	1	2	1	1	1	2	1	3	1	GAUT003369	GAUT008023	GBRI009604	GBRI023422	GFUI019028	GFUI038186	GMOY006633	GMOY007178	GPAI008216	GPPI042135	MDOA006610	MDOA006685	SCAU002598	SCAU008343	FBgn0032699	FBgn0039430	LLOJ006281	AAEL004090	AAEL004119	AGAP011044	AGAP011045	AGAP012910
Group_764	2	1	0	0	2	1	0	0	3	1	2	1	0	0	1	1	0	0	0	0	0	0	0	0	GAUT003375	GAUT020853	GFUI009809	GFUI019036	GPAI008220	GPAI039288	GPAI047427	GPPI014312	GPPI042138	SCAU004279
Group_765	2	1	1	1	2	1	2	1	1	1	2	1	4	1	4	1	2	1	2	1	6	1	2	1	GAUT003381	GAUT021830	GBRI009606	GFUI019030	GFUI023004	GMOY007179	GMOY007624	GPAI037661	GPPI018012	GPPI042141	MDOA003576	MDOA006406	MDOA007700	MDOA014525	SCAU009561	SCAU009822	SCAU015786	SCAU016580	FBgn0013343	FBgn0024980	LLOJ001888	LLOJ005964	AAEL009304	AAEL009458	AAEL009463
Group_766	1	1	1	1	1	1	0	0	1	1	1	1	1	1	1	1	1	1	1	1	1	1	1	1	GAUT003387	GBRI009605	GFUI019029	GPAI008217	GPPI042136	MDOA010043	SCAU008413	FBgn0039429	LLOJ002291	AAEL004794	AGAP002080
Group_767	1	1	2	1	2	1	1	1	2	1	2	1	1	1	1	1	1	1	1	1	1	1	1	1	GAUT003393	GBRI009121	GBRI030058	GFUI019048	GFUI032402	GMOY003702	GPAI008210	GPAI012619	GPPI038141	GPPI042128	MDOA008174	SCAU010466	FBgn0038111	LLOJ002532	AAEL008613	AGAP004340
Group_768	2	1	2	1	4	1	2	1	2	1	3	1	2	1	2	1	2	1	2	1	2	1	2	1	GAUT003394	GAUT010754	GBRI002660	GBRI043059	GFUI019064	GFUI034422	GFUI037658	GFUI037659	GMOY003694	GMOY010803	GPAI008193	GPAI026987	GPPI020901	GPPI046197	GPPI048902	MDOA009634	MDOA014428	SCAU000469	SCAU005373	FBgn0051139	FBgn0086253	LLOJ008192	LLOJ008946	AAEL001982	AAEL011121
Group_769	1	1	1	1	1	1	1	1	1	1	1	1	1	1	1	1	1	1	1	1	2	1	1	1	GAUT003395	GBRI030059	GFUI019063	GMOY003699	GPAI008208	GPPI046195	MDOA008306	SCAU009241	FBgn0038110	LLOJ005968	AAEL011394	AAEL014294	AGAP010011
Group_770	1	1	1	1	0	0	1	1	0	0	0	0	1	1	1	1	1	1	0	0	0	0	0	0	GAUT003397	GBRI030060	GMOY003700	MDOA006889	SCAU004500	FBgn0038109
Group_771	1	1	1	1	1	1	1	1	1	1	1	1	1	1	1	1	1	1	1	1	1	1	1	1	GAUT003398	GBRI002662	GFUI019068	GMOY003697	GPAI008205	GPPI046190	MDOA007784	SCAU014883	FBgn0051342	LLOJ006741	AAEL000070	AGAP004323
Group_772	1	1	1	1	2	1	1	1	1	1	0	0	1	1	1	1	1	1	0	0	1	1	1	1	GAUT003399	GBRI002661	GFUI019069	GFUI035018	GMOY003695	GPAI008191	MDOA006852	SCAU006707	FBgn0039020	AAEL003813	AGAP004736
Group_773	6	1	7	1	8	1	7	1	8	1	7	1	4	1	4	1	4	1	5	1	5	1	5	1	GAUT003400	GAUT009567	GAUT030831	GAUT032043	GAUT037005	GAUT044909	GBRI000471	GBRI003560	GBRI020602	GBRI024333	GBRI030063	GBRI038176	GBRI039845	GFUI003325	GFUI019049	GFUI024692	GFUI025235	GFUI026906	GFUI027604	GFUI034914	GFUI038596	GMOY000301	GMOY001015	GMOY002511	GMOY003703
Group_774	1	1	3	1	1	1	1	1	1	1	1	1	1	1	1	1	1	1	1	1	4	1	1	1	GAUT003401	GBRI030061	GBRI030062	GBRI030065	GFUI019067	GMOY003698	GPAI008204	GPPI046192	MDOA005184	SCAU008943	FBgn0038108	LLOJ009602	AAEL002162	AAEL002164	AAEL002168	AAEL002169	AGAP004327
Group_775	5	1	5	1	5	1	6	1	4	1	6	1	5	1	5	1	6	1	3	1	5	1	6	1	GAUT003402	GAUT013558	GAUT016873	GAUT018839	GAUT018840	GBRI002213	GBRI023515	GBRI030064	GBRI041113	GBRI041117	GFUI007350	GFUI018066	GFUI019050	GFUI030227	GFUI047269	GMOY001179	GMOY003556	GMOY003701	GMOY010104	GMOY010328	GMOY011634	GPAI005749	GPAI008206	GPAI013033	GPAI030973
Group_776	1	1	1	1	1	1	0	0	0	0	1	1	0	0	0	0	0	0	0	0	0	0	0	0	GAUT003403	GBRI002664	GFUI019070	GPPI046208
Group_777	1	1	0	0	0	0	0	0	0	0	1	1	1	1	1	1	1	1	0	0	0	0	0	0	GAUT003409	GPPI042126	MDOA001700	SCAU003174	FBgn0039929
Group_778	1	1	1	1	2	1	1	1	1	1	2	1	1	1	1	1	1	1	1	1	1	1	1	1	GAUT003416	GBRI002678	GFUI019066	GFUI038095	GMOY008460	GPAI008194	GPPI042823	GPPI046200	MDOA007407	SCAU000263	FBgn0039026	LLOJ004312	AAEL002498	AGAP028588
Group_779	23	1	25	1	26	1	15	1	23	1	22	1	68	1	74	1	24	1	5	1	7	1	5	1	GAUT003419	GAUT003420	GAUT003421	GAUT009299	GAUT011861	GAUT011862	GAUT011867	GAUT011868	GAUT011938	GAUT014808	GAUT016585	GAUT028274	GAUT028275	GAUT028300	GAUT028301	GAUT032986	GAUT036853	GAUT039820	GAUT040730	GAUT044534	GAUT048032	GAUT048035	GAUT048036	GBRI000231	GBRI002674
Group_780	1	1	1	1	0	0	0	0	1	1	0	0	0	0	0	0	0	0	0	0	0	0	0	0	GAUT003423	GBRI002673	GPAI008198
Group_781	2	1	2	1	2	1	2	1	2	1	2	1	3	1	2	1	1	1	1	1	1	1	1	1	GAUT003428	GAUT003429	GBRI002689	GBRI002691	GFUI038090	GFUI038091	GMOY008462	GMOY008463	GPAI008176	GPAI008177	GPPI042827	GPPI042830	MDOA004313	MDOA007720	MDOA011329	SCAU007850	SCAU010871	FBgn0037215	LLOJ003132	AAEL013867	AGAP000143
Group_782	1	1	1	1	1	1	1	1	1	1	1	1	1	1	1	1	1	1	1	1	1	1	1	1	GAUT003430	GBRI027092	GFUI038094	GMOY008465	GPAI008179	GPPI042826	MDOA003136	SCAU005473	FBgn0260940	LLOJ006949	AAEL011388	AGAP000771
Group_783	2	1	2	1	2	1	2	1	2	1	2	1	2	1	2	1	2	1	2	1	4	1	4	1	GAUT003431	GAUT035861	GBRI002690	GBRI037438	GFUI038092	GFUI053342	GMOY003486	GMOY008461	GPAI008178	GPAI029449	GPPI017432	GPPI042824	MDOA010769	MDOA014287	SCAU003167	SCAU004470	FBgn0026150	FBgn0038072	LLOJ001814	LLOJ005796	AAEL003194	AAEL007892	AAEL009764	AAEL015629	AGAP000476
Group_784	1	1	0	0	1	1	0	0	1	1	0	0	0	0	0	0	0	0	0	0	0	0	0	0	GAUT003433	GFUI038097	GPAI008187
Group_785	2	1	0	0	1	1	1	1	2	1	1	1	1	1	1	1	1	1	0	0	0	0	0	0	GAUT003436	GAUT044835	GFUI038099	GMOY007369	GPAI008180	GPAI018158	GPPI000583	MDOA004129	SCAU013691	FBgn0037217
Group_786	2	1	0	0	0	0	0	0	2	1	1	1	0	0	0	0	0	0	0	0	0	0	0	0	GAUT003438	GAUT038926	GPAI008181	GPAI018080	GPPI042833
Group_787	3	1	3	1	3	1	3	1	3	1	3	1	4	1	3	1	3	1	1	1	2	1	2	1	GAUT003442	GAUT003454	GAUT007303	GBRI002701	GBRI002707	GBRI032279	GFUI025556	GFUI036767	GFUI038112	GMOY006540	GMOY008374	GMOY008603	GPAI008163	GPAI008167	GPAI038105	GPPI021004	GPPI031499	GPPI042831	MDOA003762	MDOA011196	MDOA014890	MDOA015417	SCAU002970	SCAU007056	SCAU010625
Group_788	6	1	5	1	6	1	5	1	6	1	6	1	1	1	1	1	1	1	0	0	0	0	0	0	GAUT003443	GAUT028099	GAUT030728	GAUT032087	GAUT049915	GAUT049920	GBRI001048	GBRI002702	GBRI017525	GBRI017528	GBRI038244	GFUI025216	GFUI037446	GFUI038105	GFUI041597	GFUI041604	GFUI050388	GMOY002295	GMOY002296	GMOY003193	GMOY009087	GMOY009561	GPAI004731	GPAI008168	GPAI034512
Group_789	7	1	8	1	9	1	8	1	9	1	6	1	10	1	9	1	8	1	3	1	11	1	8	1	GAUT003464	GAUT003857	GAUT032694	GAUT032708	GAUT039120	GAUT048781	GAUT048792	GBRI008862	GBRI012036	GBRI014383	GBRI014385	GBRI041887	GBRI041891	GBRI041893	GBRI041900	GFUI009528	GFUI022645	GFUI025313	GFUI025314	GFUI029928	GFUI044878	GFUI051331	GFUI051340	GFUI054184	GMOY000086
Group_790	1	1	1	1	1	1	1	1	1	1	1	1	1	1	1	1	1	1	0	0	0	0	0	0	GAUT003516	GBRI030599	GFUI009552	GMOY009781	GPAI017738	GPPI011035	MDOA007880	SCAU015937	FBgn0003655
Group_791	1	1	2	1	1	1	1	1	1	1	1	1	1	1	1	1	1	1	1	1	1	1	1	1	GAUT003517	GBRI030600	GBRI030601	GFUI009553	GMOY009783	GPAI017739	GPPI011034	MDOA012386	SCAU009103	FBgn0036317	LLOJ000560	AAEL010200	AGAP011541
Group_792	1	1	1	1	1	1	1	1	1	1	1	1	1	1	1	1	1	1	0	0	1	1	1	1	GAUT003519	GBRI030583	GFUI009568	GMOY000120	GPAI017735	GPPI011037	MDOA007253	SCAU007626	FBgn0036336	AAEL011969	AGAP001310
Group_793	1	1	1	1	1	1	1	1	1	1	1	1	1	1	1	1	1	1	1	1	1	1	1	1	GAUT003520	GBRI030602	GFUI009555	GMOY009780	GPAI017737	GPPI011040	MDOA012744	SCAU006241	FBgn0036319	LLOJ006278	AAEL002614	AGAP011796
Group_794	1	1	1	1	1	1	1	1	1	1	1	1	1	1	1	1	1	1	1	1	1	1	1	1	GAUT003521	GBRI030598	GFUI009554	GMOY009782	GPAI017736	GPPI011039	MDOA004191	SCAU008681	FBgn0036318	LLOJ006277	AAEL002597	AGAP011797
Group_795	9	1	9	1	11	1	11	1	11	1	9	1	14	1	14	1	19	1	19	1	36	1	29	1	GAUT003523	GAUT010295	GAUT013851	GAUT018768	GAUT018771	GAUT021665	GAUT029099	GAUT043837	GAUT043838	GBRI000438	GBRI002203	GBRI018004	GBRI019178	GBRI021259	GBRI022177	GBRI030588	GBRI043231	GBRI043232	GFUI009571	GFUI012371	GFUI013874	GFUI013875	GFUI016030	GFUI016031	GFUI016860
Group_796	1	1	1	1	1	1	1	1	1	1	1	1	1	1	1	1	1	1	2	1	2	1	1	1	GAUT003527	GBRI030587	GFUI009581	GMOY004288	GPAI017726	GPPI045237	MDOA001657	SCAU013497	FBgn0011771	LLOJ000345	LLOJ000347	AAEL009677	AAEL012159	AGAP004946
Group_797	1	1	1	1	1	1	1	1	1	1	1	1	1	1	1	1	1	1	1	1	1	1	1	1	GAUT003529	GBRI030585	GFUI009586	GMOY004287	GPAI017733	GPPI045239	MDOA001256	SCAU010481	FBgn0036133	LLOJ000476	AAEL001250	AGAP004945
Group_798	7	1	4	1	9	1	5	1	5	1	8	1	4	1	4	1	4	1	3	1	5	1	4	1	GAUT003530	GAUT007532	GAUT024432	GAUT025664	GAUT039540	GAUT039626	GAUT044096	GBRI009514	GBRI027584	GBRI030582	GBRI041856	GFUI000504	GFUI003322	GFUI003795	GFUI009567	GFUI011435	GFUI018142	GFUI023898	GFUI025284	GFUI034975	GMOY000007	GMOY001246	GMOY004289	GMOY009396	GMOY010452
Group_799	12	1	11	1	10	1	10	1	9	1	13	1	11	1	10	1	11	1	10	1	9	1	11	1	GAUT003531	GAUT006471	GAUT007231	GAUT008252	GAUT009231	GAUT010075	GAUT011234	GAUT025002	GAUT029867	GAUT045218	GAUT047120	GAUT047121	GBRI001646	GBRI005517	GBRI008075	GBRI009808	GBRI010466	GBRI013779	GBRI026798	GBRI028067	GBRI030584	GBRI040941	GBRI044133	GFUI003996	GFUI005273
Group_800	2	1	1	1	2	1	2	1	2	1	2	1	1	1	1	1	1	1	1	1	2	1	1	1	GAUT003532	GAUT003538	GBRI030569	GFUI009589	GFUI009590	GMOY004285	GMOY004406	GPAI017723	GPAI017724	GPPI045241	GPPI045242	MDOA006585	SCAU008841	FBgn0036391	LLOJ008389	AAEL001285	AAEL015416	AGAP004943
Group_801	1	1	1	1	1	1	1	1	1	1	1	1	1	1	1	1	1	1	0	0	1	1	0	0	GAUT003541	GBRI030555	GFUI009584	GMOY004408	GPAI017718	GPPI049185	MDOA006964	SCAU007627	FBgn0036397	AAEL001124
Group_802	9	1	8	1	8	1	7	1	7	1	9	1	11	1	10	1	9	1	6	1	10	1	11	1	GAUT003542	GAUT008936	GAUT026074	GAUT027425	GAUT031751	GAUT038973	GAUT047022	GAUT048978	GAUT049080	GBRI003189	GBRI005764	GBRI012821	GBRI021901	GBRI030557	GBRI040122	GBRI043397	GBRI043474	GFUI009376	GFUI009583	GFUI020875	GFUI020958	GFUI028646	GFUI037066	GFUI038239	GFUI039753
Group_803	1	1	1	1	1	1	1	1	1	1	1	1	1	1	1	1	1	1	2	1	1	1	1	1	GAUT003544	GBRI030554	GFUI009585	GMOY004409	GPAI017714	GPPI049190	MDOA010915	SCAU011117	FBgn0036239	LLOJ008446	LLOJ008654	AAEL009400	AGAP011413
Group_804	1	1	0	0	0	0	1	1	0	0	0	0	0	0	0	0	0	0	0	0	0	0	0	0	GAUT003547	GMOY004411
Group_805	1	1	0	0	0	0	0	0	1	1	0	0	0	0	0	0	0	0	0	0	0	0	0	0	GAUT003551	GPAI017698
Group_806	1	1	0	0	1	1	0	0	1	1	1	1	0	0	0	0	0	0	0	0	0	0	0	0	GAUT003555	GFUI047075	GPAI017692	GPPI035544
Group_807	1	1	1	1	1	1	0	0	1	1	1	1	0	0	0	0	0	0	0	0	0	0	0	0	GAUT003556	GBRI030559	GFUI047074	GPAI017705	GPPI049189
Group_808	6	1	8	1	7	1	6	1	6	1	6	1	5	1	6	1	5	1	4	1	5	1	5	1	GAUT003557	GAUT009891	GAUT009892	GAUT020579	GAUT044196	GAUT046147	GBRI014122	GBRI029121	GBRI029188	GBRI029189	GBRI030537	GBRI035787	GBRI035791	GBRI035792	GFUI014494	GFUI014503	GFUI014510	GFUI025607	GFUI038887	GFUI039658	GFUI041764	GMOY003361	GMOY004414	GMOY005509	GMOY005749
Group_809	3	1	1	1	3	1	3	1	3	1	2	1	1	1	1	1	1	1	1	1	1	1	1	1	GAUT003568	GAUT007429	GAUT039773	GBRI030525	GFUI000423	GFUI025616	GFUI034960	GMOY005933	GMOY008159	GMOY008160	GPAI000651	GPAI000746	GPAI017682	GPPI035546	GPPI046769	MDOA000285	SCAU008752	FBgn0036892	LLOJ008442	AAEL006474	AGAP010451
Group_810	10	1	9	1	8	1	10	1	9	1	8	1	8	1	8	1	8	1	9	1	10	1	7	1	GAUT003569	GAUT006488	GAUT007110	GAUT010050	GAUT028766	GAUT039876	GAUT042720	GAUT042724	GAUT045664	GAUT051764	GBRI003992	GBRI009791	GBRI019428	GBRI021201	GBRI026825	GBRI030513	GBRI031107	GBRI036913	GBRI044844	GFUI002205	GFUI003837	GFUI009308	GFUI010890	GFUI024474	GFUI025617
Group_811	3	1	3	1	5	1	3	1	3	1	3	1	3	1	3	1	3	1	3	1	3	1	3	1	GAUT003570	GAUT045443	GAUT048012	GBRI007820	GBRI030514	GBRI030851	GFUI010263	GFUI014677	GFUI016542	GFUI025619	GFUI053026	GMOY001833	GMOY005927	GMOY010517	GPAI015523	GPAI017684	GPAI040758	GPPI002735	GPPI020344	GPPI035536	MDOA003691	MDOA010262	MDOA011824	SCAU002692	SCAU008313
Group_812	19	1	20	1	20	1	20	1	17	1	21	1	22	1	22	1	22	1	14	1	31	1	24	1	GAUT003571	GAUT003768	GAUT003769	GAUT006972	GAUT007359	GAUT007360	GAUT008101	GAUT011097	GAUT011100	GAUT011178	GAUT020639	GAUT020658	GAUT021147	GAUT024792	GAUT031430	GAUT033733	GAUT034690	GAUT035507	GAUT049505	GBRI003947	GBRI003949	GBRI005399	GBRI008138	GBRI009084	GBRI015275
Group_813	1	1	1	1	1	1	1	1	1	1	1	1	1	1	1	1	2	1	2	1	1	1	1	1	GAUT003572	GBRI030523	GFUI025624	GMOY005929	GPAI017679	GPPI035531	MDOA010724	SCAU008411	FBgn0010417	FBgn0014342	LLOJ000963	LLOJ002299	AAEL006988	AGAP004254
Group_814	1	1	1	1	1	1	1	1	0	0	1	1	1	1	1	1	1	1	0	0	0	0	0	0	GAUT003573	GBRI030524	GFUI025625	GMOY005930	GPPI035530	MDOA003132	SCAU014829	FBgn0036890
Group_815	3	1	4	1	3	1	2	1	2	1	2	1	4	1	3	1	3	1	2	1	5	1	3	1	GAUT003574	GAUT006456	GAUT010134	GBRI006565	GBRI009842	GBRI026778	GBRI026779	GFUI025622	GFUI046429	GFUI050285	GMOY005926	GMOY009057	GPAI017667	GPAI039218	GPPI035527	GPPI038268	MDOA002773	MDOA011454	MDOA012397	MDOA016663	SCAU009209	SCAU014362	SCAU016247	FBgn0003462	FBgn0033631
Group_816	8	1	7	1	9	1	6	1	8	1	9	1	12	1	8	1	8	1	11	1	10	1	9	1	GAUT003575	GAUT015237	GAUT015264	GAUT020077	GAUT025398	GAUT030208	GAUT030213	GAUT033342	GBRI001200	GBRI002383	GBRI002400	GBRI003980	GBRI006296	GBRI030522	GBRI035986	GFUI003822	GFUI009970	GFUI009977	GFUI023222	GFUI025621	GFUI038608	GFUI038610	GFUI041198	GFUI046181	GMOY001160
Group_817	1	1	0	0	1	1	0	0	1	1	2	1	0	0	0	0	0	0	0	0	0	0	0	0	GAUT003579	GFUI041204	GPAI023180	GPPI021613	GPPI035548
Group_818	1	1	0	0	0	0	0	0	0	0	1	1	0	0	0	0	0	0	0	0	0	0	0	0	GAUT003584	GPPI035532
Group_819	1	1	1	1	1	1	1	1	1	1	1	1	1	1	1	1	1	1	1	1	1	1	1	1	GAUT003587	GBRI006567	GFUI025636	GMOY005925	GPAI017671	GPPI035534	MDOA011144	SCAU001615	FBgn0264561	LLOJ005548	AAEL006917	AGAP001320
Group_820	1	1	4	1	1	1	1	1	1	1	1	1	1	1	1	1	2	1	1	1	1	1	1	1	GAUT003588	GBRI006568	GBRI034332	GBRI035329	GBRI038880	GFUI025638	GMOY005923	GPAI017672	GPPI035535	MDOA005765	SCAU015380	FBgn0028847	FBgn0036546	LLOJ004727	AAEL008184	AGAP001882
Group_821	6	1	2	1	4	1	2	1	5	1	5	1	2	1	2	1	2	1	2	1	3	1	2	1	GAUT003589	GAUT003595	GAUT007470	GAUT026075	GAUT039427	GAUT039583	GBRI031516	GBRI043475	GFUI000535	GFUI020876	GFUI025639	GFUI047798	GMOY005921	GMOY006478	GPAI000694	GPAI017673	GPAI029923	GPAI047352	GPAI047353	GPPI027918	GPPI043183	GPPI046371	GPPI050504	GPPI050505	MDOA006296
Group_822	1	1	1	1	1	1	0	0	1	1	1	1	1	1	1	1	1	1	1	1	1	1	1	1	GAUT003591	GBRI006564	GFUI025640	GPAI017666	GPPI035528	MDOA012218	SCAU012933	FBgn0036886	LLOJ009552	AAEL002322	AGAP007145
Group_823	3	1	3	1	4	1	5	1	4	1	4	1	5	1	6	1	5	1	4	1	11	1	11	1	GAUT003592	GAUT009690	GAUT012130	GBRI000562	GBRI006566	GBRI017850	GFUI006646	GFUI006647	GFUI006934	GFUI025641	GMOY004867	GMOY005924	GMOY008224	GMOY011247	GMOY011249	GPAI016371	GPAI017668	GPAI023336	GPAI023339	GPPI015082	GPPI035529	GPPI036298	GPPI036300	MDOA004196	MDOA007890
Group_824	1	1	1	1	1	1	1	1	1	1	1	1	1	1	1	1	1	1	1	1	2	1	1	1	GAUT003594	GBRI031517	GFUI025642	GMOY005919	GPAI017669	GPPI043180	MDOA007285	SCAU002942	FBgn0036028	LLOJ006009	AAEL004185	AAEL011172	AGAP004891
Group_825	1	1	1	1	1	1	1	1	2	1	1	1	1	1	1	1	2	1	0	0	1	1	1	1	GAUT003599	GBRI031524	GFUI025652	GMOY005922	GPAI017675	GPAI047354	GPPI043186	MDOA010737	SCAU000966	FBgn0030722	FBgn0036029	AAEL001801	AGAP008402
Group_826	2	1	1	1	1	1	1	1	3	1	1	1	0	0	1	1	1	1	1	1	1	1	1	1	GAUT003603	GAUT003605	GBRI031525	GFUI025637	GMOY012002	GPAI017657	GPAI017663	GPAI017664	GPPI043184	SCAU014307	FBgn0016081	LLOJ006010	AAEL004166	AGAP004892
Group_827	2	1	2	1	3	1	2	1	2	1	2	1	3	1	2	1	2	1	1	1	2	1	2	1	GAUT003612	GAUT015414	GBRI003761	GBRI031527	GFUI001648	GFUI025643	GFUI027056	GMOY005917	GMOY011680	GPAI017658	GPAI048197	GPPI001122	GPPI043177	MDOA000808	MDOA010087	MDOA016759	SCAU001122	SCAU003222	FBgn0029723	FBgn0053696	LLOJ006011	AAEL005745	AAEL018316	AGAP005001	AGAP005002
Group_828	1	1	0	0	1	1	0	0	0	0	2	1	0	0	0	0	0	0	0	0	0	0	0	0	GAUT003613	GFUI025654	GPPI000676	GPPI043182
Group_829	2	1	1	1	1	1	0	0	1	1	1	1	1	1	0	0	0	0	3	1	1	1	1	1	GAUT003615	GAUT003619	GBRI031530	GFUI027046	GPAI017656	GPPI043185	MDOA005770	LLOJ006012	LLOJ009659	LLOJ009660	AAEL004186	AGAP012775
Group_830	1	1	2	1	3	1	1	1	1	1	2	1	1	1	1	1	1	1	3	1	3	1	4	1	GAUT003618	GBRI031238	GBRI031241	GFUI027062	GFUI027063	GFUI027064	GMOY005914	GPAI017646	GPPI048417	GPPI050214	MDOA003766	SCAU000858	FBgn0036017	LLOJ002685	LLOJ003527	LLOJ003668	AAEL000967	AAEL005186	AAEL009530	AGAP000578	AGAP007628	AGAP012019	AGAP028580
Group_831	1	1	0	0	0	0	0	0	1	1	2	1	0	0	0	0	0	0	0	0	0	0	0	0	GAUT003621	GPAI017654	GPPI048414	GPPI050220
Group_832	1	1	0	0	0	0	0	0	0	0	1	1	0	0	0	0	0	0	0	0	0	0	0	0	GAUT003622	GPPI048416
Group_833	1	1	3	1	3	1	2	1	2	1	1	1	3	1	3	1	2	1	0	0	0	0	0	0	GAUT003629	GBRI031244	GBRI031534	GBRI031535	GFUI027049	GFUI027050	GFUI027054	GMOY012322	GMOY012323	GPAI017649	GPAI049077	GPPI043178	MDOA000385	MDOA003512	MDOA005821	SCAU005440	SCAU006770	SCAU010651	FBgn0035382	FBgn0036019
Group_834	2	1	2	1	1	1	1	1	2	1	1	1	3	1	1	1	1	1	0	0	1	1	1	1	GAUT003631	GAUT003647	GBRI031225	GBRI031226	GFUI027079	GMOY005911	GPAI017630	GPAI017631	GPPI050215	MDOA011865	MDOA015919	MDOA016459	SCAU012390	FBgn0261555	AAEL005206	AGAP007627
Group_835	1	1	0	0	0	0	0	0	1	1	1	1	0	0	0	0	0	0	0	0	0	0	0	0	GAUT003632	GPAI017635	GPPI050219
Group_836	5	1	7	1	5	1	2	1	4	1	5	1	1	1	1	1	2	1	0	0	0	0	0	0	GAUT003633	GAUT003634	GAUT003640	GAUT048490	GAUT048493	GBRI002078	GBRI002079	GBRI031249	GBRI031250	GBRI031251	GBRI033122	GBRI033123	GFUI027065	GFUI027067	GFUI027068	GFUI030674	GFUI030675	GMOY005913	GMOY010990	GPAI017633	GPAI017640	GPAI040196	GPAI040197	GPPI031780	GPPI031781
Group_837	1	1	0	0	1	1	0	0	0	0	1	1	0	0	0	0	0	0	0	0	0	0	0	0	GAUT003637	GFUI027069	GPPI050221
Group_838	1	1	0	0	1	1	0	0	0	0	1	1	0	0	0	0	0	0	0	0	0	0	0	0	GAUT003638	GFUI027081	GPPI050223
Group_839	1	1	0	0	0	0	0	0	1	1	0	0	0	0	0	0	0	0	0	0	0	0	0	0	GAUT003641	GPAI017641
Group_840	1	1	1	1	1	1	0	0	1	1	1	1	0	0	1	1	0	0	1	1	0	0	0	0	GAUT003648	GBRI031229	GFUI027090	GPAI017636	GPPI050218	SCAU001142	LLOJ002331
Group_841	1	1	0	0	0	0	0	0	1	1	1	1	0	0	0	0	0	0	0	0	0	0	0	0	GAUT003649	GPAI017637	GPPI050217
Group_842	1	1	1	1	1	1	1	1	1	1	1	1	1	1	1	1	1	1	1	1	1	1	2	1	GAUT003660	GBRI031193	GFUI027417	GMOY001201	GPAI017604	GPPI025379	MDOA000847	SCAU002725	FBgn0010408	LLOJ001895	AAEL001759	AGAP005061	AGAP012708
Group_843	1	1	0	0	0	0	0	0	1	1	1	1	0	0	0	0	0	0	0	0	0	0	0	0	GAUT003661	GPAI017606	GPPI025380
Group_844	1	1	0	0	0	0	0	0	1	1	0	0	0	0	0	0	0	0	0	0	0	0	0	0	GAUT003662	GPAI019574
Group_845	1	1	0	0	0	0	0	0	1	1	0	0	0	0	0	0	0	0	0	0	0	0	0	0	GAUT003668	GPAI017605
Group_846	14	1	13	1	15	1	13	1	15	1	14	1	8	1	9	1	11	1	7	1	15	1	11	1	GAUT003674	GAUT005001	GAUT013095	GAUT015736	GAUT017584	GAUT019172	GAUT019177	GAUT019178	GAUT019186	GAUT019218	GAUT024357	GAUT032358	GAUT032363	GAUT034536	GBRI004682	GBRI004690	GBRI005862	GBRI006179	GBRI006227	GBRI006236	GBRI006244	GBRI009055	GBRI015520	GBRI020983	GBRI024591
Group_847	1	1	1	1	1	1	1	1	1	1	1	1	1	1	1	1	1	1	1	1	1	1	1	1	GAUT003675	GBRI031191	GFUI027416	GMOY001199	GPAI017589	GPPI025378	MDOA003076	SCAU016140	FBgn0036169	LLOJ002458	AAEL010653	AGAP007285
Group_848	1	1	1	1	1	1	1	1	1	1	1	1	1	1	1	1	1	1	0	0	1	1	1	1	GAUT003676	GBRI031178	GFUI027400	GMOY000879	GPAI017591	GPPI025393	MDOA013260	SCAU012092	FBgn0035999	AAEL011367	AGAP000740
Group_849	8	1	8	1	9	1	8	1	8	1	8	1	10	1	9	1	10	1	8	1	8	1	8	1	GAUT003677	GAUT010029	GAUT027066	GAUT027081	GAUT028770	GAUT042200	GAUT044450	GAUT044451	GBRI004277	GBRI004278	GBRI008201	GBRI019411	GBRI023660	GBRI023665	GBRI031179	GBRI039692	GFUI011847	GFUI023663	GFUI027404	GFUI027472	GFUI036017	GFUI036027	GFUI040609	GFUI048633	GFUI048634
Group_850	3	1	2	1	2	1	2	1	5	1	2	1	2	1	2	1	2	1	2	1	3	1	2	1	GAUT003678	GAUT029257	GAUT039391	GBRI031175	GBRI034956	GFUI017644	GFUI027399	GMOY000878	GMOY003857	GPAI014824	GPAI014826	GPAI014836	GPAI017588	GPAI030189	GPPI025396	GPPI036175	MDOA004123	MDOA009976	SCAU002433	SCAU012207	FBgn0031321	FBgn0036000	LLOJ002370	LLOJ002371	AAEL010968
Group_851	1	1	1	1	0	0	1	1	1	1	1	1	0	0	0	0	1	1	0	0	1	1	1	1	GAUT003679	GBRI031192	GMOY000881	GPAI017599	GPPI025394	FBgn0052037	AAEL005624	AGAP001206
Group_852	6	1	4	1	3	1	7	1	5	1	4	1	5	1	4	1	4	1	5	1	4	1	4	1	GAUT003688	GAUT004631	GAUT015979	GAUT019644	GAUT023664	GAUT049580	GBRI000745	GBRI008397	GBRI027359	GBRI031177	GFUI027392	GFUI031980	GFUI043851	GMOY001025	GMOY001590	GMOY002198	GMOY002710	GMOY003290	GMOY006942	GMOY009363	GPAI007774	GPAI015294	GPAI017579	GPAI028955	GPAI036736
Group_853	3	1	0	0	2	1	2	1	2	1	3	1	2	1	1	1	1	1	0	0	0	0	0	0	GAUT003689	GAUT003695	GAUT003696	GFUI027403	GFUI027412	GMOY008142	GMOY008787	GPAI017580	GPAI017585	GPPI025407	GPPI025408	GPPI025409	MDOA007018	MDOA009145	SCAU015317	FBgn0266101
Group_854	1	1	1	1	1	1	1	1	1	1	1	1	1	1	1	1	1	1	1	1	1	1	1	1	GAUT003690	GBRI031176	GFUI027391	GMOY001027	GPAI017581	GPPI025405	MDOA002334	SCAU007197	FBgn0266724	LLOJ004940	AAEL008255	AGAP002528
Group_855	1	1	1	1	1	1	1	1	0	0	0	0	2	1	1	1	1	1	2	1	1	1	1	1	GAUT003691	GBRI031162	GFUI027393	GMOY001029	MDOA001568	MDOA002101	SCAU015552	FBgn0047038	LLOJ004759	LLOJ007572	AAEL004829	AGAP005621
Group_856	4	1	4	1	4	1	4	1	3	1	5	1	3	1	3	1	4	1	2	1	4	1	3	1	GAUT003692	GAUT010582	GAUT013806	GAUT014449	GBRI002161	GBRI012543	GBRI020405	GBRI031174	GFUI014894	GFUI027387	GFUI045239	GFUI047478	GMOY001024	GMOY006029	GMOY010582	GMOY011262	GPAI012704	GPAI017576	GPAI033533	GPPI020146	GPPI025411	GPPI028490	GPPI046717	GPPI047121	MDOA005497
Group_857	1	1	1	1	1	1	1	1	1	1	1	1	2	1	2	1	2	1	1	1	2	1	2	1	GAUT003693	GBRI031173	GFUI027388	GMOY001026	GPAI017577	GPPI025410	MDOA008956	MDOA014150	SCAU003629	SCAU010404	FBgn0033486	FBgn0036005	LLOJ009170	AAEL009755	AAEL013208	AGAP006203	AGAP010379
Group_858	2	1	1	1	2	1	2	1	3	1	2	1	2	1	2	1	2	1	1	1	3	1	4	1	GAUT003694	GAUT004882	GBRI018853	GFUI006488	GFUI027389	GMOY001028	GMOY004425	GPAI001595	GPAI017575	GPAI023463	GPPI025413	GPPI035087	MDOA011875	MDOA012279	SCAU000065	SCAU000381	FBgn0035147	FBgn0035848	LLOJ000744	AAEL006236	AAEL007018	AAEL007390	AGAP004268	AGAP008664	AGAP012261
Group_859	1	1	0	0	2	1	1	1	1	1	1	1	1	1	1	1	1	1	0	0	1	1	1	1	GAUT003703	GFUI019090	GFUI043536	GMOY002115	GPAI017568	GPPI025422	MDOA007456	SCAU003996	FBgn0011016	AAEL010032	AGAP005861
Group_860	1	1	1	1	1	1	1	1	1	1	1	1	1	1	1	1	1	1	2	1	0	0	1	1	GAUT003704	GBRI031163	GFUI027390	GMOY001030	GPAI017578	GPPI025412	MDOA003583	SCAU016569	FBgn0010762	LLOJ004757	LLOJ008445	AGAP005619
Group_861	1	1	1	1	1	1	1	1	1	1	1	1	1	1	1	1	1	1	1	1	2	1	1	1	GAUT003705	GBRI030203	GFUI043531	GMOY002116	GPAI017567	GPPI025426	MDOA009249	SCAU013474	FBgn0035148	LLOJ003187	AAEL004835	AAEL004858	AGAP005623
Group_862	3	1	4	1	3	1	3	1	3	1	2	1	1	1	1	1	1	1	1	1	1	1	1	1	GAUT003719	GAUT006706	GAUT043886	GBRI001949	GBRI008344	GBRI008930	GBRI016106	GFUI017962	GFUI045039	GFUI049057	GMOY004680	GMOY005854	GMOY008283	GPAI001944	GPAI016204	GPAI017560	GPPI018779	GPPI030692	MDOA001312	SCAU001860	FBgn0036136	LLOJ001479	AAEL009042	AGAP001307
Group_863	1	1	1	1	0	0	0	0	1	1	1	1	1	1	1	1	1	1	1	1	1	1	1	1	GAUT003720	GBRI016107	GPAI017558	GPPI005212	MDOA010401	SCAU000675	FBgn0036484	LLOJ008277	AAEL011781	AGAP002507
Group_864	1	1	0	0	1	1	1	1	1	1	1	1	1	1	1	1	1	1	1	1	1	1	1	1	GAUT003721	GFUI045017	GMOY008279	GPAI017554	GPPI005227	MDOA010028	SCAU014425	FBgn0035515	LLOJ005450	AAEL002107	AGAP003142
Group_865	1	1	1	1	2	1	1	1	1	1	1	1	1	1	1	1	1	1	0	0	1	1	1	1	GAUT003722	GBRI016108	GFUI040957	GFUI045035	GMOY008282	GPAI017553	GPPI005217	MDOA000363	SCAU002019	FBgn0036135	AAEL000210	AGAP010450
Group_866	1	1	3	1	2	1	1	1	1	1	2	1	1	1	1	1	1	1	2	1	1	1	0	0	GAUT003723	GBRI018912	GBRI024552	GBRI043729	GFUI040956	GFUI045033	GMOY008284	GPAI017552	GPPI005216	GPPI037129	MDOA002747	SCAU016417	FBgn0031607	LLOJ001053	LLOJ005216	AAEL011988
Group_867	4	1	4	1	4	1	4	1	4	1	4	1	3	1	3	1	4	1	6	1	3	1	2	1	GAUT003724	GAUT004305	GAUT016006	GAUT034392	GBRI016116	GBRI020008	GBRI027204	GBRI032974	GFUI015677	GFUI019496	GFUI032484	GFUI045020	GMOY006618	GMOY006747	GMOY008280	GMOY008824	GPAI011855	GPAI015209	GPAI017557	GPAI040084	GPPI003549	GPPI005225	GPPI009642	GPPI046512	MDOA003321
Group_868	1	1	1	1	1	1	1	1	1	1	1	1	1	1	1	1	1	1	1	1	1	1	1	1	GAUT003732	GBRI024008	GFUI045019	GMOY001788	GPAI017556	GPPI005226	MDOA004504	SCAU011190	FBgn0001257	LLOJ000735	AAEL002130	AGAP003141
Group_869	18	1	15	1	18	1	17	1	19	1	15	1	57	1	41	1	25	1	10	1	46	1	47	1	GAUT003733	GAUT003734	GAUT003737	GAUT003738	GAUT003744	GAUT012088	GAUT012090	GAUT013070	GAUT013082	GAUT028898	GAUT042091	GAUT042102	GAUT042103	GAUT042107	GAUT044615	GAUT044616	GAUT044619	GAUT044620	GBRI005999	GBRI006003	GBRI006004	GBRI006894	GBRI006905	GBRI014986	GBRI014988
Group_870	5	1	5	1	5	1	5	1	5	1	7	1	6	1	5	1	5	1	7	1	7	1	8	1	GAUT003735	GAUT005093	GAUT016905	GAUT022547	GAUT034542	GBRI003322	GBRI009051	GBRI023485	GBRI024016	GBRI041622	GFUI020819	GFUI026057	GFUI027163	GFUI044134	GFUI045021	GMOY001789	GMOY002900	GMOY006934	GMOY006967	GMOY010447	GPAI012989	GPAI017530	GPAI033031	GPAI037320	GPAI047489
Group_871	1	1	0	0	1	1	0	0	1	1	1	1	0	0	0	0	0	0	0	0	0	0	0	0	GAUT003745	GFUI045018	GPAI017533	GPPI005247
Group_872	3	1	3	1	3	1	3	1	3	1	3	1	3	1	3	1	3	1	2	1	2	1	3	1	GAUT003753	GAUT003756	GAUT010345	GBRI019256	GBRI024023	GBRI024029	GFUI017763	GFUI044981	GFUI044999	GMOY002490	GMOY003065	GMOY003068	GPAI011360	GPAI017515	GPAI017517	GPPI005244	GPPI005264	GPPI026374	MDOA002858	MDOA012214	MDOA014507	SCAU005011	SCAU006358	SCAU012258	FBgn0003710
Group_873	1	1	1	1	2	1	2	1	1	1	2	1	2	1	2	1	2	1	2	1	1	1	1	1	GAUT003754	GBRI024022	GFUI044983	GFUI045009	GMOY003067	GMOY003069	GPAI017518	GPPI000730	GPPI005263	MDOA002666	MDOA007292	SCAU003626	SCAU014294	FBgn0035504	FBgn0040697	LLOJ009577	LLOJ009579	AAEL002131	AGAP002819
Group_874	1	1	1	1	1	1	0	0	1	1	1	1	1	1	1	1	1	1	0	0	0	0	0	0	GAUT003755	GBRI024010	GFUI045010	GPAI017543	GPPI005241	MDOA008889	SCAU003211	FBgn0035508
Group_875	1	1	1	1	1	1	1	1	1	1	1	1	1	1	1	1	1	1	1	1	1	1	1	1	GAUT003757	GBRI024024	GFUI044980	GMOY003070	GPAI017516	GPPI005265	MDOA000275	SCAU015884	FBgn0261274	LLOJ009575	AAEL002102	AGAP002816
Group_876	3	1	1	1	1	1	1	1	2	1	1	1	0	0	0	0	0	0	1	1	1	1	1	1	GAUT003758	GAUT003759	GAUT003760	GBRI024015	GFUI044998	GMOY003064	GPAI017528	GPAI017531	GPPI005246	LLOJ009583	AAEL002122	AGAP003395
Group_877	1	1	1	1	0	0	0	0	1	1	1	1	0	0	0	0	0	0	1	1	1	1	1	1	GAUT003761	GBRI024017	GPAI017535	GPPI005248	LLOJ006526	AAEL002095	AGAP003386
Group_878	1	1	0	0	0	0	1	1	0	0	0	0	0	0	0	0	0	0	0	0	0	0	0	0	GAUT003762	GMOY003066
Group_879	1	1	1	1	1	1	1	1	1	1	2	1	1	1	1	1	1	1	1	1	1	1	1	1	GAUT003770	GBRI024039	GFUI044984	GMOY001712	GPAI017511	GPPI005269	GPPI051145	MDOA003999	SCAU009422	FBgn0259986	LLOJ001106	AAEL002112	AGAP002814
Group_880	1	1	0	0	0	0	0	0	1	1	1	1	0	0	0	0	0	0	0	0	0	0	0	0	GAUT003771	GPAI017513	GPPI005262
Group_881	1	1	0	0	0	0	0	0	0	0	1	1	0	0	0	0	0	0	0	0	0	0	0	0	GAUT003776	GPPI005266
Group_882	1	1	1	1	1	1	0	0	0	0	0	0	1	1	1	1	1	1	0	0	1	1	1	1	GAUT003783	GBRI020482	GFUI044967	MDOA009245	SCAU005201	FBgn0036519	AAEL011096	AGAP004468
Group_883	2	1	2	1	2	1	2	1	2	1	2	1	2	1	2	1	2	1	1	1	1	1	2	1	GAUT003784	GAUT044229	GBRI000595	GBRI020486	GFUI000216	GFUI044965	GMOY001710	GMOY004493	GPAI017505	GPAI047925	GPPI005285	GPPI031641	MDOA000571	MDOA007501	SCAU001939	SCAU010303	FBgn0034924	FBgn0036479	LLOJ004637	AAEL010138	AGAP008877	AGAP011679
Group_884	2	1	2	1	2	1	1	1	2	1	3	1	1	1	1	1	1	1	1	1	1	1	1	1	GAUT003785	GAUT003792	GBRI020485	GBRI029732	GFUI044966	GFUI044968	GMOY004794	GPAI017496	GPAI017506	GPPI005282	GPPI005286	GPPI050985	MDOA004707	SCAU013185	FBgn0036518	LLOJ004192	AAEL018248	AGAP011111
Group_885	1	1	0	0	1	1	1	1	1	1	1	1	1	1	1	1	1	1	1	1	1	1	1	1	GAUT003786	GFUI044973	GMOY001709	GPAI017507	GPPI005279	MDOA001159	SCAU013335	FBgn0036520	LLOJ004023	AAEL010353	AGAP012002
Group_886	1	1	0	0	1	1	0	0	2	1	1	1	0	0	0	0	0	0	0	0	0	0	0	0	GAUT003787	GFUI044952	GPAI017494	GPAI017508	GPPI005284
Group_887	1	1	1	1	1	1	1	1	2	1	1	1	1	1	1	1	1	1	0	0	2	1	1	1	GAUT003797	GBRI029728	GFUI044951	GMOY001091	GPAI003818	GPAI023115	GPPI005294	MDOA002783	SCAU014701	FBgn0086785	AAEL011556	AAEL013451	AGAP004755
Group_888	1	1	0	0	1	1	1	1	1	1	1	1	1	1	1	1	1	1	1	1	1	1	1	1	GAUT003798	GFUI044953	GMOY001093	GPAI017495	GPPI005295	MDOA013065	SCAU005071	FBgn0036377	LLOJ005183	AAEL009660	AGAP012031
Group_889	1	1	1	1	1	1	1	1	1	1	1	1	1	1	1	1	1	1	0	0	0	0	0	0	GAUT003800	GBRI029730	GFUI044949	GMOY001089	GPAI023117	GPPI000507	MDOA011074	SCAU013864	FBgn0036373
Group_890	1	1	1	1	1	1	1	1	1	1	1	1	1	1	1	1	1	1	1	1	1	1	1	1	GAUT003801	GBRI029729	GFUI044950	GMOY001090	GPAI023118	GPPI005297	MDOA007575	SCAU010471	FBgn0036374	LLOJ006583	AAEL000397	AGAP012403
Group_891	1	1	0	0	0	0	0	0	1	1	0	0	0	0	0	0	0	0	0	0	0	0	0	0	GAUT003806	GPAI023122
Group_892	2	1	2	1	5	1	2	1	2	1	5	1	2	1	2	1	2	1	2	1	2	1	2	1	GAUT003810	GAUT012733	GBRI025738	GBRI029960	GFUI017717	GFUI023672	GFUI028902	GFUI044931	GFUI045904	GMOY001278	GMOY004807	GPAI011390	GPAI023123	GPPI005302	GPPI023718	GPPI026417	GPPI036152	GPPI036645	MDOA002161	MDOA006285	SCAU001466	SCAU007642	FBgn0025865	FBgn0036372	LLOJ004952
Group_893	1	1	1	1	1	1	1	1	1	1	1	1	1	1	1	1	1	1	2	1	1	1	1	1	GAUT003811	GBRI025740	GFUI044932	GMOY001280	GPAI023132	GPPI000502	MDOA002565	SCAU001589	FBgn0086708	LLOJ000578	LLOJ001324	AAEL000883	AGAP011762
Group_894	1	1	0	0	0	0	0	0	0	0	1	1	0	0	0	0	0	0	0	0	0	0	0	0	GAUT003816	GPPI005304
Group_895	8	1	7	1	7	1	8	1	7	1	8	1	10	1	9	1	9	1	5	1	10	1	8	1	GAUT003825	GAUT011014	GAUT017700	GAUT018543	GAUT020855	GAUT026640	GAUT037335	GAUT042120	GBRI006104	GBRI006396	GBRI027750	GBRI034129	GBRI037901	GBRI041109	GBRI041480	GFUI000081	GFUI009798	GFUI013157	GFUI038955	GFUI044912	GFUI048402	GFUI049032	GMOY000322	GMOY000771	GMOY000984
Group_896	17	1	17	1	16	1	15	1	16	1	14	1	29	1	30	1	24	1	13	1	29	1	22	1	GAUT003826	GAUT006869	GAUT009434	GAUT011626	GAUT015352	GAUT017196	GAUT027234	GAUT027885	GAUT029665	GAUT030141	GAUT030142	GAUT038395	GAUT042967	GAUT042976	GAUT048553	GAUT048556	GAUT050531	GBRI000227	GBRI000230	GBRI000917	GBRI000920	GBRI001917	GBRI004741	GBRI006955	GBRI012306
Group_897	2	1	2	1	2	1	1	1	2	1	2	1	2	1	2	1	2	1	0	0	1	1	1	1	GAUT003827	GAUT003829	GBRI027753	GBRI027754	GFUI044892	GFUI044896	GMOY005824	GPAI023152	GPAI023153	GPPI005323	GPPI005324	MDOA005040	MDOA012472	SCAU003808	SCAU009259	FBgn0030359	FBgn0031042	AAEL007253	AGAP012275
Group_898	23	1	20	1	17	1	18	1	19	1	20	1	22	1	20	1	26	1	15	1	24	1	20	1	GAUT003828	GAUT005646	GAUT005647	GAUT005950	GAUT005964	GAUT007667	GAUT014912	GAUT019060	GAUT027647	GAUT027648	GAUT029775	GAUT036780	GAUT036812	GAUT039161	GAUT039850	GAUT039866	GAUT039868	GAUT040089	GAUT045555	GAUT045870	GAUT047409	GAUT050464	GAUT051619	GBRI000965	GBRI002212
Group_899	1	1	0	0	1	1	0	0	0	0	1	1	0	0	0	0	0	0	0	0	0	0	0	0	GAUT003835	GFUI044914	GPPI005319
Group_900	2	1	1	1	1	1	1	1	1	1	1	1	1	1	1	1	1	1	1	1	1	1	1	1	GAUT003840	GAUT003842	GBRI027749	GFUI044898	GMOY005825	GPAI023147	GPPI005316	MDOA005268	SCAU003850	FBgn0260965	LLOJ005373	AAEL007258	AGAP012274
Group_901	1	1	1	1	1	1	1	1	1	1	1	1	1	1	1	1	1	1	1	1	1	1	1	1	GAUT003841	GBRI034428	GFUI044899	GMOY005823	GPAI023148	GPPI005315	MDOA009343	SCAU012534	FBgn0052354	LLOJ005697	AAEL014520	AGAP005450
Group_902	5	1	2	1	3	1	2	1	2	1	2	1	3	1	2	1	2	1	1	1	3	1	2	1	GAUT003843	GAUT003936	GAUT014219	GAUT024899	GAUT038805	GBRI015845	GBRI039750	GFUI006221	GFUI034997	GFUI046813	GMOY003463	GMOY010405	GPAI021934	GPAI035807	GPPI024535	GPPI043962	MDOA006101	MDOA012929	MDOA013461	SCAU011687	SCAU013445	FBgn0031060	FBgn0036615	LLOJ001535	AAEL001931
Group_903	1	1	1	1	0	0	0	0	0	0	1	1	0	0	0	0	0	0	1	1	0	0	0	0	GAUT003844	GBRI031739	GPPI005313	LLOJ006904
Group_904	1	1	1	1	1	1	1	1	0	0	1	1	1	1	1	1	1	1	1	1	1	1	1	1	GAUT003846	GBRI005023	GFUI044893	GMOY002041	GPPI005321	MDOA010845	SCAU003476	FBgn0035719	LLOJ005852	AAEL001343	AGAP007316
Group_905	1	1	3	1	2	1	2	1	1	1	1	1	1	1	1	1	1	1	1	1	1	1	1	1	GAUT003847	GBRI000362	GBRI013305	GBRI034429	GFUI044894	GFUI044895	GMOY002039	GMOY005822	GPAI023151	GPPI005322	MDOA009804	SCAU011312	FBgn0266667	LLOJ008604	AAEL009832	AGAP006682
Group_906	3	1	3	1	3	1	2	1	3	1	3	1	3	1	3	1	3	1	4	1	3	1	3	1	GAUT003848	GAUT023303	GAUT040138	GBRI005022	GBRI015097	GBRI022437	GFUI007493	GFUI018373	GFUI044876	GMOY002042	GMOY010936	GPAI008980	GPAI023150	GPAI035735	GPPI019443	GPPI022573	GPPI047088	MDOA007229	MDOA013291	MDOA014035	SCAU002198	SCAU007893	SCAU012577	FBgn0005536	FBgn0034606
Group_907	1	1	0	0	0	0	0	0	1	1	1	1	0	0	0	0	0	0	0	0	0	0	0	0	GAUT003849	GPAI023155	GPPI005326
Group_908	1	1	2	1	1	1	1	1	3	1	1	1	1	1	1	1	1	1	1	1	2	1	1	1	GAUT003856	GBRI005021	GBRI035677	GFUI044882	GMOY002043	GPAI012523	GPAI023166	GPAI035629	GPPI047086	MDOA008501	SCAU009612	FBgn0259791	LLOJ008447	AAEL007045	AAEL012923	AGAP012375
Group_909	1	1	1	1	1	1	0	0	1	1	1	1	1	1	1	1	1	1	1	1	1	1	1	1	GAUT003858	GBRI005020	GFUI044879	GPAI023164	GPPI047085	MDOA014891	SCAU003608	FBgn0036838	LLOJ003609	AAEL000674	AGAP012408
Group_910	1	1	1	1	1	1	1	1	1	1	1	1	1	1	1	1	1	1	0	0	0	0	1	1	GAUT003860	GBRI012034	GFUI044877	GMOY002046	GPAI023165	GPPI047091	MDOA004889	SCAU011456	FBgn0052204	AGAP028130
Group_911	1	1	0	0	0	0	0	0	1	1	0	0	0	0	0	0	0	0	0	0	0	0	0	0	GAUT003861	GPAI023167
Group_912	1	1	1	1	0	0	0	0	0	0	1	1	1	1	1	1	0	0	0	0	0	0	0	0	GAUT003865	GBRI012041	GPPI047087	MDOA007034	SCAU013292
Group_913	1	1	0	0	1	1	0	0	1	1	1	1	0	0	0	0	0	0	0	0	0	0	0	0	GAUT003866	GFUI044884	GPAI023170	GPPI047089
Group_914	1	1	0	0	0	0	0	0	1	1	1	1	0	0	0	0	0	0	0	0	0	0	0	0	GAUT003868	GPAI023169	GPPI047092
Group_915	1	1	1	1	0	0	0	0	1	1	1	1	1	1	1	1	1	1	3	1	2	1	2	1	GAUT003872	GBRI012019	GPAI025298	GPPI020870	MDOA008932	SCAU004976	FBgn0036834	LLOJ009495	LLOJ009496	LLOJ009497	AAEL003884	AAEL003898	AGAP001974	AGAP013031
Group_916	4	1	3	1	3	1	4	1	3	1	3	1	3	1	3	1	3	1	2	1	5	1	3	1	GAUT003873	GAUT021289	GAUT025924	GAUT050606	GBRI011065	GBRI012018	GBRI026564	GFUI004283	GFUI020545	GFUI044847	GMOY005663	GMOY007676	GMOY007819	GMOY009930	GPAI025296	GPAI025536	GPAI027728	GPPI020868	GPPI028487	GPPI033185	MDOA004078	MDOA006742	MDOA015576	SCAU004910	SCAU011805
Group_917	11	1	6	1	12	1	9	1	11	1	9	1	7	1	7	1	7	1	4	1	5	1	5	1	GAUT003874	GAUT004837	GAUT007598	GAUT007602	GAUT026271	GAUT032803	GAUT034244	GAUT035912	GAUT039419	GAUT039565	GAUT051303	GBRI012964	GBRI017354	GBRI018972	GBRI023960	GBRI037265	GBRI037361	GFUI000547	GFUI000557	GFUI004237	GFUI006558	GFUI037690	GFUI039276	GFUI041283	GFUI044846
Group_918	5	1	5	1	7	1	7	1	5	1	5	1	6	1	7	1	7	1	3	1	14	1	7	1	GAUT003875	GAUT013397	GAUT019628	GAUT035430	GAUT038749	GBRI000712	GBRI002787	GBRI012020	GBRI012051	GBRI016181	GFUI004860	GFUI028023	GFUI029178	GFUI029179	GFUI029180	GFUI030819	GFUI031962	GMOY000804	GMOY002585	GMOY004518	GMOY007825	GMOY008188	GMOY008540	GMOY012048	GPAI007758
Group_919	1	1	1	1	1	1	1	1	1	1	1	1	1	1	1	1	1	1	0	0	1	1	1	1	GAUT003876	GBRI012013	GFUI044862	GMOY007822	GPAI025289	GPPI020862	MDOA007846	SCAU002830	FBgn0002945	AAEL014048	AGAP009925
Group_920	14	1	14	1	14	1	9	1	11	1	12	1	29	1	23	1	22	1	18	1	35	1	25	1	GAUT003877	GAUT035237	GAUT035252	GAUT035253	GAUT039273	GAUT039286	GAUT039894	GAUT041352	GAUT041419	GAUT042762	GAUT043816	GAUT043817	GAUT051131	GAUT051727	GBRI004153	GBRI004155	GBRI012015	GBRI013183	GBRI019170	GBRI022301	GBRI022302	GBRI022318	GBRI025109	GBRI025110	GBRI025114
Group_921	10	1	10	1	9	1	8	1	10	1	9	1	16	1	13	1	9	1	5	1	8	1	7	1	GAUT003878	GAUT012548	GAUT015085	GAUT015280	GAUT015281	GAUT015283	GAUT020408	GAUT023068	GAUT028521	GAUT050092	GBRI005440	GBRI011450	GBRI012014	GBRI025958	GBRI026624	GBRI033680	GBRI043141	GBRI044001	GBRI044002	GBRI044006	GFUI011622	GFUI013391	GFUI013396	GFUI013397	GFUI023273
Group_922	6	1	4	1	4	1	4	1	5	1	4	1	3	1	3	1	3	1	5	1	2	1	3	1	GAUT003879	GAUT008291	GAUT035564	GAUT045944	GAUT047766	GAUT047767	GBRI021453	GBRI023748	GBRI023754	GBRI035578	GFUI010515	GFUI020613	GFUI028752	GFUI044863	GMOY005464	GMOY005795	GMOY007824	GMOY008526	GPAI003988	GPAI021036	GPAI025290	GPAI032195	GPAI040692	GPPI020864	GPPI021785
Group_923	1	1	1	1	1	1	1	1	1	1	1	1	1	1	1	1	1	1	1	1	1	1	1	1	GAUT003884	GBRI012016	GFUI044850	GMOY007818	GPAI025291	GPPI020861	MDOA009816	SCAU013526	FBgn0036567	LLOJ008415	AAEL005227	AGAP003804
Group_924	1	1	1	1	1	1	0	0	1	1	1	1	0	0	0	0	0	0	1	1	1	1	1	1	GAUT003890	GBRI012004	GFUI044849	GPAI025280	GPPI020865	LLOJ006528	AAEL009620	AGAP005924
Group_925	1	1	1	1	1	1	1	1	1	1	1	1	1	1	1	1	1	1	0	0	1	1	1	1	GAUT003907	GBRI007439	GFUI044820	GMOY007815	GPAI025269	GPPI020838	MDOA012839	SCAU015616	FBgn0035379	AAEL001929	AGAP007177
Group_926	1	1	1	1	1	1	1	1	1	1	1	1	0	0	2	1	0	0	0	0	2	1	1	1	GAUT003908	GBRI007456	GFUI044802	GMOY007814	GPAI025251	GPPI020840	SCAU006081	SCAU015441	AAEL001925	AAEL015517	AGAP007178
Group_927	1	1	0	0	1	1	0	0	1	1	1	1	0	0	0	0	0	0	0	0	0	0	0	0	GAUT003909	GFUI044828	GPAI025257	GPPI020839
Group_928	1	1	0	0	0	0	0	0	1	1	1	1	0	0	0	0	0	0	0	0	0	0	0	0	GAUT003919	GPAI025243	GPPI020820
Group_929	1	1	0	0	1	1	0	0	0	0	1	1	0	0	0	0	0	0	0	0	0	0	0	0	GAUT003926	GFUI044803	GPPI020819
Group_930	4	1	4	1	5	1	1	1	4	1	5	1	6	1	3	1	3	1	1	1	5	1	2	1	GAUT003931	GAUT044831	GAUT044833	GAUT045775	GBRI005825	GBRI007298	GBRI007299	GBRI040573	GFUI006864	GFUI006882	GFUI011224	GFUI011225	GFUI044782	GMOY009494	GPAI013797	GPAI018168	GPAI018170	GPAI025221	GPPI000543	GPPI010297	GPPI032271	GPPI032273	GPPI040379	MDOA004391	MDOA006992
Group_931	1	1	1	1	1	1	0	0	1	1	2	1	1	1	1	1	1	1	1	1	1	1	1	1	GAUT003932	GBRI007426	GFUI044778	GPAI025220	GPPI010296	GPPI020806	MDOA007787	SCAU012567	FBgn0263392	LLOJ000201	AAEL001921	AGAP007180
Group_932	1	1	1	1	1	1	1	1	1	1	1	1	1	1	1	1	1	1	1	1	1	1	1	1	GAUT003933	GBRI005826	GFUI044779	GMOY007812	GPAI025222	GPPI010302	MDOA009675	SCAU006089	FBgn0035374	LLOJ006057	AAEL009217	AGAP006802
Group_933	1	1	1	1	1	1	1	1	0	0	1	1	1	1	1	1	1	1	0	0	1	1	1	1	GAUT003934	GBRI005828	GFUI044783	GMOY007811	GPPI010292	MDOA013563	SCAU005357	FBgn0035980	AAEL009225	AGAP006804
Group_934	1	1	2	1	1	1	1	1	1	1	1	1	1	1	1	1	1	1	1	1	1	1	1	1	GAUT003935	GBRI005829	GBRI009982	GFUI044780	GMOY007809	GPAI025219	GPPI010294	MDOA007632	SCAU000310	FBgn0035981	LLOJ009372	AAEL009606	AGAP005928
Group_935	8	1	8	1	9	1	9	1	8	1	8	1	15	1	12	1	10	1	7	1	22	1	8	1	GAUT003937	GAUT003939	GAUT003940	GAUT003947	GAUT003973	GAUT003974	GAUT008730	GAUT045102	GBRI005830	GBRI005833	GBRI005839	GBRI009199	GBRI014508	GBRI028276	GBRI030094	GBRI031830	GFUI007111	GFUI007118	GFUI009507	GFUI044781	GFUI044785	GFUI044786	GFUI044789	GFUI044790	GFUI052656
Group_936	1	1	1	1	1	1	1	1	1	1	1	1	1	1	1	1	1	1	0	0	1	1	1	1	GAUT003938	GBRI005827	GFUI044777	GMOY007803	GPAI025204	GPPI010293	MDOA013513	SCAU000983	FBgn0038928	AAEL001932	AGAP007173
Group_937	25	1	25	1	28	1	24	1	30	1	25	1	19	1	18	1	23	1	21	1	24	1	19	1	GAUT003941	GAUT004932	GAUT006257	GAUT009723	GAUT010781	GAUT013627	GAUT013672	GAUT014623	GAUT015124	GAUT015138	GAUT015589	GAUT017919	GAUT018601	GAUT018838	GAUT019916	GAUT025312	GAUT027266	GAUT031802	GAUT033927	GAUT039059	GAUT039231	GAUT042121	GAUT043304	GAUT044017	GAUT047050
Group_938	2	1	2	1	1	1	2	1	2	1	2	1	2	1	2	1	2	1	2	1	3	1	2	1	GAUT003942	GAUT025314	GBRI005822	GBRI023978	GFUI041103	GMOY001718	GMOY007808	GPAI023287	GPAI025217	GPPI010291	GPPI021700	MDOA007850	MDOA010327	SCAU001581	SCAU002249	FBgn0011769	FBgn0035529	LLOJ000733	LLOJ002271	AAEL006428	AAEL009228	AAEL014379	AGAP003212	AGAP006799
Group_939	14	1	9	1	17	1	13	1	15	1	16	1	13	1	13	1	14	1	6	1	17	1	15	1	GAUT003943	GAUT004967	GAUT004980	GAUT008899	GAUT013669	GAUT014673	GAUT023891	GAUT033552	GAUT044223	GAUT045355	GAUT047316	GAUT047346	GAUT047362	GAUT047388	GBRI002173	GBRI002196	GBRI005819	GBRI011105	GBRI012465	GBRI013888	GBRI034971	GBRI041282	GBRI045581	GFUI000210	GFUI000670
Group_940	2	1	3	1	2	1	2	1	3	1	1	1	2	1	3	1	7	1	3	1	2	1	2	1	GAUT003944	GAUT033789	GBRI009601	GBRI035507	GBRI035508	GFUI019026	GFUI044774	GMOY001621	GMOY007802	GPAI008218	GPAI020472	GPAI025203	GPPI010287	MDOA009592	MDOA013777	SCAU003674	SCAU008332	SCAU009887	FBgn0015218	FBgn0035709	FBgn0035823	FBgn0039622	FBgn0040368	FBgn0053100	FBgn0265089
Group_941	2	1	2	1	2	1	1	1	2	1	3	1	2	1	2	1	2	1	2	1	4	1	2	1	GAUT003945	GAUT047477	GBRI005820	GBRI014220	GFUI034126	GFUI044772	GMOY009669	GPAI005108	GPAI025202	GPPI008866	GPPI008868	GPPI010284	MDOA006938	MDOA013348	SCAU005853	SCAU015212	FBgn0035333	FBgn0035983	LLOJ003548	LLOJ008124	AAEL001933	AAEL009353	AAEL010167	AAEL014578	AGAP007174
Group_942	1	1	1	1	0	0	0	0	0	0	1	1	1	1	1	1	1	1	1	1	1	1	1	1	GAUT003946	GBRI005832	GPPI010288	MDOA012668	SCAU014902	FBgn0030625	LLOJ003297	AAEL010459	AGAP010680
Group_943	1	1	0	0	1	1	0	0	0	0	0	0	0	0	0	0	0	0	0	0	0	0	0	0	GAUT003975	GFUI044794
Group_944	3	1	0	0	0	0	1	1	7	1	0	0	0	0	0	0	0	0	0	0	0	0	0	0	GAUT003982	GAUT033639	GAUT036168	GMOY007716	GPAI007072	GPAI014819	GPAI020356	GPAI029082	GPAI029083	GPAI039347	GPAI047021
Group_945	5	1	0	0	5	1	0	0	0	0	5	1	0	0	0	0	0	0	0	0	0	0	0	0	GAUT003983	GAUT008085	GAUT013957	GAUT021232	GAUT039336	GFUI004400	GFUI021596	GFUI039107	GFUI039461	GFUI042659	GPPI023538	GPPI041711	GPPI043003	GPPI050051	GPPI050990
Group_946	1	1	0	0	1	1	0	0	0	0	0	0	0	0	0	0	0	0	0	0	0	0	0	0	GAUT003993	GFUI045296
Group_947	1	1	0	0	1	1	1	1	1	1	1	1	1	1	1	1	1	1	1	1	1	1	1	1	GAUT003997	GFUI045289	GMOY002357	GPAI043096	GPPI023566	MDOA008706	SCAU001493	FBgn0029955	LLOJ000852	AAEL009835	AGAP013230
Group_948	4	1	0	0	0	0	1	1	5	1	2	1	0	0	0	0	0	0	0	0	0	0	0	0	GAUT003998	GAUT018157	GAUT022095	GAUT038771	GMOY011195	GPAI009456	GPAI032636	GPAI033079	GPAI033535	GPAI043087	GPPI023580	GPPI039221
Group_949	1	1	0	0	0	0	0	0	1	1	1	1	0	0	0	0	0	0	0	0	0	0	0	0	GAUT004000	GPAI012146	GPPI023568
Group_950	1	1	0	0	0	0	0	0	1	1	0	0	0	0	0	0	0	0	0	0	0	0	0	0	GAUT004007	GPAI043090
Group_951	1	1	2	1	2	1	1	1	1	1	2	1	2	1	2	1	2	1	2	1	1	1	1	1	GAUT004013	GBRI012509	GBRI012517	GFUI035563	GFUI035575	GMOY002358	GPAI043081	GPPI045627	GPPI045631	MDOA001828	MDOA009334	SCAU005367	SCAU013276	FBgn0022942	FBgn0038887	LLOJ000849	LLOJ008976	AAEL009839	AGAP001195
Group_952	4	1	5	1	4	1	5	1	4	1	5	1	5	1	5	1	5	1	2	1	3	1	3	1	GAUT004014	GAUT025045	GAUT025086	GAUT025087	GBRI012507	GBRI013729	GBRI013748	GBRI013765	GBRI038586	GFUI035562	GFUI040928	GFUI052320	GFUI052347	GMOY002359	GMOY003232	GMOY007779	GMOY007780	GMOY007782	GPAI025125	GPAI025126	GPAI025141	GPAI043080	GPPI010155	GPPI010162	GPPI010174
Group_953	1	1	1	1	1	1	0	0	1	1	1	1	1	1	1	1	1	1	0	0	1	1	1	1	GAUT004015	GBRI012516	GFUI035576	GPAI043086	GPPI045629	MDOA014043	SCAU010375	FBgn0030395	AAEL009690	AGAP004735
Group_954	2	1	1	1	2	1	2	1	2	1	2	1	1	1	1	1	1	1	0	0	0	0	0	0	GAUT004025	GAUT007377	GBRI012498	GFUI006769	GFUI035550	GMOY006990	GMOY009405	GPAI043059	GPAI044362	GPPI019262	GPPI035618	MDOA011437	SCAU011362	FBgn0032354
Group_955	1	1	0	0	0	0	0	0	1	1	0	0	0	0	0	0	0	0	0	0	0	0	0	0	GAUT004026	GPAI043055
Group_956	1	1	0	0	0	0	0	0	1	1	0	0	0	0	0	0	0	0	0	0	0	0	0	0	GAUT004031	GPAI043082
Group_957	1	1	0	0	1	1	1	1	1	1	1	1	1	1	1	1	1	1	1	1	0	0	1	1	GAUT004034	GFUI046675	GMOY000547	GPAI043061	GPPI019260	MDOA005316	SCAU009809	FBgn0265523	LLOJ009043	AGAP004732
Group_958	1	1	1	1	1	1	1	1	1	1	1	1	0	0	0	0	0	0	1	1	0	0	1	1	GAUT004035	GBRI012504	GFUI046683	GMOY000310	GPAI043067	GPPI019261	LLOJ009044	AGAP004734
Group_959	2	1	1	1	1	1	2	1	2	1	2	1	1	1	1	1	2	1	1	1	1	1	2	1	GAUT004036	GAUT004049	GBRI015485	GFUI046676	GMOY000175	GMOY008583	GPAI043051	GPAI043060	GPPI019244	GPPI019259	MDOA007295	SCAU002493	FBgn0010198	FBgn0033555	LLOJ002231	AAEL009151	AGAP000541	AGAP009572
Group_960	1	1	1	1	1	1	1	1	1	1	1	1	1	1	1	1	1	1	0	0	0	0	1	1	GAUT004043	GBRI012497	GFUI046677	GMOY000309	GPAI043056	GPPI019254	MDOA008127	SCAU011506	FBgn0030417	AGAP004733
Group_961	1	1	0	0	0	0	0	0	1	1	0	0	0	0	0	0	0	0	0	0	0	0	0	0	GAUT004044	GPAI043063
Group_962	1	1	0	0	1	1	0	0	1	1	1	1	0	0	0	0	0	0	0	0	0	0	0	0	GAUT004071	GFUI042471	GPAI040928	GPPI000900
Group_963	1	1	0	0	0	0	0	0	1	1	1	1	0	0	0	0	0	0	0	0	0	0	0	0	GAUT004073	GPAI030679	GPPI041721
Group_964	8	1	5	1	7	1	5	1	6	1	5	1	7	1	5	1	5	1	3	1	4	1	4	1	GAUT004075	GAUT004076	GAUT004077	GAUT018561	GAUT033962	GAUT042452	GAUT045850	GAUT048875	GBRI002141	GBRI015483	GBRI027740	GBRI034507	GBRI042950	GFUI004401	GFUI004410	GFUI006085	GFUI025976	GFUI034774	GFUI042790	GFUI046046	GMOY000059	GMOY001478	GMOY003045	GMOY008041	GMOY011270
Group_965	1	1	0	0	2	1	0	0	0	0	0	0	0	0	0	0	0	0	0	0	0	0	0	0	GAUT004090	GFUI004399	GFUI021650
Group_966	1	1	0	0	1	1	0	0	0	0	1	1	0	0	0	0	0	0	0	0	0	0	0	0	GAUT004099	GFUI048091	GPPI046430
Group_967	1	1	0	0	1	1	0	0	0	0	1	1	0	0	1	1	0	0	0	0	0	0	0	0	GAUT004100	GFUI048099	GPPI046432	SCAU002770
Group_968	1	1	1	1	1	1	1	1	1	1	1	1	1	1	1	1	1	1	1	1	1	1	1	1	GAUT004103	GBRI003440	GFUI048065	GMOY000616	GPAI031967	GPPI034575	MDOA012997	SCAU003372	FBgn0023545	LLOJ007044	AAEL010465	AGAP004301
Group_969	4	1	4	1	5	1	4	1	5	1	5	1	6	1	5	1	4	1	5	1	5	1	4	1	GAUT004104	GAUT023987	GAUT037163	GAUT041202	GBRI003450	GBRI004291	GBRI024949	GBRI042608	GFUI013354	GFUI042301	GFUI042381	GFUI048083	GFUI048085	GMOY004619	GMOY005668	GMOY006979	GMOY010083	GPAI003420	GPAI013355	GPAI031952	GPAI031957	GPAI045203	GPPI004341	GPPI009816	GPPI018286
Group_970	2	1	2	1	2	1	1	1	2	1	2	1	1	1	1	1	1	1	0	0	0	0	0	0	GAUT004110	GAUT024318	GBRI003452	GBRI029042	GFUI008660	GFUI048084	GMOY007130	GPAI031962	GPAI044946	GPPI024085	GPPI046426	MDOA016878	SCAU013012	FBgn0033174
Group_971	4	1	1	1	5	1	3	1	4	1	4	1	10	1	12	1	3	1	0	0	0	0	0	0	GAUT004111	GAUT010030	GAUT020573	GAUT046874	GBRI003439	GFUI017206	GFUI023647	GFUI038905	GFUI038978	GFUI048062	GMOY000615	GMOY003774	GMOY005237	GPAI017904	GPAI031786	GPAI031969	GPAI039881	GPPI018844	GPPI029499	GPPI034578	GPPI036411	MDOA001588	MDOA003436	MDOA004441	MDOA007486
Group_972	19	1	19	1	18	1	20	1	19	1	20	1	18	1	20	1	17	1	16	1	17	1	19	1	GAUT004117	GAUT004881	GAUT011069	GAUT012220	GAUT012250	GAUT012299	GAUT014961	GAUT017030	GAUT018899	GAUT019304	GAUT022548	GAUT028086	GAUT028410	GAUT029841	GAUT034998	GAUT038263	GAUT045354	GAUT047094	GAUT051918	GBRI000988	GBRI003050	GBRI003438	GBRI008498	GBRI011104	GBRI018864
Group_973	1	1	1	1	1	1	0	0	1	1	0	0	0	0	0	0	0	0	0	0	0	0	0	0	GAUT004124	GBRI003441	GFUI048064	GPAI031974
Group_974	1	1	0	0	0	0	0	0	1	1	0	0	0	0	0	0	0	0	0	0	0	0	0	0	GAUT004126	GPAI031978
Group_975	1	1	0	0	0	0	0	0	0	0	1	1	0	0	0	0	0	0	0	0	0	0	0	0	GAUT004136	GPPI034597
Group_976	12	1	9	1	8	1	11	1	12	1	8	1	15	1	16	1	10	1	10	1	15	1	10	1	GAUT004139	GAUT012048	GAUT019461	GAUT019462	GAUT022456	GAUT034900	GAUT034908	GAUT034920	GAUT035880	GAUT035906	GAUT035925	GAUT042663	GBRI018992	GBRI018995	GBRI019350	GBRI019353	GBRI024638	GBRI030866	GBRI037443	GBRI039195	GBRI039197	GFUI002591	GFUI004805	GFUI004807	GFUI043916
Group_977	4	1	4	1	4	1	4	1	4	1	5	1	4	1	4	1	4	1	7	1	4	1	4	1	GAUT004141	GAUT006735	GAUT040518	GAUT045901	GBRI002578	GBRI030859	GBRI031395	GBRI042113	GFUI000758	GFUI023624	GFUI049039	GFUI050023	GMOY001738	GMOY004485	GMOY006395	GMOY006886	GPAI001886	GPAI018052	GPAI031988	GPAI032192	GPPI023763	GPPI023790	GPPI028690	GPPI046817	GPPI051466
Group_978	1	1	0	0	1	1	0	0	1	1	1	1	1	1	1	1	0	0	0	0	0	0	0	0	GAUT004144	GFUI050024	GPAI032004	GPPI034605	MDOA005145	SCAU014108
Group_979	3	1	0	0	2	1	0	0	1	1	3	1	0	0	0	0	0	0	0	0	0	0	0	0	GAUT004145	GAUT022390	GAUT038572	GFUI034471	GFUI047115	GPAI041152	GPPI005591	GPPI005619	GPPI027239
Group_980	1	1	0	0	1	1	0	0	1	1	1	1	1	1	1	1	0	0	0	0	0	0	0	0	GAUT004153	GFUI050012	GPAI032025	GPPI034615	MDOA009264	SCAU009500
Group_981	1	1	0	0	1	1	1	1	1	1	1	1	1	1	1	1	0	0	0	0	0	0	0	0	GAUT004155	GFUI050014	GMOY008898	GPAI032028	GPPI034614	MDOA004459	SCAU008679
Group_982	2	1	2	1	1	1	1	1	2	1	2	1	1	1	1	1	1	1	1	1	1	1	1	1	GAUT004157	GAUT027531	GBRI002596	GBRI002601	GFUI049996	GMOY008909	GPAI032011	GPAI032013	GPPI037328	GPPI037329	MDOA014994	SCAU013618	FBgn0028480	LLOJ007942	AAEL000191	AGAP028621
Group_983	1	1	1	1	1	1	0	0	1	1	1	1	0	0	0	0	0	0	0	0	0	0	0	0	GAUT004158	GBRI002599	GFUI050008	GPAI032010	GPPI037330
Group_984	1	1	0	0	1	1	0	0	0	0	1	1	0	0	0	0	0	0	0	0	0	0	0	0	GAUT004160	GFUI050009	GPPI037333
Group_985	1	1	0	0	1	1	0	0	1	1	1	1	0	0	0	0	0	0	0	0	0	0	0	0	GAUT004165	GFUI049998	GPAI032019	GPPI037319
Group_986	4	1	0	0	3	1	1	1	3	1	3	1	0	0	1	1	0	0	0	0	0	0	0	0	GAUT004166	GAUT027536	GAUT031518	GAUT038598	GFUI005448	GFUI005449	GFUI049999	GMOY008911	GPAI032020	GPAI038962	GPAI038965	GPPI029319	GPPI029320	GPPI037321	SCAU005467
Group_987	1	1	0	0	1	1	0	0	1	1	0	0	0	0	0	0	0	0	0	0	0	0	0	0	GAUT004167	GFUI050000	GPAI032021
Group_988	1	1	0	0	1	1	1	1	1	1	1	1	0	0	0	0	0	0	0	0	0	0	0	0	GAUT004168	GFUI049995	GMOY008910	GPAI032009	GPPI037318
Group_989	1	1	0	0	1	1	0	0	1	1	1	1	0	0	1	1	0	0	0	0	0	0	0	0	GAUT004169	GFUI050002	GPAI032022	GPPI037322	SCAU011732
Group_990	1	1	0	0	2	1	0	0	2	1	2	1	0	0	0	0	0	0	0	0	0	0	0	0	GAUT004170	GFUI050001	GFUI050003	GPAI032023	GPAI032024	GPPI037320	GPPI037323
Group_991	1	1	0	0	0	0	0	0	0	0	1	1	0	0	0	0	0	0	0	0	0	0	0	0	GAUT004175	GPPI049071
Group_992	5	1	2	1	4	1	2	1	2	1	5	1	1	1	1	1	1	1	0	0	1	1	1	1	GAUT004189	GAUT013560	GAUT029074	GAUT036515	GAUT039568	GBRI022825	GBRI041114	GFUI032019	GFUI038481	GFUI049212	GFUI049216	GMOY006695	GMOY011630	GPAI005750	GPAI020523	GPPI004305	GPPI043378	GPPI045367	GPPI049705	GPPI049707	MDOA014058	SCAU010323	FBgn0037369	AAEL000848	AGAP002600
Group_993	3	1	5	1	3	1	6	1	3	1	3	1	2	1	1	1	3	1	0	0	0	0	0	0	GAUT004201	GAUT031089	GAUT036035	GBRI021414	GBRI025426	GBRI027824	GBRI037303	GBRI038509	GFUI031275	GFUI036428	GFUI053199	GMOY002021	GMOY007711	GMOY008322	GMOY008687	GMOY009560	GMOY010683	GPAI004729	GPAI011208	GPAI029306	GPPI017096	GPPI032886	GPPI048034	MDOA012488	MDOA015013
Group_994	1	1	0	0	0	0	0	0	1	1	0	0	0	0	0	0	0	0	0	0	0	0	0	0	GAUT004210	GPAI011186
Group_995	1	1	0	0	0	0	0	0	1	1	0	0	0	0	0	0	0	0	0	0	0	0	0	0	GAUT004211	GPAI011185
Group_996	1	1	0	0	1	1	0	0	0	0	1	1	0	0	0	0	0	0	0	0	0	0	0	0	GAUT004218	GFUI031265	GPPI017094
Group_997	1	1	0	0	0	0	0	0	0	0	1	1	0	0	0	0	0	0	0	0	0	0	0	0	GAUT004219	GPPI017101
Group_998	1	1	0	0	0	0	0	0	1	1	0	0	0	0	0	0	0	0	0	0	0	0	0	0	GAUT004225	GPAI011184
Group_999	3	1	1	1	3	1	0	0	3	1	4	1	1	1	1	1	1	1	0	0	0	0	0	0	GAUT004229	GAUT008249	GAUT050967	GBRI005515	GFUI007280	GFUI008495	GFUI052201	GPAI011171	GPAI016187	GPAI040721	GPPI002638	GPPI017078	GPPI018387	GPPI018748	MDOA002474	SCAU015277	FBgn0034617
Group_1000	1	1	0	0	1	1	0	0	1	1	0	0	0	0	0	0	0	0	0	0	0	0	0	0	GAUT004232	GFUI008496	GPAI011172
Group_1001	1	1	0	0	0	0	0	0	0	0	1	1	0	0	0	0	0	0	0	0	0	0	0	0	GAUT004233	GPPI017079
Group_1002	1	1	0	0	0	0	0	0	0	0	1	1	0	0	0	0	0	0	0	0	0	0	0	0	GAUT004245	GPPI017065
Group_1003	4	1	1	1	1	1	0	0	3	1	1	1	1	1	1	1	1	1	0	0	1	1	1	1	GAUT004255	GAUT022686	GAUT033964	GAUT038524	GBRI043298	GFUI012287	GPAI020115	GPAI027063	GPAI035586	GPPI029192	MDOA002926	SCAU000223	FBgn0034744	AAEL010371	AGAP006229
Group_1004	1	1	0	0	0	0	0	0	0	0	1	1	0	0	0	0	0	0	0	0	0	0	0	0	GAUT004264	GPPI017045
Group_1005	1	1	0	0	0	0	0	0	1	1	0	0	0	0	0	0	0	0	0	0	0	0	0	0	GAUT004268	GPAI011124
Group_1006	2	1	2	1	2	1	1	1	2	1	2	1	2	1	2	1	2	1	0	0	0	0	0	0	GAUT004273	GAUT015472	GBRI029358	GBRI038581	GFUI001588	GFUI008438	GMOY009837	GPAI011109	GPAI048247	GPPI001057	GPPI017032	MDOA009659	MDOA014439	SCAU009720	SCAU009990	FBgn0028490	FBgn0040382
Group_1007	1	1	1	1	1	1	1	1	1	1	1	1	1	1	1	1	1	1	0	0	0	0	0	0	GAUT004274	GBRI038559	GFUI008439	GMOY002106	GPAI011107	GPPI017031	MDOA009602	SCAU003062	FBgn0051706
Group_1008	1	1	1	1	1	1	1	1	1	1	1	1	1	1	2	1	1	1	0	0	1	1	1	1	GAUT004275	GBRI018401	GFUI008437	GMOY005594	GPAI011108	GPPI017019	MDOA013955	SCAU010714	SCAU016293	FBgn0027780	AAEL012906	AGAP010071
Group_1009	1	1	0	0	1	1	0	0	0	0	0	0	0	0	0	0	0	0	0	0	0	0	0	0	GAUT004276	GFUI008420
Group_1010	1	1	1	1	1	1	1	1	1	1	1	1	1	1	1	1	1	1	1	1	0	0	0	0	GAUT004277	GBRI018393	GFUI008436	GMOY005595	GPAI011105	GPPI017028	MDOA014906	SCAU015762	FBgn0027490	LLOJ007603
Group_1011	1	1	2	1	1	1	1	1	1	1	1	1	2	1	2	1	1	1	3	1	2	1	2	1	GAUT004278	GBRI017037	GBRI018396	GFUI008418	GMOY005591	GPAI011089	GPPI017018	MDOA007449	MDOA014925	SCAU002334	SCAU011797	FBgn0029173	LLOJ002927	LLOJ006366	LLOJ009059	AAEL011903	AAEL012263	AGAP008429	AGAP009406
Group_1012	2	1	2	1	2	1	2	1	2	1	2	1	2	1	2	1	2	1	2	1	4	1	8	1	GAUT004279	GAUT045281	GBRI018397	GBRI044655	GFUI002432	GFUI008442	GMOY004563	GMOY005592	GPAI011112	GPAI014001	GPPI017016	GPPI047926	MDOA001489	MDOA002794	SCAU006728	SCAU015382	FBgn0026718	FBgn0030421	LLOJ001898	LLOJ002418	AAEL001000	AAEL011898	AAEL011901	AAEL011902	AGAP002021
Group_1013	2	1	0	0	0	0	0	0	0	0	1	1	0	0	0	0	0	0	0	0	0	0	0	0	GAUT004287	GAUT009959	GPPI017020
Group_1014	1	1	1	1	1	1	0	0	0	0	0	0	0	0	0	0	0	0	0	0	0	0	0	0	GAUT004289	GBRI038576	GFUI008443
Group_1015	1	1	0	0	1	1	1	1	1	1	1	1	3	1	1	1	1	1	2	1	1	1	1	1	GAUT004292	GFUI032467	GMOY003959	GPAI015200	GPPI009630	MDOA006221	MDOA009411	MDOA014330	SCAU014559	FBgn0015803	LLOJ004094	LLOJ005630	AAEL000719	AGAP007877
Group_1016	1	1	0	0	0	0	0	0	1	1	0	0	0	0	0	0	0	0	0	0	0	0	0	0	GAUT004296	GPAI015202
Group_1017	2	1	1	1	0	0	0	0	2	1	0	0	1	1	1	1	1	1	0	0	0	0	0	0	GAUT004301	GAUT017487	GBRI042394	GPAI015220	GPAI024802	MDOA015145	SCAU004970	FBgn0037030
Group_1018	1	1	1	1	1	1	1	1	1	1	1	1	4	1	4	1	4	1	0	0	2	1	2	1	GAUT004311	GBRI036522	GFUI032492	GMOY012239	GPAI015219	GPPI009646	MDOA000464	MDOA004405	MDOA013229	MDOA014353	SCAU000652	SCAU004531	SCAU011615	SCAU014325	FBgn0026394	FBgn0026396	FBgn0030298	FBgn0033422	AAEL005489	AAEL006345	AGAP002639	AGAP002640
Group_1019	1	1	0	0	1	1	0	0	1	1	0	0	0	0	0	0	0	0	0	0	0	0	0	0	GAUT004314	GFUI034531	GPAI015224
Group_1020	1	1	1	1	1	1	0	0	1	1	1	1	1	1	1	1	4	1	1	1	2	1	1	1	GAUT004320	GBRI036510	GFUI032483	GPAI015232	GPPI009645	MDOA001108	SCAU012569	FBgn0014033	FBgn0020376	FBgn0020377	FBgn0031547	LLOJ009957	AAEL006355	AAEL006361	AGAP011974
Group_1021	10	1	7	1	9	1	7	1	7	1	9	1	5	1	7	1	5	1	3	1	4	1	6	1	GAUT004321	GAUT004328	GAUT004388	GAUT028622	GAUT049728	GAUT049729	GAUT050822	GAUT050835	GAUT050836	GAUT050837	GBRI011613	GBRI011626	GBRI011654	GBRI032129	GBRI036537	GBRI036595	GBRI037732	GFUI030460	GFUI030461	GFUI030462	GFUI032507	GFUI032542	GFUI033088	GFUI033102	GFUI033103
Group_1022	1	1	0	0	0	0	0	0	0	0	1	1	0	0	0	0	0	0	0	0	0	0	0	0	GAUT004322	GPPI009643
Group_1023	4	1	2	1	4	1	1	1	5	1	4	1	0	0	0	0	0	0	1	1	1	1	0	0	GAUT004337	GAUT004341	GAUT004389	GAUT004390	GBRI036547	GBRI036597	GFUI032508	GFUI032510	GFUI032543	GFUI032546	GMOY001604	GPAI015249	GPAI015251	GPAI015252	GPAI021245	GPAI021250	GPPI009660	GPPI009661	GPPI009708	GPPI009709	LLOJ001731	AAEL003167
Group_1024	1	1	0	0	0	0	0	0	1	1	0	0	0	0	0	0	0	0	0	0	0	0	0	0	GAUT004340	GPAI015250
Group_1025	1	1	0	0	0	0	0	0	1	1	0	0	0	0	0	0	0	0	0	0	0	0	0	0	GAUT004359	GPAI015260
Group_1026	1	1	0	0	0	0	0	0	0	0	1	1	0	0	0	0	0	0	0	0	0	0	0	0	GAUT004370	GPPI009695
Group_1027	5	1	10	1	5	1	6	1	5	1	6	1	3	1	3	1	4	1	2	1	3	1	3	1	GAUT004374	GAUT028755	GAUT044968	GAUT050062	GAUT051233	GBRI004880	GBRI012254	GBRI016394	GBRI020571	GBRI020634	GBRI021737	GBRI022381	GBRI026515	GBRI032740	GBRI033709	GFUI024990	GFUI032523	GFUI039123	GFUI039484	GFUI051049	GMOY000905	GMOY003721	GMOY004833	GMOY004834	GMOY010005
Group_1028	1	1	0	0	0	0	0	0	1	1	0	0	0	0	0	0	0	0	0	0	0	0	0	0	GAUT004394	GPAI021259
Group_1029	1	1	0	0	0	0	0	0	1	1	0	0	0	0	0	0	0	0	0	0	0	0	0	0	GAUT004395	GPAI021256
Group_1030	1	1	0	0	0	0	0	0	1	1	0	0	0	0	0	0	0	0	0	0	0	0	0	0	GAUT004396	GPAI021264
Group_1031	1	1	0	0	0	0	0	0	0	0	1	1	0	0	0	0	0	0	0	0	0	0	0	0	GAUT004408	GPPI030793
Group_1032	2	1	0	0	0	0	0	0	0	0	0	0	0	0	0	0	0	0	0	0	0	0	0	0	GAUT004412	GAUT029728
Group_1033	1	1	0	0	2	1	1	1	0	0	2	1	1	1	1	1	1	1	1	1	1	1	1	1	GAUT004418	GFUI022022	GFUI043262	GMOY009188	GPPI040196	GPPI050427	MDOA012611	SCAU013582	FBgn0034299	LLOJ006095	AAEL001246	AGAP005260
Group_1034	1	1	0	0	1	1	1	1	1	1	1	1	1	1	1	1	1	1	1	1	1	1	1	1	GAUT004419	GFUI022021	GMOY009186	GPAI022392	GPPI030810	MDOA006680	SCAU004024	FBgn0031632	LLOJ004266	AAEL009818	AGAP012518
Group_1035	1	1	1	1	1	1	1	1	1	1	1	1	1	1	1	1	1	1	1	1	0	0	0	0	GAUT004420	GBRI038933	GFUI022008	GMOY009185	GPAI022401	GPPI030796	MDOA002064	SCAU002685	FBgn0032871	LLOJ004265
Group_1036	2	1	2	1	2	1	2	1	2	1	2	1	2	1	2	1	2	1	2	1	3	1	2	1	GAUT004421	GAUT041482	GBRI013811	GBRI038908	GFUI019970	GFUI022031	GMOY009189	GMOY010049	GPAI022403	GPAI023680	GPPI015980	GPPI030821	MDOA002218	MDOA014740	SCAU001539	SCAU007948	FBgn0031633	FBgn0037293	LLOJ004109	LLOJ004267	AAEL000605	AAEL013783	AAEL014396	AGAP009724	AGAP011767
Group_1037	1	1	0	0	0	0	1	1	0	0	0	0	0	0	0	0	0	0	0	0	0	0	0	0	GAUT004435	GMOY009187
Group_1038	2	1	1	1	1	1	1	1	1	1	1	1	0	0	1	1	1	1	0	0	0	0	0	0	GAUT004439	GAUT041456	GBRI038926	GFUI022019	GMOY009193	GPAI022400	GPPI030809	SCAU006839	FBgn0032401
Group_1039	2	1	2	1	2	1	2	1	3	1	2	1	2	1	2	1	2	1	1	1	2	1	2	1	GAUT004440	GAUT013262	GBRI015109	GBRI038927	GFUI007508	GFUI022023	GMOY003468	GMOY009192	GPAI022394	GPAI032347	GPAI036120	GPPI000396	GPPI022557	MDOA000547	MDOA014561	SCAU010873	SCAU015103	FBgn0032402	FBgn0036560	LLOJ008627	AAEL001241	AAEL010678	AGAP006088	AGAP007284
Group_1040	2	1	2	1	3	1	1	1	2	1	4	1	2	1	2	1	3	1	2	1	3	1	2	1	GAUT004441	GAUT047669	GBRI038911	GBRI043520	GFUI022020	GFUI042337	GFUI042523	GMOY005445	GPAI022398	GPAI043750	GPPI004385	GPPI029899	GPPI030811	GPPI049316	MDOA010072	MDOA011407	SCAU010621	SCAU012290	FBgn0032449	FBgn0037845	FBgn0037846	LLOJ003998	LLOJ010463	AAEL012085	AAEL013218
Group_1041	1	1	1	1	1	1	1	1	1	1	1	1	1	1	1	1	1	1	1	1	1	1	1	1	GAUT004442	GBRI038913	GFUI022027	GMOY009196	GPAI022393	GPPI030812	MDOA008275	SCAU003093	FBgn0032398	LLOJ008626	AAEL007891	AGAP009546
Group_1042	5	1	5	1	5	1	5	1	5	1	3	1	6	1	5	1	5	1	6	1	8	1	7	1	GAUT004443	GAUT014789	GAUT016430	GAUT028489	GAUT047583	GBRI009654	GBRI011192	GBRI031242	GBRI038912	GBRI039290	GFUI022025	GFUI023176	GFUI025803	GFUI040309	GFUI054193	GMOY007381	GMOY009190	GMOY009894	GMOY010388	GMOY012083	GPAI018568	GPAI022395	GPAI023842	GPAI035789	GPAI049080
Group_1043	2	1	3	1	2	1	2	1	2	1	3	1	2	1	2	1	2	1	4	1	2	1	2	1	GAUT004444	GAUT027356	GBRI007289	GBRI020662	GBRI038915	GFUI003209	GFUI022024	GMOY009200	GMOY010888	GPAI006180	GPAI022396	GPPI040378	GPPI042324	GPPI049317	MDOA002377	MDOA015449	SCAU000329	SCAU001743	FBgn0023388	FBgn0035060	LLOJ003802	LLOJ008502	LLOJ008503	LLOJ009823	AAEL001473
Group_1044	26	1	20	1	21	1	25	1	21	1	24	1	24	1	22	1	26	1	15	1	26	1	24	1	GAUT004445	GAUT006508	GAUT007442	GAUT011830	GAUT013051	GAUT013105	GAUT014101	GAUT015335	GAUT015353	GAUT018682	GAUT018769	GAUT024229	GAUT026274	GAUT026433	GAUT029977	GAUT037027	GAUT037580	GAUT039390	GAUT040134	GAUT043121	GAUT043316	GAUT043923	GAUT044811	GAUT045273	GAUT045533
Group_1045	1	1	0	0	1	1	1	1	1	1	2	1	1	1	1	1	1	1	1	1	1	1	1	1	GAUT004446	GFUI022028	GMOY009198	GPAI022399	GPPI030816	GPPI049319	MDOA010306	SCAU001899	FBgn0032447	LLOJ003027	AAEL005449	AGAP007832
Group_1046	1	1	1	1	2	1	1	1	1	1	2	1	1	1	1	1	1	1	0	0	1	1	0	0	GAUT004447	GBRI038916	GFUI022032	GFUI047970	GMOY009197	GPAI022402	GPPI019643	GPPI030822	MDOA014101	SCAU007611	FBgn0032446	AAEL017155
Group_1047	2	1	2	1	3	1	2	1	2	1	3	1	2	1	2	1	1	1	1	1	3	1	3	1	GAUT004448	GAUT027005	GBRI005076	GBRI038909	GFUI006619	GFUI022033	GFUI022034	GMOY000411	GMOY009199	GPAI022404	GPAI036300	GPPI030823	GPPI036323	GPPI049314	MDOA009265	MDOA014830	SCAU002081	SCAU016314	FBgn0028895	LLOJ000422	AAEL008493	AAEL008838	AAEL011887	AGAP007956	AGAP009120
Group_1048	1	1	0	0	1	1	0	0	0	0	0	0	0	0	0	0	0	0	0	0	0	0	0	0	GAUT004453	GFUI022042
Group_1049	3	1	0	0	3	1	1	1	3	1	3	1	2	1	2	1	1	1	0	0	0	0	0	0	GAUT004457	GAUT004496	GAUT015886	GFUI012045	GFUI022044	GFUI023455	GMOY003728	GPAI000486	GPAI009585	GPAI017387	GPPI003535	GPPI011795	GPPI049320	MDOA001176	MDOA008715	SCAU007348	SCAU008147	FBgn0003411
Group_1050	1	1	0	0	0	0	0	0	1	1	0	0	0	0	0	0	0	0	0	0	0	0	0	0	GAUT004462	GPAI000482
Group_1051	1	1	0	0	0	0	0	0	1	1	1	1	0	0	0	0	0	0	0	0	0	0	0	0	GAUT004497	GPAI017388	GPPI003515
Group_1052	1	1	0	0	0	0	0	0	0	0	1	1	0	0	0	0	0	0	0	0	0	0	0	0	GAUT004498	GPPI003514
Group_1053	4	1	3	1	4	1	3	1	3	1	3	1	6	1	3	1	3	1	3	1	4	1	3	1	GAUT004501	GAUT004799	GAUT020002	GAUT029659	GBRI001906	GBRI036062	GBRI038822	GFUI015517	GFUI017935	GFUI023442	GFUI045242	GMOY002264	GMOY006250	GMOY006753	GPAI003194	GPAI016224	GPAI017415	GPPI003500	GPPI041932	GPPI046716	MDOA001806	MDOA004482	MDOA005454	MDOA007849	MDOA008957
Group_1054	1	1	0	0	1	1	0	0	1	1	1	1	0	0	0	0	0	0	0	0	0	0	0	0	GAUT004511	GFUI023447	GPAI017429	GPPI050946
Group_1055	1	1	0	0	1	1	0	0	1	1	1	1	0	0	0	0	0	0	0	0	0	0	0	0	GAUT004512	GFUI023443	GPAI017402	GPPI050983
Group_1056	1	1	0	0	1	1	0	0	0	0	1	1	0	0	0	0	0	0	1	1	1	1	1	1	GAUT004524	GFUI017397	GPPI034318	LLOJ006729	AAEL001531	AGAP011555
Group_1057	1	1	1	1	1	1	0	0	0	0	0	0	0	0	0	0	0	0	1	1	0	0	0	0	GAUT004525	GBRI035249	GFUI017395	LLOJ004277
Group_1058	1	1	0	0	0	0	0	0	1	1	0	0	0	0	0	0	0	0	0	0	0	0	0	0	GAUT004535	GPAI003703
Group_1059	1	1	0	0	2	1	0	0	0	0	1	1	0	0	0	0	0	0	0	0	0	0	0	0	GAUT004536	GFUI023861	GFUI050339	GPPI018515
Group_1060	1	1	1	1	1	1	0	0	1	1	1	1	0	0	0	0	0	0	0	0	0	0	0	0	GAUT004557	GBRI035287	GFUI023849	GPAI015349	GPPI018500
Group_1061	1	1	0	0	1	1	0	0	1	1	1	1	0	0	0	0	0	0	0	0	0	0	0	0	GAUT004559	GFUI023850	GPAI015345	GPPI018502
Group_1062	1	1	0	0	1	1	1	1	1	1	1	1	0	0	0	0	0	0	0	0	0	0	0	0	GAUT004566	GFUI023844	GMOY009376	GPAI015338	GPPI018496
Group_1063	8	1	7	1	8	1	6	1	7	1	7	1	6	1	6	1	6	1	7	1	6	1	5	1	GAUT004577	GAUT011048	GAUT011050	GAUT015900	GAUT015903	GAUT015905	GAUT029657	GAUT047105	GBRI001930	GBRI019657	GBRI020470	GBRI027286	GBRI027291	GBRI035296	GBRI039820	GFUI000239	GFUI012027	GFUI012030	GFUI013132	GFUI013147	GFUI017943	GFUI017945	GFUI023843	GMOY001108	GMOY002100
Group_1064	4	1	5	1	5	1	3	1	3	1	6	1	9	1	11	1	5	1	5	1	8	1	4	1	GAUT004578	GAUT004585	GAUT023336	GAUT051876	GBRI020916	GBRI035317	GBRI035324	GBRI042342	GBRI042352	GFUI002658	GFUI018346	GFUI023825	GFUI023830	GFUI036238	GMOY004942	GMOY009374	GMOY010926	GPAI002661	GPAI015322	GPAI015324	GPPI018483	GPPI018485	GPPI019415	GPPI022925	GPPI047898
Group_1065	1	1	1	1	1	1	0	0	1	1	1	1	0	0	0	0	0	0	0	0	0	0	0	0	GAUT004586	GBRI035315	GFUI023831	GPAI015329	GPPI018486
Group_1066	1	1	1	1	1	1	1	1	1	1	1	1	1	1	1	1	1	1	2	1	1	1	1	1	GAUT004594	GBRI035314	GFUI023827	GMOY009373	GPAI015326	GPPI018487	MDOA005193	SCAU014039	FBgn0010226	LLOJ009036	LLOJ009037	AAEL011741	AGAP010404
Group_1067	1	1	1	1	2	1	1	1	1	1	1	1	1	1	1	1	1	1	1	1	2	1	1	1	GAUT004595	GBRI035327	GFUI023826	GFUI048892	GMOY009371	GPAI015308	GPPI018476	MDOA003889	SCAU015058	FBgn0034186	LLOJ009041	AAEL010607	AAEL011694	AGAP010426
Group_1068	1	1	1	1	3	1	1	1	1	1	1	1	1	1	1	1	1	1	0	0	0	0	1	1	GAUT004596	GBRI035330	GFUI023828	GFUI048891	GFUI048894	GMOY009370	GPAI015323	GPPI018472	MDOA007068	SCAU004955	FBgn0050460	AGAP028496
Group_1069	7	1	8	1	22	1	9	1	5	1	6	1	8	1	7	1	6	1	5	1	11	1	5	1	GAUT004597	GAUT004613	GAUT028461	GAUT030830	GAUT033213	GAUT041973	GAUT045715	GBRI004556	GBRI014831	GBRI018952	GBRI025889	GBRI028361	GBRI035316	GBRI035344	GBRI037036	GFUI000838	GFUI002138	GFUI003424	GFUI014227	GFUI021907	GFUI022436	GFUI023824	GFUI024521	GFUI024992	GFUI026034
Group_1070	2	1	1	1	2	1	1	1	1	1	1	1	1	1	1	1	1	1	0	0	2	1	1	1	GAUT004598	GAUT044725	GBRI002276	GFUI007581	GFUI048006	GMOY010665	GPAI000369	GPPI019676	MDOA001523	SCAU012089	FBgn0034307	AAEL008086	AAEL008095	AGAP010271
Group_1071	1	1	0	0	1	1	0	0	1	1	1	1	0	0	0	0	0	0	0	0	0	0	0	0	GAUT004599	GFUI048900	GPAI015313	GPPI018477
Group_1072	1	1	0	0	1	1	0	0	1	1	1	1	0	0	0	0	0	0	0	0	0	0	0	0	GAUT004600	GFUI023836	GPAI015315	GPPI018489
Group_1073	1	1	0	0	2	1	0	0	1	1	1	1	1	1	1	1	1	1	0	0	0	0	0	0	GAUT004603	GFUI023829	GFUI048895	GPAI015327	GPPI018470	MDOA015447	SCAU012307	FBgn0033888
Group_1074	1	1	0	0	0	0	0	0	0	0	1	1	0	0	0	0	0	0	0	0	0	0	0	0	GAUT004604	GPPI018474
Group_1075	1	1	1	1	1	1	0	0	1	1	1	1	1	1	1	1	1	1	1	1	1	1	1	1	GAUT004608	GBRI035358	GFUI027839	GPAI015300	GPPI018464	MDOA006353	SCAU016435	FBgn0021895	LLOJ006796	AAEL011101	AGAP010075
Group_1076	2	1	1	1	1	1	1	1	1	1	1	1	1	1	1	1	2	1	1	1	1	1	1	1	GAUT004609	GAUT021720	GBRI035342	GFUI027838	GMOY009367	GPAI015309	GPPI018463	MDOA004695	SCAU009352	FBgn0034914	FBgn0036221	LLOJ010510	AAEL000574	AGAP001613
Group_1077	1	1	1	1	2	1	1	1	1	1	2	1	1	1	1	1	1	1	1	1	1	1	1	1	GAUT004614	GBRI035331	GFUI048890	GFUI049921	GMOY001264	GPAI015306	GPPI018473	GPPI028262	MDOA011644	SCAU005318	FBgn0010591	LLOJ007097	AAEL003188	AGAP001724
Group_1078	1	1	2	1	1	1	1	1	4	1	2	1	1	1	1	1	1	1	1	1	1	1	1	1	GAUT004615	GBRI035345	GBRI035346	GFUI027835	GMOY009366	GPAI015295	GPAI015296	GPAI015297	GPAI015301	GPPI018461	GPPI018462	MDOA010039	SCAU000668	FBgn0263391	LLOJ006795	AAEL011105	AGAP004852
Group_1079	1	1	1	1	7	1	1	1	1	1	5	1	1	1	1	1	1	1	0	0	1	1	1	1	GAUT004621	GBRI021236	GFUI005657	GFUI018250	GFUI027803	GFUI027823	GFUI030818	GFUI033403	GFUI040763	GMOY009355	GPAI015280	GPPI002609	GPPI018450	GPPI027610	GPPI028208	GPPI034004	MDOA010132	SCAU001618	FBgn0033890	AAEL001399	AGAP007423
Group_1080	3	1	2	1	3	1	3	1	2	1	3	1	3	1	2	1	2	1	2	1	2	1	2	1	GAUT004622	GAUT011301	GAUT013347	GBRI035390	GBRI042506	GFUI015979	GFUI027822	GFUI046902	GMOY007497	GMOY009358	GMOY011297	GPAI015281	GPAI036072	GPPI007769	GPPI010449	GPPI018447	MDOA005386	MDOA009773	MDOA015311	SCAU004386	SCAU007175	FBgn0034442	FBgn0036211	LLOJ002612	LLOJ008788
Group_1081	2	1	2	1	2	1	2	1	2	1	3	1	3	1	2	1	2	1	2	1	2	1	2	1	GAUT004623	GAUT051695	GBRI000065	GBRI027363	GFUI027837	GFUI035720	GMOY007452	GMOY009362	GPAI015279	GPAI045084	GPPI018448	GPPI020378	GPPI020646	MDOA000130	MDOA007161	MDOA013470	SCAU000170	SCAU012230	FBgn0032771	FBgn0034454	LLOJ000944	LLOJ008791	AAEL004872	AAEL005465	AGAP003071
Group_1082	2	1	2	1	2	1	2	1	2	1	2	1	1	1	1	1	1	1	1	1	1	1	1	1	GAUT004624	GAUT044329	GBRI016318	GBRI021240	GFUI027800	GFUI034162	GMOY009351	GMOY009658	GPAI023593	GPAI027118	GPPI008823	GPPI035665	MDOA001505	SCAU009406	FBgn0024285	LLOJ006756	AAEL011568	AGAP002265
Group_1083	1	1	0	0	1	1	1	1	1	1	1	1	1	1	1	1	1	1	1	1	1	1	1	1	GAUT004625	GFUI027816	GMOY009361	GPAI015277	GPPI018444	MDOA003768	SCAU002737	FBgn0040732	LLOJ008785	AAEL005474	AGAP011317
Group_1084	4	1	3	1	3	1	6	1	3	1	3	1	1	1	1	1	2	1	1	1	2	1	1	1	GAUT004626	GAUT006926	GAUT007500	GAUT039567	GBRI000073	GBRI000076	GBRI016130	GFUI000791	GFUI027818	GFUI052553	GMOY006295	GMOY008634	GMOY008635	GMOY009218	GMOY009357	GMOY011897	GPAI000872	GPAI015275	GPAI042748	GPPI018443	GPPI022405	GPPI049917	MDOA012731	SCAU014044	FBgn0036222
Group_1085	6	1	4	1	8	1	3	1	5	1	12	1	4	1	5	1	4	1	3	1	4	1	4	1	GAUT004627	GAUT007535	GAUT014527	GAUT019733	GAUT021606	GAUT039563	GBRI002516	GBRI012165	GBRI021241	GBRI032546	GFUI000594	GFUI021233	GFUI026885	GFUI027819	GFUI031099	GFUI034372	GFUI044092	GFUI045964	GMOY009356	GMOY011975	GMOY012147	GPAI000830	GPAI007259	GPAI015276	GPAI022579
Group_1086	1	1	0	0	1	1	3	1	1	1	1	1	1	1	1	1	1	1	1	1	1	1	1	1	GAUT004628	GFUI027802	GMOY009352	GMOY009354	GMOY011585	GPAI027119	GPPI035664	MDOA002449	SCAU014719	FBgn0050122	LLOJ007658	AAEL011089	AGAP005305
Group_1087	1	1	1	1	4	1	1	1	1	1	4	1	1	1	1	1	1	1	1	1	2	1	1	1	GAUT004629	GBRI027358	GFUI017290	GFUI027834	GFUI035909	GFUI035910	GMOY009364	GPAI015292	GPPI018459	GPPI027307	GPPI027308	GPPI043311	MDOA011684	SCAU006413	FBgn0053138	LLOJ005533	AAEL010602	AAEL011686	AGAP010428
Group_1088	1	1	1	1	2	1	1	1	1	1	2	1	1	1	1	1	1	1	1	1	1	1	1	1	GAUT004630	GBRI021239	GFUI000384	GFUI027824	GMOY009349	GPAI027121	GPPI035661	GPPI046382	MDOA013102	SCAU016105	FBgn0003162	LLOJ006460	AAEL002261	AGAP006441
Group_1089	5	1	4	1	6	1	4	1	5	1	7	1	5	1	7	1	6	1	6	1	6	1	6	1	GAUT004632	GAUT004634	GAUT007196	GAUT039465	GAUT042454	GBRI003187	GBRI027361	GBRI035389	GBRI041367	GFUI015867	GFUI026018	GFUI027817	GFUI027827	GFUI037643	GFUI049924	GMOY002616	GMOY006961	GMOY009359	GMOY011659	GPAI006165	GPAI015278	GPAI015282	GPAI037915	GPAI037916	GPPI018441
Group_1090	1	1	0	0	0	0	0	0	0	0	0	0	1	1	0	0	1	1	0	0	0	0	0	0	GAUT004633	MDOA008819	FBgn0033802
Group_1091	1	1	1	1	1	1	1	1	1	1	1	1	1	1	1	1	2	1	1	1	1	1	1	1	GAUT004635	GBRI027367	GFUI027829	GMOY009360	GPAI015286	GPPI018452	MDOA014543	SCAU013882	FBgn0031157	FBgn0033716	LLOJ008787	AAEL005475	AGAP011316
Group_1092	3	1	2	1	3	1	2	1	3	1	3	1	2	1	2	1	5	1	0	0	0	0	1	1	GAUT004636	GAUT032709	GAUT032710	GBRI021243	GBRI041905	GFUI027826	GFUI032247	GFUI032248	GMOY009348	GMOY009413	GPAI027125	GPAI033112	GPAI033113	GPPI035666	GPPI044959	GPPI044960	MDOA000743	MDOA001918	SCAU000622	SCAU012103	FBgn0032176	FBgn0034844	FBgn0037985	FBgn0039812	FBgn0262002
Group_1093	2	1	1	1	1	1	1	1	1	1	0	0	2	1	1	1	2	1	0	0	1	1	0	0	GAUT004646	GAUT035058	GBRI040756	GFUI026561	GMOY010533	GPAI015298	MDOA011489	MDOA016587	SCAU013142	FBgn0003870	FBgn0028991	AAEL003947
Group_1094	1	1	0	0	1	1	1	1	0	0	0	0	0	0	0	0	0	0	0	0	0	0	0	0	GAUT004647	GFUI034165	GMOY009350
Group_1095	1	1	0	0	1	1	0	0	1	1	0	0	0	0	0	0	0	0	0	0	0	0	0	0	GAUT004648	GFUI027832	GPAI027133
Group_1096	1	1	0	0	0	0	0	0	0	0	1	1	0	0	0	0	0	0	0	0	0	0	0	0	GAUT004649	GPPI018453
Group_1097	1	1	1	1	1	1	1	1	1	1	1	1	1	1	1	1	1	1	1	1	0	0	1	1	GAUT004653	GBRI005499	GFUI019864	GMOY001169	GPAI007677	GPPI026449	MDOA009753	SCAU004832	FBgn0035522	LLOJ001876	AGAP009008
Group_1098	1	1	1	1	0	0	0	0	1	1	1	1	0	0	0	0	0	0	0	0	0	0	0	0	GAUT004657	GBRI005506	GPAI007679	GPPI026450
Group_1099	1	1	1	1	0	0	0	0	0	0	0	0	0	0	0	0	0	0	0	0	0	0	0	0	GAUT004658	GBRI005508
Group_1100	2	1	0	0	0	0	0	0	0	0	0	0	0	0	0	0	0	0	0	0	0	0	0	0	GAUT004659	GAUT026780
Group_1101	1	1	0	0	1	1	1	1	1	1	1	1	0	0	0	0	0	0	0	0	0	0	0	0	GAUT004667	GFUI025469	GMOY006576	GPAI007662	GPPI026459
Group_1102	1	1	0	0	0	0	0	0	1	1	1	1	0	0	0	0	0	0	0	0	0	0	0	0	GAUT004668	GPAI007668	GPPI026460
Group_1103	1	1	1	1	1	1	1	1	0	0	1	1	1	1	1	1	2	1	1	1	1	1	1	1	GAUT004696	GBRI038432	GFUI020768	GMOY005723	GPPI026494	MDOA006505	SCAU000997	FBgn0010422	FBgn0030663	LLOJ004710	AAEL001496	AGAP009035
Group_1104	1	1	1	1	1	1	1	1	1	1	1	1	1	1	1	1	1	1	1	1	1	1	1	1	GAUT004697	GBRI038436	GFUI020770	GMOY005722	GPAI007630	GPPI026505	MDOA012341	SCAU007370	FBgn0021856	LLOJ004712	AAEL010141	AGAP008876
Group_1105	1	1	0	0	0	0	0	0	0	0	1	1	0	0	0	0	0	0	0	0	0	0	0	0	GAUT004698	GPPI026509
Group_1106	1	1	1	1	0	0	0	0	0	0	1	1	0	0	0	0	0	0	0	0	0	0	0	0	GAUT004699	GBRI038439	GPPI026496
Group_1107	10	1	8	1	7	1	6	1	6	1	8	1	6	1	7	1	6	1	5	1	7	1	5	1	GAUT004701	GAUT004702	GAUT004703	GAUT022321	GAUT024176	GAUT024190	GAUT027065	GAUT029634	GAUT038812	GAUT039650	GBRI015689	GBRI019565	GBRI028755	GBRI038438	GBRI038443	GBRI038447	GBRI039703	GBRI041395	GFUI010734	GFUI025449	GFUI025450	GFUI029076	GFUI029143	GFUI033387	GFUI045846
Group_1108	19	1	16	1	18	1	15	1	16	1	22	1	15	1	16	1	14	1	14	1	16	1	15	1	GAUT004705	GAUT009945	GAUT014102	GAUT015170	GAUT018782	GAUT021160	GAUT025322	GAUT027201	GAUT027216	GAUT033089	GAUT034930	GAUT034931	GAUT036589	GAUT037009	GAUT037011	GAUT037013	GAUT044787	GAUT048431	GAUT048471	GBRI003239	GBRI005140	GBRI008143	GBRI018402	GBRI023990	GBRI024761
Group_1109	6	1	6	1	6	1	6	1	5	1	6	1	6	1	6	1	6	1	8	1	9	1	6	1	GAUT004706	GAUT015802	GAUT017961	GAUT022582	GAUT023451	GAUT035529	GBRI006924	GBRI015263	GBRI021664	GBRI034012	GBRI035741	GBRI038454	GFUI018878	GFUI020780	GFUI023315	GFUI034343	GFUI044333	GFUI051705	GMOY005308	GMOY006154	GMOY006726	GMOY006871	GMOY007432	GMOY010121	GPAI012830
Group_1110	1	1	1	1	4	1	1	1	1	1	2	1	1	1	1	1	1	1	2	1	1	1	1	1	GAUT004707	GBRI038435	GFUI006400	GFUI020771	GFUI045248	GFUI045259	GMOY005436	GPAI007629	GPPI000532	GPPI046723	MDOA002342	SCAU007420	FBgn0004837	LLOJ000758	LLOJ000759	AAEL006419	AGAP008935
Group_1111	2	1	2	1	1	1	1	1	2	1	2	1	1	1	1	1	0	0	1	1	0	0	0	0	GAUT004722	GAUT010636	GBRI007078	GBRI020321	GFUI020802	GMOY002157	GPAI005844	GPAI012864	GPPI034241	GPPI035285	MDOA014002	SCAU016357	LLOJ000162
Group_1112	1	1	1	1	1	1	1	1	1	1	1	1	1	1	1	1	1	1	1	1	1	1	1	1	GAUT004723	GBRI007080	GFUI020791	GMOY013063	GPAI012837	GPPI035286	MDOA010727	SCAU011660	FBgn0031474	LLOJ007924	AAEL004534	AGAP009181
Group_1113	16	1	12	1	15	1	12	1	14	1	15	1	17	1	15	1	14	1	9	1	13	1	14	1	GAUT004726	GAUT008732	GAUT012765	GAUT019270	GAUT027329	GAUT027827	GAUT027837	GAUT027842	GAUT027843	GAUT035260	GAUT035932	GAUT037162	GAUT046060	GAUT046062	GAUT046296	GAUT049266	GBRI006146	GBRI007055	GBRI009197	GBRI015769	GBRI015770	GBRI015779	GBRI018988	GBRI020683	GBRI020712
Group_1114	1	1	1	1	1	1	3	1	1	1	1	1	1	1	1	1	2	1	1	1	2	1	2	1	GAUT004727	GBRI007075	GFUI020799	GMOY003773	GMOY012353	GMOY012354	GPAI012866	GPPI035299	MDOA001418	SCAU002172	FBgn0002590	FBgn0038277	LLOJ004112	AAEL013021	AAEL013625	AGAP008329	AGAP012939
Group_1115	1	1	1	1	1	1	1	1	1	1	1	1	1	1	1	1	1	1	1	1	1	1	1	1	GAUT004728	GBRI007073	GFUI020795	GMOY007567	GPAI012842	GPPI035297	MDOA012403	SCAU006101	FBgn0039972	LLOJ009202	AAEL001666	AGAP007823
Group_1116	2	1	1	1	1	1	1	1	1	1	1	1	1	1	1	1	1	1	1	1	1	1	2	1	GAUT004731	GAUT004732	GBRI007074	GFUI020797	GMOY005745	GPAI012841	GPPI035298	MDOA013072	SCAU010284	FBgn0051694	LLOJ005831	AAEL002175	AGAP001032	AGAP012224
Group_1117	1	1	0	0	1	1	1	1	1	1	1	1	1	1	1	1	1	1	0	0	0	0	0	0	GAUT004733	GFUI020803	GMOY005746	GPAI012844	GPPI035278	MDOA011205	SCAU003572	FBgn0031476
Group_1118	1	1	0	0	1	1	0	0	0	0	0	0	0	0	0	0	0	0	0	0	0	0	0	0	GAUT004740	GFUI020810
Group_1119	1	1	1	1	1	1	1	1	1	1	1	1	2	1	1	1	1	1	0	0	2	1	1	1	GAUT004743	GBRI038708	GFUI049262	GMOY007914	GPAI000011	GPPI007612	MDOA004413	MDOA012013	SCAU010164	FBgn0032428	AAEL003268	AAEL010551	AGAP009881
Group_1120	1	1	1	1	0	0	1	1	1	1	1	1	1	1	1	1	1	1	1	1	2	1	1	1	GAUT004744	GBRI038719	GMOY007913	GPAI000015	GPPI007613	MDOA009368	SCAU013838	FBgn0032429	LLOJ007622	AAEL003215	AAEL010546	AGAP009882
Group_1121	2	1	1	1	2	1	1	1	2	1	2	1	1	1	1	1	0	0	0	0	0	0	0	0	GAUT004749	GAUT030536	GBRI013886	GFUI002022	GFUI049265	GMOY007915	GPAI000013	GPAI047196	GPPI007615	GPPI048584	MDOA010913	SCAU016382
Group_1122	3	1	1	1	2	1	1	1	2	1	2	1	1	1	1	1	1	1	0	0	0	0	0	0	GAUT004750	GAUT030793	GAUT030808	GBRI038709	GFUI049253	GFUI049254	GMOY003759	GPAI000007	GPAI000012	GPPI007616	GPPI007617	MDOA015298	SCAU010700	FBgn0043841
Group_1123	1	1	0	0	0	0	0	0	1	1	0	0	0	0	0	0	0	0	0	0	0	0	0	0	GAUT004751	GPAI000022
Group_1124	8	1	1	1	1	1	1	1	2	1	1	1	1	1	1	1	1	1	0	0	1	1	1	1	GAUT004752	GAUT006279	GAUT010598	GAUT018316	GAUT018440	GAUT018465	GAUT022130	GAUT022433	GBRI038710	GFUI049264	GMOY004857	GPAI000025	GPAI004609	GPPI007614	MDOA004546	SCAU011522	FBgn0029079	AAEL010245	AGAP011245
Group_1125	1	1	1	1	1	1	1	1	1	1	1	1	1	1	1	1	1	1	1	1	2	1	1	1	GAUT004753	GBRI038728	GFUI049261	GMOY004856	GPAI000024	GPPI007633	MDOA015343	SCAU004606	FBgn0263113	LLOJ007735	AAEL007276	AAEL013947	AGAP028647
Group_1126	10	1	3	1	6	1	4	1	6	1	6	1	8	1	5	1	1	1	1	1	1	1	1	1	GAUT004763	GAUT035239	GAUT035240	GAUT035242	GAUT035243	GAUT035258	GAUT043251	GAUT046085	GAUT046521	GAUT047426	GBRI007082	GBRI022300	GBRI038729	GFUI010994	GFUI020514	GFUI023507	GFUI049281	GFUI049447	GFUI049450	GMOY000335	GMOY003674	GMOY004125	GMOY010584	GPAI001770	GPAI016985
Group_1127	1	1	1	1	1	1	0	0	0	0	1	1	1	1	0	0	0	0	0	0	0	0	0	0	GAUT004764	GBRI038741	GFUI049296	GPPI007650	MDOA004969
Group_1128	1	1	0	0	1	1	0	0	0	0	1	1	0	0	0	0	0	0	0	0	0	0	0	0	GAUT004769	GFUI049300	GPPI007651
Group_1129	5	1	3	1	5	1	4	1	4	1	6	1	5	1	4	1	4	1	4	1	6	1	4	1	GAUT004775	GAUT004779	GAUT013174	GAUT023751	GAUT034351	GBRI019546	GBRI020410	GBRI038768	GFUI004606	GFUI007600	GFUI030178	GFUI049303	GFUI049304	GMOY010301	GMOY010672	GMOY012075	GMOY012363	GPAI000047	GPAI000057	GPAI013291	GPAI036194	GPPI007665	GPPI007666	GPPI022495	GPPI043342
Group_1130	1	1	0	0	1	1	0	0	1	1	1	1	1	1	1	1	1	1	2	1	0	0	1	1	GAUT004780	GFUI049305	GPAI000060	GPPI007673	MDOA009079	SCAU008087	FBgn0259176	LLOJ002601	LLOJ002602	AGAP010044
Group_1131	1	1	0	0	1	1	1	1	1	1	1	1	0	0	0	0	0	0	0	0	0	0	0	0	GAUT004781	GFUI049325	GMOY005766	GPAI000061	GPPI007672
Group_1132	1	1	1	1	0	0	0	0	1	1	1	1	0	0	0	0	0	0	0	0	0	0	0	0	GAUT004785	GBRI038769	GPAI000074	GPPI007674
Group_1133	1	1	1	1	0	0	0	0	0	0	0	0	0	0	0	0	0	0	0	0	0	0	0	0	GAUT004787	GBRI038770
Group_1134	1	1	0	0	1	1	1	1	1	1	1	1	0	0	0	0	0	0	0	0	0	0	0	0	GAUT004789	GFUI049324	GMOY006862	GPAI000062	GPPI007684
Group_1135	1	1	1	1	1	1	0	0	1	1	1	1	0	0	1	1	0	0	0	0	0	0	0	0	GAUT004790	GBRI038773	GFUI049326	GPAI000063	GPPI007685	SCAU005545
Group_1136	1	1	1	1	1	1	1	1	1	1	1	1	1	1	1	1	1	1	1	1	1	1	1	1	GAUT004796	GBRI038805	GFUI023434	GMOY000639	GPAI017412	GPPI003484	MDOA008008	SCAU006315	FBgn0032261	LLOJ001333	AAEL010339	AGAP008425
Group_1137	6	1	6	1	6	1	5	1	5	1	7	1	8	1	9	1	8	1	6	1	8	1	7	1	GAUT004797	GAUT004803	GAUT006588	GAUT013072	GAUT013090	GAUT019932	GBRI024592	GBRI026625	GBRI031424	GBRI038803	GBRI038806	GBRI042772	GFUI012584	GFUI012588	GFUI012655	GFUI038863	GFUI049335	GFUI049349	GMOY000634	GMOY004042	GMOY007386	GMOY008266	GMOY008267	GPAI017414	GPAI026556
Group_1138	1	1	1	1	1	1	1	1	1	1	1	1	1	1	1	1	1	1	0	0	1	1	1	1	GAUT004798	GBRI038804	GFUI023413	GMOY000636	GPAI017413	GPPI003487	MDOA014322	SCAU009752	FBgn0265298	AAEL010340	AGAP009742
Group_1139	2	1	2	1	2	1	4	1	3	1	2	1	3	1	2	1	3	1	1	1	2	1	2	1	GAUT004800	GAUT011313	GBRI022896	GBRI038808	GFUI015987	GFUI023435	GMOY000640	GMOY010224	GMOY010580	GMOY012069	GPAI017410	GPAI033512	GPAI048021	GPPI003491	GPPI007768	MDOA003588	MDOA009758	MDOA009999	SCAU004507	SCAU015066	FBgn0031201	FBgn0032262	FBgn0083945	LLOJ001664	AAEL001495
Group_1140	10	1	6	1	10	1	7	1	8	1	8	1	7	1	7	1	7	1	8	1	8	1	7	1	GAUT004801	GAUT007523	GAUT014097	GAUT023663	GAUT027489	GAUT031257	GAUT034254	GAUT039299	GAUT039562	GAUT047648	GBRI006760	GBRI008401	GBRI017361	GBRI021494	GBRI038809	GBRI044441	GFUI000401	GFUI002484	GFUI011098	GFUI016066	GFUI016102	GFUI020713	GFUI023421	GFUI031070	GFUI041279
Group_1141	1	1	2	1	1	1	4	1	2	1	1	1	1	1	1	1	1	1	1	1	1	1	1	1	GAUT004802	GBRI012158	GBRI038807	GFUI023436	GMOY000638	GMOY010360	GMOY010579	GMOY011609	GPAI017408	GPAI027949	GPPI003490	MDOA008844	SCAU000119	FBgn0032430	LLOJ009776	AAEL010349	AGAP009740
Group_1142	1	1	0	0	1	1	1	1	1	1	1	1	0	0	0	0	0	0	0	0	0	0	0	0	GAUT004804	GFUI023445	GMOY008498	GPAI017427	GPPI003501
Group_1143	1	1	1	1	1	1	1	1	1	1	1	1	0	0	1	1	0	0	0	0	1	1	0	0	GAUT004805	GBRI038792	GFUI049337	GMOY008014	GPAI017428	GPPI007702	SCAU015456	AAEL007682
Group_1144	1	1	1	1	1	1	1	1	0	0	0	0	1	1	1	1	1	1	1	1	1	1	1	1	GAUT004806	GBRI038810	GFUI023423	GMOY000637	MDOA010038	SCAU009093	FBgn0032431	LLOJ009777	AAEL010346	AGAP009741
Group_1145	3	1	3	1	3	1	2	1	3	1	2	1	2	1	2	1	3	1	2	1	3	1	3	1	GAUT004815	GAUT004818	GAUT021436	GBRI006783	GBRI006793	GBRI008424	GFUI006564	GFUI006567	GFUI037803	GMOY003681	GMOY005059	GPAI028994	GPAI036352	GPAI036353	GPPI049992	GPPI049993	MDOA006395	MDOA013246	SCAU007985	SCAU011042	FBgn0033582	FBgn0035390	FBgn0052056	LLOJ004656	LLOJ008140
Group_1146	1	1	1	1	1	1	1	1	1	1	1	1	1	1	1	1	2	1	1	1	0	0	0	0	GAUT004816	GBRI006778	GFUI006562	GMOY005060	GPAI036354	GPPI049995	MDOA011009	SCAU001679	FBgn0038760	FBgn0039170	LLOJ000463
Group_1147	2	1	1	1	2	1	2	1	2	1	2	1	2	1	2	1	2	1	2	1	2	1	2	1	GAUT004817	GAUT049799	GBRI018706	GFUI006550	GFUI030403	GMOY005061	GMOY011207	GPAI008292	GPAI036364	GPPI000413	GPPI049994	MDOA002316	MDOA005868	SCAU004917	SCAU006734	FBgn0036428	FBgn0036862	LLOJ000466	LLOJ004751	AAEL006216	AAEL011191	AGAP001520	AGAP006052
Group_1148	7	1	5	1	6	1	4	1	3	1	8	1	5	1	10	1	4	1	3	1	5	1	5	1	GAUT004824	GAUT019122	GAUT019140	GAUT020339	GAUT020342	GAUT020348	GAUT042444	GBRI006275	GBRI006290	GBRI006779	GBRI036933	GBRI036934	GFUI006563	GFUI009325	GFUI009327	GFUI009328	GFUI028364	GFUI028372	GMOY003987	GMOY005058	GMOY008164	GMOY010444	GPAI027311	GPAI027315	GPAI036355
Group_1149	2	1	1	1	2	1	1	1	1	1	1	1	3	1	3	1	2	1	1	1	0	0	0	0	GAUT004828	GAUT004830	GBRI012957	GFUI006555	GFUI006556	GMOY003139	GPAI036363	GPPI035015	MDOA004920	MDOA006120	MDOA013958	SCAU001278	SCAU008277	SCAU009921	FBgn0063923	FBgn0085483	LLOJ005033
Group_1150	3	1	2	1	4	1	4	1	3	1	4	1	2	1	2	1	2	1	1	1	2	1	2	1	GAUT004829	GAUT023772	GAUT029804	GBRI012955	GBRI024235	GFUI006554	GFUI030284	GFUI035623	GFUI047809	GMOY002566	GMOY005063	GMOY010798	GMOY011357	GPAI013726	GPAI022959	GPAI036362	GPPI029581	GPPI035013	GPPI047443	GPPI049991	MDOA003573	MDOA009380	SCAU006616	SCAU015402	FBgn0035111
Group_1151	1	1	1	1	1	1	1	1	1	1	2	1	1	1	1	1	1	1	2	1	1	1	1	1	GAUT004832	GBRI018862	GFUI006549	GMOY005062	GPAI036365	GPPI035017	GPPI049997	MDOA008697	SCAU004456	FBgn0036574	LLOJ002802	LLOJ002803	AAEL012637	AGAP006062
Group_1152	1	1	0	0	0	0	1	1	1	1	1	1	1	1	1	1	1	1	0	0	0	0	0	0	GAUT004833	GMOY003141	GPAI036361	GPPI035014	MDOA008070	SCAU007915	FBgn0053229
Group_1153	7	1	5	1	6	1	4	1	5	1	7	1	20	1	17	1	13	1	9	1	10	1	7	1	GAUT004838	GAUT006752	GAUT006754	GAUT006757	GAUT017963	GAUT032154	GAUT034049	GBRI002961	GBRI004820	GBRI006085	GBRI012972	GBRI021653	GFUI006552	GFUI025172	GFUI037345	GFUI041246	GFUI041261	GFUI044336	GMOY006093	GMOY006094	GMOY006730	GMOY009549	GPAI001864	GPAI001865	GPAI005015
Group_1154	4	1	2	1	3	1	3	1	5	1	4	1	1	1	2	1	1	1	1	1	2	1	0	0	GAUT004839	GAUT004843	GAUT020604	GAUT034814	GBRI012971	GBRI030719	GFUI006543	GFUI035143	GFUI048995	GMOY003142	GMOY003143	GMOY007113	GPAI001552	GPAI001553	GPAI035141	GPAI036376	GPAI039868	GPPI017547	GPPI035020	GPPI035021	GPPI049420	MDOA009677	SCAU007192	SCAU009260	FBgn0052264
Group_1155	1	1	0	0	1	1	0	0	1	1	1	1	0	0	0	0	0	0	0	0	0	0	0	0	GAUT004848	GFUI006534	GPAI029715	GPPI035025
Group_1156	1	1	1	1	1	1	1	1	1	1	1	1	0	0	0	0	0	0	0	0	0	0	0	0	GAUT004859	GBRI030277	GFUI006516	GMOY006586	GPAI023493	GPPI035051
Group_1157	1	1	1	1	1	1	1	1	1	1	1	1	1	1	0	0	0	0	1	1	1	1	0	0	GAUT004860	GBRI012991	GFUI006527	GMOY007707	GPAI029719	GPPI035042	MDOA001146	LLOJ001829	AAEL012182
Group_1158	4	1	6	1	4	1	4	1	4	1	4	1	2	1	2	1	2	1	2	1	2	1	2	1	GAUT004866	GAUT004893	GAUT010322	GAUT029226	GBRI002723	GBRI002746	GBRI010646	GBRI018868	GBRI019167	GBRI040101	GFUI006493	GFUI006505	GFUI033332	GFUI036807	GMOY004427	GMOY004538	GMOY004921	GMOY006557	GPAI004524	GPAI023475	GPAI023491	GPAI034688	GPPI029050	GPPI033119	GPPI035061
Group_1159	2	1	2	1	2	1	2	1	3	1	2	1	1	1	1	1	1	1	0	0	0	0	0	0	GAUT004867	GAUT026182	GBRI028990	GBRI040102	GFUI006501	GFUI015393	GMOY004922	GMOY009096	GPAI023489	GPAI044891	GPAI044897	GPPI016250	GPPI035063	MDOA008477	SCAU004788	FBgn0035461
Group_1160	1	1	1	1	1	1	1	1	1	1	1	1	1	1	1	1	1	1	1	1	1	1	2	1	GAUT004868	GBRI040104	GFUI006503	GMOY004920	GPAI023490	GPPI035064	MDOA006019	SCAU002266	FBgn0017572	LLOJ009468	AAEL002924	AGAP000812	AGAP011060
Group_1161	1	1	0	0	1	1	0	0	0	0	1	1	0	0	0	0	0	0	0	0	0	0	0	0	GAUT004869	GFUI041939	GPPI047403
Group_1162	1	1	0	0	0	0	1	1	2	1	2	1	0	0	0	0	0	0	0	0	0	0	0	0	GAUT004870	GMOY008740	GPAI011650	GPAI023499	GPPI033472	GPPI035062
Group_1163	1	1	1	1	1	1	0	0	1	1	1	1	0	0	0	0	0	0	0	0	0	0	0	0	GAUT004875	GBRI030274	GFUI006507	GPAI023492	GPPI035066
Group_1164	3	1	3	1	3	1	2	1	3	1	3	1	21	1	23	1	29	1	12	1	28	1	44	1	GAUT004880	GAUT004887	GAUT011988	GBRI018863	GBRI018866	GBRI030928	GFUI002439	GFUI006483	GFUI006484	GMOY004422	GMOY010142	GPAI023465	GPAI023466	GPAI025086	GPPI035078	GPPI035080	GPPI037619	MDOA000372	MDOA001221	MDOA001243	MDOA001628	MDOA001942	MDOA002177	MDOA002934	MDOA003172
Group_1165	1	1	2	1	2	1	1	1	1	1	1	1	1	1	1	1	1	1	1	1	1	1	2	1	GAUT004883	GBRI012954	GBRI044926	GFUI001137	GFUI006479	GMOY004419	GPAI023460	GPPI035083	MDOA010696	SCAU011064	FBgn0035121	LLOJ008986	AAEL000293	AGAP005672	AGAP012831
Group_1166	22	1	18	1	24	1	20	1	20	1	26	1	24	1	25	1	21	1	20	1	26	1	21	1	GAUT004884	GAUT007327	GAUT011512	GAUT012822	GAUT013759	GAUT019107	GAUT020084	GAUT022071	GAUT023805	GAUT023807	GAUT025386	GAUT026435	GAUT027350	GAUT029868	GAUT036032	GAUT041654	GAUT041697	GAUT043519	GAUT044029	GAUT044109	GAUT044943	GAUT050058	GBRI002114	GBRI006306	GBRI009901
Group_1167	1	1	2	1	1	1	1	1	2	1	1	1	1	1	1	1	1	1	1	1	1	1	1	1	GAUT004885	GBRI018851	GBRI018869	GFUI006489	GMOY004423	GPAI023464	GPAI023467	GPPI035086	MDOA010465	SCAU012737	FBgn0015766	LLOJ001038	AAEL014318	AGAP006063
Group_1168	1	1	1	1	1	1	1	1	1	1	1	1	1	1	1	1	1	1	0	0	1	1	1	1	GAUT004886	GBRI018867	GFUI006491	GMOY004424	GPAI023470	GPPI035079	MDOA004794	SCAU009237	FBgn0040239	AAEL014317	AGAP006064
Group_1169	1	1	0	0	0	0	0	0	0	0	1	1	0	0	0	0	0	0	0	0	0	0	0	0	GAUT004888	GPPI035077
Group_1170	1	1	0	0	0	0	0	0	1	1	1	1	0	0	0	0	0	0	0	0	0	0	0	0	GAUT004889	GPAI023482	GPPI035076
Group_1171	1	1	1	1	1	1	1	1	1	1	1	1	1	1	1	1	1	1	1	1	2	1	0	0	GAUT004892	GBRI018858	GFUI006478	GMOY004421	GPAI023461	GPPI035084	MDOA014104	SCAU008856	FBgn0028980	LLOJ007483	AAEL013090	AAEL013578
Group_1172	1	1	1	1	1	1	0	0	1	1	1	1	0	0	1	1	0	0	0	0	0	0	0	0	GAUT004894	GBRI018856	GFUI006492	GPAI023477	GPPI035085	SCAU000242
Group_1173	1	1	1	1	1	1	1	1	1	1	1	1	1	1	1	1	1	1	0	0	0	0	0	0	GAUT004903	GBRI035211	GFUI017358	GMOY002063	GPAI003650	GPPI034303	MDOA004304	SCAU009400	FBgn0027513
Group_1174	1	1	1	1	1	1	1	1	1	1	1	1	1	1	1	1	1	1	1	1	1	1	1	1	GAUT004904	GBRI035194	GFUI017359	GMOY002067	GPAI003651	GPPI051684	MDOA014335	SCAU015098	FBgn0001332	LLOJ007516	AAEL006792	AGAP012282
Group_1175	1	1	2	1	2	1	3	1	2	1	2	1	1	1	1	1	1	1	0	0	1	1	1	1	GAUT004905	GBRI011376	GBRI035208	GFUI017351	GFUI021440	GMOY000706	GMOY002062	GMOY008864	GPAI003642	GPAI019524	GPPI025132	GPPI034300	MDOA011987	SCAU013180	FBgn0034210	AAEL006247	AGAP001368
Group_1176	5	1	4	1	5	1	4	1	4	1	6	1	3	1	3	1	3	1	2	1	4	1	3	1	GAUT004906	GAUT007562	GAUT020422	GAUT039545	GAUT041540	GBRI029711	GBRI035187	GBRI041648	GBRI043142	GFUI000664	GFUI017352	GFUI026987	GFUI041787	GFUI043480	GMOY003758	GMOY003955	GMOY004732	GMOY009852	GPAI000803	GPAI003647	GPAI021180	GPAI030733	GPPI036569	GPPI041335	GPPI046060
Group_1177	1	1	1	1	1	1	1	1	1	1	1	1	1	1	1	1	1	1	3	1	1	1	0	0	GAUT004907	GBRI035209	GFUI017354	GMOY002064	GPAI003644	GPPI034301	MDOA012337	SCAU005153	FBgn0050443	LLOJ004620	LLOJ004621	LLOJ005774	AAEL011427
Group_1178	8	1	8	1	8	1	7	1	9	1	9	1	7	1	7	1	12	1	6	1	8	1	7	1	GAUT004908	GAUT013109	GAUT029347	GAUT033749	GAUT039942	GAUT042626	GAUT049713	GAUT051624	GBRI008425	GBRI012888	GBRI026180	GBRI027472	GBRI034235	GBRI034876	GBRI035189	GBRI042466	GFUI003870	GFUI012564	GFUI013562	GFUI015122	GFUI017353	GFUI030028	GFUI035803	GFUI037802	GMOY001290
Group_1179	1	1	1	1	1	1	1	1	1	1	1	1	1	1	1	1	1	1	1	1	1	1	1	1	GAUT004909	GBRI035210	GFUI017355	GMOY002066	GPAI003646	GPPI051689	MDOA004798	SCAU006629	FBgn0033339	LLOJ005773	AAEL001516	AGAP011551
Group_1180	2	1	2	1	3	1	1	1	4	1	1	1	2	1	2	1	2	1	2	1	3	1	2	1	GAUT004910	GAUT045269	GBRI035190	GBRI044648	GFUI002424	GFUI013548	GFUI017356	GMOY004562	GPAI003648	GPAI014003	GPAI022576	GPAI029023	GPPI051687	MDOA005854	MDOA010675	SCAU000550	SCAU014275	FBgn0026402	FBgn0039943	LLOJ001242	LLOJ005130	AAEL003537	AAEL013977	AAEL014585	AGAP008153
Group_1181	1	1	1	1	1	1	1	1	2	1	0	0	1	1	1	1	1	1	1	1	2	1	1	1	GAUT004911	GBRI035191	GFUI017357	GMOY009850	GPAI003649	GPAI038204	MDOA010842	SCAU002217	FBgn0033692	LLOJ005993	AAEL010455	AAEL011545	AGAP010756
Group_1182	5	1	5	1	7	1	5	1	5	1	7	1	5	1	5	1	4	1	3	1	5	1	5	1	GAUT004912	GAUT017962	GAUT038553	GAUT047883	GAUT048791	GBRI004430	GBRI014373	GBRI021663	GBRI035212	GBRI043332	GFUI012322	GFUI014582	GFUI017363	GFUI018752	GFUI031525	GFUI044334	GFUI051330	GMOY002065	GMOY002653	GMOY005290	GMOY006728	GMOY008182	GPAI003656	GPAI008001	GPAI012158
Group_1183	1	1	0	0	1	1	0	0	0	0	1	1	0	0	0	0	0	0	0	0	0	0	0	0	GAUT004913	GFUI017364	GPPI050068
Group_1184	1	1	0	0	1	1	0	0	1	1	1	1	0	0	0	0	0	0	0	0	0	0	0	0	GAUT004914	GFUI017368	GPAI003658	GPPI051690
Group_1185	2	1	4	1	2	1	0	0	2	1	2	1	0	0	0	0	0	0	0	0	0	0	0	0	GAUT004915	GAUT008372	GBRI003661	GBRI003669	GBRI009680	GBRI019595	GFUI001385	GFUI017367	GPAI003657	GPAI029635	GPPI011618	GPPI051685
Group_1186	1	1	0	0	1	1	0	0	0	0	1	1	0	0	0	0	0	0	0	0	0	0	0	0	GAUT004917	GFUI017366	GPPI050067
Group_1187	1	1	0	0	1	1	0	0	0	0	1	1	0	0	0	0	0	0	0	0	0	0	0	0	GAUT004919	GFUI017365	GPPI034304
Group_1188	3	1	3	1	3	1	3	1	3	1	4	1	5	1	7	1	4	1	12	1	4	1	3	1	GAUT004925	GAUT008912	GAUT008924	GBRI016163	GBRI016175	GBRI035192	GFUI017340	GFUI028643	GFUI028644	GMOY003353	GMOY004731	GMOY007607	GPAI003632	GPAI011489	GPAI011507	GPPI000156	GPPI035437	GPPI035438	GPPI051321	MDOA003476	MDOA004594	MDOA005677	MDOA009954	MDOA010094	SCAU000366
Group_1189	1	1	1	1	1	1	0	0	2	1	1	1	1	1	1	1	1	1	1	1	2	1	1	1	GAUT004926	GBRI035193	GFUI017343	GPAI000901	GPAI003631	GPPI045356	MDOA007183	SCAU012352	FBgn0010213	LLOJ003317	AAEL004823	AAEL005108	AGAP010517
Group_1190	1	1	1	1	1	1	1	1	1	1	1	1	1	1	1	1	1	1	2	1	1	1	1	1	GAUT004927	GBRI035188	GFUI017344	GMOY004729	GPAI003629	GPPI045355	MDOA012039	SCAU003585	FBgn0053544	LLOJ004514	LLOJ004515	AAEL011293	AGAP000543
Group_1191	4	1	3	1	3	1	4	1	4	1	4	1	4	1	4	1	3	1	4	1	5	1	5	1	GAUT004930	GAUT026576	GAUT027287	GAUT027305	GBRI021338	GBRI021377	GBRI035195	GFUI017339	GFUI039551	GFUI046953	GMOY004730	GMOY009306	GMOY009307	GMOY009319	GPAI003635	GPAI013969	GPAI021091	GPAI021099	GPPI021192	GPPI021217	GPPI021263	GPPI051320	MDOA009294	MDOA012823	MDOA014874
Group_1192	2	1	1	1	1	1	2	1	1	1	1	1	1	1	1	1	1	1	1	1	1	1	1	1	GAUT004933	GAUT020660	GBRI003955	GFUI041372	GMOY002967	GMOY010235	GPAI014230	GPPI033070	MDOA008184	SCAU003219	FBgn0034708	LLOJ000703	AAEL013386	AGAP007683
Group_1193	1	1	2	1	1	1	0	0	1	1	1	1	1	1	1	1	1	1	1	1	2	1	1	1	GAUT004934	GBRI035172	GBRI038382	GFUI017325	GPAI003628	GPPI026856	MDOA003619	SCAU000822	FBgn0021825	LLOJ008558	AAEL006029	AAEL011590	AGAP011690
Group_1194	2	1	6	1	4	1	4	1	2	1	3	1	5	1	3	1	21	1	1	1	20	1	7	1	GAUT004935	GAUT043604	GBRI002168	GBRI005598	GBRI007335	GBRI022645	GBRI025726	GBRI025826	GFUI005809	GFUI026724	GFUI030805	GFUI047014	GMOY000267	GMOY006512	GMOY009986	GMOY011800	GPAI018103	GPAI036467	GPPI034002	GPPI041012	GPPI050169	MDOA004720	MDOA008487	MDOA012937	MDOA014869
Group_1195	1	1	0	0	0	0	0	0	0	0	1	1	0	0	0	0	0	0	0	0	0	0	0	0	GAUT004936	GPPI026853
Group_1196	1	1	0	0	0	0	0	0	1	1	0	0	0	0	0	0	0	0	0	0	0	0	0	0	GAUT004938	GPAI003619
Group_1197	1	1	0	0	0	0	0	0	1	1	0	0	0	0	0	0	0	0	0	0	0	0	0	0	GAUT004948	GPAI003625
Group_1198	1	1	1	1	1	1	1	1	1	1	1	1	1	1	1	1	2	1	0	0	0	0	0	0	GAUT004981	GBRI019788	GFUI031490	GMOY007713	GPAI032038	GPPI026906	MDOA011713	SCAU009603	FBgn0038892	FBgn0085486
Group_1199	1	1	2	1	1	1	1	1	1	1	1	1	1	1	1	1	1	1	1	1	1	1	1	1	GAUT004990	GBRI019784	GBRI020986	GFUI031494	GMOY001470	GPAI032040	GPPI026903	MDOA001736	SCAU014202	FBgn0033810	LLOJ002089	AAEL000847	AGAP003919
Group_1200	2	1	1	1	3	1	1	1	1	1	3	1	2	1	2	1	2	1	2	1	3	1	2	1	GAUT004992	GAUT010403	GBRI020989	GFUI026449	GFUI031497	GFUI051716	GMOY001473	GPAI032041	GPPI026920	GPPI046952	GPPI047466	MDOA007130	MDOA011308	SCAU007753	SCAU013007	FBgn0029161	FBgn0033413	LLOJ000554	LLOJ008728	AAEL001783	AAEL012323	AAEL013880	AGAP008027	AGAP010959
Group_1201	1	1	1	1	1	1	1	1	1	1	1	1	1	1	1	1	1	1	1	1	1	1	1	1	GAUT004993	GBRI033619	GFUI017042	GMOY010127	GPAI004335	GPPI039418	MDOA004985	SCAU009345	FBgn0033989	LLOJ006483	AAEL000460	AGAP013167
Group_1202	19	1	18	1	16	1	18	1	26	1	21	1	17	1	18	1	16	1	18	1	19	1	17	1	GAUT004994	GAUT004996	GAUT011180	GAUT011284	GAUT022606	GAUT022607	GAUT023250	GAUT023480	GAUT023708	GAUT027512	GAUT030158	GAUT033978	GAUT034657	GAUT034660	GAUT035081	GAUT035138	GAUT035139	GAUT040104	GAUT049584	GBRI000389	GBRI001236	GBRI002432	GBRI002435	GBRI006896	GBRI018859
Group_1203	1	1	1	1	1	1	1	1	1	1	1	1	1	1	1	1	1	1	0	0	0	0	0	0	GAUT004995	GBRI033620	GFUI017041	GMOY010128	GPAI004336	GPPI039423	MDOA006206	SCAU004654	FBgn0033990
Group_1204	2	1	2	1	1	1	1	1	1	1	1	1	1	1	1	1	1	1	1	1	1	1	1	1	GAUT004997	GAUT004999	GBRI019787	GBRI020980	GFUI031488	GMOY001471	GPAI032035	GPPI026928	MDOA002607	SCAU011625	FBgn0033052	LLOJ008172	AAEL000798	AGAP011336
Group_1205	4	1	3	1	3	1	5	1	4	1	5	1	3	1	3	1	3	1	3	1	4	1	3	1	GAUT004998	GAUT007436	GAUT014108	GAUT030209	GBRI001198	GBRI033079	GBRI043200	GFUI009972	GFUI016059	GFUI031487	GMOY000117	GMOY001123	GMOY001611	GMOY005496	GMOY008696	GPAI000636	GPAI011338	GPAI034639	GPAI038447	GPPI021500	GPPI026933	GPPI027149	GPPI032067	GPPI046360	MDOA010232
Group_1206	3	1	2	1	2	1	2	1	2	1	2	1	2	1	2	1	2	1	2	1	0	0	2	1	GAUT005000	GAUT043074	GAUT043079	GBRI033621	GBRI043127	GFUI017020	GFUI037611	GMOY010129	GMOY011363	GPAI004315	GPAI010604	GPPI029930	GPPI039412	MDOA000510	MDOA014517	SCAU006169	SCAU013595	FBgn0033240	FBgn0053964	LLOJ000329	LLOJ000363	AGAP007607	AGAP010960
Group_1207	2	1	2	1	2	1	2	1	2	1	2	1	2	1	2	1	2	1	2	1	4	1	2	1	GAUT005002	GAUT027667	GBRI010645	GBRI033630	GFUI009844	GFUI017043	GMOY002874	GMOY010126	GPAI004318	GPAI035039	GPPI012194	GPPI039404	MDOA003278	MDOA014929	SCAU000467	SCAU010417	FBgn0030581	FBgn0033988	LLOJ001296	LLOJ006971	AAEL003824	AAEL009014	AAEL012814	AAEL015075	AGAP000726
Group_1208	1	1	1	1	1	1	1	1	1	1	1	1	1	1	1	1	1	1	1	1	1	1	1	1	GAUT005003	GBRI020984	GFUI031491	GMOY001472	GPAI032037	GPPI026927	MDOA000730	SCAU015644	FBgn0033054	LLOJ004932	AAEL008760	AGAP012707
Group_1209	3	1	3	1	3	1	3	1	3	1	3	1	3	1	3	1	7	1	0	0	3	1	3	1	GAUT005005	GAUT005585	GAUT019725	GBRI012151	GBRI028364	GBRI033624	GFUI009250	GFUI017026	GFUI046021	GMOY002594	GMOY004532	GMOY010130	GPAI004325	GPAI004552	GPAI022601	GPPI006036	GPPI029089	GPPI039417	MDOA008187	MDOA012768	MDOA014884	SCAU004179	SCAU012397	SCAU014957	FBgn0010590
Group_1210	2	1	0	0	2	1	0	0	1	1	2	1	0	0	0	0	0	0	0	0	0	0	0	0	GAUT005007	GAUT034989	GFUI037260	GFUI039501	GPAI014828	GPPI027280	GPPI040905
Group_1211	1	1	0	0	0	0	0	0	1	1	1	1	0	0	0	0	0	0	0	0	0	0	0	0	GAUT005014	GPAI032044	GPPI026913
Group_1212	1	1	0	0	1	1	0	0	1	1	1	1	0	0	0	0	0	0	0	0	0	0	0	0	GAUT005020	GFUI009789	GPAI047435	GPPI014298
Group_1213	1	1	1	1	1	1	1	1	1	1	1	1	1	1	1	1	1	1	1	1	1	1	1	1	GAUT005037	GBRI041470	GFUI009782	GMOY011714	GPAI047446	GPPI014286	MDOA012952	SCAU014172	FBgn0030654	LLOJ009329	AAEL010931	AGAP000855
Group_1214	5	1	4	1	4	1	5	1	5	1	4	1	4	1	4	1	5	1	3	1	4	1	3	1	GAUT005038	GAUT020206	GAUT023754	GAUT031283	GAUT045414	GBRI014553	GBRI018492	GBRI030388	GBRI041468	GFUI009774	GFUI010216	GFUI049483	GFUI050396	GMOY000604	GMOY003127	GMOY005135	GMOY011047	GMOY011715	GPAI013302	GPAI015476	GPAI029612	GPAI046758	GPAI047447	GPPI002773	GPPI014280
Group_1215	5	1	5	1	4	1	4	1	2	1	2	1	7	1	4	1	4	1	2	1	10	1	4	1	GAUT005039	GAUT005041	GAUT005048	GAUT005247	GAUT005249	GBRI012229	GBRI012230	GBRI041467	GBRI041469	GBRI041472	GFUI009775	GFUI009778	GFUI028475	GFUI028479	GMOY005503	GMOY007221	GMOY011716	GMOY011750	GPAI040649	GPAI047448	GPPI006373	GPPI014282	MDOA000400	MDOA001535	MDOA003153
Group_1216	1	1	1	1	1	1	1	1	1	1	1	1	1	1	1	1	1	1	1	1	1	1	1	1	GAUT005040	GBRI041466	GFUI009773	GMOY011751	GPAI047449	GPPI014281	MDOA002053	SCAU001123	FBgn0266019	LLOJ004615	AAEL018172	AGAP001090
Group_1217	3	1	3	1	3	1	3	1	3	1	3	1	3	1	3	1	3	1	6	1	3	1	2	1	GAUT005042	GAUT008863	GAUT051967	GBRI020930	GBRI034733	GBRI041476	GFUI009788	GFUI018970	GFUI028600	GMOY000752	GMOY008448	GMOY011713	GPAI006023	GPAI046477	GPAI047436	GPPI007104	GPPI014285	GPPI036829	MDOA002892	MDOA003894	MDOA012098	SCAU004888	SCAU010046	SCAU012135	FBgn0035707
Group_1218	1	1	0	0	1	1	0	0	0	0	1	1	0	0	0	0	0	0	1	1	0	0	0	0	GAUT005058	GFUI009763	GPPI014265	LLOJ004614
Group_1219	5	1	2	1	4	1	3	1	4	1	4	1	2	1	2	1	3	1	2	1	2	1	2	1	GAUT005065	GAUT010806	GAUT018509	GAUT033175	GAUT042758	GBRI006482	GBRI019164	GFUI009753	GFUI018625	GFUI021965	GFUI038017	GMOY007336	GMOY009282	GMOY011331	GPAI007515	GPAI015126	GPAI047467	GPAI048165	GPPI014097	GPPI014240	GPPI030459	GPPI047509	MDOA000820	MDOA010214	SCAU001132
Group_1220	1	1	0	0	1	1	1	1	1	1	1	1	1	1	1	1	1	1	0	0	0	0	0	0	GAUT005084	GFUI027165	GMOY002517	GPAI047477	GPPI041909	MDOA000840	SCAU004159	FBgn0029746
Group_1221	1	1	0	0	0	0	1	1	0	0	0	0	1	1	0	0	0	0	0	0	0	0	0	0	GAUT005085	GMOY002518	MDOA007987
Group_1222	1	1	0	0	0	0	0	0	0	0	1	1	0	0	0	0	0	0	0	0	0	0	0	0	GAUT005086	GPPI041921
Group_1223	1	1	1	1	2	1	0	0	1	1	1	1	0	0	0	0	0	0	0	0	1	1	0	0	GAUT005094	GBRI003323	GFUI027164	GFUI027166	GPAI047490	GPPI041920	AAEL003609
Group_1224	1	1	0	0	1	1	0	0	0	0	1	1	0	0	0	0	0	0	0	0	0	0	0	0	GAUT005114	GFUI035390	GPPI006220
Group_1225	2	1	2	1	2	1	2	1	2	1	2	1	3	1	4	1	5	1	2	1	4	1	3	1	GAUT005126	GAUT010059	GBRI003336	GBRI009809	GFUI010889	GFUI035386	GMOY006805	GMOY007149	GPAI017148	GPAI039163	GPPI006238	GPPI023175	MDOA002522	MDOA006450	MDOA008590	SCAU005427	SCAU009553	SCAU014535	SCAU016089	FBgn0038783	FBgn0038784	FBgn0085599	FBgn0260997	FBgn0261803	LLOJ008010
Group_1226	5	1	5	1	4	1	5	1	7	1	6	1	3	1	3	1	3	1	3	1	5	1	5	1	GAUT005127	GAUT005155	GAUT015508	GAUT037939	GAUT048932	GBRI002289	GBRI003350	GBRI003357	GBRI012748	GBRI026079	GFUI007565	GFUI011484	GFUI011486	GFUI035387	GMOY004035	GMOY006800	GMOY006802	GMOY007367	GMOY010654	GPAI016840	GPAI017137	GPAI017146	GPAI020848	GPAI023758	GPAI032459
Group_1227	2	1	2	1	2	1	1	1	2	1	2	1	0	0	1	1	1	1	0	0	0	0	0	0	GAUT005138	GAUT033722	GBRI001202	GBRI003337	GFUI035395	GFUI041456	GMOY006804	GPAI015376	GPAI017150	GPPI006241	GPPI027472	SCAU009557	FBgn0029750
Group_1228	3	1	0	0	3	1	0	0	3	1	2	1	1	1	1	1	1	1	0	0	0	0	0	0	GAUT005139	GAUT005141	GAUT030731	GFUI004779	GFUI011478	GFUI035396	GPAI017142	GPAI017151	GPAI039444	GPPI006250	GPPI016581	MDOA007152	SCAU002752	FBgn0029753
Group_1229	1	1	1	1	1	1	1	1	1	1	2	1	1	1	1	1	1	1	0	0	1	1	1	1	GAUT005170	GBRI003363	GFUI011504	GMOY001846	GPAI017122	GPPI000353	GPPI034908	MDOA009561	SCAU016404	FBgn0031003	AAEL007009	AGAP004255
Group_1230	1	1	1	1	1	1	0	0	1	1	1	1	12	1	13	1	8	1	0	0	3	1	2	1	GAUT005171	GBRI003362	GFUI011505	GPAI017127	GPPI006263	MDOA003791	MDOA004748	MDOA005101	MDOA007113	MDOA008077	MDOA008901	MDOA009248	MDOA009981	MDOA011021	MDOA012575	MDOA014800	MDOA015336	SCAU000113	SCAU000344	SCAU002530	SCAU002688	SCAU003256	SCAU004152	SCAU006251	SCAU006412
Group_1231	1	1	1	1	0	0	1	1	1	1	0	0	1	1	1	1	1	1	0	0	0	0	0	0	GAUT005172	GBRI003372	GMOY001847	GPAI017120	MDOA011348	SCAU011826	FBgn0031004
Group_1232	1	1	1	1	1	1	0	0	1	1	1	1	1	1	1	1	1	1	0	0	0	0	0	0	GAUT005173	GBRI003364	GFUI011506	GPAI017121	GPPI006274	MDOA000980	SCAU012597	FBgn0035313
Group_1233	4	1	4	1	4	1	4	1	4	1	4	1	3	1	4	1	3	1	3	1	4	1	3	1	GAUT005174	GAUT012880	GAUT024956	GAUT039805	GBRI003365	GBRI005787	GBRI043757	GBRI043758	GFUI010444	GFUI010446	GFUI011507	GFUI052402	GMOY001848	GMOY007268	GMOY007709	GMOY007792	GPAI017119	GPAI025168	GPAI044221	GPAI044222	GPPI001834	GPPI001835	GPPI006275	GPPI010247	MDOA004836
Group_1234	1	1	0	0	0	0	1	1	0	0	0	0	1	1	1	1	1	1	1	1	1	1	1	1	GAUT005175	GMOY001849	MDOA010533	SCAU001144	FBgn0031006	LLOJ002471	AAEL009775	AGAP001035
Group_1235	1	1	0	0	0	0	0	0	0	0	2	1	0	0	0	0	0	0	0	0	0	0	0	0	GAUT005178	GPPI006273	GPPI050794
Group_1236	1	1	1	1	1	1	1	1	1	1	0	0	1	1	1	1	1	1	0	0	1	1	1	1	GAUT005185	GBRI003376	GFUI011519	GMOY004748	GPAI040568	MDOA014185	SCAU002926	FBgn0036157	AAEL007463	AGAP007479
Group_1237	1	1	1	1	1	1	1	1	1	1	1	1	1	1	1	1	1	1	0	0	2	1	1	1	GAUT005186	GBRI003375	GFUI011518	GMOY004751	GPAI040569	GPPI006283	MDOA013714	SCAU014976	FBgn0029914	AAEL009711	AAEL014574	AGAP006940
Group_1238	5	1	3	1	4	1	5	1	4	1	6	1	9	1	12	1	7	1	4	1	8	1	1	1	GAUT005188	GAUT008408	GAUT013196	GAUT038599	GAUT040065	GBRI003378	GBRI005011	GBRI023830	GFUI004564	GFUI005460	GFUI029856	GFUI029987	GMOY001837	GMOY002221	GMOY004698	GMOY004750	GMOY007939	GPAI014106	GPAI030447	GPAI038966	GPAI040571	GPPI006285	GPPI022523	GPPI029311	GPPI030519
Group_1239	1	1	0	0	0	0	0	0	1	1	0	0	1	1	0	0	0	0	0	0	0	0	0	0	GAUT005194	GPAI040576	MDOA001543
Group_1240	1	1	0	0	1	1	1	1	1	1	1	1	0	0	1	1	0	0	0	0	0	0	0	0	GAUT005197	GFUI011531	GMOY004747	GPAI040579	GPPI006294	SCAU001344
Group_1241	1	1	1	1	1	1	1	1	1	1	1	1	1	1	1	1	1	1	1	1	1	1	1	1	GAUT005203	GBRI003390	GFUI036098	GMOY008725	GPAI040597	GPPI006320	MDOA013154	SCAU016335	FBgn0263220	LLOJ005141	AAEL006650	AGAP010067
Group_1242	1	1	0	0	0	0	0	0	1	1	1	1	0	0	0	0	0	0	0	0	0	0	0	0	GAUT005207	GPAI040604	GPPI006306
Group_1243	1	1	1	1	1	1	1	1	1	1	1	1	1	1	1	1	1	1	1	1	1	1	1	1	GAUT005212	GBRI003389	GFUI036097	GMOY008726	GPAI040596	GPPI006319	MDOA002682	SCAU013911	FBgn0029666	LLOJ001451	AAEL003382	AGAP001871
Group_1244	1	1	1	1	2	1	1	1	1	1	1	1	1	1	1	1	1	1	1	1	1	1	1	1	GAUT005213	GBRI003392	GFUI036094	GFUI036095	GMOY008727	GPAI040611	GPPI006325	MDOA002945	SCAU002331	FBgn0029667	LLOJ007422	AAEL004231	AGAP005850
Group_1245	18	1	15	1	17	1	16	1	18	1	19	1	13	1	14	1	14	1	12	1	19	1	15	1	GAUT005223	GAUT009333	GAUT014058	GAUT014064	GAUT015108	GAUT016190	GAUT016193	GAUT020039	GAUT022454	GAUT022455	GAUT022457	GAUT023915	GAUT023916	GAUT028302	GAUT030255	GAUT035413	GAUT044633	GAUT047725	GBRI001122	GBRI003415	GBRI003416	GBRI004397	GBRI004410	GBRI005449	GBRI006030
Group_1246	1	1	0	0	1	1	1	1	1	1	0	0	1	1	1	1	1	1	0	0	0	0	0	0	GAUT005231	GFUI039359	GMOY005505	GPAI040634	MDOA013198	SCAU015736	FBgn0030794
Group_1247	1	1	0	0	1	1	0	0	0	0	1	1	0	0	0	0	0	0	0	0	0	0	0	0	GAUT005238	GFUI039372	GPPI006363
Group_1248	2	1	2	1	2	1	3	1	0	0	3	1	3	1	3	1	3	1	2	1	1	1	2	1	GAUT005248	GAUT019157	GBRI012233	GBRI028902	GFUI011617	GFUI028477	GMOY000447	GMOY007224	GMOY009118	GPPI006374	GPPI013447	GPPI043243	MDOA008144	MDOA011125	MDOA013528	SCAU002568	SCAU011869	SCAU015656	FBgn0030055	FBgn0034694	FBgn0046296	LLOJ001571	LLOJ007092	AAEL012137	AGAP005931
Group_1249	2	1	3	1	2	1	2	1	2	1	2	1	4	1	2	1	2	1	2	1	3	1	2	1	GAUT005251	GAUT041552	GBRI012226	GBRI034621	GBRI034626	GFUI028473	GFUI042211	GMOY000047	GMOY007225	GPAI020607	GPAI040654	GPPI006381	GPPI024035	MDOA009349	MDOA012202	MDOA012223	MDOA012909	SCAU000255	SCAU002927	FBgn0030556	FBgn0062449	LLOJ000923	LLOJ009470	AAEL004437	AAEL011759
Group_1250	1	1	1	1	1	1	1	1	1	1	1	1	1	1	1	1	1	1	1	1	1	1	1	1	GAUT005252	GBRI012227	GFUI028472	GMOY007223	GPAI040655	GPPI006384	MDOA001484	SCAU008790	FBgn0004924	LLOJ000188	AAEL002551	AGAP004078
Group_1251	1	1	1	1	1	1	1	1	1	1	0	0	0	0	0	0	0	0	0	0	0	0	0	0	GAUT005255	GBRI012228	GFUI028474	GMOY007222	GPAI040656
Group_1252	1	1	0	0	0	0	0	0	1	1	0	0	0	0	0	0	0	0	0	0	0	0	0	0	GAUT005256	GPAI040641
Group_1253	1	1	1	1	1	1	0	0	1	1	1	1	2	1	1	1	1	1	1	1	0	0	0	0	GAUT005265	GBRI012234	GFUI028476	GPAI040651	GPPI006375	MDOA001115	MDOA008648	SCAU016428	FBgn0260482	LLOJ003874
Group_1254	2	1	2	1	1	1	1	1	2	1	1	1	2	1	1	1	3	1	2	1	2	1	2	1	GAUT005266	GAUT038833	GBRI012231	GBRI036096	GFUI028480	GMOY007227	GPAI003174	GPAI040652	GPPI006372	MDOA007560	MDOA014580	SCAU007927	FBgn0031188	FBgn0031504	FBgn0039970	LLOJ006594	LLOJ010090	AAEL005032	AAEL011684	AGAP003463	AGAP008432
Group_1255	5	1	4	1	5	1	4	1	4	1	7	1	4	1	5	1	4	1	3	1	6	1	7	1	GAUT005269	GAUT012539	GAUT019340	GAUT021639	GAUT036078	GBRI012335	GBRI018046	GBRI038179	GBRI044526	GFUI023260	GFUI028458	GFUI029274	GFUI036120	GFUI053034	GMOY001140	GMOY001678	GMOY003093	GMOY007231	GPAI002816	GPAI005354	GPAI033671	GPAI040670	GPPI000853	GPPI003354	GPPI006385
Group_1256	1	1	1	1	1	1	1	1	1	1	1	1	1	1	1	1	1	1	0	0	1	1	1	1	GAUT005270	GBRI012210	GFUI028460	GMOY007229	GPAI040653	GPPI006380	MDOA001844	SCAU006626	FBgn0053172	AAEL002556	AGAP004545
Group_1257	2	1	2	1	2	1	2	1	2	1	2	1	2	1	2	1	2	1	2	1	2	1	1	1	GAUT005271	GAUT038959	GBRI028442	GBRI038178	GFUI028456	GFUI039747	GMOY007234	GMOY010772	GPAI006278	GPAI040674	GPPI021033	GPPI047132	MDOA007045	MDOA009403	SCAU003950	SCAU009845	FBgn0000181	FBgn0031264	LLOJ000715	LLOJ001890	AAEL012271	AAEL014932	AGAP006614
Group_1258	1	1	0	0	1	1	1	1	1	1	1	1	1	1	1	1	1	1	0	0	1	1	1	1	GAUT005272	GFUI028459	GMOY007232	GPAI040669	GPPI006382	MDOA003084	SCAU015047	FBgn0260933	AAEL002943	AGAP000686
Group_1259	7	1	6	1	6	1	2	1	7	1	3	1	3	1	4	1	4	1	2	1	1	1	1	1	GAUT005273	GAUT024257	GAUT024258	GAUT024259	GAUT024260	GAUT024275	GAUT024276	GBRI012223	GBRI019585	GBRI019586	GBRI019587	GBRI019589	GBRI019590	GFUI008090	GFUI008091	GFUI008092	GFUI008093	GFUI008115	GFUI028461	GMOY007230	GMOY011879	GPAI024479	GPAI024480	GPAI024481	GPAI024482
Group_1260	1	1	0	0	1	1	0	0	1	1	1	1	2	1	0	0	0	0	0	0	0	0	0	0	GAUT005274	GFUI028468	GPAI040671	GPPI006379	MDOA016365	MDOA016425
Group_1261	1	1	1	1	1	1	1	1	1	1	1	1	1	1	1	1	0	0	1	1	1	1	2	1	GAUT005275	GBRI012245	GFUI028481	GMOY007228	GPAI040658	GPPI006377	MDOA013726	SCAU004532	LLOJ007817	AAEL011685	AGAP012917	AGAP012967
Group_1262	1	1	1	1	1	1	1	1	0	0	0	0	1	1	1	1	1	1	0	0	1	1	1	1	GAUT005277	GBRI038173	GFUI028463	GMOY007233	MDOA011470	SCAU009663	FBgn0031263	AAEL004067	AGAP000426
Group_1263	1	1	1	1	1	1	0	0	1	1	1	1	1	1	1	1	1	1	0	0	1	1	1	1	GAUT005278	GBRI038195	GFUI028465	GPAI047291	GPPI021035	MDOA000842	SCAU000441	FBgn0004957	AAEL014596	AGAP007962
Group_1264	3	1	2	1	2	1	2	1	2	1	3	1	3	1	3	1	2	1	2	1	2	1	2	1	GAUT005283	GAUT009414	GAUT018354	GBRI038190	GBRI039114	GFUI026805	GFUI028445	GMOY003770	GMOY007238	GPAI006387	GPAI047279	GPPI021031	GPPI022709	GPPI048288	MDOA008445	MDOA014195	MDOA014960	SCAU002771	SCAU006677	SCAU009999	FBgn0001142	FBgn0001145	LLOJ005726	LLOJ006718	AAEL001887
Group_1265	2	1	2	1	2	1	2	1	2	1	2	1	2	1	2	1	3	1	3	1	2	1	3	1	GAUT005284	GAUT039873	GBRI003993	GBRI038192	GFUI003840	GFUI028446	GMOY004168	GMOY007237	GPAI026361	GPAI047280	GPPI021032	GPPI046587	MDOA000478	MDOA008359	SCAU008483	SCAU014909	FBgn0031132	FBgn0034971	FBgn0052699	LLOJ002876	LLOJ005825	LLOJ006572	AAEL000427	AAEL001448	AGAP000595
Group_1266	3	1	3	1	3	1	3	1	3	1	3	1	3	1	4	1	3	1	1	1	4	1	2	1	GAUT005285	GAUT034652	GAUT036106	GBRI008954	GBRI035616	GBRI038191	GFUI010708	GFUI028447	GFUI035158	GMOY000388	GMOY002552	GMOY007240	GPAI003801	GPAI031763	GPAI047299	GPPI021044	GPPI030616	GPPI035004	MDOA003934	MDOA011041	MDOA012109	SCAU003956	SCAU007336	SCAU007718	SCAU014769
Group_1267	2	1	2	1	1	1	1	1	2	1	2	1	2	1	2	1	2	1	2	1	8	1	4	1	GAUT005286	GAUT007368	GBRI037644	GBRI038188	GFUI006760	GMOY006991	GPAI040665	GPAI044360	GPPI021029	GPPI035612	MDOA003606	MDOA011207	SCAU001650	SCAU014355	FBgn0030521	FBgn0034709	LLOJ000702	LLOJ009644	AAEL001232	AAEL007585	AAEL007590	AAEL007599	AAEL009637	AAEL009642	AAEL012216
Group_1268	1	1	2	1	1	1	1	1	2	1	5	1	1	1	1	1	1	1	1	1	1	1	1	1	GAUT005287	GBRI035201	GBRI038189	GFUI028462	GMOY007236	GPAI044922	GPAI047278	GPPI000445	GPPI000566	GPPI000799	GPPI021028	GPPI021030	MDOA014238	SCAU015780	FBgn0053180	LLOJ009645	AAEL009636	AGAP004535
Group_1269	1	1	1	1	1	1	0	0	1	1	1	1	1	1	1	1	2	1	2	1	1	1	2	1	GAUT005294	GBRI038204	GFUI012889	GPAI047295	GPPI021039	MDOA004435	SCAU011098	FBgn0015379	FBgn0052845	LLOJ005859	LLOJ005861	AAEL009911	AGAP004321	AGAP013475
Group_1270	2	1	0	0	2	1	1	1	2	1	1	1	1	1	1	1	1	1	1	1	1	1	0	0	GAUT005295	GAUT022796	GFUI012888	GFUI024453	GMOY007241	GPAI004987	GPAI047296	GPPI024779	MDOA006418	SCAU011949	FBgn0030854	LLOJ005821	AAEL016973
Group_1271	1	1	1	1	1	1	1	1	1	1	1	1	1	1	1	1	1	1	2	1	1	1	2	1	GAUT005296	GBRI038205	GFUI012887	GMOY006394	GPAI047294	GPPI021040	MDOA000765	SCAU011883	FBgn0029681	LLOJ002805	LLOJ007484	AAEL013537	AGAP002168	AGAP008005
Group_1272	2	1	0	0	2	1	0	0	1	1	2	1	0	0	0	0	0	0	0	0	0	0	0	0	GAUT005297	GAUT006147	GFUI012896	GFUI013900	GPAI047305	GPPI021056	GPPI025545
Group_1273	1	1	1	1	0	0	1	1	1	1	0	0	1	1	1	1	1	1	1	1	1	1	1	1	GAUT005298	GBRI038193	GMOY007242	GPAI047297	MDOA002532	SCAU014934	FBgn0015527	LLOJ005858	AAEL009912	AGAP004322
Group_1274	1	1	1	1	1	1	1	1	1	1	1	1	1	1	1	1	2	1	1	1	1	1	1	1	GAUT005299	GBRI038210	GFUI012890	GMOY007243	GPAI047298	GPPI021041	MDOA003745	SCAU009236	FBgn0030853	FBgn0036706	LLOJ009208	AAEL005508	AGAP002170
Group_1275	6	1	4	1	5	1	4	1	4	1	5	1	4	1	4	1	4	1	2	1	3	1	3	1	GAUT005308	GAUT005309	GAUT020659	GAUT023282	GAUT050741	GAUT050743	GBRI003954	GBRI011509	GBRI022460	GBRI038206	GFUI000776	GFUI012899	GFUI012900	GFUI031044	GFUI041371	GMOY000883	GMOY007359	GMOY010237	GMOY010937	GPAI008965	GPAI014247	GPAI036620	GPAI047307	GPPI019466	GPPI021053
Group_1276	1	1	0	0	1	1	1	1	0	0	1	1	0	0	0	0	0	0	0	0	0	0	0	0	GAUT005310	GFUI012898	GMOY006393	GPPI021052
Group_1277	1	1	0	0	0	0	1	1	1	1	0	0	0	0	0	0	0	0	0	0	0	0	0	0	GAUT005311	GMOY000884	GPAI047318
Group_1278	1	1	0	0	1	1	0	0	1	1	0	0	0	0	0	0	0	0	0	0	0	0	0	0	GAUT005315	GFUI012903	GPAI047317
Group_1279	5	1	3	1	4	1	5	1	3	1	4	1	1	1	1	1	2	1	1	1	2	1	1	1	GAUT005325	GAUT006172	GAUT039674	GAUT045216	GAUT045244	GBRI008104	GBRI010451	GBRI017110	GFUI003268	GFUI005253	GFUI005256	GFUI012918	GMOY000045	GMOY003513	GMOY003965	GMOY003968	GMOY007442	GPAI014037	GPAI014040	GPAI047324	GPPI006179	GPPI021078	GPPI022101	GPPI022104	MDOA004311
Group_1280	1	1	1	1	1	1	1	1	1	1	1	1	1	1	1	1	1	1	1	1	1	1	1	1	GAUT005326	GBRI023809	GFUI012919	GMOY007440	GPAI047325	GPPI021083	MDOA014144	SCAU002815	FBgn0039158	LLOJ005295	AAEL007492	AGAP002392
Group_1281	1	1	2	1	1	1	1	1	1	1	1	1	1	1	1	1	2	1	1	1	1	1	1	1	GAUT005328	GBRI002463	GBRI021084	GFUI012906	GMOY007445	GPAI047329	GPPI021064	MDOA008805	SCAU000479	FBgn0028379	FBgn0029687	LLOJ002671	AAEL002936	AGAP000626
Group_1282	1	1	1	1	1	1	1	1	1	1	1	1	1	1	1	1	1	1	1	1	2	1	1	1	GAUT005329	GBRI029348	GFUI012920	GMOY006919	GPAI047327	GPPI021086	MDOA000534	SCAU005675	FBgn0031054	LLOJ003099	AAEL006036	AAEL015160	AGAP011470
Group_1283	1	1	1	1	0	0	1	1	2	1	1	1	1	1	1	1	1	1	1	1	2	1	1	1	GAUT005330	GBRI023804	GMOY007439	GPAI047333	GPAI047338	GPPI021091	MDOA000483	SCAU008908	FBgn0003575	LLOJ005047	AAEL005286	AAEL010074	AGAP011127
Group_1284	1	1	1	1	1	1	1	1	1	1	1	1	1	1	1	1	1	1	2	1	1	1	1	1	GAUT005331	GBRI023798	GFUI012924	GMOY006921	GPAI047330	GPPI021089	MDOA006523	SCAU000646	FBgn0031403	LLOJ009127	LLOJ009128	AAEL004276	AGAP028023
Group_1285	1	1	1	1	1	1	1	1	1	1	1	1	1	1	1	1	1	1	2	1	1	1	1	1	GAUT005332	GBRI029343	GFUI012925	GMOY006920	GPAI047332	GPPI021090	MDOA009064	SCAU014634	FBgn0027866	LLOJ006763	LLOJ008110	AAEL014057	AGAP001518
Group_1286	1	1	1	1	1	1	1	1	1	1	1	1	1	1	1	1	1	1	1	1	1	1	1	1	GAUT005333	GBRI021078	GFUI012907	GMOY007446	GPAI047308	GPPI021066	MDOA006399	SCAU011957	FBgn0029685	LLOJ007646	AAEL004545	AGAP001402
Group_1287	9	1	10	1	11	1	7	1	9	1	9	1	3	1	4	1	9	1	5	1	4	1	4	1	GAUT005337	GAUT007538	GAUT012673	GAUT018380	GAUT028903	GAUT033933	GAUT033951	GAUT045987	GAUT048483	GBRI003241	GBRI007181	GBRI014006	GBRI014007	GBRI016978	GBRI016979	GBRI018889	GBRI025796	GBRI035347	GBRI036321	GFUI000593	GFUI007792	GFUI012909	GFUI016936	GFUI026405	GFUI027737
Group_1288	1	1	1	1	1	1	1	1	1	1	1	1	1	1	1	1	1	1	1	1	0	0	1	1	GAUT005341	GBRI012737	GFUI012934	GMOY009266	GPAI018461	GPPI021077	MDOA002098	SCAU001856	FBgn0035944	LLOJ002070	AGAP012432
Group_1289	1	1	1	1	1	1	1	1	1	1	1	1	1	1	1	1	2	1	1	1	1	1	2	1	GAUT005342	GBRI029346	GFUI012923	GMOY006918	GPAI047326	GPPI021079	MDOA014816	SCAU008150	FBgn0004057	FBgn0037147	LLOJ005629	AAEL009507	AGAP010739	AGAP012678
Group_1290	4	1	3	1	4	1	4	1	4	1	4	1	7	1	4	1	5	1	0	0	6	1	5	1	GAUT005343	GAUT012552	GAUT049936	GAUT050185	GBRI012740	GBRI044614	GBRI045056	GFUI003494	GFUI012935	GFUI023276	GFUI048293	GMOY003082	GMOY004913	GMOY009473	GMOY009713	GPAI009099	GPAI031321	GPAI033688	GPAI047346	GPPI002567	GPPI003370	GPPI021081	GPPI031225	MDOA002475	MDOA002919
Group_1291	1	1	1	1	1	1	1	1	1	1	1	1	1	1	1	1	1	1	1	1	2	1	1	1	GAUT005344	GBRI012739	GFUI012936	GMOY006916	GPAI047342	GPPI021082	MDOA003419	SCAU008791	FBgn0029878	LLOJ003873	AAEL003128	AAEL009877	AGAP011356
Group_1292	1	1	1	1	1	1	1	1	1	1	1	1	1	1	1	1	1	1	1	1	1	1	1	1	GAUT005345	GBRI029345	GFUI012922	GMOY006917	GPAI047345	GPPI000359	MDOA007961	SCAU003615	FBgn0031065	LLOJ004279	AAEL014152	AGAP011694
Group_1293	1	1	1	1	1	1	1	1	1	1	1	1	1	1	1	1	1	1	1	1	1	1	1	1	GAUT005346	GBRI012743	GFUI012937	GMOY009267	GPAI018458	GPPI021087	MDOA010939	SCAU002237	FBgn0029912	LLOJ000898	AAEL008459	AGAP000660
Group_1294	1	1	1	1	0	0	0	0	1	1	0	0	1	1	1	1	1	1	0	0	0	0	0	0	GAUT005347	GBRI012747	GPAI047355	MDOA012487	SCAU015843	FBgn0029877
Group_1295	1	1	1	1	1	1	0	0	1	1	1	1	0	0	1	1	1	1	0	0	0	0	0	0	GAUT005354	GBRI012765	GFUI012947	GPAI009345	GPPI034893	SCAU009416	FBgn0040467
Group_1296	1	1	0	0	1	1	0	0	1	1	0	0	0	0	0	0	0	0	0	0	0	0	0	0	GAUT005355	GFUI012944	GPAI009348
Group_1297	1	1	1	1	1	1	1	1	1	1	1	1	1	1	1	1	1	1	0	0	1	1	1	1	GAUT005356	GBRI012745	GFUI012938	GMOY009270	GPAI009342	GPPI034885	MDOA012830	SCAU004989	FBgn0029907	AAEL010933	AGAP000372
Group_1298	4	1	4	1	4	1	4	1	3	1	7	1	4	1	5	1	4	1	9	1	5	1	5	1	GAUT005357	GAUT007696	GAUT019402	GAUT030375	GBRI012744	GBRI023268	GBRI024068	GBRI038177	GFUI004449	GFUI012942	GFUI031363	GFUI050065	GMOY000198	GMOY007137	GMOY009268	GMOY011954	GPAI001149	GPAI011714	GPAI018449	GPPI006905	GPPI018200	GPPI021088	GPPI028913	GPPI034883	GPPI049967
Group_1299	1	1	1	1	1	1	1	1	1	1	0	0	1	1	1	1	1	1	0	0	0	0	0	0	GAUT005358	GBRI012763	GFUI012940	GMOY009272	GPAI009340	MDOA001339	SCAU008616	FBgn0024989
Group_1300	1	1	0	0	0	0	0	0	1	1	0	0	0	0	0	0	0	0	0	0	0	0	0	0	GAUT005360	GPAI009344
Group_1301	1	1	1	1	0	0	1	1	0	0	1	1	1	1	1	1	1	1	0	0	1	1	1	1	GAUT005362	GBRI012764	GMOY008093	GPPI034909	MDOA004954	SCAU005293	FBgn0040931	AAEL000458	AGAP003864
Group_1302	2	1	2	1	3	1	3	1	1	1	3	1	3	1	6	1	4	1	0	0	4	1	2	1	GAUT005363	GAUT011101	GBRI012762	GBRI028428	GFUI012941	GFUI034469	GFUI037305	GMOY009271	GMOY010761	GMOY012214	GPAI009882	GPPI003043	GPPI027250	GPPI034884	MDOA007080	MDOA007097	MDOA010057	SCAU003767	SCAU006055	SCAU012631	SCAU013086	SCAU015354	SCAU015529	FBgn0026388	FBgn0036474
Group_1303	3	1	3	1	6	1	1	1	3	1	4	1	1	1	1	1	1	1	1	1	1	1	0	0	GAUT005365	GAUT018525	GAUT049661	GBRI002747	GBRI009305	GBRI012758	GFUI000830	GFUI010833	GFUI019942	GFUI021943	GFUI031568	GFUI047867	GMOY007244	GPAI009354	GPAI025505	GPAI032172	GPPI015945	GPPI026315	GPPI034847	GPPI034894	MDOA008463	SCAU001064	FBgn0061200	LLOJ006310	AAEL002455
Group_1304	1	1	1	1	1	1	1	1	1	1	1	1	1	1	1	1	1	1	1	1	1	1	1	1	GAUT005366	GBRI012756	GFUI031570	GMOY007245	GPAI009352	GPPI034892	MDOA014139	SCAU008266	FBgn0034727	LLOJ001395	AAEL007668	AGAP000890
Group_1305	1	1	1	1	1	1	1	1	0	0	1	1	1	1	1	1	1	1	0	0	1	1	1	1	GAUT005367	GBRI012755	GFUI031569	GMOY003790	GPPI034895	MDOA015444	SCAU011055	FBgn0020272	AAEL008947	AGAP002778
Group_1306	1	1	1	1	1	1	1	1	1	1	1	1	1	1	1	1	1	1	1	1	1	1	1	1	GAUT005371	GBRI012778	GFUI031580	GMOY003791	GPAI009370	GPPI034905	MDOA010639	SCAU011942	FBgn0027279	LLOJ003433	AAEL008950	AGAP000926
Group_1307	1	1	0	0	1	1	0	0	1	1	1	1	1	1	1	1	1	1	0	0	0	0	0	0	GAUT005374	GFUI031575	GPAI009359	GPPI034897	MDOA013169	SCAU001135	FBgn0023130
Group_1308	3	1	4	1	4	1	0	0	7	1	4	1	1	1	1	1	1	1	1	1	1	1	1	1	GAUT005375	GAUT006204	GAUT044088	GBRI012767	GBRI012768	GBRI012769	GBRI017104	GFUI008232	GFUI025289	GFUI031574	GFUI031576	GPAI009353	GPAI009360	GPAI009361	GPAI009363	GPAI009682	GPAI019699	GPAI042003	GPPI005711	GPPI034896	GPPI034898	GPPI034901	MDOA005288	SCAU012682	FBgn0039930
Group_1309	1	1	0	0	1	1	0	0	0	0	1	1	0	0	0	0	0	0	0	0	0	0	0	0	GAUT005376	GFUI031585	GPPI034899
Group_1310	1	1	1	1	1	1	1	1	1	1	1	1	1	1	1	1	0	0	1	1	1	1	1	1	GAUT005403	GBRI012797	GFUI035356	GMOY008605	GPAI009405	GPPI036348	MDOA003199	SCAU010688	LLOJ002435	AAEL002078	AGAP000736
Group_1311	1	1	1	1	1	1	1	1	1	1	1	1	0	0	0	0	0	0	0	0	1	1	1	1	GAUT005404	GBRI010756	GFUI035339	GMOY008614	GPAI009422	GPPI036349	AAEL009776	AGAP000499
Group_1312	1	1	1	1	0	0	1	1	1	1	0	0	1	1	1	1	1	1	1	1	4	1	1	1	GAUT005405	GBRI010754	GMOY008618	GPAI009400	MDOA003444	SCAU010965	FBgn0014868	LLOJ006851	AAEL002174	AAEL003468	AAEL013619	AAEL017314	AGAP006383
Group_1313	2	1	1	1	2	1	2	1	2	1	4	1	2	1	2	1	2	1	2	1	2	1	3	1	GAUT005406	GAUT024370	GBRI010753	GFUI031476	GFUI035340	GMOY001112	GMOY008617	GPAI009398	GPAI029586	GPPI026931	GPPI036346	GPPI044014	GPPI048394	MDOA000322	MDOA011421	SCAU001526	SCAU005824	FBgn0031267	FBgn0034644	LLOJ000651	LLOJ000663	AAEL000273	AAEL002846	AGAP010480	AGAP012098
Group_1314	1	1	1	1	1	1	1	1	1	1	1	1	1	1	1	1	1	1	1	1	1	1	1	1	GAUT005407	GBRI010755	GFUI035342	GMOY008621	GPAI009403	GPPI048396	MDOA012688	SCAU016189	FBgn0030499	LLOJ008876	AAEL002944	AGAP000251
Group_1315	1	1	2	1	1	1	1	1	1	1	1	1	2	1	2	1	2	1	2	1	2	1	2	1	GAUT005408	GBRI012799	GBRI022721	GFUI035344	GMOY008608	GPAI009399	GPPI036347	MDOA009604	MDOA010606	SCAU007447	SCAU011212	FBgn0024994	FBgn0031676	LLOJ008849	LLOJ008851	AAEL006666	AAEL013608	AGAP000387	AGAP008621
Group_1316	1	1	1	1	1	1	1	1	1	1	1	1	1	1	1	1	1	1	1	1	1	1	1	1	GAUT005409	GBRI011758	GFUI035343	GMOY008612	GPAI009402	GPPI036351	MDOA012694	SCAU015597	FBgn0024998	LLOJ004241	AAEL001971	AGAP013760
Group_1317	1	1	1	1	1	1	1	1	1	1	1	1	1	1	1	1	1	1	1	1	1	1	1	1	GAUT005411	GBRI010758	GFUI035341	GMOY008620	GPAI009404	GPPI048395	MDOA003126	SCAU008429	FBgn0030699	LLOJ008430	AAEL002166	AGAP000207
Group_1318	1	1	1	1	1	1	1	1	1	1	1	1	1	1	1	1	1	1	0	0	1	1	1	1	GAUT005412	GBRI012800	GFUI035334	GMOY008609	GPAI009407	GPPI036341	MDOA006046	SCAU014246	FBgn0024993	AAEL001631	AGAP010081
Group_1319	1	1	1	1	1	1	1	1	1	1	2	1	1	1	1	1	1	1	1	1	1	1	1	1	GAUT005413	GBRI010750	GFUI035333	GMOY008616	GPAI009408	GPPI036339	GPPI048397	MDOA004702	SCAU013273	FBgn0031266	LLOJ008433	AAEL003605	AGAP000178
Group_1320	1	1	1	1	1	1	1	1	1	1	0	0	1	1	1	1	3	1	1	1	1	1	0	0	GAUT005414	GBRI011764	GFUI035336	GMOY008611	GPAI009409	MDOA011729	SCAU000723	FBgn0023515	FBgn0024991	FBgn0031856	LLOJ004243	AAEL013110
Group_1321	10	1	12	1	10	1	8	1	9	1	8	1	15	1	17	1	19	1	9	1	38	1	26	1	GAUT005415	GAUT013671	GAUT031526	GAUT040650	GAUT041462	GAUT041467	GAUT041468	GAUT045305	GAUT048856	GAUT048858	GBRI003695	GBRI007906	GBRI010079	GBRI011147	GBRI012801	GBRI016161	GBRI034972	GBRI034980	GBRI034982	GBRI035039	GBRI035040	GBRI040628	GFUI010087	GFUI012110	GFUI012116
Group_1322	1	1	1	1	1	1	1	1	1	1	1	1	1	1	1	1	1	1	1	1	1	1	1	1	GAUT005417	GBRI033784	GFUI000975	GMOY008623	GPAI009415	GPPI048398	MDOA012725	SCAU003197	FBgn0027574	LLOJ002434	AAEL002082	AGAP000737
Group_1323	1	1	1	1	1	1	1	1	1	1	1	1	1	1	1	1	1	1	1	1	1	1	1	1	GAUT005418	GBRI012802	GFUI035338	GMOY008610	GPAI009413	GPPI036340	MDOA003011	SCAU010183	FBgn0027564	LLOJ005420	AAEL013393	AGAP004419
Group_1324	1	1	1	1	0	0	1	1	1	1	1	1	1	1	1	1	1	1	1	1	1	1	3	1	GAUT005419	GBRI012803	GMOY008606	GPAI009416	GPPI036342	MDOA001846	SCAU016117	FBgn0031036	LLOJ008736	AAEL002084	AGAP000738	AGAP000777	AGAP006449
Group_1325	1	1	1	1	1	1	2	1	2	1	1	1	1	1	1	1	2	1	1	1	1	1	2	1	GAUT005420	GBRI010752	GFUI035337	GMOY008615	GMOY010027	GPAI003456	GPAI009411	GPPI036343	MDOA012176	SCAU003195	FBgn0031145	FBgn0032680	LLOJ008434	AAEL009772	AGAP000498	AGAP007024
Group_1326	5	1	2	1	8	1	2	1	5	1	4	1	12	1	5	1	2	1	0	0	0	0	0	0	GAUT005421	GAUT044183	GAUT044184	GAUT044188	GAUT044189	GBRI017297	GBRI017305	GFUI044612	GFUI044613	GFUI044620	GFUI044621	GFUI047760	GFUI047762	GFUI047767	GFUI047768	GMOY005152	GMOY005153	GPAI009420	GPAI027702	GPAI027704	GPAI027712	GPAI027713	GPPI028507	GPPI028509	GPPI028510
Group_1327	1	1	0	0	1	1	0	0	1	1	0	0	0	0	0	0	0	0	0	0	0	0	0	0	GAUT005422	GFUI035345	GPAI009421
Group_1328	1	1	0	0	1	1	0	0	1	1	1	1	0	0	0	0	0	0	0	0	0	0	0	0	GAUT005425	GFUI025390	GPAI001470	GPPI043870
Group_1329	1	1	0	0	1	1	0	0	0	0	0	0	0	0	0	0	0	0	0	0	0	0	0	0	GAUT005444	GFUI035346
Group_1330	1	1	0	0	1	1	0	0	1	1	0	0	0	0	0	0	0	0	0	0	0	0	0	0	GAUT005445	GFUI035347	GPAI009430
Group_1331	1	1	1	1	1	1	0	0	0	0	0	0	0	0	0	0	0	0	0	0	0	0	0	0	GAUT005447	GBRI012804	GFUI001224
Group_1332	1	1	0	0	1	1	0	0	1	1	1	1	0	0	0	0	0	0	0	0	0	0	0	0	GAUT005448	GFUI035348	GPAI009431	GPPI036344
Group_1333	1	1	0	0	0	0	0	0	1	1	1	1	0	0	0	0	0	0	0	0	0	0	0	0	GAUT005451	GPAI040948	GPPI039967
Group_1334	3	1	3	1	3	1	5	1	5	1	2	1	13	1	8	1	9	1	3	1	6	1	4	1	GAUT005460	GAUT006649	GAUT042360	GBRI011904	GBRI030235	GBRI041284	GFUI038147	GFUI047908	GFUI049134	GMOY005386	GMOY010839	GMOY012256	GMOY012295	GMOY012357	GPAI001497	GPAI002024	GPAI032515	GPAI040919	GPAI045426	GPPI039956	GPPI049642	MDOA002922	MDOA003091	MDOA008272	MDOA010394
Group_1335	1	1	0	0	0	0	0	0	1	1	1	1	0	0	0	0	0	0	0	0	0	0	0	0	GAUT005461	GPAI040943	GPPI039958
Group_1336	1	1	0	0	0	0	0	0	1	1	1	1	0	0	0	0	0	0	0	0	0	0	0	0	GAUT005462	GPAI040921	GPPI039962
Group_1337	1	1	0	0	0	0	0	0	1	1	0	0	0	0	0	0	0	0	0	0	0	0	0	0	GAUT005486	GPAI040905
Group_1338	1	1	1	1	0	0	0	0	1	1	1	1	0	0	0	0	0	0	0	0	0	0	0	0	GAUT005495	GBRI005141	GPAI028280	GPPI032004
Group_1339	1	1	0	0	0	0	0	0	1	1	0	0	0	0	0	0	0	0	0	0	0	0	0	0	GAUT005504	GPAI040897
Group_1340	1	1	0	0	0	0	0	0	1	1	0	0	0	0	0	0	0	0	0	0	0	0	0	0	GAUT005505	GPAI040898
Group_1341	1	1	0	0	0	0	0	0	1	1	1	1	0	0	0	0	0	0	0	0	0	0	0	0	GAUT005514	GPAI040881	GPPI019642
Group_1342	3	1	1	1	4	1	1	1	1	1	2	1	1	1	1	1	1	1	0	0	2	1	1	1	GAUT005533	GAUT005537	GAUT005541	GBRI041245	GFUI047985	GFUI047994	GFUI047996	GFUI047997	GMOY003100	GPAI040859	GPPI019653	GPPI019665	MDOA000221	SCAU015455	FBgn0266801	AAEL003575	AAEL003577	AGAP003849
Group_1343	1	1	0	0	0	0	0	0	1	1	1	1	0	0	0	0	0	0	0	0	0	0	0	0	GAUT005534	GPAI022215	GPPI044429
Group_1344	1	1	0	0	1	1	0	0	1	1	1	1	1	1	0	0	0	0	0	0	0	0	0	0	GAUT005535	GFUI047991	GPAI040866	GPPI019663	MDOA010902
Group_1345	1	1	1	1	1	1	0	0	1	1	1	1	1	1	1	1	0	0	0	0	0	0	0	0	GAUT005536	GBRI041232	GFUI047992	GPAI040855	GPPI019666	MDOA005304	SCAU008464
Group_1346	1	1	0	0	1	1	1	1	1	1	1	1	1	1	1	1	0	0	0	0	0	0	0	0	GAUT005538	GFUI047993	GMOY002146	GPAI040856	GPPI019667	MDOA016099	SCAU002497
Group_1347	1	1	0	0	1	1	0	0	1	1	1	1	0	0	0	0	0	0	0	0	0	0	0	0	GAUT005539	GFUI048009	GPAI040858	GPPI019677
Group_1348	5	1	0	0	0	0	1	1	2	1	2	1	0	0	0	0	0	0	0	0	0	0	0	0	GAUT005540	GAUT034444	GAUT042463	GAUT044031	GAUT051066	GMOY001628	GPAI003421	GPAI044239	GPPI001508	GPPI045662
Group_1349	8	1	7	1	8	1	6	1	7	1	5	1	6	1	6	1	5	1	1	1	6	1	7	1	GAUT005545	GAUT007112	GAUT029058	GAUT029059	GAUT045241	GAUT045242	GAUT045243	GAUT045250	GBRI010446	GBRI010448	GBRI010449	GBRI010450	GBRI010453	GBRI022804	GBRI036894	GFUI005252	GFUI005255	GFUI005257	GFUI005259	GFUI005260	GFUI009290	GFUI032007	GFUI032021	GMOY003668	GMOY003961
Group_1350	4	1	3	1	3	1	3	1	3	1	4	1	3	1	3	1	3	1	3	1	4	1	3	1	GAUT005554	GAUT017616	GAUT031800	GAUT033302	GBRI005595	GBRI021938	GBRI022277	GFUI017583	GFUI022500	GFUI034257	GMOY005410	GMOY005621	GMOY008561	GPAI011925	GPAI012489	GPAI020400	GPPI004387	GPPI006803	GPPI017795	GPPI025910	MDOA007415	MDOA009909	MDOA012377	SCAU012117	SCAU013397
Group_1351	2	1	1	1	1	1	1	1	1	1	1	1	1	1	1	1	1	1	2	1	1	1	2	1	GAUT005558	GAUT031595	GBRI041165	GFUI021119	GMOY001566	GPAI006916	GPPI012042	MDOA005846	SCAU016551	FBgn0037338	LLOJ003366	LLOJ009728	AAEL011626	AGAP000597	AGAP010353
Group_1352	1	1	0	0	1	1	0	0	0	0	1	1	0	0	0	0	0	0	0	0	0	0	0	0	GAUT005559	GFUI048014	GPPI019679
Group_1353	2	1	0	0	1	1	1	1	0	0	0	0	0	0	0	0	0	0	1	1	0	0	0	0	GAUT005571	GAUT005574	GFUI036795	GMOY005907	LLOJ006691
Group_1354	1	1	0	0	1	1	1	1	1	1	1	1	1	1	1	1	1	1	0	0	0	0	0	0	GAUT005573	GFUI009248	GMOY005908	GPAI004538	GPPI029084	MDOA012882	SCAU009862	FBgn0034069
Group_1355	2	1	0	0	2	1	1	1	2	1	2	1	1	1	1	1	1	1	0	0	0	0	0	0	GAUT005575	GAUT016580	GFUI009254	GFUI043354	GMOY004915	GPAI016999	GPAI047343	GPPI007537	GPPI029078	MDOA004084	SCAU015704	FBgn0027521
Group_1356	1	1	0	0	0	0	0	0	1	1	0	0	0	0	0	0	0	0	0	0	0	0	0	0	GAUT005579	GPAI017005
Group_1357	2	1	1	1	1	1	2	1	1	1	1	1	1	1	1	1	1	1	1	1	1	1	1	1	GAUT005583	GAUT007866	GBRI016018	GFUI009251	GMOY002597	GMOY004218	GPAI004554	GPPI029091	MDOA010617	SCAU015467	FBgn0034066	LLOJ008377	AAEL011972	AGAP004626
Group_1358	2	1	2	1	3	1	2	1	2	1	3	1	2	1	2	1	2	1	2	1	3	1	2	1	GAUT005584	GAUT010583	GBRI002162	GBRI016019	GFUI009253	GFUI028886	GFUI045241	GMOY005909	GMOY010578	GPAI004537	GPAI036838	GPPI029079	GPPI046718	GPPI047794	MDOA009154	MDOA009422	SCAU004441	SCAU011380	FBgn0025608	FBgn0034068	LLOJ002950	LLOJ009126	AAEL003579	AAEL004287	AAEL014738
Group_1359	12	1	13	1	11	1	12	1	12	1	12	1	22	1	18	1	13	1	9	1	14	1	13	1	GAUT005586	GAUT012931	GAUT015263	GAUT020799	GAUT020801	GAUT020815	GAUT020816	GAUT024331	GAUT028525	GAUT031202	GAUT038714	GAUT038843	GBRI002399	GBRI006731	GBRI007739	GBRI007740	GBRI007741	GBRI007753	GBRI007758	GBRI016015	GBRI025961	GBRI030380	GBRI036092	GBRI042750	GBRI043983
Group_1360	2	1	4	1	2	1	2	1	2	1	2	1	2	1	2	1	2	1	2	1	2	1	3	1	GAUT005587	GAUT020782	GBRI007760	GBRI013734	GBRI016014	GBRI026902	GFUI009247	GFUI048254	GMOY002596	GMOY010247	GPAI004555	GPAI009143	GPPI020533	GPPI029094	MDOA000101	MDOA002637	SCAU000972	SCAU016500	FBgn0030789	FBgn0034065	LLOJ003761	LLOJ006342	AAEL000659	AAEL005851	AGAP002348
Group_1361	1	1	1	1	1	1	1	1	1	1	1	1	1	1	2	1	1	1	1	1	2	1	2	1	GAUT005588	GBRI016011	GFUI009245	GMOY005910	GPAI004540	GPPI029099	MDOA008845	SCAU001157	SCAU014301	FBgn0034067	LLOJ006689	AAEL006312	AAEL006322	AGAP005169	AGAP005170
Group_1362	1	1	0	0	1	1	1	1	1	1	1	1	0	0	0	0	0	0	0	0	0	0	0	0	GAUT005590	GFUI009263	GMOY002592	GPAI004558	GPPI029088
Group_1363	7	1	5	1	6	1	7	1	7	1	6	1	4	1	3	1	4	1	1	1	6	1	8	1	GAUT005608	GAUT007947	GAUT021246	GAUT040613	GAUT040648	GAUT040649	GAUT040658	GBRI008310	GBRI010080	GBRI010089	GBRI029659	GBRI033686	GFUI009215	GFUI009255	GFUI018135	GFUI019392	GFUI019398	GFUI047090	GMOY000185	GMOY000791	GMOY003597	GMOY003733	GMOY003734	GMOY005471	GMOY005480
Group_1364	6	1	8	1	8	1	6	1	6	1	6	1	34	1	47	1	13	1	2	1	28	1	47	1	GAUT005613	GAUT006870	GAUT011116	GAUT021657	GAUT036140	GAUT043248	GBRI004740	GBRI008552	GBRI015599	GBRI015602	GBRI015604	GBRI015996	GBRI018048	GBRI018610	GFUI005839	GFUI009236	GFUI019667	GFUI036935	GFUI036936	GFUI043893	GFUI051763	GFUI052610	GMOY001176	GMOY001676	GMOY001901
Group_1365	2	1	1	1	1	1	1	1	1	1	1	1	1	1	0	0	0	0	0	0	1	1	0	0	GAUT005614	GAUT005615	GBRI015997	GFUI009237	GMOY002275	GPAI004569	GPPI029107	MDOA000361	AAEL014773
Group_1366	1	1	0	0	2	1	1	1	1	1	1	1	0	0	0	0	0	0	0	0	0	0	0	0	GAUT005616	GFUI043415	GFUI044323	GMOY001751	GPAI001037	GPPI007474
Group_1367	3	1	4	1	2	1	1	1	2	1	2	1	1	1	1	1	1	1	1	1	1	1	1	1	GAUT005624	GAUT047697	GAUT051057	GBRI015989	GBRI015990	GBRI015991	GBRI024859	GFUI009222	GFUI042774	GMOY007308	GPAI004575	GPAI045304	GPPI004206	GPPI029140	MDOA008778	SCAU014977	FBgn0031640	LLOJ003946	AAEL009147	AGAP009931
Group_1368	20	1	18	1	21	1	20	1	19	1	17	1	57	1	63	1	18	1	19	1	39	1	36	1	GAUT005632	GAUT005635	GAUT014076	GAUT021461	GAUT021466	GAUT022857	GAUT024780	GAUT027946	GAUT027948	GAUT027950	GAUT028394	GAUT028395	GAUT029540	GAUT033723	GAUT034050	GAUT036097	GAUT039937	GAUT040433	GAUT041039	GAUT049259	GBRI006090	GBRI011651	GBRI011652	GBRI011653	GBRI011668
Group_1369	1	1	1	1	1	1	1	1	1	1	1	1	1	1	1	1	1	1	1	1	1	1	1	1	GAUT005633	GBRI011671	GFUI009188	GMOY005207	GPAI008926	GPPI029134	MDOA001587	SCAU009734	FBgn0264272	LLOJ005168	AAEL008269	AGAP004761
Group_1370	2	1	2	1	2	1	2	1	2	1	2	1	4	1	1	1	0	0	0	0	3	1	0	0	GAUT005634	GAUT023316	GBRI022425	GBRI030741	GFUI009208	GFUI018356	GMOY006787	GMOY010932	GPAI004576	GPAI008992	GPPI019426	GPPI029137	MDOA000164	MDOA010040	MDOA010776	MDOA015438	SCAU005375	AAEL002641	AAEL006846	AAEL009622
Group_1371	1	1	0	0	1	1	1	1	1	1	1	1	0	0	1	1	0	0	0	0	0	0	0	0	GAUT005653	GFUI009189	GMOY005206	GPAI008927	GPPI041754	SCAU013426
Group_1372	1	1	0	0	0	0	0	0	0	0	1	1	0	0	0	0	0	0	0	0	0	0	0	0	GAUT005672	GPPI041784
Group_1373	7	1	7	1	8	1	6	1	7	1	8	1	4	1	4	1	3	1	5	1	4	1	4	1	GAUT005679	GAUT005699	GAUT014985	GAUT023367	GAUT026625	GAUT029219	GAUT033766	GBRI015151	GBRI016466	GBRI016468	GBRI022906	GBRI035117	GBRI044283	GBRI044872	GFUI004336	GFUI004666	GFUI009952	GFUI017273	GFUI039562	GFUI044543	GFUI044544	GFUI051777	GMOY001475	GMOY001794	GMOY006127
Group_1374	1	1	0	0	0	0	1	1	1	1	0	0	0	0	0	0	0	0	0	0	0	0	0	0	GAUT005680	GMOY007760	GPAI008750
Group_1375	4	1	1	1	1	1	4	1	1	1	2	1	1	1	1	1	1	1	0	0	1	1	1	1	GAUT005694	GAUT024752	GAUT031448	GAUT041953	GBRI031520	GFUI027879	GMOY004340	GMOY004980	GMOY006923	GMOY009595	GPAI046508	GPPI019557	GPPI033523	MDOA008105	SCAU016535	FBgn0005533	AAEL004175	AGAP004887
Group_1376	1	1	0	0	1	1	0	0	1	1	1	1	0	0	0	0	0	0	0	0	0	0	0	0	GAUT005695	GFUI044549	GPAI008713	GPPI008669
Group_1377	1	1	0	0	1	1	0	0	0	0	1	1	0	0	0	0	0	0	0	0	0	0	0	0	GAUT005697	GFUI044551	GPPI008670
Group_1378	1	1	0	0	1	1	0	0	1	1	1	1	0	0	0	0	0	0	0	0	0	0	0	0	GAUT005714	GFUI039563	GPAI008707	GPPI008686
Group_1379	1	1	0	0	0	0	0	0	1	1	0	0	0	0	0	0	0	0	0	0	0	0	0	0	GAUT005721	GPAI018225
Group_1380	1	1	0	0	0	0	0	0	1	1	1	1	0	0	0	0	0	0	0	0	0	0	0	0	GAUT005725	GPAI008677	GPPI008698
Group_1381	1	1	0	0	1	1	0	0	0	0	1	1	0	0	0	0	0	0	0	0	0	0	0	0	GAUT005755	GFUI039650	GPPI038637
Group_1382	1	1	0	0	1	1	0	0	0	0	1	1	0	0	0	0	0	0	0	0	0	0	0	0	GAUT005756	GFUI039635	GPPI038636
Group_1383	1	1	0	0	1	1	1	1	0	0	1	1	1	1	1	1	2	1	0	0	1	1	1	1	GAUT005763	GFUI039656	GMOY003359	GPPI038646	MDOA000151	SCAU004627	FBgn0050108	FBgn0050109	AAEL009759	AGAP003988
Group_1384	1	1	0	0	2	1	1	1	1	1	2	1	1	1	1	1	1	1	0	0	1	1	1	1	GAUT005764	GFUI039626	GFUI039657	GMOY003358	GPAI008632	GPPI038638	GPPI038647	MDOA002009	SCAU010862	FBgn0034259	AAEL011090	AGAP003987
Group_1385	1	1	1	1	1	1	1	1	1	1	1	1	1	1	1	1	1	1	1	1	1	1	1	1	GAUT005765	GBRI014124	GFUI039642	GMOY005092	GPAI008640	GPPI038652	MDOA011587	SCAU010286	FBgn0034253	LLOJ004820	AAEL012794	AGAP003746
Group_1386	1	1	1	1	2	1	1	1	1	1	1	1	1	1	1	1	1	1	1	1	1	1	0	0	GAUT005766	GBRI014123	GFUI009162	GFUI039659	GMOY003360	GPAI008633	GPPI038653	MDOA011764	SCAU009212	FBgn0033948	LLOJ004821	AAEL004422
Group_1387	1	1	0	0	1	1	0	0	0	0	1	1	0	0	0	0	0	0	0	0	0	0	0	0	GAUT005768	GFUI039667	GPPI038650
Group_1388	1	1	0	0	1	1	0	0	1	1	2	1	0	0	0	0	0	0	0	0	0	0	0	0	GAUT005777	GFUI040630	GPAI041221	GPPI036246	GPPI036247
Group_1389	2	1	0	0	2	1	0	0	1	1	2	1	0	0	0	0	0	0	0	0	0	0	0	0	GAUT005778	GAUT015660	GFUI037883	GFUI038673	GPAI010104	GPPI033942	GPPI045987
Group_1390	5	1	3	1	2	1	3	1	3	1	2	1	3	1	3	1	3	1	2	1	2	1	1	1	GAUT005784	GAUT029982	GAUT029985	GAUT029993	GAUT051448	GBRI020773	GBRI025363	GBRI028056	GFUI012457	GFUI040627	GMOY004395	GMOY010858	GMOY011724	GPAI020262	GPAI038501	GPAI041210	GPPI001486	GPPI036245	MDOA001618	MDOA006359	MDOA013758	SCAU002754	SCAU011616	SCAU011766	FBgn0016984
Group_1391	2	1	1	1	2	1	1	1	2	1	2	1	0	0	0	0	1	1	1	1	1	1	1	1	GAUT005788	GAUT005800	GBRI037168	GFUI043127	GFUI043130	GMOY011720	GPAI030094	GPAI030103	GPPI036232	GPPI036234	FBgn0039936	LLOJ003657	AAEL017207	AGAP004310
Group_1392	1	1	0	0	1	1	0	0	0	0	0	0	0	0	0	0	0	0	0	0	0	0	0	0	GAUT005801	GFUI043132
Group_1393	1	1	0	0	1	1	0	0	1	1	0	0	0	0	0	0	0	0	0	0	0	0	0	0	GAUT005803	GFUI043128	GPAI030106
Group_1394	2	1	0	0	0	0	0	0	0	0	0	0	0	0	0	0	0	0	0	0	0	0	0	0	GAUT005815	GAUT037995
Group_1395	1	1	0	0	0	0	1	1	1	1	0	0	0	0	0	0	0	0	0	0	0	0	0	0	GAUT005827	GMOY006141	GPAI027279
Group_1396	9	1	0	0	0	0	0	0	0	0	0	0	0	0	0	0	0	0	0	0	0	0	0	0	GAUT005828	GAUT013934	GAUT023800	GAUT035681	GAUT037867	GAUT040909	GAUT040922	GAUT041183	GAUT050494
Group_1397	2	1	3	1	3	1	2	1	3	1	4	1	4	1	3	1	1	1	1	1	2	1	2	1	GAUT005837	GAUT005840	GBRI037175	GBRI037183	GBRI037185	GFUI028298	GFUI028301	GFUI028303	GMOY001956	GMOY011719	GPAI022425	GPAI022433	GPAI022435	GPPI031146	GPPI031160	GPPI031161	GPPI045059	MDOA005692	MDOA007589	MDOA012272	MDOA012713	SCAU001605	SCAU002943	SCAU012100	FBgn0085432
Group_1398	1	1	0	0	1	1	0	0	1	1	1	1	0	0	0	0	0	0	0	0	0	0	0	0	GAUT005843	GFUI028309	GPAI022426	GPPI031163
Group_1399	2	1	2	1	2	1	2	1	2	1	3	1	1	1	1	1	2	1	3	1	3	1	3	1	GAUT005852	GAUT030266	GBRI001087	GBRI028066	GFUI010030	GFUI038708	GMOY005442	GMOY006833	GPAI017174	GPAI034557	GPPI031172	GPPI041206	GPPI046340	MDOA001738	SCAU001143	FBgn0032136	FBgn0087002	LLOJ000048	LLOJ001503	LLOJ006303	AAEL004969	AAEL009955	AAEL018103	AGAP001826	AGAP008807
Group_1400	1	1	1	1	1	1	1	1	1	1	0	0	0	0	0	0	0	0	0	0	0	0	0	0	GAUT005853	GBRI037181	GFUI028299	GMOY005444	GPAI022424
Group_1401	1	1	0	0	1	1	0	0	1	1	1	1	0	0	0	0	0	0	0	0	0	0	0	0	GAUT005854	GFUI028302	GPAI022432	GPPI031171
Group_1402	1	1	0	0	1	1	0	0	1	1	1	1	0	0	0	0	0	0	0	0	0	0	0	0	GAUT005857	GFUI017209	GPAI017177	GPPI029500
Group_1403	2	1	0	0	1	1	0	0	1	1	2	1	0	0	0	0	0	0	0	0	0	0	0	0	GAUT005858	GAUT038785	GFUI000741	GPAI033545	GPPI018670	GPPI031190
Group_1404	1	1	0	0	1	1	0	0	0	0	1	1	0	0	0	0	0	0	0	0	0	0	0	0	GAUT005860	GFUI038727	GPPI031189
Group_1405	3	1	0	0	0	0	0	0	2	1	0	0	0	0	0	0	0	0	0	0	0	0	0	0	GAUT005862	GAUT014712	GAUT028252	GPAI001536	GPAI046544
Group_1406	1	1	0	0	0	0	0	0	0	0	1	1	0	0	0	0	0	0	0	0	0	0	0	0	GAUT005863	GPPI031174
Group_1407	3	1	0	0	0	0	0	0	1	1	2	1	0	0	0	0	0	0	0	0	0	0	0	0	GAUT005866	GAUT009058	GAUT020026	GPAI003219	GPPI010892	GPPI036912
Group_1408	1	1	0	0	1	1	0	0	1	1	1	1	0	0	0	0	0	0	0	0	0	0	0	0	GAUT005869	GFUI038707	GPAI017175	GPPI031194
Group_1409	7	1	7	1	8	1	6	1	7	1	8	1	4	1	5	1	7	1	6	1	5	1	6	1	GAUT005870	GAUT006315	GAUT008228	GAUT030128	GAUT034712	GAUT034973	GAUT036079	GBRI000897	GBRI005106	GBRI007557	GBRI012312	GBRI028004	GBRI028069	GBRI043627	GFUI000280	GFUI024344	GFUI026632	GFUI031398	GFUI037023	GFUI038713	GFUI046505	GFUI047057	GMOY000354	GMOY002112	GMOY005441
Group_1410	1	1	1	1	1	1	1	1	1	1	1	1	1	1	1	1	1	1	1	1	1	1	1	1	GAUT005890	GBRI015019	GFUI043114	GMOY006008	GPAI007433	GPPI005447	MDOA006996	SCAU006421	FBgn0052100	LLOJ001987	AAEL001359	AGAP005141
Group_1411	1	1	1	1	2	1	1	1	2	1	1	1	1	1	1	1	1	1	1	1	1	1	1	1	GAUT005891	GBRI015023	GFUI042679	GFUI043112	GMOY012183	GPAI007435	GPAI007436	GPPI005434	MDOA010026	SCAU000461	FBgn0036272	LLOJ007549	AAEL001378	AGAP005325
Group_1412	1	1	1	1	1	1	0	0	1	1	1	1	1	1	1	1	1	1	1	1	1	1	1	1	GAUT005892	GBRI004937	GFUI053115	GPAI036268	GPPI020553	MDOA008836	SCAU016094	FBgn0035171	LLOJ005924	AAEL005128	AGAP005329
Group_1413	1	1	0	0	2	1	0	0	2	1	1	1	1	1	1	1	1	1	0	0	0	0	0	0	GAUT005893	GFUI001134	GFUI053119	GPAI036272	GPAI036277	GPPI020549	MDOA010068	SCAU010207	FBgn0035797
Group_1414	1	1	1	1	1	1	0	0	0	0	1	1	0	0	0	0	0	0	0	0	0	0	0	0	GAUT005894	GBRI004934	GFUI053134	GPPI020550
Group_1415	3	1	0	0	1	1	1	1	2	1	2	1	0	0	0	0	0	0	0	0	0	0	0	0	GAUT005899	GAUT021402	GAUT037768	GFUI005654	GMOY011097	GPAI010686	GPAI014653	GPPI002607	GPPI006650
Group_1416	1	1	0	0	1	1	0	0	1	1	1	1	0	0	0	0	0	0	0	0	0	0	0	0	GAUT005900	GFUI043115	GPAI007442	GPPI005446
Group_1417	2	1	2	1	3	1	3	1	3	1	2	1	2	1	2	1	2	1	2	1	1	1	2	1	GAUT005907	GAUT026887	GBRI004927	GBRI016119	GFUI041741	GFUI053131	GFUI053132	GMOY000425	GMOY004030	GMOY009222	GPAI005463	GPAI036251	GPAI036252	GPPI010727	GPPI020560	MDOA002436	MDOA012421	SCAU003283	SCAU006248	FBgn0035104	FBgn0052150	LLOJ005754	LLOJ009355	AAEL006339	AGAP005601
Group_1418	1	1	0	0	1	1	0	0	1	1	0	0	0	0	0	0	0	0	0	0	0	0	0	0	GAUT005908	GFUI053135	GPAI036257
Group_1419	1	1	1	1	0	0	0	0	0	0	1	1	0	0	0	0	0	0	0	0	0	0	0	0	GAUT005911	GBRI004929	GPPI020555
Group_1420	11	1	5	1	12	1	7	1	8	1	8	1	5	1	6	1	6	1	7	1	7	1	6	1	GAUT005914	GAUT007437	GAUT007597	GAUT008174	GAUT022782	GAUT035264	GAUT039491	GAUT039539	GAUT039646	GAUT044536	GAUT049339	GBRI007036	GBRI029918	GBRI032530	GBRI040678	GBRI044237	GFUI000568	GFUI000950	GFUI002489	GFUI008759	GFUI008762	GFUI018310	GFUI040290	GFUI045425	GFUI049726
Group_1421	4	1	3	1	3	1	3	1	4	1	1	1	2	1	2	1	2	1	3	1	2	1	2	1	GAUT005916	GAUT007419	GAUT007976	GAUT025704	GBRI004917	GBRI023372	GBRI027558	GFUI004930	GFUI006163	GFUI030845	GMOY004027	GMOY005312	GMOY007827	GPAI000868	GPAI010981	GPAI024684	GPAI036240	GPPI020572	MDOA003816	MDOA008288	SCAU001959	SCAU005904	FBgn0001124	FBgn0001125	LLOJ005333
Group_1422	2	1	1	1	2	1	2	1	1	1	2	1	2	1	2	1	2	1	2	1	3	1	2	1	GAUT005917	GAUT017048	GBRI004919	GFUI011598	GFUI053145	GMOY004025	GMOY009127	GPAI036242	GPPI020569	GPPI043269	MDOA013474	MDOA015020	SCAU005557	SCAU008022	FBgn0027080	FBgn0033351	LLOJ000319	LLOJ004923	AAEL001044	AAEL005307	AAEL010514	AGAP003003	AGAP010586
Group_1423	1	1	1	1	0	0	1	1	2	1	1	1	1	1	1	1	1	1	1	1	1	1	1	1	GAUT005918	GBRI004918	GMOY005826	GPAI036241	GPAI046479	GPPI020571	MDOA001394	SCAU007240	FBgn0028399	LLOJ005751	AAEL005699	AGAP002569
Group_1424	1	1	0	0	1	1	1	1	1	1	1	1	1	1	1	1	1	1	1	1	1	1	1	1	GAUT005924	GFUI053156	GMOY004023	GPAI036243	GPPI020570	MDOA001439	SCAU000944	FBgn0261799	LLOJ001541	AAEL001026	AGAP013545
Group_1425	1	1	0	0	0	0	0	0	0	0	1	1	0	0	0	0	0	0	0	0	0	0	0	0	GAUT005925	GPPI020574
Group_1426	1	1	0	0	1	1	1	1	1	1	1	1	0	0	0	0	0	0	0	0	0	0	0	0	GAUT005929	GFUI053155	GMOY010230	GPAI036232	GPPI020580
Group_1427	1	1	0	0	0	0	1	1	0	0	0	0	0	0	0	0	0	0	0	0	0	0	0	0	GAUT005932	GMOY001283
Group_1428	5	1	5	1	4	1	6	1	4	1	5	1	7	1	7	1	8	1	3	1	9	1	6	1	GAUT005935	GAUT012009	GAUT043378	GAUT045362	GAUT051377	GBRI004896	GBRI014627	GBRI025433	GBRI025438	GBRI030910	GFUI002410	GFUI010142	GFUI049857	GFUI053163	GMOY000158	GMOY000269	GMOY004132	GMOY004782	GMOY005103	GMOY006651	GPAI015412	GPAI017282	GPAI036223	GPAI045251	GPPI002827
Group_1429	1	1	1	1	1	1	1	1	1	1	1	1	1	1	0	0	1	1	0	0	0	0	0	0	GAUT005936	GBRI004907	GFUI053162	GMOY010229	GPAI036222	GPPI020578	MDOA008634	FBgn0004569
Group_1430	1	1	1	1	0	0	1	1	1	1	1	1	0	0	1	1	0	0	0	0	0	0	0	0	GAUT005937	GBRI004902	GMOY004133	GPAI036229	GPPI020592	SCAU008072
Group_1431	1	1	1	1	0	0	0	0	1	1	1	1	0	0	1	1	0	0	0	0	0	0	0	0	GAUT005943	GBRI004897	GPAI036224	GPPI020579	SCAU011001
Group_1432	15	1	13	1	13	1	13	1	14	1	13	1	18	1	23	1	13	1	20	1	17	1	16	1	GAUT005949	GAUT009391	GAUT009392	GAUT009394	GAUT009855	GAUT009856	GAUT018767	GAUT021828	GAUT026270	GAUT029026	GAUT029660	GAUT029661	GAUT032729	GAUT034396	GAUT045845	GBRI001886	GBRI001905	GBRI001908	GBRI004890	GBRI010811	GBRI020010	GBRI023036	GBRI024760	GBRI030689	GBRI039120
Group_1433	1	1	0	0	1	1	0	0	1	1	1	1	0	0	0	0	0	0	0	0	0	0	0	0	GAUT005951	GFUI053165	GPAI036218	GPPI020589
Group_1434	1	1	0	0	1	1	1	1	1	1	1	1	0	0	0	0	0	0	0	0	0	0	0	0	GAUT005965	GFUI004618	GMOY004184	GPAI036205	GPPI020600
Group_1435	1	1	0	0	0	0	0	0	1	1	1	1	0	0	0	0	0	0	0	0	0	0	0	0	GAUT005966	GPAI036217	GPPI020595
Group_1436	1	1	1	1	1	1	1	1	1	1	1	1	1	1	0	0	0	0	0	0	0	0	0	0	GAUT005970	GBRI029834	GFUI000463	GMOY004848	GPAI010404	GPPI049373	MDOA014090
Group_1437	1	1	0	0	0	0	0	0	1	1	0	0	0	0	0	0	0	0	0	0	0	0	0	0	GAUT005976	GPAI010412
Group_1438	1	1	1	1	0	0	0	0	1	1	1	1	0	0	0	0	0	0	0	0	0	0	0	0	GAUT005977	GBRI029837	GPAI010410	GPPI049375
Group_1439	1	1	1	1	1	1	1	1	1	1	1	1	1	1	1	1	1	1	1	1	1	1	1	1	GAUT005982	GBRI029821	GFUI000464	GMOY003547	GPAI010418	GPPI035949	MDOA014801	SCAU008975	FBgn0038869	LLOJ004165	AAEL000436	AGAP003552
Group_1440	1	1	1	1	1	1	1	1	1	1	1	1	1	1	1	1	1	1	0	0	2	1	1	1	GAUT005983	GBRI029818	GFUI000468	GMOY003541	GPAI010419	GPPI035948	MDOA013908	SCAU013746	FBgn0019624	AAEL011406	AAEL014944	AGAP011159
Group_1441	2	1	3	1	4	1	3	1	4	1	3	1	4	1	4	1	6	1	2	1	4	1	4	1	GAUT005984	GAUT024464	GBRI008163	GBRI029823	GBRI037833	GFUI000462	GFUI015880	GFUI022898	GFUI031772	GMOY001208	GMOY003544	GMOY004882	GPAI007434	GPAI010416	GPAI037910	GPAI048083	GPPI038885	GPPI044421	GPPI047646	MDOA001732	MDOA009044	MDOA010282	MDOA010324	SCAU000246	SCAU001080
Group_1442	1	1	1	1	1	1	0	0	1	1	1	1	0	0	0	0	0	0	1	1	0	0	0	0	GAUT005985	GBRI029835	GFUI000469	GPAI010403	GPPI049374	LLOJ003723
Group_1443	3	1	4	1	4	1	3	1	3	1	5	1	3	1	3	1	3	1	1	1	2	1	2	1	GAUT005986	GAUT049926	GAUT049934	GBRI011782	GBRI011784	GBRI029820	GBRI031571	GFUI000465	GFUI041571	GFUI041588	GFUI046095	GMOY001695	GMOY003543	GMOY006563	GPAI001259	GPAI001262	GPAI010415	GPPI002151	GPPI002154	GPPI035946	GPPI035947	GPPI047431	MDOA002551	MDOA006167	MDOA014245
Group_1444	1	1	1	1	1	1	1	1	1	1	1	1	1	1	1	1	1	1	0	0	1	1	1	1	GAUT005987	GBRI029819	GFUI000467	GMOY003549	GPAI010417	GPPI035951	MDOA015360	SCAU002554	FBgn0264357	AAEL018161	AGAP001446
Group_1445	1	1	1	1	1	1	1	1	1	1	1	1	1	1	1	1	1	1	1	1	0	0	1	1	GAUT005989	GBRI029813	GFUI000458	GMOY003546	GPAI010420	GPPI035942	MDOA014943	SCAU001200	FBgn0038868	LLOJ004164	AGAP013398
Group_1446	1	1	1	1	1	1	0	0	1	1	1	1	1	1	1	1	1	1	1	1	1	1	1	1	GAUT005990	GBRI029817	GFUI000461	GPAI010424	GPPI035939	MDOA009560	SCAU009639	FBgn0037728	LLOJ004479	AAEL014943	AGAP011157
Group_1447	5	1	4	1	4	1	4	1	4	1	4	1	3	1	3	1	3	1	2	1	4	1	3	1	GAUT005992	GAUT038545	GAUT039670	GAUT045408	GAUT045561	GBRI005577	GBRI014552	GBRI029816	GBRI043322	GFUI000457	GFUI010205	GFUI012302	GFUI024368	GMOY004367	GMOY005378	GMOY008125	GMOY012088	GPAI010423	GPAI015473	GPAI015628	GPAI020124	GPPI002786	GPPI024853	GPPI029189	GPPI035943
Group_1448	1	1	1	1	1	1	0	0	0	0	1	1	0	0	0	0	0	0	0	0	0	0	0	0	GAUT005993	GBRI029822	GFUI000484	GPPI051006
Group_1449	1	1	1	1	1	1	1	1	1	1	0	0	1	1	1	1	1	1	1	1	1	1	1	1	GAUT005998	GBRI029814	GFUI000459	GMOY003542	GPAI010421	MDOA013728	SCAU001546	FBgn0028997	LLOJ002446	AAEL011098	AGAP003227
Group_1450	2	1	0	0	4	1	0	0	2	1	1	1	0	0	0	0	0	0	0	0	0	0	0	0	GAUT006002	GAUT039377	GFUI003344	GFUI004901	GFUI027473	GFUI037910	GPAI005410	GPAI010439	GPPI014220
Group_1451	1	1	1	1	2	1	1	1	1	1	2	1	1	1	1	1	1	1	1	1	1	1	1	1	GAUT006007	GBRI029824	GFUI000012	GFUI000472	GMOY008632	GPAI010430	GPPI035941	GPPI039302	MDOA007681	SCAU010953	FBgn0037956	LLOJ006785	AAEL007363	AGAP003267
Group_1452	1	1	1	1	1	1	1	1	1	1	1	1	1	1	1	1	1	1	2	1	1	1	1	1	GAUT006023	GBRI029792	GFUI022264	GMOY011348	GPAI010463	GPPI047723	MDOA001735	SCAU013581	FBgn0266758	LLOJ004507	LLOJ008589	AAEL009169	AGAP003725
Group_1453	7	1	0	0	3	1	0	0	2	1	8	1	0	0	0	0	0	0	0	0	0	0	0	0	GAUT006027	GAUT006029	GAUT013681	GAUT027537	GAUT028251	GAUT042678	GAUT049072	GFUI005763	GFUI022281	GFUI038570	GPAI020444	GPAI023750	GPPI037574	GPPI043680	GPPI043681	GPPI043689	GPPI043690	GPPI047724	GPPI047725	GPPI047728
Group_1454	1	1	0	0	0	0	0	0	1	1	0	0	0	0	0	0	0	0	0	0	0	0	0	0	GAUT006028	GPAI010469
Group_1455	1	1	1	1	1	1	1	1	1	1	2	1	2	1	1	1	1	1	1	1	1	1	1	1	GAUT006040	GBRI041754	GFUI022263	GMOY011346	GPAI010465	GPPI014034	GPPI047726	MDOA000395	MDOA014263	SCAU004413	FBgn0039209	LLOJ008588	AAEL009171	AGAP003726
Group_1456	2	1	1	1	2	1	1	1	0	0	2	1	1	1	1	1	1	1	0	0	0	0	0	0	GAUT006052	GAUT006060	GBRI041728	GFUI022235	GFUI022254	GMOY011342	GPPI014046	GPPI014062	MDOA007344	SCAU002638	FBgn0263490
Group_1457	6	1	4	1	3	1	4	1	4	1	6	1	4	1	4	1	4	1	4	1	4	1	4	1	GAUT006053	GAUT007574	GAUT016112	GAUT025825	GAUT033603	GAUT039434	GBRI012529	GBRI015489	GBRI041726	GBRI044675	GFUI019417	GFUI022236	GFUI027325	GMOY003560	GMOY007579	GMOY010381	GMOY011341	GPAI001247	GPAI015078	GPAI018733	GPAI048424	GPPI002913	GPPI003674	GPPI014061	GPPI021935
Group_1458	1	1	1	1	1	1	1	1	1	1	1	1	1	1	1	1	1	1	0	0	1	1	1	1	GAUT006054	GBRI041727	GFUI022243	GMOY011339	GPAI015079	GPPI014063	MDOA015397	SCAU016632	FBgn0038437	AAEL007367	AGAP010277
Group_1459	1	1	1	1	1	1	1	1	1	1	1	1	1	1	1	1	1	1	1	1	1	1	1	1	GAUT006055	GBRI041738	GFUI022260	GMOY011344	GPAI010466	GPPI014033	MDOA001214	SCAU014498	FBgn0039210	LLOJ006827	AAEL010246	AGAP011249
Group_1460	1	1	0	0	1	1	0	0	1	1	0	0	1	1	1	1	1	1	1	1	1	1	1	1	GAUT006056	GFUI022233	GPAI015080	MDOA010257	SCAU010331	FBgn0000617	LLOJ008590	AAEL006789	AGAP003094
Group_1461	1	1	1	1	0	0	1	1	1	1	1	1	1	1	1	1	1	1	1	1	2	1	1	1	GAUT006057	GBRI041724	GMOY011340	GPAI015081	GPPI014064	MDOA004735	SCAU006095	FBgn0039212	LLOJ009800	AAEL002884	AAEL004426	AGAP011160
Group_1462	1	1	0	0	1	1	0	0	1	1	1	1	0	0	0	0	0	0	0	0	0	0	0	0	GAUT006068	GFUI022249	GPAI041037	GPPI014049
Group_1463	2	1	1	1	2	1	0	0	2	1	2	1	2	1	1	1	1	1	0	0	0	0	0	0	GAUT006078	GAUT006081	GBRI020133	GFUI007316	GFUI007329	GPAI030920	GPAI030921	GPPI034646	GPPI034648	MDOA007658	MDOA011274	SCAU010555	FBgn0028880
Group_1464	1	1	0	0	1	1	1	1	1	1	1	1	1	1	1	1	1	1	1	1	2	1	1	1	GAUT006079	GFUI007315	GMOY006585	GPAI030919	GPPI034649	MDOA007124	SCAU009281	FBgn0259822	LLOJ008729	AAEL011625	AAEL013881	AGAP008028
Group_1465	1	1	0	0	1	1	0	0	1	1	1	1	0	0	0	0	0	0	0	0	0	0	0	0	GAUT006080	GFUI007317	GPAI030930	GPPI034643
Group_1466	2	1	2	1	1	1	1	1	2	1	1	1	1	1	1	1	1	1	1	1	1	1	1	1	GAUT006089	GAUT032012	GBRI010768	GBRI020144	GFUI007307	GMOY005556	GPAI004784	GPAI030912	GPPI034635	MDOA004138	SCAU004330	FBgn0032465	LLOJ002710	AAEL011754	AGAP000948
Group_1467	7	1	13	1	7	1	4	1	7	1	7	1	1	1	1	1	1	1	1	1	1	1	1	1	GAUT006097	GAUT006099	GAUT009536	GAUT009968	GAUT014663	GAUT030082	GAUT030091	GBRI000459	GBRI000460	GBRI000786	GBRI000794	GBRI000795	GBRI000846	GBRI002043	GBRI002070	GBRI002167	GBRI008249	GBRI012316	GBRI020107	GBRI020109	GFUI023704	GFUI024849	GFUI047329	GFUI047336	GFUI047337
Group_1468	1	1	0	0	1	1	0	0	1	1	1	1	0	0	0	0	0	0	0	0	0	0	0	0	GAUT006098	GFUI047506	GPAI030904	GPPI034627
Group_1469	5	1	5	1	6	1	4	1	5	1	6	1	2	1	2	1	2	1	1	1	2	1	2	1	GAUT006105	GAUT020406	GAUT041937	GAUT041956	GAUT042453	GBRI011681	GBRI014798	GBRI014816	GBRI041360	GBRI043145	GFUI002325	GFUI036427	GFUI036455	GFUI043483	GFUI046091	GFUI047495	GMOY000344	GMOY001261	GMOY007333	GMOY011380	GPAI019623	GPAI019639	GPAI030883	GPAI035562	GPAI040522
Group_1470	1	1	0	0	0	0	0	0	1	1	0	0	0	0	0	0	0	0	0	0	0	0	0	0	GAUT006117	GPAI030884
Group_1471	2	1	2	1	2	1	1	1	2	1	3	1	1	1	1	1	2	1	1	1	1	1	1	1	GAUT006141	GAUT010451	GBRI009773	GBRI020047	GFUI013896	GFUI024212	GMOY004351	GPAI014925	GPAI030841	GPPI025550	GPPI036101	GPPI049096	MDOA010363	SCAU014113	FBgn0028844	FBgn0031971	LLOJ002405	AAEL013256	AGAP008422
Group_1472	1	1	1	1	2	1	1	1	1	1	0	0	1	1	1	1	1	1	1	1	1	1	1	1	GAUT006142	GBRI020031	GFUI013895	GFUI052836	GMOY003378	GPAI030824	MDOA005831	SCAU010782	FBgn0031528	LLOJ008426	AAEL003018	AGAP003930
Group_1473	3	1	2	1	2	1	2	1	2	1	2	1	2	1	2	1	2	1	1	1	2	1	2	1	GAUT006143	GAUT018770	GAUT045903	GBRI022668	GBRI030855	GFUI000755	GFUI013898	GMOY001737	GMOY003377	GPAI030828	GPAI032188	GPPI025535	GPPI028684	MDOA010571	MDOA010710	SCAU008882	SCAU010054	FBgn0050284	FBgn0085423	LLOJ007894	AAEL000461	AAEL011017	AGAP002617	AGAP002732
Group_1474	4	1	2	1	1	1	0	0	2	1	1	1	3	1	2	1	2	1	2	1	2	1	3	1	GAUT006144	GAUT006183	GAUT007186	GAUT028284	GBRI003190	GBRI020049	GFUI037645	GPAI030843	GPAI037872	GPPI020887	MDOA002688	MDOA003338	MDOA009808	SCAU010757	SCAU011197	FBgn0032881	FBgn0038804	LLOJ004185	LLOJ007020	AAEL013260	AAEL015557	AGAP008414	AGAP010040	AGAP012657
Group_1475	1	1	1	1	1	1	1	1	1	1	1	1	1	1	1	1	1	1	1	1	1	1	1	1	GAUT006145	GBRI020023	GFUI013893	GMOY003379	GPAI030823	GPPI025544	MDOA012559	SCAU012347	FBgn0031529	LLOJ001646	AAEL002198	AGAP008475
Group_1476	2	1	2	1	2	1	2	1	2	1	3	1	2	1	2	1	3	1	1	1	2	1	2	1	GAUT006146	GAUT019326	GBRI020024	GBRI030208	GFUI013892	GFUI049019	GMOY001147	GMOY003380	GPAI002840	GPAI030839	GPPI000562	GPPI023802	GPPI025546	MDOA000864	MDOA011298	SCAU000413	SCAU005540	FBgn0024921	FBgn0035693	FBgn0262743	LLOJ004836	AAEL007521	AAEL013275	AGAP005892	AGAP009921
Group_1477	6	1	6	1	7	1	6	1	6	1	5	1	5	1	7	1	10	1	10	1	14	1	10	1	GAUT006148	GAUT018050	GAUT026554	GAUT034975	GAUT034979	GAUT047993	GBRI004540	GBRI005109	GBRI005123	GBRI011369	GBRI020046	GBRI021346	GFUI013894	GFUI014660	GFUI026636	GFUI026647	GFUI042966	GFUI046952	GFUI048943	GMOY000221	GMOY000225	GMOY001924	GMOY003383	GMOY009317	GMOY010525
Group_1478	1	1	0	0	0	0	0	0	1	1	0	0	0	0	0	0	0	0	0	0	0	0	0	0	GAUT006151	GPAI030844
Group_1479	10	1	12	1	9	1	12	1	11	1	10	1	25	1	35	1	26	1	11	1	22	1	17	1	GAUT006156	GAUT014044	GAUT020005	GAUT021607	GAUT021609	GAUT027968	GAUT039250	GAUT046192	GAUT046196	GAUT051462	GBRI002517	GBRI002518	GBRI002522	GBRI004383	GBRI008095	GBRI011241	GBRI011243	GBRI020025	GBRI025356	GBRI027522	GBRI036070	GBRI042139	GFUI012429	GFUI013890	GFUI015527
Group_1480	1	1	0	0	0	0	0	0	0	0	1	1	0	0	0	0	0	0	0	0	0	0	0	0	GAUT006157	GPPI025548
Group_1481	7	1	5	1	9	1	7	1	7	1	8	1	8	1	8	1	8	1	8	1	13	1	11	1	GAUT006166	GAUT006720	GAUT011179	GAUT021662	GAUT031310	GAUT042672	GAUT051877	GBRI017116	GBRI017821	GBRI018471	GBRI018502	GBRI031379	GFUI005767	GFUI020325	GFUI023938	GFUI028863	GFUI044576	GFUI048931	GFUI048932	GFUI049049	GFUI049494	GMOY001852	GMOY002867	GMOY004671	GMOY004937
Group_1482	1	1	1	1	1	1	1	1	1	1	1	1	1	1	1	1	1	1	1	1	1	1	1	1	GAUT006167	GBRI017114	GFUI028875	GMOY010366	GPAI027926	GPPI049508	MDOA014661	SCAU007093	FBgn0004855	LLOJ006566	AAEL001831	AGAP008393
Group_1483	3	1	1	1	1	1	1	1	3	1	2	1	1	1	1	1	1	1	1	1	1	1	1	1	GAUT006169	GAUT022257	GAUT035648	GBRI017022	GFUI027557	GMOY006139	GPAI015917	GPAI022261	GPAI027942	GPPI014799	GPPI049288	MDOA011964	SCAU008080	FBgn0262115	LLOJ006363	AAEL012261	AGAP009023
Group_1484	2	1	2	1	3	1	2	1	1	1	4	1	2	1	2	1	2	1	2	1	2	1	2	1	GAUT006171	GAUT012038	GBRI017113	GBRI033757	GFUI028865	GFUI028888	GFUI036844	GMOY005182	GMOY010362	GPAI010165	GPPI044345	GPPI049506	GPPI051657	GPPI051658	MDOA003327	MDOA013677	SCAU007144	SCAU012273	FBgn0029906	FBgn0032234	LLOJ003384	LLOJ005623	AAEL002996	AAEL006438	AGAP003928
Group_1485	2	1	1	1	3	1	1	1	1	1	5	1	1	1	1	1	1	1	0	0	1	1	1	1	GAUT006176	GAUT033192	GBRI019195	GFUI020338	GFUI032965	GFUI037997	GMOY011325	GPAI015129	GPPI014122	GPPI036259	GPPI036266	GPPI037494	GPPI037496	MDOA012128	SCAU014743	FBgn0038593	AAEL001144	AGAP002498
Group_1486	5	1	1	1	1	1	0	0	2	1	2	1	1	1	1	1	1	1	0	0	1	1	0	0	GAUT006180	GAUT011407	GAUT018406	GAUT020092	GAUT023595	GBRI035989	GFUI014329	GPAI003245	GPAI036440	GPPI039837	GPPI047690	MDOA002940	SCAU013190	FBgn0032150	AAEL001449
Group_1487	1	1	1	1	1	1	2	1	1	1	1	1	1	1	1	1	1	1	1	1	1	1	1	1	GAUT006181	GBRI017094	GFUI028879	GMOY006861	GMOY010368	GPAI001761	GPPI051655	MDOA012821	SCAU000620	FBgn0052590	LLOJ007267	AAEL005735	AGAP008600
Group_1488	2	1	2	1	2	1	2	1	2	1	2	1	2	1	2	1	2	1	1	1	3	1	7	1	GAUT006182	GAUT035178	GBRI017095	GBRI024307	GFUI022742	GFUI028881	GMOY010227	GMOY010367	GPAI027930	GPAI035490	GPPI040217	GPPI051653	MDOA006986	MDOA010764	SCAU006602	SCAU013436	FBgn0031573	FBgn0037584	LLOJ006048	AAEL000715	AAEL008324	AAEL011805	AGAP003224	AGAP009481	AGAP009482
Group_1489	1	1	1	1	0	0	0	0	0	0	1	1	0	0	0	0	0	0	0	0	0	0	0	0	GAUT006185	GBRI017096	GPPI051656
Group_1490	3	1	3	1	3	1	3	1	3	1	2	1	1	1	1	1	3	1	0	0	1	1	1	1	GAUT006187	GAUT034410	GAUT034423	GBRI020033	GBRI020039	GBRI020041	GFUI004522	GFUI021421	GFUI038071	GMOY002147	GMOY002149	GMOY010363	GPAI027932	GPAI040063	GPAI040072	GPPI044029	GPPI049855	MDOA005782	SCAU008940	FBgn0037057	FBgn0038775	FBgn0042131	AAEL000314	AGAP006576
Group_1491	1	1	0	0	0	0	1	1	0	0	1	1	0	0	0	0	0	0	0	0	0	0	0	0	GAUT006188	GMOY000319	GPPI051654
Group_1492	5	1	1	1	1	1	2	1	2	1	1	1	1	1	1	1	1	1	0	0	1	1	1	1	GAUT006194	GAUT007980	GAUT013534	GAUT023750	GAUT041176	GBRI023374	GFUI006169	GMOY005311	GMOY009441	GPAI010967	GPAI013303	GPPI009399	MDOA013849	SCAU004008	FBgn0031379	AAEL002386	AGAP010005
Group_1493	1	1	0	0	0	0	0	0	1	1	0	0	0	0	0	0	0	0	0	0	0	0	0	0	GAUT006197	GPAI027948
Group_1494	1	1	5	1	0	0	0	0	0	0	0	0	0	0	0	0	0	0	0	0	0	0	0	0	GAUT006210	GBRI005677	GBRI019840	GBRI027885	GBRI030336	GBRI040058
Group_1495	4	1	4	1	6	1	3	1	5	1	5	1	4	1	4	1	3	1	4	1	3	1	3	1	GAUT006218	GAUT006219	GAUT006238	GAUT038907	GBRI017068	GBRI017081	GBRI017082	GBRI027095	GFUI000255	GFUI030261	GFUI030267	GFUI030268	GFUI042897	GFUI042903	GMOY000110	GMOY004315	GMOY011814	GPAI018074	GPAI019660	GPAI019676	GPAI019677	GPAI019678	GPPI036634	GPPI036635	GPPI036636
Group_1496	1	1	0	0	1	1	0	0	0	0	0	0	0	0	0	0	0	0	0	0	0	0	0	0	GAUT006220	GFUI042894
Group_1497	1	1	0	0	1	1	0	0	0	0	1	1	0	0	0	0	0	0	0	0	0	0	0	0	GAUT006222	GFUI030265	GPPI036637
Group_1498	1	1	0	0	1	1	0	0	1	1	1	1	0	0	0	0	0	0	0	0	0	0	0	0	GAUT006227	GFUI042900	GPAI019693	GPPI036651
Group_1499	1	1	0	0	0	0	0	0	1	1	0	0	0	0	0	0	0	0	0	0	0	0	0	0	GAUT006230	GPAI019667
Group_1500	1	1	1	1	1	1	0	0	1	1	1	1	0	0	0	0	0	0	0	0	0	0	0	0	GAUT006252	GBRI017069	GFUI030278	GPAI019649	GPPI036628
Group_1501	2	1	1	1	1	1	2	1	3	1	1	1	1	1	1	1	1	1	1	1	1	1	1	1	GAUT006258	GAUT028167	GBRI017034	GFUI042140	GMOY004371	GMOY007461	GPAI014628	GPAI014629	GPAI033869	GPPI031382	MDOA012739	SCAU003122	FBgn0001977	LLOJ002587	AAEL001501	AGAP008883
Group_1502	8	1	7	1	8	1	9	1	9	1	9	1	5	1	6	1	5	1	7	1	7	1	5	1	GAUT006259	GAUT008340	GAUT009522	GAUT010367	GAUT011287	GAUT018393	GAUT027461	GAUT040202	GBRI000437	GBRI003587	GBRI003705	GBRI006073	GBRI009742	GBRI022909	GBRI031637	GFUI001420	GFUI019277	GFUI024797	GFUI024842	GFUI037362	GFUI041435	GFUI041510	GFUI045526	GMOY001017	GMOY004194
Group_1503	1	1	0	0	1	1	1	1	1	1	1	1	1	1	1	1	1	1	1	1	1	1	1	1	GAUT006281	GFUI036746	GMOY011263	GPAI024404	GPPI000182	MDOA014957	SCAU010025	FBgn0001989	LLOJ003488	AAEL009066	AGAP009602
Group_1504	8	1	13	1	15	1	5	1	8	1	8	1	6	1	7	1	6	1	5	1	8	1	7	1	GAUT006282	GAUT011686	GAUT020124	GAUT031724	GAUT041349	GAUT042219	GAUT045769	GAUT045770	GBRI004156	GBRI007306	GBRI014930	GBRI021873	GBRI023330	GBRI028188	GBRI028189	GBRI032358	GBRI032359	GBRI034888	GBRI039679	GBRI043654	GBRI043658	GFUI002831	GFUI006394	GFUI006395	GFUI006861
Group_1505	1	1	0	0	0	0	0	0	1	1	0	0	0	0	0	0	0	0	0	0	0	0	0	0	GAUT006283	GPAI007890
Group_1506	1	1	1	1	1	1	1	1	1	1	1	1	0	0	0	0	0	0	0	0	0	0	0	0	GAUT006284	GBRI000408	GFUI006399	GMOY010895	GPAI024405	GPPI015034
Group_1507	7	1	4	1	5	1	4	1	5	1	5	1	5	1	5	1	5	1	3	1	4	1	4	1	GAUT006289	GAUT010539	GAUT011991	GAUT015136	GAUT019287	GAUT020284	GAUT023349	GBRI030174	GBRI030927	GBRI036989	GBRI044267	GFUI004971	GFUI005221	GFUI017278	GFUI026170	GFUI041855	GMOY003851	GMOY005117	GMOY010148	GMOY011489	GPAI002899	GPAI004874	GPAI006856	GPAI012211	GPAI040008
Group_1508	2	1	1	1	1	1	1	1	1	1	1	1	1	1	1	1	1	1	1	1	1	1	1	1	GAUT006294	GAUT030241	GBRI001143	GFUI009998	GMOY002292	GPAI034585	GPPI032095	MDOA013544	SCAU009618	FBgn0011232	LLOJ004716	AAEL001497	AGAP008353
Group_1509	1	1	0	0	0	0	1	1	0	0	0	0	0	0	0	0	0	0	0	0	0	0	0	0	GAUT006295	GMOY011973
Group_1510	2	1	0	0	0	0	0	0	0	0	0	0	0	0	0	0	0	0	0	0	0	0	0	0	GAUT006300	GAUT050573
Group_1511	6	1	4	1	5	1	3	1	4	1	4	1	3	1	4	1	3	1	3	1	4	1	3	1	GAUT006304	GAUT007007	GAUT031311	GAUT031316	GAUT031329	GAUT031330	GBRI013890	GBRI018513	GBRI018514	GBRI043641	GFUI032079	GFUI038344	GFUI049495	GFUI049496	GFUI049498	GMOY001039	GMOY002865	GMOY004365	GPAI002361	GPAI024375	GPAI024380	GPAI038694	GPPI004551	GPPI022791	GPPI022792
Group_1512	5	1	1	1	1	1	5	1	3	1	1	1	5	1	14	1	1	1	23	1	1	1	1	1	GAUT006326	GAUT006343	GAUT010544	GAUT019570	GAUT038859	GBRI030116	GFUI027651	GMOY001057	GMOY003295	GMOY006172	GMOY008975	GMOY011444	GPAI007781	GPAI028152	GPAI039056	GPPI020204	MDOA008392	MDOA013301	MDOA013646	MDOA016292	MDOA016352	SCAU004032	SCAU004878	SCAU006013	SCAU006813
Group_1513	1	1	1	1	1	1	0	0	1	1	1	1	1	1	1	1	1	1	0	0	1	1	1	1	GAUT006328	GBRI043630	GFUI045898	GPAI014983	GPPI036148	MDOA002106	SCAU013655	FBgn0031463	AAEL004295	AGAP013732
Group_1514	2	1	1	1	1	1	1	1	1	1	1	1	1	1	1	1	1	1	1	1	1	1	1	1	GAUT006330	GAUT040766	GBRI040627	GFUI035440	GMOY005075	GPAI000227	GPPI031585	MDOA008374	SCAU008761	FBgn0030701	LLOJ001490	AAEL007071	AGAP002951
Group_1515	3	1	0	0	4	1	1	1	4	1	9	1	0	0	0	0	0	0	0	0	0	0	0	0	GAUT006335	GAUT009072	GAUT041563	GFUI002172	GFUI022068	GFUI041998	GFUI046674	GMOY010043	GPAI028710	GPAI028711	GPAI037856	GPAI038235	GPPI000102	GPPI016418	GPPI016420	GPPI019257	GPPI030635	GPPI040105	GPPI043818	GPPI044100	GPPI045048
Group_1516	2	1	0	0	0	0	1	1	1	1	0	0	0	0	0	0	0	0	0	0	0	0	0	0	GAUT006337	GAUT023347	GMOY010922	GPAI014988
Group_1517	4	1	5	1	4	1	4	1	4	1	4	1	6	1	4	1	11	1	1	1	2	1	2	1	GAUT006342	GAUT006350	GAUT006357	GAUT010368	GBRI000210	GBRI009745	GBRI009774	GBRI043628	GBRI043629	GFUI024187	GFUI024188	GFUI045897	GFUI047377	GMOY009720	GMOY011841	GMOY011843	GMOY011844	GPAI014950	GPAI014969	GPAI014970	GPAI038725	GPPI036123	GPPI036124	GPPI036149	GPPI043591
Group_1518	1	1	0	0	0	0	0	0	1	1	0	0	0	0	0	0	0	0	0	0	0	0	0	0	GAUT006344	GPAI014975
Group_1519	1	1	1	1	1	1	3	1	1	1	1	1	2	1	1	1	1	1	2	1	1	1	2	1	GAUT006358	GBRI009776	GFUI024196	GMOY011591	GMOY011839	GMOY011970	GPAI014951	GPPI036122	MDOA007628	MDOA013682	SCAU013006	FBgn0032079	LLOJ004959	LLOJ005407	AAEL013356	AGAP009864	AGAP012814
Group_1520	6	1	5	1	6	1	6	1	5	1	5	1	5	1	5	1	5	1	4	1	5	1	5	1	GAUT006359	GAUT006370	GAUT018171	GAUT022431	GAUT027333	GAUT034229	GBRI006757	GBRI009775	GBRI017338	GBRI020681	GBRI030364	GFUI003185	GFUI017985	GFUI019744	GFUI020717	GFUI024197	GFUI034957	GMOY008536	GMOY008537	GMOY008636	GMOY010879	GMOY011838	GMOY011890	GPAI008105	GPAI014934
Group_1521	6	1	3	1	3	1	3	1	4	1	3	1	1	1	1	1	1	1	0	0	0	0	0	0	GAUT006369	GAUT018293	GAUT022876	GAUT028181	GAUT033436	GAUT043382	GBRI008319	GBRI008328	GBRI025572	GFUI005662	GFUI011003	GFUI027717	GMOY005438	GMOY005866	GMOY007458	GPAI014649	GPAI014650	GPAI023892	GPAI023893	GPPI014869	GPPI017205	GPPI037086	MDOA007044	SCAU006155	FBgn0003231
Group_1522	1	1	0	0	1	1	0	0	1	1	1	1	0	0	0	0	0	0	0	0	0	0	0	0	GAUT006383	GFUI050219	GPAI038395	GPPI035767
Group_1523	1	1	0	0	0	0	0	0	1	1	0	0	0	0	0	0	0	0	0	0	0	0	0	0	GAUT006395	GPAI038396
Group_1524	1	1	0	0	1	1	0	0	1	1	1	1	0	0	0	0	0	0	0	0	0	0	0	0	GAUT006405	GFUI050241	GPAI038378	GPPI035763
Group_1525	2	1	3	1	1	1	1	1	0	0	1	1	1	1	1	1	1	1	1	1	1	1	1	1	GAUT006413	GAUT006414	GBRI026748	GBRI026752	GBRI026759	GFUI050248	GMOY009868	GPPI050868	MDOA000781	SCAU004635	FBgn0010482	LLOJ009814	AAEL018202	AGAP006452
Group_1526	1	1	1	1	1	1	1	1	1	1	2	1	1	1	1	1	1	1	0	0	2	1	1	1	GAUT006415	GBRI026739	GFUI050250	GMOY009866	GPAI038362	GPPI035765	GPPI044857	MDOA015358	SCAU000752	FBgn0033793	AAEL014672	AAEL014888	AGAP006955
Group_1527	2	1	1	1	2	1	1	1	1	1	3	1	1	1	1	1	1	1	0	0	0	0	0	0	GAUT006421	GAUT006422	GBRI026741	GFUI050255	GFUI050256	GMOY009867	GPAI038365	GPPI035762	GPPI044852	GPPI044853	MDOA013989	SCAU009564	FBgn0033794
Group_1528	1	1	0	0	1	1	0	0	0	0	0	0	0	0	0	0	0	0	0	0	0	0	0	0	GAUT006423	GFUI050257
Group_1529	1	1	0	0	1	1	0	0	1	1	1	1	0	0	0	0	0	0	0	0	0	0	0	0	GAUT006424	GFUI050258	GPAI038367	GPPI044855
Group_1530	1	1	0	0	1	1	1	1	1	1	2	1	1	1	1	1	1	1	1	1	1	1	1	1	GAUT006428	GFUI050269	GMOY005214	GPAI038342	GPPI044845	GPPI052281	MDOA007709	SCAU012507	FBgn0034279	LLOJ005396	AAEL007792	AGAP002299
Group_1531	1	1	0	0	1	1	1	1	1	1	1	1	0	0	0	0	6	1	0	0	0	0	0	0	GAUT006429	GFUI050249	GMOY005216	GPAI038348	GPPI044850	FBgn0036783	FBgn0053194	FBgn0261290	FBgn0261291	FBgn0262594	FBgn0262595
Group_1532	1	1	1	1	2	1	1	1	1	1	2	1	1	1	1	1	1	1	1	1	2	1	1	1	GAUT006430	GBRI026749	GFUI003777	GFUI050276	GMOY005213	GPAI038345	GPPI000148	GPPI042208	MDOA014786	SCAU002449	FBgn0034277	LLOJ002754	AAEL010521	AAEL015572	AGAP007638
Group_1533	1	1	2	1	1	1	1	1	1	1	1	1	1	1	1	1	1	1	1	1	2	1	1	1	GAUT006431	GBRI026750	GBRI026754	GFUI050246	GMOY005215	GPAI038346	GPPI044849	MDOA013042	SCAU013048	FBgn0034978	LLOJ007558	AAEL010082	AAEL015444	AGAP004968
Group_1534	1	1	1	1	1	1	1	1	1	1	1	1	0	0	0	0	0	0	0	0	0	0	0	0	GAUT006432	GBRI026751	GFUI050247	GMOY005217	GPAI038363	GPPI044847
Group_1535	1	1	1	1	1	1	1	1	1	1	1	1	1	1	1	1	1	1	2	1	1	1	1	1	GAUT006433	GBRI026755	GFUI050281	GMOY005212	GPAI038334	GPPI000151	MDOA005844	SCAU008348	FBgn0033468	LLOJ006923	LLOJ007179	AAEL010794	AGAP003662
Group_1536	1	1	1	1	1	1	1	1	1	1	2	1	1	1	1	1	1	1	1	1	1	1	1	1	GAUT006434	GBRI026774	GFUI050280	GMOY005211	GPAI038335	GPPI000150	GPPI030997	MDOA012855	SCAU008321	FBgn0033484	LLOJ008141	AAEL010523	AGAP006772
Group_1537	1	1	1	1	1	1	0	0	1	1	2	1	1	1	1	1	1	1	1	1	0	0	1	1	GAUT006435	GBRI026753	GFUI050245	GPAI038347	GPPI000149	GPPI044846	MDOA014807	SCAU014863	FBgn0028740	LLOJ004779	AGAP005217
Group_1538	1	1	0	0	1	1	0	0	1	1	1	1	0	0	0	0	0	0	0	0	0	0	0	0	GAUT006440	GFUI050261	GPAI038368	GPPI044856
Group_1539	1	1	0	0	1	1	0	0	1	1	1	1	0	0	0	0	0	0	0	0	0	0	0	0	GAUT006441	GFUI050295	GPAI038350	GPPI044854
Group_1540	1	1	1	1	1	1	2	1	1	1	1	1	1	1	1	1	1	1	1	1	1	1	1	1	GAUT006446	GBRI026772	GFUI050270	GMOY005209	GMOY011291	GPAI038341	GPPI030993	MDOA012525	SCAU006288	FBgn0042180	LLOJ004438	AAEL006275	AGAP005240
Group_1541	1	1	1	1	1	1	1	1	2	1	0	0	1	1	1	1	1	1	1	1	1	1	1	1	GAUT006447	GBRI026771	GFUI050274	GMOY005210	GPAI020815	GPAI038344	MDOA007626	SCAU006126	FBgn0033482	LLOJ008991	AAEL010520	AGAP005856
Group_1542	1	1	1	1	2	1	1	1	1	1	2	1	1	1	1	1	1	1	1	1	1	1	1	1	GAUT006448	GBRI026770	GFUI035467	GFUI050272	GMOY008523	GPAI038343	GPPI030994	GPPI046311	MDOA007655	SCAU001381	FBgn0034400	LLOJ003422	AAEL001583	AGAP007605
Group_1543	1	1	1	1	1	1	1	1	1	1	1	1	1	1	1	1	1	1	0	0	1	1	1	1	GAUT006449	GBRI026791	GFUI050275	GMOY007159	GPAI038324	GPPI031008	MDOA012932	SCAU001513	FBgn0021875	AAEL013902	AGAP005582
Group_1544	5	1	1	1	1	1	1	1	1	1	1	1	1	1	1	1	1	1	1	1	2	1	1	1	GAUT006450	GAUT007999	GAUT025409	GAUT030139	GAUT048117	GBRI000918	GFUI031379	GMOY006782	GPAI019794	GPPI050398	MDOA007811	SCAU008394	FBgn0031428	LLOJ008057	AAEL001870	AAEL018707	AGAP007988
Group_1545	1	1	1	1	1	1	1	1	1	1	0	0	1	1	1	1	1	1	1	1	1	1	1	1	GAUT006451	GBRI026775	GFUI050284	GMOY008525	GPAI038321	MDOA010767	SCAU001339	FBgn0082585	LLOJ003231	AAEL006269	AGAP005235
Group_1546	1	1	1	1	1	1	1	1	1	1	1	1	1	1	2	1	1	1	1	1	2	1	1	1	GAUT006452	GBRI026792	GFUI050278	GMOY007160	GPAI038319	GPPI031012	MDOA011655	SCAU001559	SCAU003863	FBgn0041582	LLOJ001037	AAEL012160	AAEL012166	AGAP005133
Group_1547	2	1	1	1	1	1	1	1	1	1	1	1	2	1	2	1	2	1	1	1	2	1	2	1	GAUT006453	GAUT026377	GBRI015642	GFUI045101	GMOY011058	GPAI041793	GPPI005148	MDOA002270	MDOA015237	SCAU001515	SCAU008648	FBgn0037024	FBgn0050022	LLOJ005913	AAEL009462	AAEL009700	AGAP000416	AGAP003337
Group_1548	1	1	1	1	2	1	1	1	1	1	2	1	1	1	1	1	1	1	0	0	1	1	1	1	GAUT006454	GBRI026795	GFUI010594	GFUI050283	GMOY007158	GPAI038317	GPPI031014	GPPI050623	MDOA013810	SCAU004811	FBgn0034982	AAEL007100	AGAP005863
Group_1549	1	1	0	0	1	1	0	0	1	1	1	1	0	0	0	0	0	0	0	0	0	0	0	0	GAUT006458	GFUI050290	GPAI038354	GPPI030995
Group_1550	1	1	1	1	1	1	0	0	1	1	1	1	1	1	1	1	1	1	0	0	1	1	1	1	GAUT006461	GBRI026777	GFUI050296	GPAI038351	GPPI030996	MDOA005261	SCAU014366	FBgn0033480	AAEL005190	AGAP005852
Group_1551	1	1	1	1	4	1	1	1	1	1	4	1	1	1	1	1	1	1	1	1	2	1	1	1	GAUT006467	GBRI026789	GFUI001825	GFUI025533	GFUI033339	GFUI050273	GMOY001616	GPAI038306	GPPI023577	GPPI031006	GPPI033348	GPPI044578	MDOA010247	SCAU006779	FBgn0034959	LLOJ001930	AAEL001590	AAEL009190	AGAP007604
Group_1552	4	1	4	1	4	1	4	1	4	1	4	1	4	1	4	1	5	1	4	1	7	1	4	1	GAUT006468	GAUT016840	GAUT018979	GAUT035991	GBRI005225	GBRI023071	GBRI026794	GBRI028968	GFUI023411	GFUI033343	GFUI038051	GFUI053227	GMOY000687	GMOY002400	GMOY004873	GMOY013088	GPAI006342	GPAI029339	GPAI038303	GPAI041579	GPPI003486	GPPI016774	GPPI016985	GPPI031017	MDOA002782
Group_1553	2	1	2	1	2	1	2	1	2	1	2	1	2	1	3	1	2	1	2	1	2	1	2	1	GAUT006469	GAUT013087	GBRI024579	GBRI026797	GFUI012591	GFUI050282	GMOY007157	GMOY008263	GPAI026561	GPAI038318	GPPI031013	GPPI034109	MDOA006040	MDOA014534	SCAU004725	SCAU009125	SCAU015500	FBgn0028467	FBgn0032467	LLOJ009330	LLOJ010001	AAEL003907	AAEL006910	AGAP001681	AGAP007870
Group_1554	1	1	1	1	1	1	0	0	0	0	2	1	1	1	1	1	1	1	1	1	1	1	1	1	GAUT006470	GBRI026793	GFUI033342	GPPI031015	GPPI031018	MDOA011719	SCAU007811	FBgn0034921	LLOJ004603	AAEL001187	AGAP012645
Group_1555	6	1	4	1	5	1	4	1	4	1	5	1	5	1	5	1	5	1	5	1	8	1	7	1	GAUT006472	GAUT009724	GAUT015001	GAUT015017	GAUT031583	GAUT033136	GBRI001696	GBRI014671	GBRI016363	GBRI041168	GFUI005033	GFUI006961	GFUI033344	GFUI040666	GFUI045185	GMOY000118	GMOY004110	GMOY006526	GMOY007842	GPAI006945	GPAI012406	GPAI013496	GPAI016352	GPPI005517	GPPI007934
Group_1556	1	1	1	1	0	0	1	1	0	0	1	1	1	1	1	1	1	1	1	1	1	1	1	1	GAUT006473	GBRI026796	GMOY002402	GPPI031036	MDOA009266	SCAU015267	FBgn0034963	LLOJ002494	AAEL009306	AGAP007117
Group_1557	1	1	0	0	0	0	1	1	1	1	1	1	0	0	0	0	0	0	0	0	0	0	0	0	GAUT006474	GMOY001618	GPAI038329	GPPI031010
Group_1558	1	1	1	1	1	1	1	1	1	1	2	1	1	1	1	1	2	1	2	1	2	1	2	1	GAUT006486	GBRI026826	GFUI033354	GMOY000856	GPAI038287	GPPI031028	GPPI044833	MDOA007204	SCAU006274	FBgn0033748	FBgn0033749	LLOJ001744	LLOJ005224	AAEL009047	AAEL014550	AGAP007018	AGAP007539
Group_1559	11	1	9	1	9	1	8	1	8	1	11	1	8	1	9	1	8	1	7	1	11	1	10	1	GAUT006487	GAUT010638	GAUT020099	GAUT023682	GAUT023683	GAUT041506	GAUT049604	GAUT049605	GAUT049632	GAUT049633	GAUT049642	GBRI002834	GBRI002857	GBRI020308	GBRI026815	GBRI034487	GBRI035985	GBRI043508	GBRI043509	GBRI043514	GFUI002211	GFUI002213	GFUI008330	GFUI008342	GFUI008372
Group_1560	1	1	0	0	1	1	1	1	1	1	1	1	1	1	1	1	0	0	1	1	1	1	1	1	GAUT006489	GFUI033356	GMOY004105	GPAI038286	GPPI031031	MDOA014628	SCAU004041	LLOJ002245	AAEL008899	AGAP004778
Group_1561	1	1	1	1	0	0	0	0	1	1	0	0	1	1	1	1	1	1	0	0	1	1	1	1	GAUT006490	GBRI026827	GPAI038288	MDOA005453	SCAU002144	FBgn0034940	AAEL008025	AGAP000173
Group_1562	1	1	1	1	1	1	1	1	1	1	2	1	1	1	1	1	1	1	0	0	2	1	1	1	GAUT006492	GBRI026830	GFUI033359	GMOY000857	GPAI038283	GPPI031037	GPPI044830	MDOA006533	SCAU003030	FBgn0034970	AAEL014018	AAEL015564	AGAP006045
Group_1563	2	1	2	1	2	1	2	1	2	1	3	1	2	1	2	1	3	1	0	0	4	1	2	1	GAUT006494	GAUT008814	GBRI013972	GBRI026808	GFUI029607	GFUI033365	GMOY004107	GMOY005673	GPAI006090	GPAI038284	GPPI007047	GPPI031043	GPPI041255	MDOA000362	MDOA015188	SCAU004280	SCAU007583	FBgn0015268	FBgn0040345	FBgn0267366	AAEL000432	AAEL005567	AAEL012289	AAEL013951	AGAP001928
Group_1564	1	1	1	1	1	1	1	1	1	1	1	1	1	1	1	1	1	1	1	1	1	1	1	1	GAUT006496	GBRI026831	GFUI033361	GMOY000858	GPAI038281	GPPI031035	MDOA003675	SCAU011952	FBgn0034925	LLOJ000965	AAEL007301	AGAP003602
Group_1565	1	1	1	1	1	1	1	1	0	0	1	1	1	1	1	1	1	1	2	1	3	1	1	1	GAUT006497	GBRI026812	GFUI033363	GMOY004106	GPPI031041	MDOA002370	SCAU011442	FBgn0013764	LLOJ001919	LLOJ008747	AAEL004737	AAEL011058	AAEL013094	AGAP004691
Group_1566	1	1	1	1	1	1	0	0	0	0	1	1	1	1	1	1	2	1	1	1	2	1	2	1	GAUT006498	GBRI026813	GFUI033364	GPPI031042	MDOA014098	SCAU007838	FBgn0028552	FBgn0266721	LLOJ003962	AAEL010589	AAEL012366	AGAP005632	AGAP012896
Group_1567	1	1	1	1	1	1	0	0	0	0	1	1	1	1	1	1	1	1	1	1	1	1	1	1	GAUT006499	GBRI026832	GFUI033366	GPPI031044	MDOA005240	SCAU016243	FBgn0015621	LLOJ007039	AAEL016986	AGAP013044
Group_1568	1	1	1	1	1	1	2	1	1	1	1	1	1	1	1	1	1	1	1	1	2	1	2	1	GAUT006500	GBRI026833	GFUI033357	GMOY000859	GMOY003164	GPAI038295	GPPI031029	MDOA011926	SCAU011218	FBgn0034962	LLOJ001933	AAEL001416	AAEL001580	AGAP007422	AGAP007603
Group_1569	1	1	1	1	1	1	1	1	1	1	1	1	1	1	1	1	1	1	0	0	0	0	0	0	GAUT006501	GBRI026816	GFUI033367	GMOY004108	GPAI038297	GPPI031046	MDOA014883	SCAU006874	FBgn0034961
Group_1570	4	1	1	1	7	1	1	1	1	1	7	1	1	1	1	1	1	1	0	0	1	1	1	1	GAUT006502	GAUT030478	GAUT030479	GAUT030481	GBRI035038	GFUI005533	GFUI017079	GFUI022340	GFUI028205	GFUI033408	GFUI039862	GFUI040779	GMOY000106	GPAI010328	GPPI025308	GPPI029036	GPPI040114	GPPI042943	GPPI046600	GPPI051181	GPPI051182	MDOA009824	SCAU007091	FBgn0033661	AAEL014506
Group_1571	1	1	1	1	1	1	0	0	1	1	1	1	1	1	1	1	0	0	0	0	0	0	0	0	GAUT006507	GBRI026821	GFUI033377	GPAI038289	GPPI031034	MDOA016373	SCAU007021
Group_1572	1	1	1	1	1	1	1	1	1	1	1	1	1	1	1	1	1	1	0	0	0	0	0	0	GAUT006512	GBRI039748	GFUI046826	GMOY010412	GPAI035828	GPPI043972	MDOA000277	SCAU001082	FBgn0040795
Group_1573	1	1	1	1	1	1	1	1	1	1	1	1	1	1	1	1	1	1	0	0	1	1	1	1	GAUT006513	GBRI039749	GFUI046816	GMOY010407	GPAI035798	GPPI043952	MDOA015173	SCAU006304	FBgn0036614	AAEL008071	AGAP000283
Group_1574	3	1	2	1	2	1	3	1	3	1	3	1	14	1	9	1	4	1	0	0	0	0	0	0	GAUT006514	GAUT006525	GAUT006526	GBRI039754	GBRI039756	GFUI049628	GFUI049634	GMOY010413	GMOY010414	GMOY010415	GPAI035827	GPAI035831	GPAI035832	GPPI012690	GPPI012692	GPPI043977	MDOA000166	MDOA001242	MDOA002167	MDOA002609	MDOA004655	MDOA007423	MDOA007539	MDOA008575	MDOA011002
Group_1575	1	1	1	1	1	1	1	1	1	1	1	1	1	1	1	1	1	1	0	0	0	0	0	0	GAUT006515	GBRI039755	GFUI046810	GMOY010411	GPAI035830	GPPI043976	MDOA007728	SCAU016409	FBgn0040074
Group_1576	1	1	1	1	1	1	1	1	1	1	1	1	1	1	1	1	1	1	0	0	0	0	0	0	GAUT006516	GBRI039759	GFUI049631	GMOY010417	GPAI035834	GPPI012688	MDOA012876	SCAU002410	FBgn0036603
Group_1577	1	1	1	1	1	1	1	1	1	1	1	1	1	1	1	1	1	1	1	1	2	1	1	1	GAUT006518	GBRI039752	GFUI046812	GMOY010408	GPAI035805	GPPI043958	MDOA006709	SCAU006737	FBgn0260460	LLOJ004696	AAEL001926	AAEL001943	AGAP006953
Group_1578	2	1	1	1	2	1	2	1	2	1	2	1	2	1	2	1	2	1	1	1	2	1	1	1	GAUT006523	GAUT028782	GBRI019425	GFUI040619	GFUI046817	GMOY002813	GMOY010409	GPAI030236	GPAI035808	GPPI040872	GPPI043959	MDOA004065	MDOA012684	SCAU000716	SCAU012260	FBgn0037570	FBgn0053257	LLOJ004437	AAEL000484	AAEL013718	AGAP013270
Group_1579	1	1	1	1	1	1	0	0	1	1	1	1	0	0	0	0	0	0	0	0	0	0	0	0	GAUT006524	GBRI039758	GFUI046814	GPAI035809	GPPI043982
Group_1580	1	1	1	1	1	1	1	1	1	1	1	1	0	0	0	0	0	0	0	0	0	0	0	0	GAUT006529	GBRI039767	GFUI052474	GMOY010422	GPAI035844	GPPI012669
Group_1581	4	1	3	1	2	1	4	1	4	1	3	1	7	1	5	1	4	1	0	0	0	0	0	0	GAUT006530	GAUT006531	GAUT006532	GAUT006539	GBRI039746	GBRI039747	GBRI039766	GFUI049629	GFUI049630	GMOY010418	GMOY010419	GMOY010420	GMOY010421	GPAI035825	GPAI035826	GPAI035829	GPAI035835	GPPI000705	GPPI012694	GPPI012695	MDOA001778	MDOA002176	MDOA005173	MDOA010112	MDOA011632
Group_1582	4	1	3	1	4	1	4	1	4	1	3	1	1	1	1	1	1	1	1	1	1	1	1	1	GAUT006534	GAUT006535	GAUT015582	GAUT028844	GBRI029356	GBRI036381	GBRI038409	GFUI001519	GFUI007735	GFUI049636	GFUI052475	GMOY004112	GMOY007080	GMOY008786	GMOY010424	GPAI001788	GPAI003896	GPAI034149	GPAI035853	GPPI012671	GPPI012693	GPPI013385	MDOA006423	SCAU010799	FBgn0030269
Group_1583	1	1	1	1	1	1	0	0	1	1	1	1	1	1	1	1	1	1	0	0	0	0	0	0	GAUT006536	GBRI039768	GFUI012612	GPAI035849	GPPI012676	MDOA001362	SCAU007939	FBgn0036595
Group_1584	1	1	0	0	1	1	1	1	1	1	1	1	0	0	0	0	0	0	0	0	0	0	0	0	GAUT006537	GFUI012610	GMOY004113	GPAI035852	GPPI012670
Group_1585	1	1	1	1	1	1	1	1	1	1	1	1	1	1	1	1	0	0	0	0	0	0	0	0	GAUT006543	GBRI039785	GFUI012608	GMOY002362	GPAI035866	GPPI012645	MDOA009852	SCAU009727
Group_1586	1	1	1	1	0	0	0	0	1	1	1	1	0	0	0	0	0	0	0	0	0	0	0	0	GAUT006544	GBRI039793	GPAI035847	GPPI012666
Group_1587	1	1	0	0	1	1	1	1	1	1	1	1	3	1	3	1	1	1	0	0	0	0	0	0	GAUT006545	GFUI012623	GMOY002364	GPAI035848	GPPI012664	MDOA002871	MDOA007129	MDOA015413	SCAU002966	SCAU006448	SCAU012988	FBgn0085234
Group_1588	1	1	0	0	1	1	1	1	1	1	1	1	0	0	0	0	0	0	0	0	0	0	0	0	GAUT006546	GFUI012635	GMOY002361	GPAI035873	GPPI012641
Group_1589	1	1	0	0	1	1	1	1	1	1	1	1	1	1	1	1	1	1	0	0	0	0	0	0	GAUT006547	GFUI012640	GMOY000948	GPAI035874	GPPI012647	MDOA014526	SCAU012903	FBgn0036584
Group_1590	1	1	1	1	1	1	1	1	1	1	1	1	0	0	0	0	0	0	0	0	0	0	0	0	GAUT006548	GBRI039769	GFUI012615	GMOY004116	GPAI035851	GPPI012673
Group_1591	1	1	0	0	1	1	1	1	1	1	1	1	1	1	1	1	1	1	0	0	0	0	1	1	GAUT006549	GFUI012641	GMOY000947	GPAI035875	GPPI012648	MDOA005948	SCAU010110	FBgn0036583	AGAP028396
Group_1592	1	1	0	0	1	1	1	1	1	1	1	1	1	1	1	1	1	1	0	0	0	0	0	0	GAUT006550	GFUI012611	GMOY004115	GPAI035850	GPPI012674	MDOA005594	SCAU000559	FBgn0036593
Group_1593	1	1	1	1	1	1	0	0	1	1	1	1	0	0	0	0	0	0	0	0	0	0	0	0	GAUT006551	GBRI039764	GFUI012617	GPAI035845	GPPI012675
Group_1594	1	1	1	1	1	1	1	1	0	0	1	1	4	1	1	1	1	1	0	0	0	0	0	0	GAUT006552	GBRI039765	GFUI012609	GMOY004114	GPPI012672	MDOA003389	MDOA004247	MDOA006562	MDOA007515	SCAU008620	FBgn0036594
Group_1595	3	1	3	1	2	1	3	1	3	1	2	1	5	1	5	1	6	1	3	1	10	1	13	1	GAUT006561	GAUT043487	GAUT049275	GBRI010525	GBRI029857	GBRI039807	GFUI000891	GFUI021728	GMOY002360	GMOY002993	GMOY011141	GPAI010396	GPAI030117	GPAI035882	GPPI010034	GPPI047165	MDOA005622	MDOA010020	MDOA013522	MDOA013724	MDOA014360	SCAU005331	SCAU006662	SCAU007098	SCAU007921
Group_1596	1	1	0	0	1	1	1	1	1	1	0	0	0	0	0	0	0	0	0	0	0	0	0	0	GAUT006562	GFUI012624	GMOY002365	GPAI035861
Group_1597	1	1	0	0	1	1	0	0	1	1	1	1	0	0	0	0	0	0	0	0	0	0	0	0	GAUT006563	GFUI012626	GPAI035860	GPPI012665
Group_1598	1	1	0	0	0	0	0	0	0	0	1	1	0	0	0	0	0	0	0	0	0	0	0	0	GAUT006566	GPPI012668
Group_1599	3	1	3	1	4	1	4	1	4	1	4	1	3	1	2	1	4	1	1	1	4	1	3	1	GAUT006572	GAUT006575	GAUT049296	GBRI029884	GBRI039788	GBRI039795	GFUI010905	GFUI012634	GFUI012639	GFUI030951	GMOY000943	GMOY000944	GMOY004644	GMOY007154	GPAI002921	GPAI035868	GPAI035872	GPAI039153	GPPI012644	GPPI012650	GPPI023188	GPPI039356	MDOA005059	MDOA013403	MDOA014950
Group_1600	12	1	9	1	14	1	11	1	12	1	11	1	14	1	15	1	12	1	9	1	11	1	12	1	GAUT006573	GAUT010285	GAUT010824	GAUT010825	GAUT013388	GAUT015400	GAUT022907	GAUT028677	GAUT037718	GAUT041536	GAUT046363	GAUT046384	GBRI005291	GBRI006501	GBRI006595	GBRI016174	GBRI021215	GBRI021217	GBRI029714	GBRI029943	GBRI031818	GFUI001667	GFUI012656	GFUI018590	GFUI018605
Group_1601	1	1	1	1	1	1	1	1	1	1	1	1	2	1	1	1	1	1	1	1	1	1	1	1	GAUT006574	GBRI039787	GFUI012633	GMOY000941	GPAI035867	GPPI012651	MDOA003596	MDOA014621	SCAU010846	FBgn0037045	LLOJ008810	AAEL003474	AGAP011879
Group_1602	2	1	2	1	2	1	2	1	1	1	1	1	2	1	2	1	2	1	1	1	1	1	1	1	GAUT006576	GAUT006580	GBRI039791	GBRI039794	GFUI012637	GFUI012638	GMOY000945	GMOY000946	GPAI035870	GPPI012643	MDOA009374	MDOA010071	SCAU002026	SCAU004289	FBgn0263607	FBgn0263608	LLOJ003286	AAEL000271	AGAP006670
Group_1603	1	1	0	0	0	0	1	1	1	1	1	1	1	1	1	1	1	1	0	0	1	1	1	1	GAUT006577	GMOY010948	GPAI035871	GPPI019925	MDOA004523	SCAU000691	FBgn0263606	AAEL004465	AGAP004722
Group_1604	1	1	1	1	1	1	1	1	1	1	1	1	1	1	1	1	1	1	2	1	2	1	1	1	GAUT006578	GBRI039792	GFUI012636	GMOY000942	GPAI035869	GPPI012642	MDOA010063	SCAU015921	FBgn0019662	LLOJ009387	LLOJ009389	AAEL004900	AAEL005925	AGAP006894
Group_1605	1	1	1	1	1	1	1	1	1	1	1	1	2	1	2	1	1	1	1	1	3	1	2	1	GAUT006579	GBRI039790	GFUI012659	GMOY000940	GPAI035899	GPPI012622	MDOA002339	MDOA015878	SCAU008886	SCAU015489	FBgn0037044	LLOJ005506	AAEL001732	AAEL001740	AAEL001745	AGAP006015	AGAP006016
Group_1606	1	1	0	0	0	0	0	0	1	1	0	0	0	0	0	0	0	0	0	0	0	0	0	0	GAUT006581	GPAI035876
Group_1607	1	1	1	1	1	1	1	1	1	1	1	1	1	1	1	1	1	1	0	0	0	0	0	0	GAUT006587	GBRI019064	GFUI012673	GMOY007391	GPAI035892	GPPI012613	MDOA010353	SCAU004442	FBgn0035617
Group_1608	3	1	3	1	3	1	3	1	3	1	2	1	3	1	3	1	3	1	3	1	4	1	3	1	GAUT006589	GAUT022950	GAUT038232	GBRI024378	GBRI032352	GBRI045555	GFUI012674	GFUI032260	GFUI043590	GMOY004358	GMOY007392	GMOY010613	GPAI012541	GPAI035585	GPAI035906	GPPI026781	GPPI048235	MDOA002406	MDOA007733	MDOA007796	SCAU001196	SCAU006563	SCAU015007	FBgn0028541	FBgn0032880
Group_1609	1	1	1	1	1	1	1	1	1	1	1	1	1	1	1	1	1	1	0	0	1	1	1	1	GAUT006590	GBRI031423	GFUI012654	GMOY007388	GPAI035893	GPPI012627	MDOA014765	SCAU014948	FBgn0036735	AAEL008375	AGAP003131
Group_1610	2	1	2	1	2	1	2	1	2	1	2	1	2	1	2	1	2	1	2	1	3	1	2	1	GAUT006594	GAUT017702	GBRI031422	GBRI034131	GFUI012660	GFUI048398	GMOY007389	GMOY009679	GPAI017812	GPAI035900	GPPI012621	GPPI026654	MDOA001332	MDOA006227	SCAU012217	SCAU012953	FBgn0029887	FBgn0036734	LLOJ006443	LLOJ009336	AAEL009145	AAEL010612	AAEL011687	AGAP008314	AGAP010454
Group_1611	17	1	14	1	19	1	13	1	20	1	19	1	23	1	21	1	22	1	19	1	25	1	20	1	GAUT006595	GAUT007440	GAUT011336	GAUT014154	GAUT014911	GAUT027999	GAUT028522	GAUT029800	GAUT030954	GAUT030955	GAUT033251	GAUT039134	GAUT039605	GAUT039735	GAUT039795	GAUT041631	GAUT045495	GBRI003285	GBRI003286	GBRI018590	GBRI021779	GBRI021780	GBRI022059	GBRI022883	GBRI023271
Group_1612	1	1	0	0	0	0	0	0	0	0	1	1	0	0	0	0	0	0	0	0	0	0	0	0	GAUT006596	GPPI012614
Group_1613	2	1	2	1	2	1	2	1	2	1	1	1	7	1	10	1	6	1	7	1	11	1	10	1	GAUT006601	GAUT035136	GBRI018581	GBRI040830	GFUI012675	GFUI026465	GMOY000195	GMOY010555	GPAI002091	GPAI028435	GPPI017410	MDOA001605	MDOA003048	MDOA003507	MDOA004160	MDOA010541	MDOA015313	MDOA015323	SCAU007152	SCAU008225	SCAU008558	SCAU008743	SCAU009946	SCAU010020	SCAU010780
Group_1614	2	1	1	1	3	1	0	0	1	1	3	1	1	1	1	1	0	0	0	0	0	0	0	0	GAUT006602	GAUT033912	GBRI030206	GFUI012676	GFUI025303	GFUI050831	GPAI023944	GPPI005701	GPPI012598	GPPI017145	MDOA002346	SCAU010607
Group_1615	1	1	1	1	2	1	1	1	1	1	0	0	1	1	1	1	2	1	0	0	1	1	1	1	GAUT006604	GBRI018580	GFUI012680	GFUI050640	GMOY009814	GPAI002087	MDOA015386	SCAU009097	FBgn0001258	FBgn0033856	AAEL012014	AGAP004880
Group_1616	7	1	7	1	7	1	6	1	7	1	7	1	9	1	10	1	8	1	7	1	8	1	6	1	GAUT006605	GAUT013679	GAUT027155	GAUT036557	GAUT036559	GAUT038836	GAUT041917	GBRI004974	GBRI012128	GBRI030212	GBRI032115	GBRI036063	GBRI042998	GBRI042999	GFUI012128	GFUI012699	GFUI015499	GFUI036417	GFUI041346	GFUI041354	GFUI046011	GMOY000150	GMOY000178	GMOY000194	GMOY002186
Group_1617	4	1	3	1	4	1	3	1	4	1	3	1	4	1	4	1	4	1	3	1	3	1	2	1	GAUT006606	GAUT018654	GAUT024653	GAUT024654	GBRI017732	GBRI018591	GBRI022221	GFUI012677	GFUI019139	GFUI019141	GFUI032897	GMOY000090	GMOY001979	GMOY007394	GPAI002421	GPAI002422	GPAI005984	GPAI035907	GPPI007133	GPPI012289	GPPI012609	MDOA003039	MDOA005742	MDOA012824	MDOA014717
Group_1618	1	1	1	1	1	1	1	1	1	1	1	1	1	1	1	1	1	1	0	0	0	0	0	0	GAUT006607	GBRI018582	GFUI012678	GMOY000196	GPAI002088	GPPI012611	MDOA016318	SCAU006078	FBgn0030642
Group_1619	1	1	0	0	0	0	0	0	1	1	1	1	0	0	0	0	0	0	0	0	0	0	0	0	GAUT006608	GPAI002097	GPPI012600
Group_1620	17	1	17	1	18	1	18	1	17	1	18	1	12	1	13	1	16	1	12	1	20	1	17	1	GAUT006619	GAUT006620	GAUT010489	GAUT020519	GAUT020520	GAUT027129	GAUT027809	GAUT027810	GAUT029984	GAUT032576	GAUT037704	GAUT039917	GAUT041319	GAUT041336	GAUT041337	GAUT042374	GAUT048328	GBRI004168	GBRI004170	GBRI004183	GBRI007509	GBRI015782	GBRI015783	GBRI017978	GBRI018311
Group_1621	1	1	1	1	1	1	1	1	1	1	1	1	1	1	1	1	1	1	1	1	2	1	1	1	GAUT006634	GBRI030225	GFUI049116	GMOY005383	GPAI002045	GPPI012577	MDOA003729	SCAU014315	FBgn0002183	LLOJ000196	AAEL011876	AAEL015182	AGAP006817
Group_1622	2	1	2	1	2	1	2	1	2	1	2	1	2	1	2	1	2	1	2	1	2	1	2	1	GAUT006636	GAUT049800	GBRI018705	GBRI030227	GFUI030418	GFUI049114	GMOY005380	GMOY011203	GPAI002040	GPAI008293	GPPI012585	GPPI025701	MDOA002349	MDOA010218	SCAU003326	SCAU003634	FBgn0036341	FBgn0086377	LLOJ008889	LLOJ009873	AAEL007731	AAEL009398	AGAP005543	AGAP011727
Group_1623	1	1	0	0	1	1	1	1	1	1	1	1	1	1	1	1	1	1	1	1	1	1	1	1	GAUT006637	GFUI049113	GMOY005382	GPAI002041	GPPI012572	MDOA007438	SCAU007114	FBgn0027549	LLOJ008891	AAEL012307	AGAP005545
Group_1624	1	1	1	1	0	0	1	1	0	0	1	1	1	1	1	1	1	1	0	0	1	1	1	1	GAUT006641	GBRI030229	GMOY005384	GPPI012573	MDOA012241	SCAU007404	FBgn0035286	AAEL011874	AGAP006934
Group_1625	1	1	1	1	1	1	1	1	1	1	1	1	1	1	1	1	1	1	1	1	1	1	1	1	GAUT006642	GBRI030239	GFUI049112	GMOY005385	GPAI002042	GPPI012575	MDOA014748	SCAU004087	FBgn0035285	LLOJ000198	AAEL011872	AGAP006933
Group_1626	2	1	2	1	1	1	2	1	2	1	2	1	2	1	3	1	2	1	0	0	0	0	0	0	GAUT006645	GAUT006648	GBRI030245	GBRI030248	GFUI049115	GMOY002782	GMOY002783	GPAI002023	GPAI002025	GPPI033129	GPPI033131	MDOA005988	MDOA010025	SCAU006234	SCAU008972	SCAU013821	FBgn0035131	FBgn0052475
Group_1627	2	1	0	0	2	1	0	0	1	1	2	1	0	0	0	0	0	0	0	0	0	0	0	0	GAUT006651	GAUT006680	GFUI049089	GFUI049135	GPAI002032	GPPI030705	GPPI049645
Group_1628	1	1	0	0	0	0	0	0	1	1	0	0	0	0	0	0	0	0	0	0	0	0	0	0	GAUT006652	GPAI002020
Group_1629	1	1	0	0	0	0	0	0	1	1	0	0	0	0	0	0	0	0	0	0	0	0	0	0	GAUT006659	GPAI002001
Group_1630	1	1	0	0	1	1	1	1	1	1	1	1	0	0	0	0	0	0	0	0	0	0	0	0	GAUT006669	GFUI049088	GMOY005262	GPAI001969	GPPI030704
Group_1631	1	1	0	0	1	1	0	0	1	1	1	1	0	0	0	0	0	0	0	0	0	0	0	0	GAUT006670	GFUI049095	GPAI001978	GPPI030707
Group_1632	1	1	0	0	0	0	0	0	1	1	1	1	0	0	0	0	0	0	0	0	0	0	0	0	GAUT006673	GPAI001986	GPPI030725
Group_1633	1	1	0	0	0	0	1	1	0	0	0	0	0	0	0	0	0	0	0	0	0	0	0	0	GAUT006682	GMOY005261
Group_1634	1	1	1	1	1	1	1	1	0	0	1	1	0	0	0	0	0	0	0	0	0	0	0	0	GAUT006686	GBRI030265	GFUI049083	GMOY006071	GPPI030695
Group_1635	3	1	2	1	1	1	0	0	2	1	1	1	2	1	2	1	2	1	0	0	0	0	0	0	GAUT006701	GAUT007842	GAUT051762	GBRI031103	GBRI031375	GFUI036137	GPAI001926	GPAI002794	GPPI023030	MDOA009519	MDOA013485	SCAU005124	SCAU011553	FBgn0035721	FBgn0035902
Group_1636	1	1	1	1	1	1	1	1	1	1	1	1	1	1	1	1	1	1	0	0	1	1	1	1	GAUT006702	GBRI020785	GFUI049060	GMOY004673	GPAI001925	GPPI030683	MDOA007565	SCAU010441	FBgn0017430	AAEL003077	AGAP006237
Group_1637	1	1	1	1	1	1	1	1	1	1	1	1	1	1	1	1	4	1	1	1	1	1	1	1	GAUT006703	GBRI031371	GFUI049061	GMOY004675	GPAI001927	GPPI030685	MDOA011733	SCAU003489	FBgn0035904	FBgn0035906	FBgn0035907	FBgn0086348	LLOJ009136	AAEL017085	AGAP005749
Group_1638	1	1	1	1	0	0	0	0	1	1	1	1	1	1	1	1	1	1	1	1	1	1	4	1	GAUT006704	GBRI031372	GPAI001924	GPPI030682	MDOA004233	SCAU004181	FBgn0035903	LLOJ009137	AAEL003075	AGAP005745	AGAP005746	AGAP005747	AGAP005748
Group_1639	1	1	1	1	1	1	1	1	1	1	1	1	1	1	1	1	1	1	1	1	2	1	1	1	GAUT006705	GBRI031373	GFUI049059	GMOY004676	GPAI001922	GPPI030681	MDOA009944	SCAU007386	FBgn0035490	LLOJ003222	AAEL005486	AAEL011459	AGAP005993
Group_1640	1	1	2	1	1	1	0	0	0	0	0	0	1	1	1	1	1	1	1	1	1	1	1	1	GAUT006707	GBRI012184	GBRI020783	GFUI049056	MDOA010197	SCAU005743	FBgn0035901	LLOJ000252	AAEL003071	AGAP005743
Group_1641	1	1	1	1	1	1	1	1	1	1	1	1	1	1	1	1	1	1	0	0	0	0	0	0	GAUT006708	GBRI008923	GFUI049070	GMOY004679	GPAI001946	GPPI030694	MDOA006658	SCAU011472	FBgn0036677
Group_1642	1	1	1	1	1	1	2	1	1	1	1	1	0	0	1	1	1	1	0	0	1	1	1	1	GAUT006709	GBRI031370	GFUI049071	GMOY000888	GMOY004677	GPAI001928	GPPI030684	SCAU013807	FBgn0035316	AAEL017998	AGAP005994
Group_1643	1	1	0	0	0	0	1	1	1	1	0	0	1	1	1	1	1	1	0	0	0	0	0	0	GAUT006710	GMOY004678	GPAI001937	MDOA013288	SCAU009691	FBgn0036676
Group_1644	5	1	3	1	4	1	5	1	4	1	4	1	3	1	3	1	2	1	2	1	3	1	2	1	GAUT006721	GAUT018012	GAUT034613	GAUT046118	GAUT046700	GBRI008978	GBRI015605	GBRI031380	GFUI010680	GFUI036934	GFUI044266	GFUI049047	GMOY000253	GMOY004670	GMOY004792	GMOY005737	GMOY007425	GPAI000583	GPAI001902	GPAI003768	GPAI047575	GPPI016475	GPPI023782	GPPI044651	GPPI050659
Group_1645	1	1	1	1	1	1	2	1	1	1	2	1	1	1	1	1	1	1	1	1	1	1	3	1	GAUT006722	GBRI031381	GFUI049058	GMOY004672	GMOY004674	GPAI001923	GPPI023784	GPPI030680	MDOA007944	SCAU002296	FBgn0262508	LLOJ000251	AAEL003078	AGAP005739	AGAP005740	AGAP005741
Group_1646	2	1	2	1	2	1	1	1	1	1	2	1	1	1	2	1	1	1	2	1	2	1	1	1	GAUT006732	GAUT023223	GBRI022513	GBRI031388	GFUI049005	GFUI049035	GMOY004666	GPAI001888	GPPI019969	GPPI023789	MDOA008523	SCAU003430	SCAU007673	FBgn0035488	LLOJ005354	LLOJ006144	AAEL010000	AAEL018315	AGAP005565
Group_1647	1	1	1	1	1	1	1	1	1	1	1	1	1	1	1	1	1	1	1	1	1	1	1	1	GAUT006734	GBRI031394	GFUI041242	GMOY006883	GPAI001884	GPPI015502	MDOA004012	SCAU008073	FBgn0035947	LLOJ007977	AAEL010060	AGAP002183
Group_1648	1	1	1	1	2	1	1	1	2	1	2	1	2	1	2	1	2	1	1	1	2	1	1	1	GAUT006736	GBRI031400	GFUI032651	GFUI041243	GMOY004259	GPAI001896	GPAI021333	GPPI015503	GPPI022598	MDOA010221	MDOA011394	SCAU004480	SCAU007326	FBgn0032914	FBgn0035949	LLOJ004978	AAEL000519	AAEL006606	AGAP012988
Group_1649	1	1	1	1	1	1	1	1	1	1	1	1	1	1	1	1	1	1	1	1	1	1	1	1	GAUT006737	GBRI031398	GFUI049034	GMOY004665	GPAI001878	GPPI023791	MDOA000192	SCAU016012	FBgn0035900	LLOJ003227	AAEL003065	AGAP005735
Group_1650	1	1	1	1	1	1	0	0	1	1	1	1	1	1	1	1	1	1	0	0	2	1	1	1	GAUT006738	GBRI031399	GFUI049033	GPAI001877	GPPI023792	MDOA001044	SCAU000177	FBgn0263832	AAEL000594	AAEL004182	AGAP005560
Group_1651	4	1	5	1	4	1	4	1	4	1	3	1	4	1	4	1	4	1	4	1	5	1	5	1	GAUT006739	GAUT024433	GAUT026875	GAUT047049	GBRI009517	GBRI017146	GBRI025545	GBRI027708	GBRI031389	GFUI011434	GFUI033794	GFUI035942	GFUI049030	GMOY000721	GMOY001703	GMOY004667	GMOY007302	GPAI001903	GPAI005451	GPAI006780	GPAI022251	GPPI010702	GPPI012799	GPPI023794	MDOA009712
Group_1652	2	1	1	1	1	1	1	1	1	1	1	1	1	1	1	1	1	1	1	1	1	1	1	1	GAUT006740	GAUT050533	GBRI031397	GFUI041248	GMOY006884	GPAI001879	GPPI015497	MDOA011143	SCAU003190	FBgn0086706	LLOJ002294	AAEL010059	AGAP002182
Group_1653	2	1	1	1	9	1	2	1	3	1	5	1	2	1	2	1	2	1	2	1	2	1	2	1	GAUT006741	GAUT044788	GBRI023360	GFUI011192	GFUI011599	GFUI014273	GFUI034423	GFUI047001	GFUI049031	GFUI049199	GFUI050314	GFUI050617	GMOY004668	GMOY009521	GPAI001904	GPAI018185	GPAI037956	GPPI000541	GPPI023793	GPPI032252	GPPI036062	GPPI045133	MDOA000797	MDOA003071	SCAU006952
Group_1654	1	1	0	0	0	0	0	0	1	1	1	1	0	0	0	0	0	0	0	0	0	0	0	0	GAUT006749	GPAI001882	GPPI015498
Group_1655	1	1	1	1	1	1	1	1	1	1	1	1	1	1	1	1	1	1	1	1	1	1	1	1	GAUT006753	GBRI004821	GFUI041245	GMOY006878	GPAI001887	GPPI015489	MDOA012496	SCAU016321	FBgn0035708	LLOJ006652	AAEL006723	AGAP005408
Group_1656	1	1	1	1	1	1	1	1	1	1	1	1	1	1	1	1	1	1	1	1	1	1	1	1	GAUT006755	GBRI004830	GFUI041247	GMOY006881	GPAI001889	GPPI015505	MDOA015063	SCAU014809	FBgn0035437	LLOJ000469	AAEL007865	AGAP007902
Group_1657	1	1	1	1	1	1	1	1	1	1	1	1	1	1	1	1	1	1	0	0	1	1	1	1	GAUT006756	GBRI045571	GFUI054190	GMOY006098	GPAI049062	GPPI015483	MDOA011869	SCAU012296	FBgn0025558	AAEL010306	AGAP011081
Group_1658	1	1	1	1	1	1	1	1	0	0	1	1	0	0	0	0	0	0	0	0	0	0	0	0	GAUT006758	GBRI004813	GFUI041262	GMOY006097	GPPI015479
Group_1659	1	1	2	1	1	1	1	1	1	1	1	1	1	1	0	0	1	1	0	0	0	0	0	0	GAUT006760	GBRI004814	GBRI045572	GFUI041264	GMOY006095	GPAI001861	GPPI015478	MDOA012568	FBgn0035807
Group_1660	1	1	1	1	1	1	1	1	0	0	1	1	1	1	1	1	1	1	1	1	1	1	1	1	GAUT006761	GBRI004815	GFUI041265	GMOY006096	GPPI015480	MDOA004896	SCAU006164	FBgn0035762	LLOJ008636	AAEL007462	AGAP007482
Group_1661	1	1	1	1	1	1	0	0	1	1	1	1	1	1	1	1	2	1	1	1	4	1	4	1	GAUT006763	GBRI004828	GFUI041250	GPAI001880	GPPI015499	MDOA003681	SCAU016251	FBgn0034415	FBgn0035438	LLOJ009243	AAEL000495	AAEL008397	AAEL012069	AAEL012082	AGAP000804	AGAP004247	AGAP004248	AGAP013480
Group_1662	1	1	1	1	1	1	0	0	1	1	1	1	0	0	0	0	0	0	0	0	0	0	0	0	GAUT006765	GBRI004817	GFUI041258	GPAI001872	GPPI015488
Group_1663	1	1	1	1	1	1	1	1	1	1	1	1	1	1	1	1	1	1	0	0	0	0	0	0	GAUT006766	GBRI004816	GFUI041241	GMOY006879	GPAI001883	GPPI015490	MDOA009193	SCAU012402	FBgn0036690
Group_1664	1	1	1	1	1	1	1	1	1	1	1	1	1	1	1	1	1	1	0	0	0	0	1	1	GAUT006768	GBRI004827	GFUI041255	GMOY006882	GPAI001891	GPPI015496	MDOA010269	SCAU011575	FBgn0035439	AGAP013374
Group_1665	1	1	0	0	1	1	0	0	0	0	1	1	0	0	0	0	0	0	0	0	0	0	0	0	GAUT006784	GFUI041270	GPPI015462
Group_1666	2	1	2	1	2	1	1	1	2	1	2	1	1	1	1	1	1	1	0	0	0	0	1	1	GAUT006791	GAUT006853	GBRI004751	GBRI004801	GFUI009682	GFUI009729	GMOY006101	GPAI001838	GPAI042673	GPPI015396	GPPI015448	MDOA012204	SCAU014280	FBgn0263239	AGAP004995
Group_1667	1	1	0	0	0	0	0	0	1	1	0	0	0	0	0	0	0	0	0	0	0	0	0	0	GAUT006793	GPAI001831
Group_1668	1	1	0	0	1	1	0	0	1	1	1	1	0	0	0	0	0	0	0	0	0	0	0	0	GAUT006804	GFUI009690	GPAI042640	GPPI015428
Group_1669	1	1	0	0	0	0	0	0	1	1	0	0	0	0	0	0	0	0	0	0	0	0	0	0	GAUT006807	GPAI001829
Group_1670	1	1	0	0	0	0	0	0	0	0	1	1	0	0	0	0	0	0	0	0	0	0	0	0	GAUT006843	GPPI015399
Group_1671	1	1	0	0	0	0	1	1	1	1	0	0	0	0	0	0	0	0	0	0	0	0	0	0	GAUT006880	GMOY003058	GPAI042696
Group_1672	1	1	0	0	0	0	0	0	0	0	1	1	0	0	0	0	0	0	0	0	0	0	0	0	GAUT006893	GPPI033633
Group_1673	1	1	1	1	1	1	1	1	1	1	1	1	1	1	1	1	1	1	1	1	1	1	1	1	GAUT006905	GBRI014769	GFUI052572	GMOY006300	GPAI042731	GPPI033621	MDOA016408	SCAU004433	FBgn0259224	LLOJ005032	AAEL005105	AGAP006741
Group_1674	1	1	0	0	1	1	0	0	1	1	1	1	1	1	1	1	1	1	0	0	0	0	0	0	GAUT006908	GFUI052573	GPAI042725	GPPI033620	MDOA012978	SCAU003083	FBgn0001254
Group_1675	1	1	1	1	1	1	1	1	1	1	1	1	1	1	2	1	1	1	2	1	0	0	0	0	GAUT006915	GBRI016126	GFUI052554	GMOY006297	GPAI042746	GPPI022403	MDOA005956	SCAU000016	SCAU007134	FBgn0037142	LLOJ005472	LLOJ009545
Group_1676	1	1	1	1	1	1	1	1	1	1	1	1	1	1	1	1	1	1	0	0	2	1	1	1	GAUT006916	GBRI014781	GFUI052555	GMOY006299	GPAI042729	GPPI022402	MDOA009455	SCAU005486	FBgn0035449	AAEL013468	AAEL014094	AGAP005537
Group_1677	1	1	2	1	1	1	1	1	1	1	1	1	1	1	1	1	1	1	0	0	1	1	1	1	GAUT006917	GBRI014785	GBRI030995	GFUI052552	GMOY006298	GPAI042730	GPPI022406	MDOA000053	SCAU007535	FBgn0010317	AAEL008256	AGAP002532
Group_1678	1	1	0	0	1	1	0	0	1	1	0	0	1	1	0	0	0	0	0	0	1	1	0	0	GAUT006920	GFUI052574	GPAI042739	MDOA001609	AAEL005119
Group_1679	3	1	3	1	2	1	2	1	2	1	2	1	2	1	5	1	2	1	2	1	2	1	2	1	GAUT006923	GAUT036104	GAUT036109	GBRI016127	GBRI016129	GBRI031846	GFUI035156	GFUI052556	GMOY006296	GMOY008630	GPAI035659	GPAI042745	GPPI022404	GPPI035002	MDOA013885	MDOA014747	SCAU001637	SCAU010010	SCAU010012	SCAU012420	SCAU013201	FBgn0001311	FBgn0029091	LLOJ005053	LLOJ005555
Group_1680	23	1	24	1	21	1	20	1	22	1	21	1	22	1	22	1	31	1	14	1	20	1	14	1	GAUT006924	GAUT012719	GAUT014113	GAUT024325	GAUT027909	GAUT029912	GAUT029917	GAUT029931	GAUT030484	GAUT031427	GAUT031434	GAUT031435	GAUT031445	GAUT031488	GAUT038241	GAUT041860	GAUT042179	GAUT048870	GAUT049387	GAUT049392	GAUT051664	GAUT051667	GAUT051668	GBRI005379	GBRI005380
Group_1681	2	1	3	1	3	1	1	1	4	1	3	1	2	1	2	1	1	1	1	1	1	1	1	1	GAUT006925	GAUT006927	GBRI016136	GBRI016137	GBRI016139	GFUI052557	GFUI052568	GFUI052570	GMOY006294	GPAI042758	GPAI042759	GPAI042760	GPAI042762	GPPI022413	GPPI022414	GPPI022415	MDOA003115	MDOA003585	SCAU003310	SCAU014913	FBgn0037146	LLOJ008043	AAEL006834	AGAP002518
Group_1682	1	1	0	0	0	0	0	0	1	1	0	0	0	0	0	0	0	0	0	0	0	0	0	0	GAUT006928	GPAI042752
Group_1683	1	1	0	0	0	0	0	0	1	1	1	1	0	0	0	0	0	0	0	0	0	0	0	0	GAUT006929	GPAI042753	GPPI022420
Group_1684	1	1	1	1	1	1	1	1	1	1	1	1	1	1	1	1	1	1	1	1	1	1	1	1	GAUT006949	GBRI016145	GFUI052520	GMOY002378	GPAI042773	GPPI022427	MDOA012651	SCAU013540	FBgn0036059	LLOJ007321	AAEL003682	AGAP009914
Group_1685	1	1	2	1	1	1	1	1	1	1	1	1	1	1	1	1	1	1	1	1	1	1	1	1	GAUT006951	GBRI016159	GBRI030390	GFUI052513	GMOY002376	GPAI042775	GPPI022443	MDOA010135	SCAU009825	FBgn0052190	LLOJ004650	AAEL001275	AGAP005608
Group_1686	1	1	2	1	1	1	1	1	1	1	1	1	1	1	1	1	1	1	1	1	2	1	1	1	GAUT006953	GBRI016146	GBRI037576	GFUI052518	GMOY002379	GPAI042797	GPPI022431	MDOA001293	SCAU003467	FBgn0036058	LLOJ002105	AAEL006578	AAEL011216	AGAP006243
Group_1687	2	1	3	1	2	1	1	1	3	1	1	1	2	1	1	1	1	1	1	1	1	1	1	1	GAUT006954	GAUT006961	GBRI016155	GBRI016169	GBRI016170	GFUI052521	GFUI052522	GMOY002377	GPAI042782	GPAI042793	GPAI042796	GPPI022447	MDOA000505	MDOA013694	SCAU014631	FBgn0003149	LLOJ004780	AAEL010975	AGAP004877
Group_1688	1	1	1	1	0	0	1	1	1	1	1	1	1	1	2	1	1	1	1	1	1	1	1	1	GAUT006955	GBRI016148	GMOY002380	GPAI042780	GPPI022429	MDOA014998	SCAU002395	SCAU005952	FBgn0027532	LLOJ004629	AAEL006843	AGAP002516
Group_1689	1	1	1	1	1	1	1	1	1	1	1	1	1	1	1	1	1	1	2	1	1	1	1	1	GAUT006958	GBRI016162	GFUI052510	GMOY002375	GPAI042779	GPPI022445	MDOA000323	SCAU007026	FBgn0036389	LLOJ008608	LLOJ009962	AAEL001254	AGAP005606
Group_1690	2	1	3	1	2	1	2	1	2	1	1	1	0	0	0	0	0	0	0	0	0	0	0	0	GAUT006959	GAUT011183	GBRI018477	GBRI018478	GBRI040121	GFUI005773	GFUI052511	GMOY002371	GMOY008530	GPAI009797	GPAI042783	GPPI022458
Group_1691	2	1	1	1	0	0	0	0	2	1	2	1	2	1	2	1	2	1	1	1	1	1	2	1	GAUT006960	GAUT038813	GBRI016147	GPAI035800	GPAI042777	GPPI022430	GPPI043955	MDOA000334	MDOA013417	SCAU009850	SCAU014017	FBgn0036056	FBgn0266417	LLOJ002075	AAEL008569	AGAP006242	AGAP006948
Group_1692	2	1	2	1	0	0	0	0	2	1	2	1	0	0	0	0	0	0	0	0	0	0	0	0	GAUT006962	GAUT011182	GBRI018472	GBRI040129	GPAI009793	GPAI042776	GPPI000796	GPPI022453
Group_1693	1	1	0	0	0	0	0	0	1	1	1	1	0	0	0	0	0	0	0	0	0	0	0	0	GAUT006969	GPAI042795	GPPI022432
Group_1694	1	1	1	1	1	1	1	1	1	1	1	1	2	1	1	1	1	1	1	1	1	1	2	1	GAUT006971	GBRI036115	GFUI015662	GMOY005316	GPAI038710	GPPI031878	MDOA003777	MDOA004493	SCAU014160	FBgn0264894	LLOJ007766	AAEL004972	AGAP008812	AGAP028100
Group_1695	2	1	1	1	1	1	1	1	1	1	1	1	1	1	1	1	1	1	2	1	1	1	2	1	GAUT006974	GAUT036397	GBRI016547	GFUI014239	GMOY010293	GPAI025654	GPPI022222	MDOA004103	SCAU006310	FBgn0029503	LLOJ005201	LLOJ005203	AAEL007077	AGAP003061	AGAP003064
Group_1696	6	1	6	1	6	1	5	1	5	1	5	1	7	1	7	1	6	1	5	1	6	1	5	1	GAUT006983	GAUT010615	GAUT010616	GAUT030212	GAUT042588	GAUT045138	GBRI001194	GBRI017647	GBRI018400	GBRI018423	GBRI020908	GBRI036128	GFUI007152	GFUI009974	GFUI013529	GFUI015646	GFUI044053	GFUI044055	GMOY005313	GMOY005494	GMOY006051	GMOY010574	GMOY012111	GPAI018665	GPAI028708
Group_1697	1	1	1	1	1	1	1	1	1	1	1	1	1	1	2	1	1	1	0	0	1	1	1	1	GAUT006984	GBRI036116	GFUI015657	GMOY005314	GPAI038707	GPPI031856	MDOA011248	SCAU013646	SCAU014611	FBgn0028406	AAEL004995	AGAP009681
Group_1698	2	1	3	1	3	1	3	1	2	1	3	1	5	1	5	1	6	1	1	1	2	1	1	1	GAUT006985	GAUT010447	GBRI009778	GBRI009779	GBRI013901	GFUI024219	GFUI024220	GFUI038330	GMOY001038	GMOY004348	GMOY004349	GPAI014933	GPAI038700	GPPI004549	GPPI036100	GPPI036103	MDOA000766	MDOA003064	MDOA010206	MDOA013431	MDOA014166	SCAU001663	SCAU002684	SCAU003991	SCAU009356
Group_1699	1	1	0	0	1	1	0	0	1	1	1	1	0	0	0	0	0	0	0	0	0	0	0	0	GAUT006986	GFUI015652	GPAI038704	GPPI031864
Group_1700	3	1	1	1	1	1	4	1	2	1	1	1	1	1	1	1	1	1	0	0	1	1	1	1	GAUT007010	GAUT009326	GAUT028940	GBRI036268	GFUI007850	GMOY001919	GMOY004955	GMOY009957	GMOY010307	GPAI001640	GPAI034233	GPPI023877	MDOA012509	SCAU013052	FBgn0032378	AAEL010543	AGAP008969
Group_1701	1	1	0	0	1	1	0	0	0	0	1	1	0	0	0	0	0	0	0	0	0	0	0	0	GAUT007041	GFUI038378	GPPI004516
Group_1702	1	1	0	0	1	1	0	0	0	0	1	1	0	0	0	0	0	0	0	0	0	0	0	0	GAUT007049	GFUI038383	GPPI004517
Group_1703	1	1	1	1	1	1	2	1	1	1	0	0	0	0	0	0	0	0	0	0	0	0	0	0	GAUT007054	GBRI025078	GFUI038398	GMOY006144	GMOY008904	GPAI038656
Group_1704	1	1	0	0	0	0	0	0	1	1	0	0	0	0	0	0	0	0	0	0	0	0	0	0	GAUT007055	GPAI038651
Group_1705	1	1	0	0	0	0	0	0	1	1	0	0	0	0	0	0	0	0	0	0	0	0	0	0	GAUT007059	GPAI038652
Group_1706	1	1	0	0	1	1	0	0	1	1	1	1	0	0	0	0	0	0	0	0	0	0	0	0	GAUT007064	GFUI038391	GPAI038644	GPPI004500
Group_1707	1	1	1	1	0	0	0	0	0	0	0	0	0	0	0	0	0	0	0	0	0	0	0	0	GAUT007071	GBRI025079
Group_1708	1	1	1	1	1	1	0	0	1	1	1	1	0	0	0	0	0	0	2	1	0	0	0	0	GAUT007073	GBRI025056	GFUI038396	GPAI038645	GPPI004487	LLOJ008392	LLOJ008393
Group_1709	1	1	0	0	0	0	0	0	1	1	1	1	0	0	0	0	0	0	0	0	0	0	0	0	GAUT007077	GPAI038660	GPPI004515
Group_1710	1	1	1	1	0	0	0	0	1	1	0	0	0	0	0	0	0	0	0	0	0	0	0	0	GAUT007078	GBRI025075	GPAI038659
Group_1711	1	1	0	0	0	0	0	0	1	1	1	1	0	0	0	0	0	0	0	0	0	0	0	0	GAUT007082	GPAI038646	GPPI004503
Group_1712	2	1	1	1	2	1	1	1	1	1	2	1	3	1	3	1	1	1	1	1	1	1	1	1	GAUT007090	GAUT034800	GBRI036935	GFUI009333	GFUI018776	GMOY004840	GPAI007894	GPPI027389	GPPI045943	MDOA004395	MDOA006810	MDOA011455	SCAU003017	SCAU004108	SCAU009387	FBgn0038974	LLOJ001086	AAEL010592	AGAP003440
Group_1713	2	1	2	1	1	1	3	1	2	1	1	1	2	1	2	1	4	1	2	1	3	1	2	1	GAUT007091	GAUT011511	GBRI016077	GBRI036918	GFUI009322	GMOY003934	GMOY008163	GMOY008417	GPAI007891	GPAI035377	GPPI027391	MDOA002485	MDOA010759	SCAU000362	SCAU012789	FBgn0010100	FBgn0024957	FBgn0024958	FBgn0037862	LLOJ003836	LLOJ009537	AAEL003734	AAEL008216	AAEL012897	AGAP007258
Group_1714	1	1	1	1	1	1	2	1	1	1	1	1	1	1	2	1	1	1	1	1	0	0	0	0	GAUT007092	GBRI036920	GFUI032135	GMOY006257	GMOY006440	GPAI007881	GPPI027392	MDOA003454	SCAU004019	SCAU008846	FBgn0085433	LLOJ003833
Group_1715	1	1	1	1	0	0	0	0	0	0	0	0	0	0	0	0	0	0	0	0	0	0	0	0	GAUT007093	GBRI036923
Group_1716	1	1	1	1	1	1	1	1	1	1	1	1	1	1	1	1	1	1	1	1	1	1	1	1	GAUT007094	GBRI036911	GFUI009307	GMOY006258	GPAI007874	GPPI027378	MDOA009558	SCAU016229	FBgn0039226	LLOJ003834	AAEL003864	AGAP011281
Group_1717	1	1	1	1	1	1	1	1	2	1	1	1	1	1	1	1	1	1	0	0	1	1	1	1	GAUT007095	GBRI036912	GFUI009312	GMOY006256	GPAI007876	GPAI041619	GPPI027379	MDOA000617	SCAU011211	FBgn0039558	AAEL010003	AGAP002305
Group_1718	1	1	1	1	1	1	1	1	1	1	1	1	1	1	1	1	1	1	1	1	1	1	1	1	GAUT007096	GBRI036914	GFUI009310	GMOY007048	GPAI007888	GPPI027377	MDOA006944	SCAU013144	FBgn0039223	LLOJ003835	AAEL004124	AGAP003208
Group_1719	1	1	0	0	0	0	1	1	1	1	2	1	1	1	1	1	1	1	1	1	2	1	1	1	GAUT007097	GMOY004838	GPAI007886	GPPI013724	GPPI027381	MDOA004998	SCAU011485	FBgn0085405	LLOJ002709	AAEL009247	AAEL009250	AGAP012954
Group_1720	3	1	2	1	3	1	4	1	2	1	2	1	3	1	3	1	3	1	3	1	4	1	3	1	GAUT007098	GAUT016033	GAUT035711	GBRI027189	GBRI036930	GFUI009320	GFUI019499	GFUI023716	GMOY004841	GMOY006159	GMOY009882	GMOY012996	GPAI007903	GPAI011867	GPPI003563	GPPI033599	MDOA000262	MDOA014485	MDOA014533	SCAU003152	SCAU009839	SCAU012016	FBgn0000330	FBgn0024833	FBgn0263351
Group_1721	23	1	23	1	22	1	20	1	24	1	23	1	20	1	17	1	15	1	14	1	16	1	19	1	GAUT007099	GAUT008150	GAUT008151	GAUT013714	GAUT013716	GAUT018867	GAUT023095	GAUT023190	GAUT025404	GAUT026860	GAUT027563	GAUT027572	GAUT031752	GAUT035057	GAUT035534	GAUT037933	GAUT038033	GAUT038334	GAUT046453	GAUT047254	GAUT049183	GAUT049185	GAUT051561	GBRI002271	GBRI003464
Group_1722	2	1	1	1	2	1	2	1	2	1	1	1	2	1	2	1	3	1	2	1	3	1	2	1	GAUT007100	GAUT007686	GBRI024070	GFUI009332	GFUI012962	GMOY004839	GMOY011944	GPAI007893	GPAI011705	GPPI050608	MDOA001997	MDOA011543	SCAU003088	SCAU010545	FBgn0027057	FBgn0028688	FBgn0028838	LLOJ007745	LLOJ010065	AAEL010048	AAEL011673	AAEL015122	AGAP002061	AGAP004953
Group_1723	1	1	1	1	1	1	1	1	1	1	0	0	1	1	1	1	1	1	1	1	1	1	1	1	GAUT007104	GBRI036915	GFUI009311	GMOY007049	GPAI007889	MDOA008355	SCAU014775	FBgn0039224	LLOJ008410	AAEL010785	AGAP003665
Group_1724	3	1	4	1	3	1	3	1	4	1	4	1	1	1	1	1	1	1	1	1	1	1	1	1	GAUT007105	GAUT007586	GAUT039443	GBRI008578	GBRI018458	GBRI018459	GBRI042620	GFUI000559	GFUI009326	GFUI028650	GMOY000641	GMOY003348	GMOY004842	GPAI000631	GPAI007909	GPAI011510	GPAI011511	GPPI000158	GPPI027385	GPPI036801	GPPI046736	MDOA001848	SCAU011323	FBgn0011703	LLOJ004096
Group_1725	1	1	1	1	1	1	1	1	0	0	1	1	1	1	1	1	1	1	0	0	1	1	1	1	GAUT007107	GBRI036919	GFUI009313	GMOY006252	GPPI027369	MDOA012475	SCAU003390	FBgn0039560	AAEL004551	AGAP002059
Group_1726	3	1	2	1	2	1	3	1	2	1	2	1	2	1	2	1	2	1	2	1	2	1	2	1	GAUT007109	GAUT009451	GAUT028754	GBRI018017	GBRI036922	GFUI009314	GFUI039480	GMOY000163	GMOY005048	GMOY006254	GPAI003027	GPAI016801	GPPI027395	GPPI040891	MDOA003391	MDOA013426	SCAU005625	SCAU008366	FBgn0027579	FBgn0040212	LLOJ004495	LLOJ007102	AAEL007080	AAEL012743	AGAP001908
Group_1727	2	1	2	1	2	1	1	1	2	1	1	1	2	1	2	1	2	1	2	1	2	1	2	1	GAUT007111	GAUT011007	GBRI019671	GBRI036916	GFUI009309	GFUI013160	GMOY000983	GPAI007875	GPAI009965	GPPI003129	MDOA004888	MDOA014605	SCAU006152	SCAU007233	FBgn0036843	FBgn0037239	LLOJ002551	LLOJ004263	AAEL009810	AAEL014526	AGAP004519	AGAP007119
Group_1728	1	1	1	1	1	1	1	1	1	1	1	1	1	1	1	1	0	0	1	1	1	1	1	1	GAUT007126	GBRI036898	GFUI009293	GMOY005517	GPAI007860	GPPI027356	MDOA004025	SCAU005365	LLOJ005528	AAEL010416	AGAP002756
Group_1729	1	1	0	0	1	1	3	1	3	1	2	1	1	1	1	1	1	1	1	1	1	1	1	1	GAUT007127	GFUI009276	GMOY002214	GMOY007503	GMOY008720	GPAI007866	GPAI035575	GPAI035577	GPPI027358	GPPI045514	MDOA011202	SCAU001166	FBgn0038870	LLOJ008405	AAEL009307	AGAP002287
Group_1730	1	1	1	1	1	1	1	1	1	1	1	1	1	1	1	1	1	1	2	1	2	1	2	1	GAUT007129	GBRI036896	GFUI009291	GMOY005514	GPAI007861	GPPI027357	MDOA012100	SCAU006877	FBgn0037734	LLOJ008407	LLOJ008587	AAEL002091	AAEL006032	AGAP003853	AGAP010345
Group_1731	1	1	1	1	0	0	1	1	1	1	1	1	1	1	1	1	1	1	1	1	1	1	1	1	GAUT007130	GBRI036895	GMOY008722	GPAI007862	GPPI045512	MDOA011802	SCAU010354	FBgn0038872	LLOJ002979	AAEL005813	AGAP002290
Group_1732	2	1	1	1	1	1	1	1	1	1	2	1	1	1	1	1	1	1	1	1	1	1	1	1	GAUT007131	GAUT021719	GBRI036874	GFUI009275	GMOY008721	GPAI007857	GPPI027351	GPPI045515	MDOA000032	SCAU010619	FBgn0038871	LLOJ008406	AAEL013243	AGAP002286
Group_1733	1	1	1	1	1	1	1	1	1	1	1	1	1	1	1	1	1	1	0	0	1	1	1	1	GAUT007132	GBRI036893	GFUI009289	GMOY005515	GPAI007856	GPPI027352	MDOA010850	SCAU011341	FBgn0037235	AAEL010407	AGAP004587
Group_1734	1	1	1	1	1	1	1	1	1	1	1	1	1	1	1	1	2	1	0	0	1	1	1	1	GAUT007133	GBRI036879	GFUI009273	GMOY008719	GPAI007858	GPPI027353	MDOA013836	SCAU015220	FBgn0037731	FBgn0052939	AAEL013244	AGAP002285
Group_1735	1	1	0	0	1	1	0	0	0	0	1	1	0	0	0	0	0	0	0	0	0	0	0	0	GAUT007134	GFUI009302	GPPI027359
Group_1736	1	1	0	0	0	0	0	0	1	1	1	1	0	0	0	0	0	0	0	0	0	0	0	0	GAUT007140	GPAI007864	GPPI027354
Group_1737	1	1	1	1	1	1	1	1	1	1	1	1	1	1	1	1	1	1	1	1	1	1	1	1	GAUT007144	GBRI036872	GFUI009274	GMOY008723	GPAI007844	GPPI045516	MDOA012123	SCAU010253	FBgn0000527	LLOJ008326	AAEL005793	AGAP002291
Group_1738	1	1	1	1	1	1	1	1	1	1	1	1	1	1	2	1	1	1	1	1	2	1	0	0	GAUT007145	GBRI036878	GFUI000307	GMOY012065	GPAI007847	GPPI045513	MDOA002914	SCAU008745	SCAU012723	FBgn0038874	LLOJ002983	AAEL005803	AAEL005804
Group_1739	1	1	1	1	2	1	1	1	2	1	1	1	1	1	1	1	1	1	5	1	1	1	1	1	GAUT007158	GBRI036856	GFUI032866	GFUI047715	GMOY008796	GPAI003323	GPAI007846	GPPI044153	MDOA005686	SCAU007581	FBgn0038876	LLOJ006031	LLOJ006032	LLOJ006985	LLOJ010526	LLOJ010527	AAEL006144	AGAP001704
Group_1740	1	1	0	0	0	0	1	1	1	1	0	0	0	0	0	0	0	0	0	0	0	0	0	0	GAUT007159	GMOY008799	GPAI007833
Group_1741	1	1	1	1	1	1	0	0	0	0	1	1	1	1	1	1	1	1	0	0	1	1	1	1	GAUT007162	GBRI036857	GFUI047717	GPPI044155	MDOA011749	SCAU003342	FBgn0083984	AAEL011377	AGAP000793
Group_1742	4	1	2	1	2	1	2	1	1	1	2	1	2	1	2	1	2	1	2	1	2	1	2	1	GAUT007164	GAUT039684	GAUT046221	GAUT046222	GBRI011273	GBRI036854	GFUI043055	GFUI047714	GMOY002447	GMOY008797	GPAI007845	GPPI044147	GPPI052285	MDOA000728	MDOA009549	SCAU004351	SCAU005224	FBgn0033117	FBgn0038877	LLOJ005739	LLOJ005740	AAEL009712	AAEL015062	AGAP002253	AGAP006162
Group_1743	4	1	3	1	3	1	2	1	2	1	3	1	3	1	3	1	3	1	3	1	3	1	3	1	GAUT007166	GAUT010534	GAUT018623	GAUT036585	GBRI027449	GBRI036873	GBRI043914	GFUI028845	GFUI047387	GFUI047710	GMOY006208	GMOY007536	GPAI028146	GPAI040393	GPPI001690	GPPI043593	GPPI044151	MDOA002445	MDOA011443	MDOA013123	SCAU003369	SCAU007492	SCAU010609	FBgn0003008	FBgn0039132
Group_1744	2	1	2	1	1	1	1	1	2	1	1	1	1	1	1	1	1	1	1	1	1	1	1	1	GAUT007167	GAUT046516	GBRI033133	GBRI036853	GFUI047712	GMOY006955	GPAI001739	GPAI007831	GPPI044143	MDOA005014	SCAU012276	FBgn0260935	LLOJ002733	AAEL002895	AGAP000602
Group_1745	4	1	4	1	4	1	3	1	5	1	4	1	6	1	6	1	5	1	3	1	6	1	3	1	GAUT007168	GAUT007216	GAUT012071	GAUT012072	GBRI018664	GBRI018665	GBRI018666	GBRI018668	GFUI030349	GFUI030361	GFUI030362	GFUI047711	GMOY004705	GMOY006960	GMOY011214	GPAI007830	GPAI023401	GPAI023402	GPAI023404	GPAI037913	GPPI025784	GPPI025786	GPPI025787	GPPI044144	MDOA001649
Group_1746	1	1	0	0	0	0	0	0	0	0	1	1	0	0	0	0	0	0	0	0	0	0	0	0	GAUT007171	GPPI044156
Group_1747	4	1	0	0	4	1	2	1	3	1	1	1	0	0	0	0	1	1	0	0	0	0	0	0	GAUT007177	GAUT007178	GAUT007179	GAUT007180	GFUI047718	GFUI047719	GFUI047720	GFUI047721	GMOY006956	GMOY006957	GPAI007835	GPAI007836	GPAI007837	GPPI044148	FBgn0051465
Group_1748	1	1	1	1	1	1	1	1	1	1	1	1	0	0	0	0	0	0	0	0	1	1	0	0	GAUT007181	GBRI036863	GFUI047722	GMOY011830	GPAI007838	GPPI044150	AAEL005994
Group_1749	1	1	0	0	1	1	0	0	0	0	1	1	0	0	0	0	0	0	0	0	0	0	0	0	GAUT007182	GFUI047723	GPPI044142
Group_1750	2	1	2	1	3	1	4	1	3	1	2	1	2	1	1	1	1	1	4	1	1	1	2	1	GAUT007185	GAUT007220	GBRI003185	GBRI003186	GFUI037644	GFUI037662	GFUI037667	GMOY003392	GMOY003393	GMOY003394	GMOY008510	GPAI037873	GPAI037891	GPAI037893	GPPI020890	GPPI020908	MDOA006256	MDOA009503	SCAU011387	FBgn0016917	LLOJ002980	LLOJ007427	LLOJ007428	LLOJ007429	AAEL009692
Group_1751	1	1	0	0	0	0	0	0	1	1	0	0	0	0	0	0	0	0	0	0	0	0	0	0	GAUT007187	GPAI006167
Group_1752	1	1	0	0	0	0	0	0	1	1	1	1	0	0	0	0	0	0	0	0	0	0	0	0	GAUT007189	GPAI037876	GPPI020888
Group_1753	1	1	0	0	0	0	0	0	0	0	1	1	0	0	0	0	0	0	0	0	0	0	0	0	GAUT007198	GPPI044381
Group_1754	1	1	1	1	0	0	1	1	1	1	1	1	1	1	1	1	1	1	1	1	1	1	1	1	GAUT007200	GBRI003171	GMOY003518	GPAI037886	GPPI020903	MDOA010412	SCAU004613	FBgn0028402	LLOJ006171	AAEL011701	AGAP005922
Group_1755	1	1	1	1	2	1	1	1	2	1	1	1	1	1	1	1	1	1	2	1	1	1	1	1	GAUT007202	GBRI008161	GFUI013612	GFUI015874	GMOY002609	GPAI037908	GPAI045587	GPPI047639	MDOA006041	SCAU007631	FBgn0039492	LLOJ005798	LLOJ007027	AAEL005241	AGAP003678
Group_1756	1	1	1	1	1	1	0	0	1	1	1	1	1	1	1	1	1	1	1	1	1	1	1	1	GAUT007204	GBRI008158	GFUI015879	GPAI037907	GPPI047638	MDOA003029	SCAU009644	FBgn0039731	LLOJ005412	AAEL009924	AGAP028490
Group_1757	1	1	1	1	1	1	1	1	1	1	1	1	2	1	1	1	1	1	0	0	2	1	1	1	GAUT007205	GBRI008162	GFUI015878	GMOY002614	GPAI037909	GPPI047640	MDOA000768	MDOA002627	SCAU011266	FBgn0259178	AAEL013891	AAEL014247	AGAP000203
Group_1758	3	1	3	1	4	1	3	1	2	1	3	1	3	1	3	1	3	1	2	1	3	1	3	1	GAUT007206	GAUT024272	GAUT039940	GBRI003181	GBRI019577	GBRI026184	GFUI008110	GFUI030041	GFUI037654	GFUI051190	GMOY003523	GMOY008304	GMOY011880	GPAI024477	GPAI037895	GPPI020900	GPPI027808	GPPI047382	MDOA012776	MDOA014394	MDOA015214	SCAU009311	SCAU012361	SCAU014662	FBgn0022029
Group_1759	2	1	2	1	3	1	2	1	2	1	2	1	6	1	10	1	3	1	4	1	1	1	1	1	GAUT007209	GAUT044488	GBRI008170	GBRI037846	GFUI015873	GFUI022911	GFUI022913	GMOY002611	GMOY007563	GPAI037914	GPAI048098	GPPI030410	GPPI047658	MDOA001596	MDOA002004	MDOA007458	MDOA009692	MDOA013765	MDOA014919	SCAU000733	SCAU001491	SCAU003177	SCAU004812	SCAU006395	SCAU006637
Group_1760	2	1	2	1	1	1	2	1	1	1	2	1	2	1	2	1	2	1	1	1	2	1	2	1	GAUT007210	GAUT019286	GBRI008171	GBRI030176	GFUI015866	GMOY002608	GMOY003846	GPAI037912	GPPI023842	GPPI047650	MDOA003933	MDOA005645	SCAU004490	SCAU016036	FBgn0011640	FBgn0039730	LLOJ007843	AAEL003916	AAEL013982	AGAP002390	AGAP028511
Group_1761	2	1	4	1	3	1	1	1	2	1	2	1	2	1	4	1	1	1	0	0	7	1	4	1	GAUT007212	GAUT007213	GBRI003164	GBRI003167	GBRI003169	GBRI003170	GFUI002273	GFUI037661	GFUI037664	GMOY000017	GPAI037890	GPAI037892	GPPI020907	GPPI028101	MDOA014111	MDOA016784	SCAU005133	SCAU007965	SCAU012366	SCAU013419	FBgn0051157	AAEL007607	AAEL007608	AAEL007620	AAEL007623
Group_1762	1	1	1	1	1	1	1	1	1	1	1	1	1	1	0	0	1	1	1	1	1	1	1	1	GAUT007214	GBRI008165	GFUI015872	GMOY002610	GPAI037911	GPPI047657	MDOA005963	FBgn0039732	LLOJ005413	AAEL009922	AGAP004668
Group_1763	1	1	1	1	0	0	0	0	0	0	0	0	1	1	1	1	1	1	1	1	1	1	1	1	GAUT007217	GBRI008168	MDOA008258	SCAU014204	FBgn0052022	LLOJ002975	AAEL002770	AGAP004056
Group_1764	5	1	5	1	5	1	5	1	5	1	4	1	7	1	9	1	4	1	0	0	1	1	3	1	GAUT007221	GAUT007222	GAUT017359	GAUT024201	GAUT049292	GBRI003179	GBRI003180	GBRI014172	GBRI014335	GBRI029893	GFUI011074	GFUI017106	GFUI030941	GFUI037656	GFUI037660	GMOY002843	GMOY003520	GMOY003522	GMOY004585	GMOY004643	GPAI002929	GPAI019397	GPAI019461	GPAI037887	GPAI037894
Group_1765	1	1	1	1	1	1	1	1	0	0	1	1	1	1	1	1	1	1	1	1	1	1	1	1	GAUT007223	GBRI008172	GFUI015885	GMOY002617	GPPI047887	MDOA007455	SCAU003862	FBgn0027785	LLOJ008883	AAEL008002	AGAP007380
Group_1766	3	1	1	1	2	1	3	1	1	1	2	1	2	1	2	1	1	1	1	1	1	1	1	1	GAUT007232	GAUT007233	GAUT007255	GBRI032204	GFUI015769	GFUI015771	GMOY002272	GMOY002875	GMOY003577	GPAI038031	GPPI036013	GPPI036037	MDOA004536	MDOA011032	SCAU003637	SCAU008486	FBgn0016754	LLOJ006712	AAEL009515	AGAP000707
Group_1767	1	1	0	0	1	1	0	0	1	1	1	1	0	0	0	0	0	0	0	0	0	0	0	0	GAUT007244	GFUI015756	GPAI038054	GPPI036021
Group_1768	1	1	2	1	1	1	3	1	2	1	1	1	1	1	1	1	1	1	1	1	1	1	1	1	GAUT007262	GBRI007873	GBRI032243	GFUI015738	GMOY003136	GMOY010800	GMOY011620	GPAI036843	GPAI038076	GPPI031526	MDOA006791	SCAU012893	FBgn0039125	LLOJ003790	AAEL004877	AGAP004558
Group_1769	1	1	1	1	1	1	1	1	1	1	1	1	0	0	1	1	0	0	0	0	2	1	0	0	GAUT007273	GBRI032246	GFUI015743	GMOY003138	GPAI038078	GPPI031527	SCAU011457	AAEL001823	AAEL009901
Group_1770	1	1	1	1	1	1	1	1	1	1	1	1	2	1	1	1	1	1	1	1	2	1	1	1	GAUT007283	GBRI032260	GFUI015718	GMOY003177	GPAI038092	GPPI031511	MDOA002690	MDOA004188	SCAU011019	FBgn0005696	LLOJ001327	AAEL007692	AAEL009905	AGAP004392
Group_1771	1	1	1	1	1	1	1	1	1	1	1	1	1	1	2	1	1	1	2	1	12	1	1	1	GAUT007285	GBRI032276	GFUI054179	GMOY003184	GPAI038090	GPPI031514	MDOA000716	SCAU008408	SCAU010157	FBgn0037751	LLOJ003586	LLOJ003623	AAEL002159	AAEL002454	AAEL005838	AAEL007456	AAEL007461	AAEL007464	AAEL007468	AAEL010302	AAEL010303	AAEL010323	AAEL012465	AAEL015380	AGAP008692
Group_1772	1	1	0	0	1	1	1	1	1	1	1	1	1	1	1	1	1	1	2	1	2	1	2	1	GAUT007286	GFUI015717	GMOY003182	GPAI038097	GPPI031513	MDOA010499	SCAU009954	FBgn0037747	LLOJ003588	LLOJ003621	AAEL014820	AAEL014822	AGAP001594	AGAP004589
Group_1773	1	1	1	1	1	1	1	1	1	1	0	0	1	1	1	1	1	1	1	1	1	1	0	0	GAUT007287	GBRI032274	GFUI015719	GMOY003187	GPAI038094	MDOA011378	SCAU005343	FBgn0037753	LLOJ004827	AAEL014823
Group_1774	1	1	1	1	1	1	1	1	4	1	1	1	1	1	1	1	1	1	1	1	2	1	1	1	GAUT007288	GBRI032272	GFUI054177	GMOY003188	GPAI005380	GPAI026782	GPAI036488	GPAI038093	GPPI031512	MDOA002741	SCAU009090	FBgn0020270	LLOJ006671	AAEL000034	AAEL010595	AGAP006797
Group_1775	1	1	1	1	1	1	1	1	1	1	1	1	1	1	2	1	1	1	1	1	1	1	1	1	GAUT007289	GBRI045558	GFUI054178	GMOY003186	GPAI038089	GPPI050724	MDOA002103	SCAU006008	SCAU007812	FBgn0261599	LLOJ003624	AAEL007824	AGAP001595
Group_1776	1	1	1	1	1	1	1	1	1	1	1	1	1	1	1	1	0	0	0	0	1	1	1	1	GAUT007290	GBRI032277	GFUI015714	GMOY003185	GPAI038095	GPPI050723	MDOA004585	SCAU000904	AAEL009611	AGAP010033
Group_1777	1	1	1	1	1	1	1	1	1	1	1	1	1	1	1	1	1	1	1	1	1	1	1	1	GAUT007291	GBRI032278	GFUI054181	GMOY003181	GPAI038096	GPPI031510	MDOA009966	SCAU009576	FBgn0024330	LLOJ003620	AAEL007825	AGAP010034
Group_1778	1	1	0	0	2	1	1	1	0	0	2	1	1	1	1	1	1	1	2	1	1	1	1	1	GAUT007292	GFUI015715	GFUI054180	GMOY003183	GPPI031509	GPPI044033	MDOA009679	SCAU006469	FBgn0037749	LLOJ003587	LLOJ003622	AAEL014821	AGAP001321
Group_1779	1	1	0	0	1	1	1	1	0	0	1	1	1	1	1	1	1	1	1	1	1	1	2	1	GAUT007293	GFUI015716	GMOY003179	GPPI031508	MDOA003818	SCAU003547	FBgn0037580	LLOJ001326	AAEL002870	AGAP004394	AGAP012819
Group_1780	1	1	0	0	1	1	0	0	0	0	0	0	0	0	0	0	0	0	0	0	0	0	0	0	GAUT007294	GFUI015724
Group_1781	3	1	1	1	2	1	1	1	2	1	2	1	2	1	2	1	2	1	1	1	2	1	2	1	GAUT007326	GAUT012824	GAUT014100	GBRI043209	GFUI006721	GFUI016069	GMOY007116	GPAI020045	GPAI044307	GPPI001922	GPPI027165	MDOA000591	MDOA010958	SCAU003643	SCAU008925	FBgn0033187	FBgn0034346	LLOJ005514	AAEL002465	AAEL010081	AGAP004958	AGAP006269
Group_1782	1	1	0	0	1	1	0	0	2	1	0	0	0	0	0	0	0	0	0	0	0	0	0	0	GAUT007328	GFUI006726	GPAI044314	GPAI044315
Group_1783	1	1	0	0	1	1	1	1	1	1	1	1	0	0	1	1	0	0	0	0	0	0	1	1	GAUT007331	GFUI006730	GMOY003818	GPAI044325	GPPI001950	SCAU005913	AGAP006271
Group_1784	1	1	1	1	1	1	1	1	1	1	1	1	1	1	1	1	1	1	1	1	1	1	1	1	GAUT007333	GBRI037667	GFUI006732	GMOY003820	GPAI044329	GPPI001942	MDOA001275	SCAU015403	FBgn0033924	LLOJ006257	AAEL001725	AGAP008252
Group_1785	1	1	1	1	1	1	1	1	1	1	1	1	1	1	1	1	1	1	0	0	0	0	0	0	GAUT007334	GBRI037664	GFUI006734	GMOY003821	GPAI044330	GPPI001948	MDOA006819	SCAU011868	FBgn0033925
Group_1786	1	1	1	1	1	1	1	1	1	1	1	1	1	1	1	1	1	1	1	1	2	1	1	1	GAUT007336	GBRI037665	GFUI006735	GMOY003823	GPAI044332	GPPI001952	MDOA001826	SCAU016623	FBgn0259226	LLOJ003990	AAEL002066	AAEL009594	AGAP009003
Group_1787	1	1	1	1	1	1	1	1	1	1	1	1	0	0	1	1	0	0	1	1	1	1	0	0	GAUT007337	GBRI037669	GFUI006744	GMOY003819	GPAI044341	GPPI001953	SCAU015872	LLOJ008270	AAEL002491
Group_1788	1	1	0	0	0	0	0	0	0	0	1	1	0	0	0	0	0	0	0	0	0	0	0	0	GAUT007338	GPPI001945
Group_1789	1	1	0	0	1	1	0	0	1	1	1	1	0	0	0	0	0	0	0	0	2	1	0	0	GAUT007342	GFUI006736	GPAI044331	GPPI001951	AAEL009592	AAEL015299
Group_1790	1	1	1	1	1	1	1	1	1	1	1	1	1	1	1	1	2	1	1	1	2	1	1	1	GAUT007344	GBRI037655	GFUI006748	GMOY003827	GPAI044344	GPPI035597	MDOA013804	SCAU004216	FBgn0035189	FBgn0063667	LLOJ001654	AAEL005102	AAEL015304	AGAP006729
Group_1791	1	1	1	1	1	1	1	1	1	1	1	1	1	1	1	1	1	1	0	0	0	0	0	0	GAUT007345	GBRI037656	GFUI006749	GMOY003824	GPAI044349	GPPI001946	MDOA004256	SCAU014766	FBgn0033307
Group_1792	1	1	1	1	1	1	1	1	1	1	2	1	1	1	1	1	1	1	0	0	1	1	1	1	GAUT007346	GBRI037653	GFUI006751	GMOY003825	GPAI044345	GPPI001949	GPPI035598	MDOA002292	SCAU003508	FBgn0033308	AAEL004292	AGAP007980
Group_1793	2	1	1	1	1	1	1	1	1	1	1	1	1	1	1	1	1	1	1	1	1	1	1	1	GAUT007347	GAUT050396	GBRI037654	GFUI006752	GMOY003826	GPAI044346	GPPI035600	MDOA000405	SCAU016208	FBgn0033309	LLOJ009378	AAEL004300	AGAP007983
Group_1794	5	1	15	1	15	1	7	1	7	1	14	1	10	1	4	1	12	1	0	0	0	0	0	0	GAUT007363	GAUT007364	GAUT020580	GAUT046134	GAUT046681	GBRI000403	GBRI002288	GBRI012866	GBRI012872	GBRI012875	GBRI012889	GBRI012904	GBRI019652	GBRI029095	GBRI029131	GBRI029140	GBRI029143	GBRI029145	GBRI029159	GBRI043279	GFUI004067	GFUI006764	GFUI019699	GFUI021068	GFUI021079
Group_1795	1	1	0	0	1	1	1	1	0	0	1	1	1	1	1	1	1	1	1	1	1	1	1	1	GAUT007369	GFUI006773	GMOY006993	GPPI035613	MDOA003953	SCAU012533	FBgn0034638	LLOJ005071	AAEL009861	AGAP007049
Group_1796	5	1	3	1	3	1	4	1	3	1	4	1	7	1	5	1	3	1	3	1	3	1	3	1	GAUT007370	GAUT037378	GAUT037380	GAUT037381	GAUT047511	GBRI006376	GBRI030484	GBRI037640	GFUI006761	GFUI020083	GFUI034097	GMOY001188	GMOY001770	GMOY003220	GMOY009262	GPAI005133	GPAI007603	GPAI044363	GPPI008908	GPPI031333	GPPI031335	GPPI035616	MDOA004822	MDOA008106	MDOA011092
Group_1797	1	1	3	1	0	0	1	1	0	0	0	0	0	0	0	0	0	0	0	0	0	0	0	0	GAUT007372	GBRI013392	GBRI013518	GBRI013542	GMOY006992
Group_1798	1	1	0	0	1	1	0	0	1	1	0	0	0	0	0	0	0	0	0	0	0	0	0	0	GAUT007374	GFUI006765	GPAI044370
Group_1799	1	1	0	0	0	0	0	0	1	1	0	0	0	0	0	0	0	0	0	0	0	0	0	0	GAUT007375	GPAI044368
Group_1800	2	1	2	1	2	1	2	1	2	1	2	1	1	1	1	1	1	1	1	1	0	0	1	1	GAUT007378	GAUT051972	GBRI021792	GBRI037627	GFUI006783	GFUI035272	GMOY000751	GMOY006994	GPAI044377	GPAI046484	GPPI035615	GPPI036837	MDOA006176	SCAU007305	FBgn0035473	LLOJ001761	AGAP005376
Group_1801	1	1	0	0	1	1	1	1	0	0	1	1	0	0	0	0	0	0	0	0	0	0	0	0	GAUT007384	GFUI006775	GMOY007666	GPPI035611
Group_1802	1	1	0	0	1	1	0	0	0	0	1	1	0	0	0	0	0	0	0	0	0	0	0	0	GAUT007389	GFUI006784	GPPI035619
Group_1803	1	1	0	0	0	0	0	0	0	0	1	1	0	0	0	0	0	0	0	0	0	0	0	0	GAUT007391	GPPI035621
Group_1804	2	1	2	1	2	1	2	1	2	1	2	1	2	1	2	1	2	1	2	1	2	1	2	1	GAUT007393	GAUT026099	GBRI006798	GBRI037626	GFUI000064	GFUI006774	GMOY002663	GMOY004221	GPAI006140	GPAI009073	GPPI011236	GPPI041379	MDOA000935	MDOA014053	SCAU008201	SCAU011859	FBgn0034636	FBgn0038839	LLOJ005072	LLOJ009242	AAEL007105	AAEL008401	AGAP000805	AGAP007044
Group_1805	1	1	0	0	0	0	0	0	1	1	0	0	0	0	0	0	0	0	0	0	0	0	0	0	GAUT007395	GPAI009092
Group_1806	2	1	2	1	2	1	0	0	1	1	2	1	1	1	1	1	1	1	1	1	1	1	1	1	GAUT007411	GAUT029249	GBRI002325	GBRI015022	GFUI000437	GFUI017619	GPAI000588	GPPI046752	GPPI049759	MDOA008290	SCAU004623	FBgn0036271	LLOJ003353	AAEL002304	AGAP010935
Group_1807	3	1	1	1	2	1	1	1	1	1	2	1	1	1	1	1	1	1	1	1	1	1	1	1	GAUT007412	GAUT031154	GAUT039468	GBRI023841	GFUI024882	GFUI051403	GMOY005071	GPAI025445	GPPI014667	GPPI046755	MDOA008809	SCAU015895	FBgn0027085	LLOJ001439	AAEL007130	AGAP002014
Group_1808	5	1	1	1	3	1	3	1	3	1	3	1	1	1	1	1	1	1	2	1	1	1	1	1	GAUT007413	GAUT007484	GAUT039440	GAUT039739	GAUT049389	GBRI019477	GFUI000420	GFUI000502	GFUI008709	GMOY001863	GMOY003422	GMOY008158	GPAI000661	GPAI000745	GPAI000865	GPPI046385	GPPI046546	GPPI046770	MDOA014912	SCAU011657	FBgn0038745	LLOJ001917	LLOJ004729	AAEL013966	AGAP002996
Group_1809	4	1	2	1	4	1	3	1	4	1	3	1	2	1	2	1	4	1	2	1	2	1	1	1	GAUT007414	GAUT029587	GAUT039898	GAUT039906	GBRI025099	GBRI044454	GFUI000436	GFUI018751	GFUI051733	GFUI051748	GMOY001384	GMOY006777	GMOY009293	GPAI000822	GPAI036964	GPAI045156	GPAI045169	GPPI015888	GPPI037524	GPPI046753	MDOA004064	MDOA011945	SCAU002941	SCAU003126	FBgn0031462
Group_1810	3	1	0	0	2	1	2	1	1	1	1	1	0	0	0	0	0	0	0	0	0	0	0	0	GAUT007415	GAUT007418	GAUT039748	GFUI000573	GFUI000574	GMOY000767	GMOY002719	GPAI000617	GPPI051346
Group_1811	3	1	1	1	0	0	0	0	1	1	7	1	0	0	0	0	1	1	0	0	1	1	1	1	GAUT007417	GAUT036650	GAUT039586	GBRI034803	GPAI000714	GPPI000187	GPPI009799	GPPI028662	GPPI033023	GPPI035006	GPPI046775	GPPI051483	FBgn0013674	AAEL018662	AGAP028364
Group_1812	1	1	0	0	0	0	0	0	1	1	0	0	0	0	0	0	0	0	0	0	0	0	0	0	GAUT007421	GPAI000715
Group_1813	1	1	0	0	0	0	0	0	1	1	1	1	0	0	0	0	0	0	0	0	0	0	0	0	GAUT007423	GPAI000646	GPPI046759
Group_1814	1	1	0	0	2	1	0	0	2	1	2	1	0	0	0	0	0	0	0	0	0	0	0	0	GAUT007427	GFUI000439	GFUI002991	GPAI000765	GPAI000827	GPPI000618	GPPI046762
Group_1815	3	1	1	1	4	1	1	1	2	1	5	1	1	1	1	1	1	1	1	1	1	1	1	1	GAUT007428	GAUT010400	GAUT039487	GBRI009738	GFUI000438	GFUI030834	GFUI032084	GFUI040560	GMOY004953	GPAI000793	GPAI035173	GPPI033811	GPPI033812	GPPI033970	GPPI046763	GPPI049287	MDOA011688	SCAU000316	FBgn0000052	LLOJ010544	AAEL005384	AGAP002091
Group_1816	3	1	2	1	3	1	2	1	3	1	3	1	2	1	2	1	2	1	0	0	4	1	3	1	GAUT007430	GAUT031692	GAUT038121	GBRI021840	GBRI024512	GFUI000572	GFUI033460	GFUI043717	GMOY002879	GMOY009429	GPAI000616	GPAI014878	GPAI033762	GPPI035681	GPPI046764	GPPI048470	MDOA009806	MDOA011520	SCAU003012	SCAU009940	FBgn0016054	FBgn0025680	AAEL001175	AAEL002602	AAEL004146
Group_1817	2	1	0	0	1	1	0	0	1	1	1	1	0	0	0	0	0	0	0	0	0	0	0	0	GAUT007431	GAUT007434	GFUI000422	GPAI000645	GPPI046772
Group_1818	1	1	0	0	1	1	0	0	0	0	1	1	0	0	0	0	0	0	0	0	0	0	0	0	GAUT007433	GFUI000441	GPPI051499
Group_1819	4	1	2	1	4	1	3	1	4	1	3	1	1	1	1	1	4	1	0	0	1	1	1	1	GAUT007438	GAUT013027	GAUT039645	GAUT042832	GBRI010791	GBRI031941	GFUI000575	GFUI004425	GFUI021663	GFUI045722	GMOY001547	GMOY002421	GMOY006640	GPAI000829	GPAI000886	GPAI014445	GPAI032724	GPPI024309	GPPI028794	GPPI046357	MDOA007155	SCAU015269	FBgn0011244	FBgn0015245	FBgn0031728
Group_1820	4	1	2	1	3	1	2	1	2	1	1	1	2	1	2	1	2	1	2	1	2	1	2	1	GAUT007439	GAUT022913	GAUT026566	GAUT039643	GBRI005286	GBRI021327	GFUI000609	GFUI016818	GFUI053015	GMOY009226	GMOY009324	GPAI000726	GPAI001195	GPPI021258	MDOA002751	MDOA009522	SCAU002450	SCAU010408	FBgn0027091	FBgn0033900	LLOJ006387	LLOJ008752	AAEL004345	AAEL012329	AGAP011821
Group_1821	4	1	2	1	5	1	5	1	2	1	2	1	3	1	2	1	2	1	1	1	2	1	2	1	GAUT007441	GAUT010499	GAUT037405	GAUT039463	GBRI039786	GBRI042054	GFUI000967	GFUI020055	GFUI044463	GFUI051392	GFUI051393	GMOY000646	GMOY002280	GMOY002327	GMOY005168	GMOY007882	GPAI007619	GPAI013170	GPPI031301	GPPI047773	MDOA001219	MDOA010500	MDOA011696	SCAU005924	SCAU013505
Group_1822	2	1	0	0	1	1	0	0	2	1	1	1	0	0	0	0	0	0	0	0	0	0	0	0	GAUT007443	GAUT039531	GFUI000650	GPAI000585	GPAI000586	GPPI046767
Group_1823	2	1	0	0	0	0	0	0	1	1	0	0	0	0	0	0	0	0	0	0	0	0	0	0	GAUT007444	GAUT039590	GPAI000695
Group_1824	3	1	1	1	1	1	1	1	1	1	2	1	1	1	1	1	1	1	1	1	1	1	1	1	GAUT007445	GAUT013637	GAUT039498	GBRI016708	GFUI012078	GMOY008669	GPAI009042	GPPI000118	GPPI040912	MDOA015442	SCAU005788	FBgn0026722	LLOJ001478	AAEL008592	AGAP008087
Group_1825	5	1	2	1	4	1	3	1	3	1	2	1	2	1	2	1	2	1	3	1	3	1	2	1	GAUT007446	GAUT013044	GAUT039132	GAUT039414	GAUT039683	GBRI008907	GBRI010687	GFUI022612	GFUI045707	GFUI047819	GFUI053075	GMOY001856	GMOY002768	GMOY007301	GPAI000892	GPAI021887	GPAI043466	GPPI022859	GPPI024324	MDOA008204	MDOA011323	SCAU000001	SCAU008916	FBgn0010391	FBgn0010747
Group_1826	3	1	2	1	3	1	3	1	3	1	2	1	2	1	2	1	3	1	1	1	2	1	2	1	GAUT007447	GAUT028069	GAUT041401	GBRI007510	GBRI029656	GFUI000969	GFUI012192	GFUI018719	GMOY004985	GMOY007954	GMOY011532	GPAI000700	GPAI003362	GPAI045954	GPPI024735	GPPI032574	MDOA002321	MDOA012501	SCAU009957	SCAU013127	FBgn0011270	FBgn0014869	FBgn0038957	LLOJ005433	AAEL006070
Group_1827	2	1	0	0	0	0	0	0	0	0	1	1	0	0	0	0	0	0	0	0	0	0	0	0	GAUT007448	GAUT039421	GPPI046350
Group_1828	4	1	0	0	2	1	3	1	1	1	1	1	0	0	2	1	0	0	3	1	1	1	2	1	GAUT007452	GAUT007454	GAUT039625	GAUT042143	GFUI000569	GFUI047807	GMOY000114	GMOY002132	GMOY003873	GPAI000826	GPPI046766	SCAU007467	SCAU013892	LLOJ000667	LLOJ004955	LLOJ005912	AAEL018241	AGAP008714	AGAP011982
Group_1829	1	1	1	1	2	1	1	1	1	1	0	0	0	0	0	0	0	0	0	0	0	0	1	1	GAUT007453	GBRI000110	GFUI000973	GFUI051398	GMOY000645	GPAI000845	AGAP012738
Group_1830	1	1	0	0	0	0	0	0	1	1	0	0	0	0	0	0	0	0	0	0	0	0	0	0	GAUT007455	GPAI000904
Group_1831	1	1	0	0	1	1	0	0	0	0	1	1	0	0	0	0	0	0	0	0	0	0	0	0	GAUT007456	GFUI000570	GPPI046760
Group_1832	2	1	0	0	1	1	0	0	1	1	1	1	0	0	0	0	0	0	0	0	0	0	0	0	GAUT007457	GAUT039580	GFUI000611	GPAI000741	GPPI046355
Group_1833	1	1	0	0	1	1	0	0	0	0	0	0	0	0	0	0	0	0	0	0	0	0	0	0	GAUT007458	GFUI000579
Group_1834	1	1	0	0	0	0	0	0	0	0	1	1	0	0	0	0	0	0	0	0	0	0	0	0	GAUT007459	GPPI046363
Group_1835	3	1	1	1	4	1	2	1	2	1	1	1	1	1	1	1	1	1	1	1	1	1	1	1	GAUT007463	GAUT039644	GAUT042668	GBRI028477	GFUI033161	GFUI044185	GFUI048929	GFUI048930	GMOY001853	GMOY005015	GPAI000470	GPAI011816	GPPI013944	MDOA003688	SCAU000615	FBgn0035064	LLOJ008027	AAEL010563	AGAP000012
Group_1836	3	1	1	1	3	1	2	1	2	1	2	1	1	1	1	1	1	1	2	1	1	1	2	1	GAUT007464	GAUT029658	GAUT039668	GBRI001909	GFUI000383	GFUI017937	GFUI047799	GMOY001227	GMOY012020	GPAI000786	GPAI016221	GPPI019902	GPPI046374	MDOA013146	SCAU009667	FBgn0005278	LLOJ003069	LLOJ007274	AAEL004501	AGAP009447	AGAP012874
Group_1837	4	1	1	1	1	1	4	1	4	1	1	1	1	1	1	1	2	1	1	1	1	1	1	1	GAUT007466	GAUT039642	GAUT039709	GAUT043375	GBRI024907	GFUI042261	GMOY000270	GMOY000647	GMOY001598	GMOY004890	GPAI006042	GPAI006043	GPAI043720	GPAI045265	GPPI004283	MDOA015335	SCAU008942	FBgn0032393	FBgn0051864	LLOJ009206	AAEL010743	AGAP009094
Group_1838	4	1	2	1	4	1	3	1	4	1	3	1	2	1	2	1	2	1	1	1	1	1	1	1	GAUT007468	GAUT021669	GAUT039513	GAUT042036	GBRI014875	GBRI018026	GFUI000391	GFUI000393	GFUI036525	GFUI044586	GMOY001715	GMOY003037	GMOY005396	GPAI000840	GPAI000884	GPAI005393	GPAI007290	GPPI032491	GPPI044043	GPPI046379	MDOA004219	MDOA012689	SCAU009132	SCAU015661	FBgn0004901
Group_1839	2	1	0	0	1	1	1	1	1	1	1	1	0	0	0	0	0	0	0	0	0	0	0	0	GAUT007469	GAUT039450	GFUI000534	GMOY001865	GPAI000894	GPPI046372
Group_1840	2	1	0	0	1	1	0	0	1	1	1	1	0	0	0	0	0	0	0	0	0	0	0	0	GAUT007471	GAUT039662	GFUI000506	GPAI000739	GPPI046403
Group_1841	1	1	0	0	1	1	0	0	1	1	1	1	0	0	0	0	0	0	0	0	0	0	0	0	GAUT007472	GFUI000507	GPAI000669	GPPI046352
Group_1842	1	1	0	0	1	1	0	0	1	1	1	1	0	0	0	0	0	0	0	0	0	0	0	0	GAUT007473	GFUI000691	GPAI000659	GPPI046375
Group_1843	1	1	0	0	1	1	0	0	0	0	1	1	0	0	0	0	0	0	0	0	0	0	0	0	GAUT007474	GFUI000395	GPPI000485
Group_1844	1	1	0	0	1	1	0	0	1	1	1	1	0	0	0	0	0	0	0	0	0	0	0	0	GAUT007475	GFUI000394	GPAI000736	GPPI046383
Group_1845	3	1	2	1	2	1	1	1	1	1	2	1	2	1	2	1	2	1	2	1	2	1	2	1	GAUT007476	GAUT011620	GAUT040630	GBRI010103	GBRI017219	GFUI019370	GFUI030789	GMOY001669	GPAI040117	GPPI041477	GPPI046402	MDOA000241	MDOA013244	SCAU004583	SCAU013416	FBgn0030584	FBgn0032509	LLOJ003084	LLOJ009182	AAEL001109	AAEL003206	AGAP002500	AGAP003415
Group_1846	1	1	0	0	1	1	0	0	1	1	0	0	0	0	0	0	0	0	0	0	0	0	0	0	GAUT007477	GFUI000536	GPAI000732
Group_1847	1	1	0	0	0	0	0	0	0	0	1	1	0	0	0	0	0	0	0	0	0	0	0	0	GAUT007478	GPPI046362
Group_1848	6	1	5	1	4	1	2	1	7	1	3	1	1	1	1	1	4	1	1	1	1	1	1	1	GAUT007482	GAUT007502	GAUT028170	GAUT039516	GAUT045940	GAUT045948	GBRI008326	GBRI035571	GBRI035574	GBRI035575	GBRI042020	GFUI000541	GFUI000809	GFUI005688	GFUI028749	GMOY005793	GMOY007466	GPAI000638	GPAI000705	GPAI000898	GPAI003994	GPAI004009	GPAI008813	GPAI014635	GPPI014886
Group_1849	1	1	0	0	1	1	0	0	2	1	1	1	0	0	0	0	0	0	0	0	0	0	0	0	GAUT007483	GFUI000385	GPAI000660	GPAI000796	GPPI046389
Group_1850	6	1	2	1	6	1	4	1	4	1	5	1	3	1	3	1	3	1	2	1	2	1	2	1	GAUT007485	GAUT013405	GAUT017577	GAUT039507	GAUT039770	GAUT040757	GBRI008450	GBRI023626	GFUI000387	GFUI029174	GFUI031163	GFUI034902	GFUI045401	GFUI045402	GMOY000009	GMOY003575	GMOY004864	GMOY007193	GPAI000900	GPAI023547	GPAI023548	GPAI036002	GPPI002968	GPPI010520	GPPI045543
Group_1851	2	1	0	0	1	1	0	0	1	1	1	1	0	0	0	0	0	0	0	0	0	0	0	0	GAUT007486	GAUT039430	GFUI000386	GPAI000667	GPPI046386
Group_1852	1	1	0	0	1	1	0	0	1	1	1	1	0	0	0	0	0	0	0	0	0	0	0	0	GAUT007487	GFUI000543	GPAI000848	GPPI046390
Group_1853	2	1	0	0	1	1	0	0	1	1	0	0	0	0	0	0	0	0	0	0	0	0	0	0	GAUT007489	GAUT039523	GFUI000388	GPAI000849
Group_1854	1	1	0	0	0	0	0	0	1	1	1	1	0	0	0	0	0	0	0	0	0	0	0	0	GAUT007490	GPAI000733	GPPI046396
Group_1855	8	1	5	1	9	1	4	1	8	1	5	1	3	1	4	1	3	1	3	1	3	1	3	1	GAUT007491	GAUT021464	GAUT039368	GAUT039378	GAUT039629	GAUT039783	GAUT040692	GAUT046510	GBRI005094	GBRI010061	GBRI019324	GBRI019338	GBRI023218	GFUI000798	GFUI019415	GFUI020309	GFUI034905	GFUI037889	GFUI037890	GFUI037894	GFUI047805	GFUI051552	GMOY000359	GMOY002053	GMOY004740
Group_1856	5	1	1	1	2	1	4	1	1	1	3	1	1	1	1	1	1	1	1	1	1	1	1	1	GAUT007492	GAUT019648	GAUT039518	GAUT039541	GAUT039664	GBRI000713	GFUI000815	GFUI031964	GMOY000008	GMOY001870	GMOY001877	GMOY003296	GPAI007772	GPPI011513	GPPI046369	GPPI046401	MDOA003528	SCAU016631	FBgn0000053	LLOJ001928	AAEL010640	AGAP009786
Group_1857	3	1	1	1	3	1	1	1	2	1	3	1	1	1	1	1	1	1	2	1	1	1	1	1	GAUT007499	GAUT039424	GAUT052819	GBRI030687	GFUI000790	GFUI028625	GFUI053014	GMOY000076	GPAI000771	GPAI011497	GPPI036794	GPPI036796	GPPI046391	MDOA009863	SCAU008018	FBgn0266452	LLOJ004761	LLOJ007574	AAEL005455	AGAP009624
Group_1858	1	1	0	0	1	1	0	0	1	1	1	1	0	0	0	0	0	0	0	0	0	0	0	0	GAUT007501	GFUI000812	GPAI000852	GPPI046376
Group_1859	1	1	0	0	1	1	0	0	1	1	2	1	0	0	0	0	0	0	0	0	0	0	0	0	GAUT007503	GFUI000816	GPAI000722	GPPI049912	GPPI050410
Group_1860	1	1	0	0	0	0	0	0	1	1	1	1	0	0	0	0	0	0	0	0	0	0	0	0	GAUT007504	GPAI000778	GPPI049913
Group_1861	2	1	0	0	1	1	0	0	0	0	1	1	0	0	0	0	0	0	0	0	0	0	0	0	GAUT007505	GAUT039602	GFUI000813	GPPI046370
Group_1862	1	1	0	0	1	1	1	1	1	1	1	1	0	0	0	0	0	0	0	0	0	0	0	0	GAUT007506	GFUI000814	GMOY001178	GPAI000598	GPPI046378
Group_1863	4	1	2	1	4	1	2	1	2	1	5	1	2	1	2	1	2	1	2	1	2	1	2	1	GAUT007507	GAUT018542	GAUT023570	GAUT050560	GBRI025525	GBRI041111	GFUI000811	GFUI022972	GFUI026416	GFUI048427	GMOY005005	GMOY007866	GPAI011597	GPAI028845	GPPI011925	GPPI042179	GPPI049005	GPPI049915	GPPI050916	MDOA009849	MDOA014676	SCAU008250	SCAU009421	FBgn0033038	FBgn0039252
Group_1864	1	1	0	0	0	0	0	0	1	1	0	0	0	0	0	0	0	0	0	0	0	0	0	0	GAUT007509	GPAI000579
Group_1865	1	1	0	0	1	1	0	0	3	1	1	1	0	0	0	0	0	0	0	0	0	0	0	0	GAUT007512	GFUI000795	GPAI000601	GPAI000725	GPAI000880	GPPI049919
Group_1866	13	1	10	1	14	1	6	1	11	1	11	1	10	1	10	1	10	1	5	1	14	1	9	1	GAUT007513	GAUT012106	GAUT014109	GAUT018404	GAUT027949	GAUT039743	GAUT042964	GAUT047688	GAUT049798	GAUT050276	GAUT051641	GAUT051642	GAUT051643	GBRI000229	GBRI010356	GBRI011649	GBRI012914	GBRI012916	GBRI012917	GBRI016995	GBRI018704	GBRI036852	GBRI040217	GFUI000794	GFUI003635
Group_1867	12	1	7	1	13	1	10	1	10	1	11	1	3	1	3	1	4	1	1	1	8	1	5	1	GAUT007514	GAUT007518	GAUT010051	GAUT010052	GAUT010055	GAUT010058	GAUT010073	GAUT010079	GAUT010080	GAUT015155	GAUT039422	GAUT044124	GBRI008466	GBRI009805	GBRI009807	GBRI009813	GBRI013401	GBRI025102	GBRI032424	GFUI000796	GFUI010879	GFUI010880	GFUI010881	GFUI010883	GFUI010886
Group_1868	2	1	1	1	3	1	1	1	2	1	2	1	1	1	1	1	1	1	1	1	2	1	1	1	GAUT007515	GAUT019341	GBRI044523	GFUI000806	GFUI036117	GFUI036126	GMOY001141	GPAI000881	GPAI002818	GPPI023044	GPPI046388	MDOA014364	SCAU009124	FBgn0261445	LLOJ006648	AAEL011242	AAEL017281	AGAP006532
Group_1869	1	1	0	0	3	1	0	0	1	1	1	1	0	0	0	0	0	0	0	0	0	0	0	0	GAUT007516	GFUI000797	GFUI044203	GFUI044206	GPAI000847	GPPI046398
Group_1870	4	1	1	1	2	1	2	1	3	1	2	1	1	1	1	1	1	1	1	1	1	1	1	1	GAUT007517	GAUT009376	GAUT021969	GAUT039700	GBRI039132	GFUI000915	GFUI034038	GMOY001650	GMOY003684	GPAI036857	GPAI036858	GPAI047969	GPPI004202	GPPI038314	MDOA013831	SCAU002408	FBgn0000579	LLOJ000219	AAEL001668	AGAP007827
Group_1871	1	1	0	0	1	1	0	0	1	1	1	1	0	0	0	0	0	0	0	0	0	0	0	0	GAUT007519	GFUI000802	GPAI001769	GPPI049921
Group_1872	3	1	1	1	3	1	1	1	0	0	0	0	1	1	1	1	1	1	1	1	1	1	1	1	GAUT007524	GAUT007543	GAUT044807	GBRI040570	GFUI000403	GFUI011210	GFUI044210	GMOY012991	MDOA000876	SCAU000324	FBgn0038234	LLOJ004811	AAEL005162	AGAP002332
Group_1873	3	1	1	1	2	1	4	1	4	1	2	1	1	1	1	1	1	1	1	1	1	1	1	1	GAUT007525	GAUT023733	GAUT050509	GBRI030383	GFUI000402	GFUI048684	GMOY001006	GMOY010302	GMOY011355	GMOY013004	GPAI000773	GPAI013288	GPAI020789	GPAI028155	GPPI044770	GPPI048669	MDOA015010	SCAU013128	FBgn0033428	LLOJ006842	AAEL006693	AGAP011895
Group_1874	3	1	1	1	2	1	3	1	2	1	2	1	1	1	1	1	1	1	0	0	1	1	1	1	GAUT007527	GAUT039322	GAUT039543	GBRI030396	GFUI000405	GFUI006845	GMOY001548	GMOY008045	GMOY010090	GPAI000712	GPAI013819	GPPI048654	GPPI048879	MDOA001018	SCAU008461	FBgn0039241	AAEL012825	AGAP001423
Group_1875	3	1	2	1	5	1	3	1	2	1	4	1	3	1	2	1	2	1	1	1	2	1	2	1	GAUT007528	GAUT021161	GAUT032648	GBRI008140	GBRI018301	GFUI000531	GFUI034206	GFUI050078	GFUI050353	GFUI050376	GMOY001252	GMOY002851	GMOY006460	GPAI000708	GPAI038900	GPPI026500	GPPI026503	GPPI032444	GPPI048657	MDOA004683	MDOA009033	MDOA010393	SCAU002214	SCAU006437	FBgn0021750
Group_1876	2	1	1	1	2	1	1	1	1	1	4	1	1	1	1	1	1	1	0	0	1	1	1	1	GAUT007530	GAUT024355	GBRI020965	GFUI012450	GFUI048698	GMOY001649	GPAI000862	GPPI016298	GPPI049673	GPPI049932	GPPI050491	MDOA009042	SCAU004259	FBgn0050410	AAEL011627	AGAP011457
Group_1877	4	1	2	1	7	1	5	1	6	1	5	1	2	1	3	1	2	1	1	1	2	1	3	1	GAUT007531	GAUT038393	GAUT039552	GAUT045662	GBRI006963	GBRI021206	GFUI000604	GFUI002630	GFUI023359	GFUI024471	GFUI024495	GFUI051189	GFUI051191	GMOY000006	GMOY007875	GMOY010037	GMOY010694	GMOY010702	GPAI000675	GPAI000844	GPAI005751	GPAI005753	GPAI015700	GPAI034429	GPPI000505
Group_1878	2	1	0	0	3	1	0	0	2	1	1	1	0	0	0	0	0	0	0	0	0	0	0	0	GAUT007533	GAUT039508	GFUI000644	GFUI050079	GFUI051196	GPAI000784	GPAI000837	GPPI048662
Group_1879	2	1	1	1	1	1	1	1	1	1	2	1	0	0	0	0	0	0	0	0	0	0	0	0	GAUT007534	GAUT039704	GBRI030439	GFUI000407	GMOY000602	GPAI000594	GPPI048667	GPPI051351
Group_1880	1	1	0	0	0	0	0	0	1	1	0	0	0	0	0	0	0	0	0	0	0	0	0	0	GAUT007536	GPAI000889
Group_1881	3	1	0	0	3	1	0	0	1	1	1	1	0	0	0	0	0	0	0	0	0	0	0	0	GAUT007537	GAUT039493	GAUT039529	GFUI000408	GFUI047817	GFUI050578	GPAI000676	GPPI048671
Group_1882	3	1	0	0	3	1	0	0	2	1	1	1	0	0	0	0	0	0	0	0	0	0	0	0	GAUT007539	GAUT007542	GAUT039409	GFUI000533	GFUI000648	GFUI035022	GPAI000657	GPAI000799	GPPI048666
Group_1883	1	1	0	0	0	0	0	0	0	0	1	1	0	0	0	0	0	0	0	0	0	0	0	0	GAUT007540	GPPI051472
Group_1884	1	1	0	0	1	1	0	0	1	1	1	1	0	0	0	0	0	0	0	0	0	0	0	0	GAUT007545	GFUI000410	GPAI000713	GPPI048668
Group_1885	1	1	0	0	0	0	0	0	1	1	1	1	0	0	0	0	0	0	0	0	0	0	0	0	GAUT007546	GPAI000716	GPPI048663
Group_1886	1	1	2	1	1	1	0	0	0	0	0	0	0	0	0	0	0	0	0	0	0	0	0	0	GAUT007547	GBRI000016	GBRI000039	GFUI000921
Group_1887	1	1	0	0	2	1	0	0	1	1	1	1	0	0	0	0	0	0	0	0	0	0	0	0	GAUT007550	GFUI000525	GFUI000646	GPAI000730	GPPI048652
Group_1888	1	1	0	0	2	1	0	0	1	1	1	1	0	0	0	0	0	0	0	0	0	0	1	1	GAUT007551	GFUI000413	GFUI000414	GPAI000711	GPPI048655	AGAP012815
Group_1889	4	1	0	0	4	1	1	1	2	1	3	1	0	0	0	0	0	0	0	0	0	0	0	0	GAUT007552	GAUT007615	GAUT039442	GAUT039705	GFUI000526	GFUI000554	GFUI000647	GFUI053076	GMOY001268	GPAI000640	GPAI000825	GPPI048650	GPPI049252	GPPI051326
Group_1890	2	1	0	0	1	1	0	0	2	1	1	1	0	0	0	0	0	0	0	0	0	0	0	0	GAUT007553	GAUT039691	GFUI000527	GPAI000815	GPAI000871	GPPI048658
Group_1891	2	1	1	1	3	1	1	1	2	1	2	1	1	1	1	1	1	1	1	1	1	1	1	1	GAUT007554	GAUT039896	GBRI025096	GFUI000528	GFUI000529	GFUI035645	GMOY006775	GPAI000888	GPAI045149	GPPI029617	GPPI048659	MDOA002389	SCAU007004	FBgn0014427	LLOJ001286	AAEL012578	AGAP004598
Group_1892	1	1	0	0	1	1	0	0	1	1	1	1	0	0	0	0	0	0	0	0	0	0	0	0	GAUT007555	GFUI000415	GPAI000597	GPPI048677
Group_1893	1	1	0	0	2	1	0	0	1	1	1	1	0	0	0	0	0	0	0	0	0	0	0	0	GAUT007556	GFUI000596	GFUI000597	GPAI000629	GPPI048651
Group_1894	1	1	0	0	1	1	0	0	1	1	1	1	0	0	0	0	0	0	0	0	0	0	0	0	GAUT007557	GFUI000416	GPAI000717	GPPI048660
Group_1895	7	1	5	1	6	1	5	1	6	1	6	1	5	1	4	1	4	1	5	1	5	1	5	1	GAUT007558	GAUT011070	GAUT028008	GAUT032711	GAUT035447	GAUT039558	GAUT047771	GBRI010122	GBRI015330	GBRI020480	GBRI041895	GBRI044346	GFUI000548	GFUI017502	GFUI019357	GFUI025317	GFUI037314	GFUI050456	GMOY000799	GMOY002133	GMOY002676	GMOY008085	GMOY011998	GPAI000642	GPAI009891
Group_1896	1	1	0	0	1	1	0	0	0	0	1	1	0	0	0	0	0	0	0	0	0	0	0	0	GAUT007559	GFUI000418	GPPI048661
Group_1897	4	1	2	1	4	1	3	1	4	1	4	1	3	1	3	1	3	1	4	1	6	1	5	1	GAUT007561	GAUT031299	GAUT039564	GAUT044535	GBRI018491	GBRI030754	GFUI000329	GFUI000362	GFUI039121	GFUI049484	GMOY000113	GMOY004375	GMOY006372	GPAI000743	GPAI002368	GPAI023698	GPAI033955	GPPI011258	GPPI022802	GPPI050696	GPPI051112	MDOA000709	MDOA000836	MDOA004583	SCAU002230
Group_1898	2	1	1	1	3	1	2	1	2	1	4	1	1	1	1	1	1	1	1	1	2	1	1	1	GAUT007563	GAUT023088	GBRI028950	GFUI000665	GFUI015353	GFUI037025	GMOY005110	GMOY012084	GPAI000591	GPAI044855	GPPI016218	GPPI046727	GPPI047768	GPPI049247	MDOA011191	SCAU015700	FBgn0003074	LLOJ003060	AAEL012665	AAEL012994	AGAP012167
Group_1899	1	1	0	0	1	1	0	0	0	0	0	0	0	0	0	0	0	0	0	0	0	0	0	0	GAUT007564	GFUI000516
Group_1900	3	1	1	1	1	1	1	1	2	1	1	1	1	1	1	1	1	1	1	1	1	1	1	1	GAUT007566	GAUT038838	GAUT039737	GBRI036065	GFUI000515	GMOY002184	GPAI000692	GPAI003181	GPPI050126	MDOA004193	SCAU010402	FBgn0021944	LLOJ007776	AAEL013389	AGAP004749
Group_1901	6	1	3	1	7	1	4	1	5	1	7	1	3	1	3	1	3	1	4	1	4	1	3	1	GAUT007567	GAUT011997	GAUT012953	GAUT012969	GAUT029942	GAUT039546	GBRI006941	GBRI020399	GBRI030922	GFUI000363	GFUI002407	GFUI002483	GFUI002487	GFUI026221	GFUI026236	GFUI026451	GMOY001875	GMOY004172	GMOY006579	GMOY010141	GPAI000691	GPAI017283	GPAI028455	GPAI030064	GPAI030065
Group_1902	6	1	3	1	5	1	7	1	5	1	5	1	3	1	3	1	3	1	3	1	3	1	3	1	GAUT007568	GAUT020326	GAUT022207	GAUT036015	GAUT048730	GAUT051050	GBRI008774	GBRI030011	GBRI033117	GFUI000406	GFUI002491	GFUI038243	GFUI052939	GFUI053229	GMOY000005	GMOY001482	GMOY001504	GMOY002129	GMOY002481	GMOY011832	GMOY013000	GPAI000776	GPAI007929	GPAI018992	GPAI022120
Group_1903	1	1	0	0	0	0	0	0	1	1	1	1	0	0	0	0	0	0	0	0	0	0	0	0	GAUT007569	GPAI000843	GPPI051282
Group_1904	1	1	0	0	3	1	0	0	1	1	1	1	0	0	0	0	0	0	0	0	0	0	0	0	GAUT007570	GFUI000368	GFUI051214	GFUI051218	GPAI000703	GPPI050127
Group_1905	2	1	1	1	4	1	0	0	2	1	4	1	1	1	1	1	1	1	1	1	1	1	1	1	GAUT007571	GAUT034960	GBRI005182	GFUI000366	GFUI019655	GFUI026669	GFUI034991	GPAI000720	GPAI000721	GPPI023386	GPPI023391	GPPI032013	GPPI050133	MDOA002724	SCAU014097	FBgn0044510	LLOJ008660	AAEL003801	AGAP004091
Group_1906	4	1	0	0	3	1	2	1	1	1	1	1	0	0	0	0	0	0	0	0	0	0	0	0	GAUT007572	GAUT007577	GAUT039573	GAUT039636	GFUI000365	GFUI003333	GFUI035005	GMOY001948	GMOY011360	GPAI000754	GPPI051278
Group_1907	1	1	0	0	2	1	0	0	1	1	2	1	0	0	0	0	0	0	0	0	0	0	0	0	GAUT007573	GFUI035007	GFUI035023	GPAI000809	GPPI051283	GPPI051284
Group_1908	2	1	0	0	1	1	0	0	1	1	1	1	0	0	0	0	0	0	0	0	0	0	0	0	GAUT007575	GAUT007578	GFUI000521	GPAI000677	GPPI049242
Group_1909	1	1	0	0	0	0	0	0	1	1	0	0	0	0	0	0	0	0	0	0	0	0	0	0	GAUT007576	GPAI000625
Group_1910	1	1	0	0	1	1	0	0	1	1	1	1	0	0	0	0	0	0	0	0	0	0	0	0	GAUT007579	GFUI000566	GPAI000792	GPPI046744
Group_1911	1	1	0	0	0	0	0	0	0	0	1	1	0	0	0	0	0	0	0	0	0	0	0	0	GAUT007580	GPPI050131
Group_1912	1	1	0	0	2	1	0	0	1	1	0	0	0	0	0	0	0	0	0	0	0	0	0	0	GAUT007581	GFUI000409	GFUI044187	GPAI000817
Group_1913	1	1	0	0	1	1	0	0	0	0	0	0	0	0	0	0	0	0	0	0	0	0	0	0	GAUT007582	GFUI035025
Group_1914	1	1	0	0	1	1	0	0	1	1	1	1	0	0	0	0	0	0	0	0	0	0	0	0	GAUT007583	GFUI000369	GPAI000744	GPPI050695
Group_1915	2	1	0	0	1	1	0	0	0	0	1	1	0	0	0	0	0	0	0	0	0	0	0	0	GAUT007585	GAUT039483	GFUI000517	GPPI000779
Group_1916	2	1	0	0	7	1	0	0	1	1	1	1	0	0	0	0	0	0	0	0	0	0	0	0	GAUT007588	GAUT039405	GFUI000666	GFUI050081	GFUI050084	GFUI050085	GFUI050087	GFUI050091	GFUI050636	GPAI000863	GPPI049256
Group_1917	1	1	0	0	1	1	0	0	1	1	1	1	0	0	0	0	0	0	0	0	0	0	0	0	GAUT007589	GFUI000519	GPAI000627	GPPI050125
Group_1918	1	1	0	0	1	1	0	0	1	1	1	1	0	0	0	0	0	0	0	0	0	0	0	0	GAUT007590	GFUI000560	GPAI000797	GPPI046756
Group_1919	1	1	0	0	1	1	0	0	0	0	1	1	0	0	0	0	0	0	0	0	0	0	0	0	GAUT007591	GFUI000372	GPPI050122
Group_1920	1	1	0	0	0	0	0	0	1	1	0	0	0	0	0	0	0	0	0	0	0	0	0	0	GAUT007592	GPAI000573
Group_1921	1	1	0	0	1	1	0	0	0	0	2	1	0	0	0	0	0	0	0	0	1	1	0	0	GAUT007593	GFUI000375	GPPI050123	GPPI051277	AAEL015625
Group_1922	3	1	1	1	2	1	1	1	2	1	2	1	1	1	1	1	1	1	1	1	2	1	1	1	GAUT007599	GAUT017733	GAUT039407	GBRI034167	GFUI048355	GFUI050628	GMOY009687	GPAI000761	GPAI017802	GPPI026629	GPPI050904	MDOA007931	SCAU005821	FBgn0040337	LLOJ001921	AAEL007934	AAEL015081	AGAP011960
Group_1923	7	1	1	1	3	1	4	1	3	1	2	1	1	1	2	1	1	1	1	1	2	1	1	1	GAUT007600	GAUT007601	GAUT032305	GAUT039494	GAUT039571	GAUT039685	GAUT039703	GBRI004633	GFUI000954	GFUI040146	GFUI051732	GMOY000004	GMOY000111	GMOY000463	GMOY001269	GPAI000794	GPAI000895	GPAI033251	GPPI014359	GPPI046734	MDOA007198	SCAU002424	SCAU016039	FBgn0003189	LLOJ009278
Group_1924	4	1	2	1	5	1	2	1	3	1	3	1	2	1	2	1	2	1	1	1	2	1	2	1	GAUT007603	GAUT026872	GAUT029029	GAUT039504	GBRI023055	GBRI027702	GFUI000582	GFUI007956	GFUI035935	GFUI051746	GFUI051750	GMOY001704	GMOY001984	GPAI000753	GPAI005448	GPAI020316	GPPI010699	GPPI046045	GPPI049255	MDOA009013	MDOA012492	SCAU000581	SCAU012471	FBgn0027081	FBgn0036462
Group_1925	2	1	0	0	2	1	0	0	1	1	0	0	0	0	0	0	0	0	0	0	0	0	0	0	GAUT007604	GAUT039759	GFUI000603	GFUI000616	GPAI000611
Group_1926	2	1	0	0	2	1	0	0	1	1	1	1	0	0	0	0	0	0	0	0	0	0	0	0	GAUT007605	GAUT007606	GFUI000623	GFUI000625	GPAI000666	GPPI046740
Group_1927	2	1	1	1	4	1	2	1	3	1	2	1	1	1	1	1	1	1	1	1	1	1	1	1	GAUT007607	GAUT011328	GBRI022873	GFUI000951	GFUI032059	GFUI050082	GFUI051194	GMOY008162	GMOY010213	GPAI000621	GPAI000760	GPAI020558	GPPI046573	GPPI050997	MDOA001250	SCAU004091	FBgn0003732	LLOJ002847	AAEL018244	AGAP008917
Group_1928	1	1	0	0	1	1	0	0	1	1	1	1	0	0	0	0	0	0	0	0	0	0	0	0	GAUT007608	GFUI000624	GPAI000647	GPPI046746
Group_1929	1	1	0	0	0	0	0	0	1	1	0	0	0	0	0	0	0	0	0	0	0	0	0	0	GAUT007609	GPAI000751
Group_1930	2	1	0	0	1	1	0	0	0	0	1	1	0	0	0	0	0	0	0	0	0	0	0	0	GAUT007610	GAUT039690	GFUI000564	GPPI046739
Group_1931	1	1	0	0	1	1	0	0	1	1	0	0	0	0	0	0	0	0	0	0	0	0	0	0	GAUT007611	GFUI000626	GPAI000758
Group_1932	1	1	0	0	1	1	0	0	2	1	1	1	0	0	0	0	0	0	0	0	0	0	0	0	GAUT007612	GFUI000553	GPAI000644	GPAI000909	GPPI049250
Group_1933	1	1	0	0	1	1	0	0	1	1	1	1	0	0	0	0	0	0	0	0	0	0	0	0	GAUT007613	GFUI000627	GPAI000807	GPPI046743
Group_1934	2	1	0	0	1	1	0	0	1	1	1	1	0	0	0	0	0	0	0	0	0	0	0	0	GAUT007614	GAUT039429	GFUI000602	GPAI000623	GPPI051078
Group_1935	1	1	0	0	0	0	0	0	0	0	1	1	0	0	0	0	0	0	0	0	0	0	0	0	GAUT007616	GPPI050998
Group_1936	3	1	1	1	2	1	2	1	1	1	2	1	1	1	1	1	1	1	1	1	1	1	1	1	GAUT007617	GAUT039535	GAUT042171	GBRI039564	GFUI000586	GFUI041210	GMOY001552	GMOY008043	GPAI000566	GPPI015523	GPPI049254	MDOA008978	SCAU001486	FBgn0036691	LLOJ008424	AAEL002069	AGAP005650
Group_1937	2	1	0	0	1	1	0	0	1	1	0	0	0	0	0	0	0	0	0	0	0	0	0	0	GAUT007618	GAUT039741	GFUI053070	GPAI000634
Group_1938	1	1	0	0	2	1	0	0	1	1	1	1	0	0	0	0	0	0	0	0	0	0	0	0	GAUT007621	GFUI000545	GFUI000546	GPAI000643	GPPI049245
Group_1939	2	1	0	0	1	1	0	0	1	1	1	1	0	0	0	0	0	0	0	0	0	0	0	0	GAUT007622	GAUT039775	GFUI000584	GPAI000565	GPPI049262
Group_1940	1	1	0	0	0	0	0	0	1	1	1	1	0	0	0	0	0	0	0	0	0	0	0	0	GAUT007623	GPAI000641	GPPI049246
Group_1941	1	1	0	0	1	1	0	0	0	0	1	1	0	0	0	0	0	0	0	0	0	0	0	0	GAUT007625	GFUI000607	GPPI051080
Group_1942	1	1	0	0	1	1	0	0	0	0	1	1	0	0	0	0	0	0	0	0	0	0	0	0	GAUT007626	GFUI000552	GPPI046737
Group_1943	3	1	0	0	4	1	1	1	2	1	2	1	1	1	1	1	1	1	1	1	1	1	1	1	GAUT007629	GAUT039506	GAUT046925	GFUI000355	GFUI000561	GFUI000955	GFUI050099	GMOY011426	GPAI000620	GPAI010576	GPPI008275	GPPI046735	MDOA012900	SCAU014568	FBgn0039189	LLOJ007801	AAEL004007	AGAP002133
Group_1944	3	1	1	1	2	1	1	1	1	1	1	1	1	1	1	1	1	1	2	1	1	1	1	1	GAUT007631	GAUT013642	GAUT039591	GBRI018949	GFUI000550	GFUI012075	GMOY008671	GPAI009044	GPPI000121	MDOA005086	SCAU014821	FBgn0023171	LLOJ005402	LLOJ005411	AAEL017101	AGAP008088
Group_1945	2	1	1	1	2	1	1	1	1	1	2	1	1	1	1	1	1	1	0	0	1	1	3	1	GAUT007632	GAUT038931	GBRI021492	GFUI010536	GFUI051394	GMOY010619	GPAI021010	GPPI021805	GPPI049265	MDOA001277	SCAU004421	FBgn0014877	AAEL004438	AGAP011150	AGAP012770	AGAP012865
Group_1946	1	1	0	0	1	1	0	0	1	1	1	1	0	0	0	0	0	0	0	0	0	0	0	0	GAUT007633	GFUI000551	GPAI000614	GPPI046738
Group_1947	1	1	1	1	1	1	0	0	1	1	1	1	0	0	0	0	0	0	1	1	0	0	1	1	GAUT007638	GBRI007413	GFUI013013	GPAI047658	GPPI042267	LLOJ005717	AGAP011645
Group_1948	1	1	1	1	1	1	0	0	1	1	1	1	1	1	1	1	1	1	2	1	1	1	1	1	GAUT007639	GBRI007420	GFUI013011	GPAI047655	GPPI042269	MDOA011395	SCAU014683	FBgn0052447	LLOJ005718	LLOJ005719	AAEL000818	AGAP011646
Group_1949	15	1	16	1	14	1	15	1	15	1	15	1	22	1	22	1	18	1	14	1	29	1	17	1	GAUT007652	GAUT009432	GAUT011656	GAUT014940	GAUT015359	GAUT015368	GAUT028570	GAUT030833	GAUT031508	GAUT032631	GAUT034048	GAUT036337	GAUT045086	GAUT046231	GAUT050795	GBRI002613	GBRI002615	GBRI006072	GBRI007392	GBRI008461	GBRI011289	GBRI011537	GBRI012161	GBRI015824	GBRI017213
Group_1950	1	1	1	1	1	1	1	1	1	1	2	1	1	1	1	1	1	1	1	1	1	1	2	1	GAUT007653	GBRI007393	GFUI012990	GMOY011940	GPAI011693	GPPI042263	GPPI050587	MDOA013163	SCAU014729	FBgn0264711	LLOJ009872	AAEL012496	AGAP011728	AGAP028535
Group_1951	1	1	1	1	1	1	1	1	1	1	1	1	1	1	1	1	1	1	1	1	1	1	1	1	GAUT007654	GBRI007395	GFUI012993	GMOY011938	GPAI011684	GPPI042270	MDOA008632	SCAU011109	FBgn0037121	LLOJ009321	AAEL000677	AGAP012397
Group_1952	3	1	3	1	4	1	2	1	3	1	4	1	4	1	3	1	4	1	0	0	0	0	0	0	GAUT007655	GAUT032823	GAUT032824	GBRI007394	GBRI040357	GBRI040358	GFUI013001	GFUI042727	GFUI042728	GFUI046767	GMOY005317	GMOY011939	GPAI011690	GPAI040464	GPAI040465	GPPI001615	GPPI001617	GPPI042268	GPPI050583	MDOA003959	MDOA010245	MDOA011532	MDOA012473	SCAU004676	SCAU008409
Group_1953	1	1	0	0	1	1	0	0	1	1	1	1	0	0	0	0	0	0	0	0	0	0	0	0	GAUT007656	GFUI013002	GPAI011686	GPPI042271
Group_1954	1	1	0	0	1	1	0	0	1	1	1	1	0	0	0	0	0	0	1	1	0	0	0	0	GAUT007659	GFUI012995	GPAI011694	GPPI050590	LLOJ009871
Group_1955	1	1	0	0	0	0	0	0	1	1	1	1	0	0	0	0	0	0	0	0	0	0	0	0	GAUT007660	GPAI011688	GPPI042266
Group_1956	1	1	1	1	1	1	1	1	1	1	1	1	1	1	1	1	2	1	1	1	1	1	1	1	GAUT007666	GBRI007381	GFUI012980	GMOY011941	GPAI011691	GPPI050582	MDOA006859	SCAU001497	FBgn0261361	FBgn0262516	LLOJ000170	AAEL001557	AGAP007710
Group_1957	1	1	0	0	1	1	0	0	1	1	1	1	1	1	1	1	2	1	0	0	0	0	0	0	GAUT007676	GFUI012981	GPAI011697	GPPI050588	MDOA002007	SCAU002994	FBgn0036905	FBgn0260434
Group_1958	1	1	1	1	1	1	1	1	1	1	1	1	1	1	1	1	1	1	1	1	2	1	1	1	GAUT007679	GBRI024076	GFUI012965	GMOY011945	GPAI011700	GPPI050601	MDOA003727	SCAU011738	FBgn0036827	LLOJ010064	AAEL011667	AAEL015120	AGAP004952
Group_1959	1	1	1	1	1	1	1	1	1	1	1	1	1	1	1	1	1	1	1	1	1	1	1	1	GAUT007681	GBRI024074	GFUI012967	GMOY011952	GPAI011702	GPPI050602	MDOA008881	SCAU012504	FBgn0262732	LLOJ004119	AAEL008768	AGAP004990
Group_1960	1	1	1	1	2	1	1	1	1	1	1	1	1	1	1	1	1	1	1	1	1	1	1	1	GAUT007684	GBRI024071	GFUI012969	GFUI012970	GMOY011953	GPAI011712	GPPI050609	MDOA000132	SCAU014379	FBgn0260960	LLOJ006661	AAEL013128	AGAP006520
Group_1961	4	1	2	1	1	1	3	1	4	1	1	1	2	1	2	1	2	1	1	1	3	1	3	1	GAUT007685	GAUT022530	GAUT031155	GAUT033775	GBRI023843	GBRI024066	GFUI024881	GMOY001622	GMOY005072	GMOY011951	GPAI011706	GPAI017934	GPAI020457	GPAI025444	GPPI014663	MDOA006551	MDOA014366	SCAU000348	SCAU011049	FBgn0028992	FBgn0035577	LLOJ003665	AAEL001166	AAEL007127	AAEL010232
Group_1962	1	1	1	1	1	1	1	1	1	1	1	1	1	1	1	1	1	1	1	1	1	1	1	1	GAUT007687	GBRI024067	GFUI012963	GMOY011946	GPAI011707	GPPI050606	MDOA004501	SCAU007644	FBgn0035854	LLOJ006647	AAEL011245	AGAP006531
Group_1963	1	1	1	1	1	1	1	1	1	1	1	1	1	1	1	1	1	1	1	1	2	1	1	1	GAUT007688	GBRI024069	GFUI012964	GMOY011948	GPAI011708	GPPI050607	MDOA010581	SCAU001129	FBgn0035851	LLOJ000346	AAEL009027	AAEL013943	AGAP005906
Group_1964	1	1	1	1	0	0	0	0	1	1	1	1	0	0	0	0	0	0	0	0	0	0	0	0	GAUT007694	GBRI024078	GPAI011725	GPPI050610
Group_1965	2	1	0	0	1	1	2	1	2	1	1	1	13	1	8	1	3	1	0	0	0	0	0	0	GAUT007695	GAUT007707	GFUI050064	GMOY011955	GMOY011956	GPAI011715	GPAI011724	GPPI018199	MDOA001402	MDOA001945	MDOA002273	MDOA002708	MDOA003850	MDOA004387	MDOA006048	MDOA006936	MDOA009577	MDOA011302	MDOA013493	MDOA013934	MDOA015210	SCAU004078	SCAU005320	SCAU007403	SCAU007531
Group_1966	1	1	0	0	0	0	0	0	1	1	2	1	0	0	0	0	0	0	0	0	0	0	0	0	GAUT007697	GPAI011716	GPPI018196	GPPI050604
Group_1967	2	1	1	1	2	1	1	1	2	1	1	1	1	1	1	1	1	1	1	1	1	1	1	1	GAUT007704	GAUT012471	GBRI024053	GFUI013084	GFUI037433	GMOY007694	GPAI011731	GPAI027507	GPPI018201	MDOA006937	SCAU006253	FBgn0031495	LLOJ002731	AAEL005023	AGAP008264
Group_1968	1	1	1	1	1	1	0	0	0	0	0	0	1	1	1	1	1	1	0	0	0	0	0	0	GAUT007705	GBRI024072	GFUI050066	MDOA001841	SCAU005158	FBgn0052364
Group_1969	1	1	0	0	0	0	0	0	1	1	0	0	0	0	0	0	0	0	0	0	0	0	0	0	GAUT007706	GPAI011722
Group_1970	3	1	5	1	2	1	3	1	1	1	3	1	3	1	4	1	3	1	4	1	5	1	4	1	GAUT007710	GAUT013344	GAUT013454	GBRI018592	GBRI018594	GBRI018598	GBRI039704	GBRI042508	GFUI013019	GFUI046899	GMOY011169	GMOY011298	GMOY011961	GPAI036063	GPPI010448	GPPI018217	GPPI024189	MDOA000549	MDOA008340	MDOA014773	SCAU001608	SCAU005215	SCAU012248	SCAU015565	FBgn0002906
Group_1971	1	1	1	1	1	1	1	1	1	1	1	1	1	1	1	1	1	1	1	1	1	1	1	1	GAUT007713	GBRI039705	GFUI037426	GMOY011963	GPAI011735	GPPI018221	MDOA013670	SCAU000495	FBgn0035252	LLOJ002586	AAEL006538	AGAP006040
Group_1972	1	1	1	1	0	0	0	0	0	0	0	0	0	0	0	0	0	0	0	0	0	0	0	0	GAUT007715	GBRI039596
Group_1973	1	1	1	1	1	1	1	1	1	1	1	1	1	1	1	1	1	1	1	1	1	1	1	1	GAUT007716	GBRI031239	GFUI037425	GMOY011960	GPAI011739	GPPI018228	MDOA011654	SCAU007076	FBgn0261553	LLOJ006206	AAEL010308	AGAP011070
Group_1974	1	1	1	1	1	1	1	1	1	1	1	1	1	1	1	1	1	1	1	1	1	1	1	1	GAUT007717	GBRI039701	GFUI037424	GMOY011962	GPAI011737	GPPI018226	MDOA009694	SCAU011356	FBgn0020392	LLOJ008563	AAEL005092	AGAP001804
Group_1975	1	1	1	1	1	1	1	1	1	1	1	1	1	1	1	1	1	1	1	1	0	0	0	0	GAUT007718	GBRI039702	GFUI013303	GMOY011964	GPAI011738	GPPI018227	MDOA007437	SCAU008930	FBgn0035253	LLOJ002588
Group_1976	2	1	3	1	2	1	1	1	4	1	3	1	0	0	1	1	0	0	1	1	1	1	1	1	GAUT007720	GAUT026158	GBRI024060	GBRI029012	GBRI039607	GFUI015408	GFUI037441	GMOY011957	GPAI011741	GPAI036181	GPAI044917	GPAI044919	GPPI016266	GPPI018207	GPPI018219	SCAU006479	LLOJ008020	AAEL003500	AGAP007091
Group_1977	1	1	0	0	1	1	0	0	0	0	1	1	0	0	0	0	0	0	0	0	0	0	0	0	GAUT007727	GFUI037428	GPPI018222
Group_1978	4	1	0	0	3	1	0	0	4	1	4	1	1	1	1	1	1	1	0	0	0	0	0	0	GAUT007736	GAUT007968	GAUT008456	GAUT023441	GFUI006130	GFUI006150	GFUI050888	GPAI015726	GPAI015742	GPAI030502	GPAI034445	GPPI003423	GPPI030201	GPPI044723	GPPI051142	MDOA015472	SCAU011937	FBgn0052945
Group_1979	2	1	1	1	1	1	1	1	3	1	1	1	1	1	1	1	1	1	0	0	1	1	1	1	GAUT007743	GAUT020703	GBRI033507	GFUI003255	GMOY004910	GPAI004842	GPAI020438	GPAI022010	GPPI045972	MDOA006135	SCAU003624	FBgn0005695	AAEL000856	AGAP011686
Group_1980	4	1	4	1	4	1	4	1	3	1	3	1	3	1	3	1	3	1	3	1	2	1	2	1	GAUT007744	GAUT021582	GAUT023444	GAUT040087	GBRI002462	GBRI006965	GBRI021126	GBRI030671	GFUI003103	GFUI006114	GFUI023337	GFUI029889	GMOY000419	GMOY004911	GMOY005714	GMOY007257	GPAI015765	GPAI034454	GPAI035686	GPPI000626	GPPI010952	GPPI030192	MDOA003658	MDOA008947	MDOA012643
Group_1981	1	1	0	0	1	1	0	0	0	0	1	1	0	0	0	0	0	0	0	0	0	0	0	0	GAUT007745	GFUI006126	GPPI030200
Group_1982	1	1	0	0	0	0	0	0	0	0	1	1	0	0	0	0	0	0	0	0	0	0	0	0	GAUT007752	GPPI030191
Group_1983	1	1	0	0	0	0	0	0	1	1	0	0	0	0	0	0	0	0	0	0	0	0	0	0	GAUT007767	GPAI015795
Group_1984	1	1	0	0	0	0	0	0	1	1	0	0	0	0	0	0	0	0	0	0	0	0	0	0	GAUT007779	GPAI015834
Group_1985	1	1	1	1	1	1	1	1	1	1	1	1	0	0	0	0	0	0	0	0	0	0	0	0	GAUT007785	GBRI037944	GFUI038534	GMOY002958	GPAI015845	GPPI030161
Group_1986	2	1	2	1	3	1	2	1	1	1	2	1	2	1	3	1	3	1	2	1	2	1	2	1	GAUT007787	GAUT035444	GBRI015336	GBRI037945	GFUI049418	GFUI049419	GFUI050441	GMOY000796	GMOY002960	GPAI032344	GPPI010390	GPPI030163	MDOA006788	MDOA013307	SCAU013770	SCAU015016	SCAU015341	FBgn0034230	FBgn0037188	FBgn0085422	LLOJ003121	LLOJ005626	AAEL001604	AAEL007559	AGAP000614
Group_1987	1	1	1	1	1	1	1	1	1	1	1	1	0	0	0	0	0	0	0	0	0	0	0	0	GAUT007788	GBRI037943	GFUI038530	GMOY002957	GPAI015843	GPPI030158
Group_1988	1	1	0	0	1	1	1	1	0	0	1	1	0	0	0	0	0	0	0	0	0	0	0	0	GAUT007789	GFUI038547	GMOY006792	GPPI030162
Group_1989	1	1	0	0	0	0	0	0	1	1	0	0	0	0	0	0	0	0	0	0	0	0	0	0	GAUT007790	GPAI015829
Group_1990	1	1	0	0	0	0	0	0	1	1	0	0	0	0	0	0	0	0	0	0	0	0	0	0	GAUT007793	GPAI015836
Group_1991	1	1	0	0	1	1	0	0	0	0	1	1	0	0	0	0	0	0	0	0	0	0	0	0	GAUT007794	GFUI049422	GPPI030160
Group_1992	1	1	1	1	2	1	1	1	0	0	1	1	0	0	0	0	0	0	0	0	0	0	0	0	GAUT007795	GBRI037947	GFUI038536	GFUI049423	GMOY002959	GPPI030159
Group_1993	1	1	1	1	1	1	0	0	1	1	1	1	1	1	0	0	0	0	0	0	0	0	0	0	GAUT007801	GBRI037971	GFUI038537	GPAI015844	GPPI014827	MDOA011148
Group_1994	2	1	2	1	3	1	1	1	2	1	2	1	2	1	2	1	2	1	2	1	4	1	2	1	GAUT007802	GAUT019575	GBRI012998	GBRI037958	GFUI027640	GFUI038531	GFUI045162	GMOY003421	GPAI015873	GPAI036743	GPPI014828	GPPI024421	MDOA010328	MDOA014410	SCAU011353	SCAU013636	FBgn0014906	FBgn0033382	LLOJ002853	LLOJ010063	AAEL002274	AAEL010695	AAEL014949	AAEL015298	AGAP006819
Group_1995	1	1	1	1	1	1	3	1	2	1	1	1	3	1	3	1	0	0	0	0	0	0	0	0	GAUT007803	GBRI037960	GFUI038533	GMOY000872	GMOY006652	GMOY007218	GPAI015864	GPAI016469	GPPI014832	MDOA003523	MDOA008642	MDOA012995	SCAU008533	SCAU011130	SCAU013956
Group_1996	2	1	1	1	1	1	1	1	1	1	1	1	1	1	1	1	1	1	1	1	1	1	1	1	GAUT007804	GAUT039522	GBRI037959	GFUI038532	GMOY008738	GPAI015865	GPPI014831	MDOA007397	SCAU007473	FBgn0021906	LLOJ004996	AAEL003675	AGAP008955
Group_1997	1	1	0	0	0	0	0	0	1	1	1	1	0	0	0	0	0	0	0	0	0	0	0	0	GAUT007813	GPAI015867	GPPI014836
Group_1998	1	1	0	0	0	0	0	0	1	1	1	1	0	0	0	0	0	0	0	0	0	0	0	0	GAUT007819	GPAI015884	GPPI014833
Group_1999	1	1	0	0	0	0	0	0	0	0	1	1	0	0	0	0	0	0	0	0	0	0	0	0	GAUT007821	GPPI014820
[truncated: 13,039 more rows]
[truncated: 359 more columns]
