# Supplementary material for: Comparative genomic analysis of six Glossina genomes, vectors of African trypanosomes
Source: Genome Biol. 2019 Sep 2;20:187. doi: 10.1186/s13059-019-1768-2 (PMC6721284; doi:10.1186/s13059-019-1768-2)
Supplement: Supplementary file 5 — Top GO results of genus- and sub-genus-specific gene ID. (XLSX 21 kb) [file 13059_2019_1768_MOESM5_ESM.xlsx]

## Sheet: Sheet1
Gene Orthology Enrichment in Glossina Specific Gene Orthology Groups
Group Type	GO.ID	Orthology Type	Species	Term	Annotated	Significant	Expected	Rank in classicFisher	classicFisher	elimFisher	topgoFisher	parentchildFisher	Associated Genes
Glossina Specific and Universal	GO:0006508	Biological Processes	G. austeni	proteolysis	510	21	2.77	1	8.4e-16	8.4e-16	8.4e-16	1.2e-08	Term GO:0006508 genes: GAUT000008,GAUT001029,GAUT003234,GAUT007137,GAUT012860,GAUT013293,GAUT013294,GAUT021640,GAUT021644,GAUT022596,GAUT023541,GAUT024843,GAUT028998,GAUT030578,GAUT030589,GAUT031812,GAUT033714,GAUT036203,GAUT037971,GAUT039370,GAUT049860
Glossina Specific and Universal	GO:0006269	Biological Processes	G. austeni	DNA replication, synthesis of RNA primer	5	2	0.03	6	0.00028	0.00028	0.00028	0.0001	Term GO:0006269 genes: GAUT007534,GAUT039704
Glossina Specific and Universal	GO:0006430	Biological Processes	G. austeni	lysyl-tRNA aminoacylation	4	1	0.02	11	0.02158	0.02158	0.02158	0.0449	Term GO:0006430 genes: GAUT039704
Glossina Specific and Universal	GO:0046416	Biological Processes	G. austeni	D-amino acid metabolic process	5	1	0.03	12	0.0269	0.0269	0.0269	0.0735	Term GO:0046416 genes: GAUT017045
Glossina Specific and Universal	GO:0006508	Biological Processes	G. brevipalpis	proteolysis	452	14	2.08	1	5.8e-10	5.8e-10	5.8e-10	1.8e-06	Term GO:0006508 genes: GBRI008621,GBRI013981,GBRI015041,GBRI015042,GBRI018764,GBRI019326,GBRI019354,GBRI019372,GBRI019389,GBRI019399,GBRI033041,GBRI036842,GBRI036899,GBRI037720
Glossina Specific and Universal	GO:0045132	Biological Processes	G. brevipalpis	meiotic chromosome segregation	2	1	0.01	6	0.0092	0.0092	0.0092	0.077	Term GO:0045132 genes: GBRI016333
Glossina Specific and Universal	GO:0006508	Biological Processes	G. fuscipes	proteolysis	500	20	2.33	1	1.1e-16	1.1e-16	1.1e-16	1.4e-09	Term GO:0006508 genes: GFUI004808,GFUI007917,GFUI009295,GFUI010403,GFUI019697,GFUI027099,GFUI027103,GFUI027120,GFUI027126,GFUI027134,GFUI027969,GFUI028438,GFUI037899,GFUI037911,GFUI041470,GFUI046316,GFUI046855,GFUI046856,GFUI047015,GFUI048438
Glossina Specific and Universal	GO:0006269	Biological Processes	G. fuscipes	DNA replication, synthesis of RNA primer	3	1	0.01	8	0.014	0.014	0.014	0.0078	Term GO:0006269 genes: GFUI000407
Glossina Specific and Universal	GO:0006508	Biological Processes	G. morsitans	proteolysis	414	9	1.76	1	2e-05	2e-05	2e-05	0.0001	Term GO:0006508 genes: GMOY000217,GMOY002542,GMOY004655,GMOY005050,GMOY005516,GMOY006684,GMOY007946,GMOY010430,GMOY010833
Glossina Specific and Universal	GO:2000312	Biological Processes	G. morsitans	regulation of kainate selective glutamat...	1	1	0	2	0.0042	0.0042	0.0042	0.5	Term GO:2000312 genes: GMOY007948
Glossina Specific and Universal	GO:0006508	Biological Processes	G. pallidipes	proteolysis	487	17	2.28	1	6e-13	6e-13	6e-13	1.5e-06	Term GO:0006508 genes: GPAI005317,GPAI005331,GPAI005336,GPAI005348,GPAI006457,GPAI007865,GPAI008540,GPAI008547,GPAI015382,GPAI020410,GPAI024060,GPAI028262,GPAI028283,GPAI036115,GPAI044273,GPAI046592,GPAI047906
Glossina Specific and Universal	GO:0006269	Biological Processes	G. pallidipes	DNA replication, synthesis of RNA primer	3	1	0.01	9	0.014	0.014	0.014	0.012	Term GO:0006269 genes: GPAI000594
Glossina Specific and Universal	GO:0006508	Biological Processes	G. palpalis	proteolysis	503	21	2.62	1	1.1e-16	1.1e-16	1.1e-16	7e-10	Term GO:0006508 genes: GPPI001857,GPPI012082,GPPI013760,GPPI014221,GPPI014223,GPPI017802,GPPI017874,GPPI018245,GPPI020741,GPPI023936,GPPI027366,GPPI027473,GPPI040345,GPPI043633,GPPI045913,GPPI046443,GPPI046454,GPPI049001,GPPI049694,GPPI049738,GPPI050165
Glossina Specific and Universal	GO:0002237	Biological Processes	G. palpalis	response to molecule of bacterial origin	1	1	0.01	9	0.0052	0.0052	0.0052	0.0217	Term GO:0002237 genes: GPPI014984
Glossina Specific and Universal	GO:0002755	Biological Processes	G. palpalis	MyD88-dependent toll-like receptor signa...	1	1	0.01	10	0.0052	0.0052	0.0052	1	Term GO:0002755 genes: GPPI014984
Glossina Specific and Universal	GO:0034162	Biological Processes	G. palpalis	toll-like receptor 9 signaling pathway	1	1	0.01	11	0.0052	0.0052	0.0052	1	Term GO:0034162 genes: GPPI014984
Glossina Specific and Universal	GO:0050707	Biological Processes	G. palpalis	regulation of cytokine secretion	1	1	0.01	12	0.0052	0.0052	0.0052	0.3333	Term GO:0050707 genes: GPPI014984
Glossina Specific and Universal	GO:0050729	Biological Processes	G. palpalis	positive regulation of inflammatory resp...	1	1	0.01	13	0.0052	0.0052	0.0052	0.5	Term GO:0050729 genes: GPPI014984
Glossina Specific and Universal	GO:0006952	Biological Processes	G. palpalis	defense response	12	2	0.06	8	0.0017	0.054	0.0347	0.0046	Term GO:0006952 genes: GPPI014984,GPPI029736
Glossina Specific and Universal	GO:0004252	Molecular Function	G. austeni	serine-type endopeptidase activity	178	17	1.24	2	1.6e-15	1.6e-15	1.6e-15	0.0065	Term GO:0004252 genes: GAUT000008,GAUT003234,GAUT007137,GAUT012860,GAUT013293,GAUT013294,GAUT021640,GAUT021644,GAUT022596,GAUT023541,GAUT024843,GAUT028998,GAUT030578,GAUT030589,GAUT031812,GAUT033714,GAUT039370
Glossina Specific and Universal	GO:0005549	Molecular Function	G. austeni	odorant binding	75	8	0.52	7	3.9e-08	3.9e-08	3.9e-08	6.9e-09	Term GO:0005549 genes: GAUT026721,GAUT028968,GAUT028973,GAUT028974,GAUT029308,GAUT029310,GAUT029311,GAUT040992
Glossina Specific and Universal	GO:0004190	Molecular Function	G. austeni	aspartic-type endopeptidase activity	34	4	0.24	10	8.4e-05	8.4e-05	8.4e-05	0.1745	Term GO:0004190 genes: GAUT001029,GAUT036203,GAUT037971,GAUT049860
Glossina Specific and Universal	GO:0002162	Molecular Function	G. austeni	dystroglycan binding	1	1	0.01	12	0.007	0.007	0.007	0.0037	Term GO:0002162 genes: GAUT029958
Glossina Specific and Universal	GO:0060072	Molecular Function	G. austeni	large conductance calcium-activated pota...	2	1	0.01	13	0.014	0.014	0.014	0.4	Term GO:0060072 genes: GAUT011825
Glossina Specific and Universal	GO:0003678	Molecular Function	G. austeni	DNA helicase activity	26	2	0.18	14	0.014	0.014	0.014	0.037	Term GO:0003678 genes: GAUT007534,GAUT039704
Glossina Specific and Universal	GO:0004824	Molecular Function	G. austeni	lysine-tRNA ligase activity	4	1	0.03	15	0.028	0.028	0.028	0.0421	Term GO:0004824 genes: GAUT039704
Glossina Specific and Universal	GO:0003884	Molecular Function	G. austeni	D-amino-acid oxidase activity	5	1	0.03	16	0.034	0.034	0.034	0.5556	Term GO:0003884 genes: GAUT017045
Glossina Specific and Universal	GO:0005549	Molecular Function	G. brevipalpis	odorant binding	81	12	0.54	1	8.5e-14	8.5e-14	8.5e-14	1e-14	Term GO:0005549 genes: GBRI010919,GBRI010920,GBRI010924,GBRI010929,GBRI016435,GBRI016436,GBRI036198,GBRI036199,GBRI036200,GBRI036202,GBRI036220,GBRI041963
Glossina Specific and Universal	GO:0004252	Molecular Function	G. brevipalpis	serine-type endopeptidase activity	163	13	1.09	2	2.3e-11	2.3e-11	2.3e-11	0.003	Term GO:0004252 genes: GBRI008621,GBRI013981,GBRI015041,GBRI015042,GBRI019326,GBRI019354,GBRI019372,GBRI019389,GBRI019399,GBRI033041,GBRI036842,GBRI036899,GBRI037720
Glossina Specific and Universal	GO:0008036	Molecular Function	G. brevipalpis	diuretic hormone receptor activity	2	2	0.01	8	4.3e-05	4.3e-05	4.3e-05	4e-05	Term GO:0008036 genes: GBRI010922,GBRI044266
Glossina Specific and Universal	GO:0060072	Molecular Function	G. brevipalpis	large conductance calcium-activated pota...	2	1	0.01	10	0.013	0.013	0.013	0.5	Term GO:0060072 genes: GBRI014034
Glossina Specific and Universal	GO:0004252	Molecular Function	G. fuscipes	serine-type endopeptidase activity	179	19	1.09	1	1.6e-19	1.6e-19	1.6e-19	1.5e-05	Term GO:0004252 genes: GFUI004808,GFUI007917,GFUI009295,GFUI010403,GFUI027099,GFUI027103,GFUI027120,GFUI027126,GFUI027134,GFUI027969,GFUI028438,GFUI037899,GFUI037911,GFUI041470,GFUI046316,GFUI046855,GFUI046856,GFUI047015,GFUI048438
Glossina Specific and Universal	GO:0005549	Molecular Function	G. fuscipes	odorant binding	79	11	0.48	5	8.6e-13	8.6e-13	8.6e-13	2.2e-14	Term GO:0005549 genes: GFUI007894,GFUI007903,GFUI007904,GFUI007905,GFUI007906,GFUI008562,GFUI008563,GFUI008564,GFUI008987,GFUI008988,GFUI026749
Glossina Specific and Universal	GO:0002162	Molecular Function	G. fuscipes	dystroglycan binding	1	1	0.01	10	0.0061	0.0061	0.0061	0.0024	Term GO:0002162 genes: GFUI051248
Glossina Specific and Universal	GO:0060072	Molecular Function	G. fuscipes	large conductance calcium-activated pota...	2	1	0.01	11	0.0121	0.0121	0.0121	0.3333	Term GO:0060072 genes: GFUI015844
Glossina Specific and Universal	GO:0005549	Molecular Function	G. morsitans	odorant binding	78	8	0.49	1	2.1e-08	2.1e-08	2.1e-08	1.1e-08	Term GO:0005549 genes: GMOY005163,GMOY005874,GMOY005875,GMOY005876,GMOY007314,GMOY007757,GMOY012237,GMOY012281
Glossina Specific and Universal	GO:0004252	Molecular Function	G. morsitans	serine-type endopeptidase activity	145	7	0.91	3	2.9e-05	2.9e-05	2.9e-05	0.1626	Term GO:0004252 genes: GMOY000217,GMOY002542,GMOY004655,GMOY005050,GMOY005516,GMOY006684,GMOY007946
Glossina Specific and Universal	GO:0004190	Molecular Function	G. morsitans	aspartic-type endopeptidase activity	16	2	0.1	8	0.0044	0.0044	0.0044	0.1108	Term GO:0004190 genes: GMOY010430,GMOY010833
Glossina Specific and Universal	GO:0002162	Molecular Function	G. morsitans	dystroglycan binding	1	1	0.01	10	0.0063	0.0063	0.0063	0.0052	Term GO:0002162 genes: GMOY003740
Glossina Specific and Universal	GO:0008036	Molecular Function	G. morsitans	diuretic hormone receptor activity	1	1	0.01	11	0.0063	0.0063	0.0063	0.0046	Term GO:0008036 genes: GMOY012023
Glossina Specific and Universal	GO:0004655	Molecular Function	G. morsitans	porphobilinogen synthase activity	2	1	0.01	12	0.0126	0.0126	0.0126	0.087	Term GO:0004655 genes: GMOY007062
Glossina Specific and Universal	GO:0004252	Molecular Function	G. pallidipes	serine-type endopeptidase activity	180	16	1.25	1	3.1e-14	3.1e-14	3.1e-14	0.00062	Term GO:0004252 genes: GPAI005317,GPAI005331,GPAI005336,GPAI005348,GPAI006457,GPAI007865,GPAI008540,GPAI008547,GPAI015382,GPAI020410,GPAI024060,GPAI028283,GPAI036115,GPAI044273,GPAI046592,GPAI047906
Glossina Specific and Universal	GO:0005549	Molecular Function	G. pallidipes	odorant binding	69	7	0.48	7	4e-07	4e-07	4e-07	6.2e-08	Term GO:0005549 genes: GPAI006440,GPAI006441,GPAI008777,GPAI009631,GPAI017999,GPAI018000,GPAI018009
Glossina Specific and Universal	GO:0002162	Molecular Function	G. pallidipes	dystroglycan binding	1	1	0.01	10	0.0069	0.0069	0.0069	0.00438	Term GO:0002162 genes: GPAI028456
Glossina Specific and Universal	GO:0060072	Molecular Function	G. pallidipes	large conductance calcium-activated pota...	2	1	0.01	11	0.0138	0.0138	0.0138	0.5	Term GO:0060072 genes: GPAI037943
Glossina Specific and Universal	GO:0042302	Molecular Function	G. pallidipes	structural constituent of cuticle	92	3	0.64	12	0.0257	0.0257	0.0257	0.03703	Term GO:0042302 genes: GPAI031408,GPAI031410,GPAI031411
Glossina Specific and Universal	GO:0004252	Molecular Function	G. palpalis	serine-type endopeptidase activity	177	20	1.18	1	2.9e-20	2.9e-20	2.9e-20	5.1e-05	Term GO:0004252 genes: GPPI001857,GPPI012082,GPPI013760,GPPI014221,GPPI014223,GPPI017802,GPPI017874,GPPI020741,GPPI023936,GPPI027366,GPPI027473,GPPI040345,GPPI043633,GPPI045913,GPPI046443,GPPI046454,GPPI049001,GPPI049694,GPPI049738,GPPI050165
Glossina Specific and Universal	GO:0005549	Molecular Function	G. palpalis	odorant binding	77	9	0.51	7	1.4e-09	1.4e-09	1.4e-09	7.2e-11	Term GO:0005549 genes: GPPI008631,GPPI023913,GPPI023929,GPPI023932,GPPI028521,GPPI028531,GPPI028532,GPPI041982,GPPI050685
Glossina Specific and Universal	GO:0003678	Molecular Function	G. palpalis	DNA helicase activity	18	2	0.12	10	0.0062	0.0062	0.0062	0.028	Term GO:0003678 genes: GPPI048667,GPPI051351
Glossina Specific and Universal	GO:0060072	Molecular Function	G. palpalis	large conductance calcium-activated pota...	2	1	0.01	11	0.0133	0.0133	0.0133	0.286	Term GO:0060072 genes: GPPI044377
Glossina Specific and Universal	GO:0003725	Molecular Function	G. palpalis	double-stranded RNA binding	3	1	0.02	12	0.0198	0.0198	0.0198	0.024	Term GO:0003725 genes: GPPI048667
Morsitans sub-genus Specific and Universal	GO:0044205	Biological Processes	G. austeni	'de novo' UMP biosynthetic process	3	1	0	8	0.0016	0.0016	0.0016	1	Term GO:0044205 genes: GAUT039620
Morsitans sub-genus Specific and Universal	GO:0006207	Biological Processes	G. austeni	'de novo' pyrimidine nucleobase biosynth...	10	1	0.01	28	0.0054	0.0054	0.0054	0.909	Term GO:0006207 genes: GAUT039620
Morsitans sub-genus Specific and Universal	GO:0007034	Biological Processes	G. austeni	vacuolar transport	14	1	0.01	36	0.0076	0.0076	0.0076	0.015	Term GO:0007034 genes: GAUT021212
Morsitans sub-genus Specific and Universal	GO:0006096	Biological Processes	G. austeni	glycolytic process	35	1	0.02	54	0.0189	0.0189	0.0189	0.407	Term GO:0006096 genes: GAUT021212
Morsitans sub-genus Specific and Universal	GO:0044205	Biological Processes	G. morsitans	'de novo' UMP biosynthetic process	2	1	0	1	0.00085	0.00085	0.00085	1	Term GO:0044205 genes: GMOY003869
Morsitans sub-genus Specific and Universal	GO:0006207	Biological Processes	G. morsitans	'de novo' pyrimidine nucleobase biosynth...	8	1	0	8	0.00339	0.00339	0.00339	1	Term GO:0006207 genes: GMOY003869
Morsitans sub-genus Specific and Universal	GO:0006206	Biological Processes	G. morsitans	pyrimidine nucleobase metabolic process	8	1	0	9	0.00339	1	1	0.258	Term GO:0006206 genes: GMOY003869
Morsitans sub-genus Specific and Universal	GO:0006213	Biological Processes	G. morsitans	pyrimidine nucleoside metabolic process	11	1	0	15	0.00466	1	1	0.204	Term GO:0006213 genes: GMOY003869
Morsitans sub-genus Specific and Universal	GO:0006220	Biological Processes	G. morsitans	pyrimidine nucleotide metabolic process	15	1	0.01	19	0.00635	1	1	0.092	Term GO:0006220 genes: GMOY003869
Morsitans sub-genus Specific and Universal	GO:0006221	Biological Processes	G. morsitans	pyrimidine nucleotide biosynthetic proce...	14	1	0.01	17	0.00593	1	1	0.121	Term GO:0006221 genes: GMOY003869
Morsitans sub-genus Specific and Universal	GO:0006222	Biological Processes	G. morsitans	UMP biosynthetic process	2	1	0	2	0.00085	1	1	0.222	Term GO:0006222 genes: GMOY003869
Morsitans sub-genus Specific and Universal	GO:0044205	Biological Processes	G. pallidipes	'de novo' UMP biosynthetic process	2	1	0	1	0.0012	0.0012	0.0012	1	Term GO:0044205 genes: GPAI000600
Morsitans sub-genus Specific and Universal	GO:0006207	Biological Processes	G. pallidipes	'de novo' pyrimidine nucleobase biosynth...	6	1	0	8	0.0035	0.0035	0.0035	1	Term GO:0006207 genes: GPAI000600
Morsitans sub-genus Specific and Universal	GO:0007034	Biological Processes	G. pallidipes	vacuolar transport	11	1	0.01	16	0.0064	0.0064	0.0064	0.013	Term GO:0007034 genes: GPAI017316
Morsitans sub-genus Specific and Universal	GO:0006206	Biological Processes	G. pallidipes	pyrimidine nucleobase metabolic process	6	1	0	9	0.0035	1	1	0.176	Term GO:0006206 genes: GPAI000600
Morsitans sub-genus Specific and Universal	GO:0006213	Biological Processes	G. pallidipes	pyrimidine nucleoside metabolic process	11	1	0.01	17	0.0064	1	1	0.19	Term GO:0006213 genes: GPAI000600
Morsitans sub-genus Specific and Universal	GO:0006220	Biological Processes	G. pallidipes	pyrimidine nucleotide metabolic process	18	1	0.01	21	0.0105	1	1	0.104	Term GO:0006220 genes: GPAI000600
Morsitans sub-genus Specific and Universal	GO:0006221	Biological Processes	G. pallidipes	pyrimidine nucleotide biosynthetic proce...	16	1	0.01	20	0.0093	1	1	0.116	Term GO:0006221 genes: GPAI000600
Morsitans sub-genus Specific and Universal	GO:0006222	Biological Processes	G. pallidipes	UMP biosynthetic process	2	1	0	2	0.0012	1	1	0.2	Term GO:0006222 genes: GPAI000600
Morsitans sub-genus Specific and Universal	GO:0036402	Molecular Function	G. austeni	proteasome-activating ATPase activity	11	3	0.02	1	3.1e-07	3.1e-07	3.1e-07	0.00076	Term GO:0036402 genes: GAUT000111,GAUT017654,GAUT024007
Morsitans sub-genus Specific and Universal	GO:0004590	Molecular Function	G. austeni	orotidine-5'-phosphate decarboxylase act...	3	1	0	8	0.0041	0.0041	0.0041	0.09677	Term GO:0004590 genes: GAUT039620
Morsitans sub-genus Specific and Universal	GO:0003774	Molecular Function	G. austeni	motor activity	92	2	0.13	9	0.0067	0.0067	0.0067	0.27426	Term GO:0003774 genes: GAUT013870,GAUT034007
Morsitans sub-genus Specific and Universal	GO:0004618	Molecular Function	G. austeni	phosphoglycerate kinase activity	6	1	0.01	10	0.0082	0.0082	0.0082	0.01714	Term GO:0004618 genes: GAUT021212
Morsitans sub-genus Specific and Universal	GO:0035091	Molecular Function	G. austeni	phosphatidylinositol binding	20	1	0.03	12	0.027	0.027	0.027	0.60606	Term GO:0035091 genes: GAUT026459
Morsitans sub-genus Specific and Universal	GO:0036402	Molecular Function	G. morsitans	proteasome-activating ATPase activity	10	2	0.01	1	6.9e-05	6.9e-05	6.9e-05	0.011	Term GO:0036402 genes: GMOY000931,GMOY005855
Morsitans sub-genus Specific and Universal	GO:0004590	Molecular Function	G. morsitans	orotidine-5'-phosphate decarboxylase act...	3	1	0	6	0.004	0.004	0.004	0.136	Term GO:0004590 genes: GMOY003869
Morsitans sub-genus Specific and Universal	GO:0003774	Molecular Function	G. morsitans	motor activity	75	2	0.1	7	0.0041	0.0041	0.0041	0.169	Term GO:0003774 genes: GMOY002631,GMOY002697
Morsitans sub-genus Specific and Universal	GO:0035091	Molecular Function	G. morsitans	phosphatidylinositol binding	22	1	0.03	10	0.0287	0.0287	0.0287	0.611	Term GO:0035091 genes: GMOY000131
Morsitans sub-genus Specific and Universal	GO:0036402	Molecular Function	G. pallidipes	proteasome-activating ATPase activity	9	2	0.01	1	2.7e-05	2.7e-05	2.7e-05	0.0074	Term GO:0036402 genes: GPAI009261,GPAI016212
Morsitans sub-genus Specific and Universal	GO:0004590	Molecular Function	G. pallidipes	orotidine-5'-phosphate decarboxylase act...	2	1	0	6	0.0019	0.0019	0.0019	0.087	Term GO:0004590 genes: GPAI000600
Morsitans sub-genus Specific and Universal	GO:0003774	Molecular Function	G. pallidipes	motor activity	109	2	0.1	8	0.0042	0.0042	0.0042	0.2712	Term GO:0003774 genes: GPAI011251,GPAI020203
Palpalis sub-genus Specific and Universal	GO:0006270	Biological Processes	G. fuscipes	DNA replication initiation	21	6	0.32	1	4.4e-07	4.4e-07	4.4e-07	1.2e-05	Term GO:0006270 genes: GFUI010597,GFUI020676,GFUI029608,GFUI029655,GFUI032933,GFUI046098
Palpalis sub-genus Specific and Universal	GO:0006468	Biological Processes	G. fuscipes	protein phosphorylation	256	11	3.86	4	0.0015	0.0015	0.0015	0.00038	Term GO:0006468 genes: GFUI000244,GFUI001132,GFUI002326,GFUI003320,GFUI014601,GFUI015497,GFUI021284,GFUI023105,GFUI031752,GFUI040564,GFUI044313
Palpalis sub-genus Specific and Universal	GO:0000290	Biological Processes	G. fuscipes	deadenylation-dependent decapping of nuc...	6	2	0.09	5	0.0032	0.0032	0.0032	0.11029	Term GO:0000290 genes: GFUI037483,GFUI047909
Palpalis sub-genus Specific and Universal	GO:0006013	Biological Processes	G. fuscipes	mannose metabolic process	9	2	0.14	7	0.0075	0.0075	0.0075	0.05714	Term GO:0006013 genes: GFUI006381,GFUI006382
Palpalis sub-genus Specific and Universal	GO:0015940	Biological Processes	G. fuscipes	pantothenate biosynthetic process	2	1	0.03	14	0.0299	0.0299	0.0299	0.03153	Term GO:0015940 genes: GFUI000598
Palpalis sub-genus Specific and Universal	GO:0007018	Biological Processes	G. fuscipes	microtubule-based movement	80	4	1.21	15	0.0319	0.0319	0.0319	0.37178	Term GO:0007018 genes: GFUI016074,GFUI022054,GFUI028897,GFUI042136
Palpalis sub-genus Specific and Universal	GO:0007029	Biological Processes	G. fuscipes	endoplasmic reticulum organization	3	1	0.05	17	0.0445	0.0445	0.0445	0.02912	Term GO:0007029 genes: GFUI031203
Palpalis sub-genus Specific and Universal	GO:0006270	Biological Processes	G. palpalis	DNA replication initiation	16	5	0.28	1	5.5e-06	5.5e-06	5.5e-06	3.1e-06	Term GO:0006270 genes: GPPI000194,GPPI033396,GPPI040429,GPPI041261,GPPI046418
Palpalis sub-genus Specific and Universal	GO:0000290	Biological Processes	G. palpalis	deadenylation-dependent decapping of nuc...	9	4	0.16	2	1e-05	1e-05	1e-05	0.02601	Term GO:0000290 genes: GPPI032931,GPPI039965,GPPI047822,GPPI050653
Palpalis sub-genus Specific and Universal	GO:0006468	Biological Processes	G. palpalis	protein phosphorylation	271	14	4.74	6	0.00023	0.00023	0.00023	0.00017	Term GO:0006468 genes: GPPI013898,GPPI014885,GPPI018446,GPPI020048,GPPI028108,GPPI031892,GPPI031906,GPPI033417,GPPI033996,GPPI041446,GPPI044456,GPPI048147,GPPI049290,GPPI050101
Palpalis sub-genus Specific and Universal	GO:0007018	Biological Processes	G. palpalis	microtubule-based movement	65	6	1.14	9	0.00088	0.00088	0.00268	0.2044	Term GO:0007018 genes: GPPI003891,GPPI027173,GPPI031374,GPPI038583,GPPI043077,GPPI047796
Palpalis sub-genus Specific and Universal	GO:0009298	Biological Processes	G. palpalis	GDP-mannose biosynthetic process	6	2	0.11	13	0.00434	0.00434	0.00434	0.33333	Term GO:0009298 genes: GPPI032049,GPPI048047
Palpalis sub-genus Specific and Universal	GO:0009439	Biological Processes	G. palpalis	cyanate metabolic process	1	1	0.02	21	0.0175	0.0175	0.0175	0.01837	Term GO:0009439 genes: GPPI034219
Palpalis sub-genus Specific and Universal	GO:0006574	Biological Processes	G. palpalis	valine catabolic process	2	1	0.04	22	0.0347	0.0347	0.0347	0.13333	Term GO:0006574 genes: GPPI036151
Palpalis sub-genus Specific and Universal	GO:0015940	Biological Processes	G. palpalis	pantothenate biosynthetic process	2	1	0.04	23	0.0347	0.0347	0.0347	0.02755	Term GO:0015940 genes: GPPI048675
Palpalis sub-genus Specific and Universal	GO:0048268	Biological Processes	G. palpalis	clathrin coat assembly	2	1	0.04	24	0.0347	0.0347	0.0347	0.02128	Term GO:0048268 genes: GPPI008571
Palpalis sub-genus Specific and Universal	GO:0003677	Molecular Function	G. fuscipes	DNA binding	696	23	11.59	4	0.00107	0.00107	0.00015	0.0476	Term GO:0003677 genes: GFUI007334,GFUI007637,GFUI008999,GFUI010063,GFUI010597,GFUI014060,GFUI014270,GFUI017295,GFUI018366,GFUI019127,GFUI020497,GFUI020676,GFUI026459,GFUI029608,GFUI029655,GFUI030707,GFUI032265,GFUI032933,GFUI045690,GFUI046098,GFUI047391,GFUI047482,GFUI050005
Palpalis sub-genus Specific and Universal	GO:0004672	Molecular Function	G. fuscipes	protein kinase activity	248	11	4.13	13	0.00278	0.00278	0.00048	0.0018	Term GO:0004672 genes: GFUI000244,GFUI001132,GFUI002326,GFUI003320,GFUI014601,GFUI015497,GFUI021284,GFUI023105,GFUI031752,GFUI040564,GFUI044313
Palpalis sub-genus Specific and Universal	GO:0008026	Molecular Function	G. fuscipes	ATP-dependent helicase activity	14	3	0.23	7	0.00144	0.00144	0.0016	0.0018	Term GO:0008026 genes: GFUI017295,GFUI017910,GFUI017912
Palpalis sub-genus Specific and Universal	GO:0003678	Molecular Function	G. fuscipes	DNA helicase activity	25	4	0.42	2	0.00071	0.00071	0.00174	0.0397	Term GO:0003678 genes: GFUI017295,GFUI020676,GFUI029608,GFUI046098
Palpalis sub-genus Specific and Universal	GO:0005524	Molecular Function	G. fuscipes	ATP binding	907	26	15.11	17	0.00376	0.00376	0.00376	0.2838	Term GO:0005524 genes: GFUI000801,GFUI001132,GFUI002326,GFUI010597,GFUI014601,GFUI017295,GFUI017910,GFUI017912,GFUI020676,GFUI021284,GFUI021423,GFUI022054,GFUI023105,GFUI029608,GFUI029655,GFUI030827,GFUI031752,GFUI032933,GFUI040564,GFUI042136,GFUI044313,GFUI046098,GFUI047405,GFUI048445,GFUI049306,GFUI051713
Palpalis sub-genus Specific and Universal	GO:0004402	Molecular Function	G. fuscipes	histone acetyltransferase activity	10	2	0.17	27	0.01136	0.01136	0.01136	0.8182	Term GO:0004402 genes: GFUI009021,GFUI030044
Palpalis sub-genus Specific and Universal	GO:0004324	Molecular Function	G. fuscipes	ferredoxin-NADP+ reductase activity	1	1	0.02	31	0.01666	0.01666	0.01666	1	Term GO:0004324 genes: GFUI000505
Palpalis sub-genus Specific and Universal	GO:0004592	Molecular Function	G. fuscipes	pantoate-beta-alanine ligase activity	1	1	0.02	32	0.01666	0.01666	0.01666	0.0909	Term GO:0004592 genes: GFUI000598
Palpalis sub-genus Specific and Universal	GO:0003993	Molecular Function	G. fuscipes	acid phosphatase activity	14	2	0.23	37	0.02199	0.02199	0.02199	0.0173	Term GO:0003993 genes: GFUI021121,GFUI024206
Palpalis sub-genus Specific and Universal	GO:0004672	Molecular Function	G. palpalis	protein kinase activity	265	14	4.68	9	0.00023	0.00023	5.5e-06	0.00011	Term GO:0004672 genes: GPPI013898,GPPI014885,GPPI018446,GPPI020048,GPPI028108,GPPI031892,GPPI031906,GPPI033417,GPPI033996,GPPI041446,GPPI044456,GPPI048147,GPPI049290,GPPI050101
Palpalis sub-genus Specific and Universal	GO:0005524	Molecular Function	G. palpalis	ATP binding	851	30	15.03	6	0.00015	0.00015	0.00015	0.0981	Term GO:0005524 genes: GPPI000194,GPPI001597,GPPI003891,GPPI007663,GPPI007790,GPPI013898,GPPI018446,GPPI020048,GPPI021865,GPPI021866,GPPI028108,GPPI031374,GPPI031892,GPPI031906,GPPI033396,GPPI033417,GPPI033996,GPPI037243,GPPI037551,GPPI040429,GPPI041261,GPPI041446,GPPI043580,GPPI044456,GPPI046061,GPPI046418,GPPI048147,GPPI049290,GPPI050101,GPPI051248
Palpalis sub-genus Specific and Universal	GO:0003777	Molecular Function	G. palpalis	microtubule motor activity	62	6	1.09	13	0.00074	0.00074	0.00074	0.11344	Term GO:0003777 genes: GPPI003891,GPPI027173,GPPI031374,GPPI038583,GPPI043077,GPPI047796
Palpalis sub-genus Specific and Universal	GO:0004615	Molecular Function	G. palpalis	phosphomannomutase activity	5	2	0.09	23	0.00299	0.00299	0.00299	0.15152	Term GO:0004615 genes: GPPI032049,GPPI048047
Palpalis sub-genus Specific and Universal	GO:0003678	Molecular Function	G. palpalis	DNA helicase activity	18	3	0.32	25	0.00362	0.00362	0.00362	0.06133	Term GO:0003678 genes: GPPI000194,GPPI041261,GPPI046418
Palpalis sub-genus Specific and Universal	GO:0003677	Molecular Function	G. palpalis	DNA binding	654	18	11.55	41	0.03861	0.03861	0.00635	0.08742	Term GO:0003677 genes: GPPI000194,GPPI002900,GPPI008602,GPPI013283,GPPI013749,GPPI017411,GPPI019644,GPPI021545,GPPI023992,GPPI031139,GPPI033010,GPPI033396,GPPI037334,GPPI040429,GPPI041261,GPPI041475,GPPI046418,GPPI047120
Palpalis sub-genus Specific and Universal	GO:0004324	Molecular Function	G. palpalis	ferredoxin-NADP+ reductase activity	1	1	0.02	30	0.01766	0.01766	0.01766	1	Term GO:0004324 genes: GPPI046361
Palpalis sub-genus Specific and Universal	GO:0004592	Molecular Function	G. palpalis	pantoate-beta-alanine ligase activity	1	1	0.02	31	0.01766	0.01766	0.01766	0.09091	Term GO:0004592 genes: GPPI048675
Palpalis sub-genus Specific and Universal	GO:0005545	Molecular Function	G. palpalis	1-phosphatidylinositol binding	1	1	0.02	32	0.01766	0.01766	0.01766	0.04762	Term GO:0005545 genes: GPPI008571
Palpalis sub-genus Specific and Universal	GO:0008026	Molecular Function	G. palpalis	ATP-dependent helicase activity	12	2	0.21	35	0.0182	0.0182	0.0182	0.01478	Term GO:0008026 genes: GPPI021865,GPPI021866
