# Supplementary material for: Comparative genomic analysis of six Glossina genomes, vectors of African trypanosomes
Source: Genome Biol. 2019 Sep 2;20:187. doi: 10.1186/s13059-019-1768-2 (PMC6721284; doi:10.1186/s13059-019-1768-2)
Supplement: Supplementary file 6 — Results from the BLAST analysis of Glossina-specific serine proteases. (XLSX 22 kb) [file 13059_2019_1768_MOESM6_ESM.xlsx]

## Sheet: Multi BLAST Serine Protease...
Query	Number of HSPs	Lowest E-value	Accession (E-value)	Description (E-value)	Greatest identity %	Accession (identity %)	Description (identity %)	Greatest positive %	Accession (positive %)	Description (positive %)	Greatest HSP length	Accession (HSP length)	Description (HSP length)	Greatest bit score	Accession (bit score)	Description (bit score)
GPPI013746-PA	283	1.46833e-08	XP_013102060	PREDICTED: chymotrypsin-2-like isoform X2 [Stomoxys calcitrans]	43.9024	XP_017868990	PREDICTED: trypsin beta-like [Drosophila arizonae]	61.9048	XP_015020097	uncharacterized protein Dmoj_GI18354, isoform B [Drosophila mojavensis] >gi|946595079|gb|KRG05493.1| uncharacterized protein Dmoj_GI18354, isoform B [Drosophila mojavensis]	380	KNC34044	hypothetical protein FF38_04538 [Lucilia cuprina]	61.6178	XP_013102060	PREDICTED: chymotrypsin-2-like isoform X2 [Stomoxys calcitrans]
GAUT030578-PA	143	8.79119e-05	KNC24938	hypothetical protein FF38_05370, partial [Lucilia cuprina]	44.6809	XP_017016888	PREDICTED: chymotrypsin-2 isoform X1 [Drosophila kikkawai]	61.7021	XP_017016888	PREDICTED: chymotrypsin-2 isoform X1 [Drosophila kikkawai]	278	XP_021694530	serine protease snake-like isoform X1 [Aedes aegypti]	49.6766	KNC24938	hypothetical protein FF38_05370, partial [Lucilia cuprina]
GBRI037720-PA	364	6.50859e-12	XP_013102060	PREDICTED: chymotrypsin-2-like isoform X2 [Stomoxys calcitrans]	45	XP_012154990	trypsin alpha-3 [Ceratitis capitata]	57.5	EAT34104	AAEL013623-PA [Aedes aegypti]	449	KNC27533	Trypsin zeta [Lucilia cuprina]	72.0182	XP_013102060	PREDICTED: chymotrypsin-2-like isoform X2 [Stomoxys calcitrans]
GAUT028998-PA	263	0.000100079	XP_017097733	PREDICTED: trypsin alpha-like [Drosophila bipectinata]	46.8085	XP_013113239	PREDICTED: trypsin-like [Stomoxys calcitrans]	62.069	KFB46511	AGAP010659-PA-like protein [Anopheles sinensis]	294	XP_019529707	PREDICTED: trypsin 5G1-like [Aedes albopictus]	50.0618	XP_004536404	uncharacterized protein LOC101448827 [Ceratitis capitata]
GFUI046856-PA	413	3.66782e-14	XP_013102060	PREDICTED: chymotrypsin-2-like isoform X2 [Stomoxys calcitrans]	45.2381	XP_017873133	PREDICTED: chymotrypsin-2 [Drosophila arizonae]	59.5238	XP_017873133	PREDICTED: chymotrypsin-2 [Drosophila arizonae]	424	XP_014099831	PREDICTED: transmembrane protease serine 7-like [Bactrocera oleae]	80.1073	KNC34044	hypothetical protein FF38_04538 [Lucilia cuprina]
GPAI005331-PA	203	3.2035e-07	KNC33209	hypothetical protein FF38_12720 [Lucilia cuprina]	83.3333	XP_017477982	PREDICTED: UPF0668 protein C10orf76 homolog isoform X1 [Rhagoletis zephyria]	90	KNC33209	hypothetical protein FF38_12720 [Lucilia cuprina]	269	XP_001960935	uncharacterized protein Dana_GF11255 [Drosophila ananassae] >gi|190622233|gb|EDV37757.1| uncharacterized protein Dana_GF11255 [Drosophila ananassae]	58.9214	KNC33209	hypothetical protein FF38_12720 [Lucilia cuprina]
GAUT000008-PA	320	6.32806e-16	XP_013102060	PREDICTED: chymotrypsin-2-like isoform X2 [Stomoxys calcitrans]	37.2881	XP_013102061	PREDICTED: venom peptide isomerase heavy chain-like isoform X3 [Stomoxys calcitrans]	50.4854	KFB46532	AGAP001247-PA-like protein [Anopheles sinensis]	394	XP_017475441	PREDICTED: transmembrane protease serine 9-like [Rhagoletis zephyria]	83.9593	XP_013102060	PREDICTED: chymotrypsin-2-like isoform X2 [Stomoxys calcitrans]
GPPI020741-PA	338	5.66127e-13	XP_013102060	PREDICTED: chymotrypsin-2-like isoform X2 [Stomoxys calcitrans]	36.1905	XP_013102061	PREDICTED: venom peptide isomerase heavy chain-like isoform X3 [Stomoxys calcitrans]	51.634	XP_012162830	trypsin [Ceratitis capitata]	431	ALC42282	CG13527 [Drosophila busckii]	75.0998	XP_013102060	PREDICTED: chymotrypsin-2-like isoform X2 [Stomoxys calcitrans]
GAUT024843-PA	309	3.3177e-09	XP_013102060	PREDICTED: chymotrypsin-2-like isoform X2 [Stomoxys calcitrans]	35.8491	XP_011177382	PREDICTED: serine protease SP24D-like [Zeugodacus cucurbitae]	52.8302	XP_011177382	PREDICTED: serine protease SP24D-like [Zeugodacus cucurbitae]	427	XP_023306024	testisin-like [Lucilia cuprina]	63.929	XP_013102060	PREDICTED: chymotrypsin-2-like isoform X2 [Stomoxys calcitrans]
GFUI007917-PA	290	1.89929e-05	XP_011182394	PREDICTED: trypsin II-P29-like isoform X1 [Zeugodacus cucurbitae]	47.7273	XP_017484985	PREDICTED: trypsin-1-like, partial [Rhagoletis zephyria]	65.8537	KXJ76281	hypothetical protein RP20_CCG009988 [Aedes albopictus]	312	XP_017129985	PREDICTED: transmembrane protease serine 9-like [Drosophila elegans]	51.9878	XP_011182394	PREDICTED: trypsin II-P29-like isoform X1 [Zeugodacus cucurbitae]
GFUI021701-PA	14	0.0263135	XP_011201853	PREDICTED: LOW QUALITY PROTEIN: uncharacterized protein LOC105225196 [Bactrocera dorsalis]	29.3103	XP_001994704	GH17382 [Drosophila grimshawi] >gi|193892467|gb|EDV91333.1| GH17382 [Drosophila grimshawi]	51.7241	XP_001994704	GH17382 [Drosophila grimshawi] >gi|193892467|gb|EDV91333.1| GH17382 [Drosophila grimshawi]	219	KNC34044	hypothetical protein FF38_04538 [Lucilia cuprina]	42.3578	XP_011201853	PREDICTED: LOW QUALITY PROTEIN: uncharacterized protein LOC105225196 [Bactrocera dorsalis]
GBRI019339-PA	213	8.75222e-06	XP_013102060	PREDICTED: chymotrypsin-2-like isoform X2 [Stomoxys calcitrans]	38.4615	KNC33985	hypothetical protein FF38_10183 [Lucilia cuprina]	57.7778	XP_017107471	PREDICTED: transmembrane protease serine 9-like [Drosophila bipectinata]	337	KNC27533	Trypsin zeta [Lucilia cuprina]	53.1434	XP_013102060	PREDICTED: chymotrypsin-2-like isoform X2 [Stomoxys calcitrans]
GBRI008621-PA	358	2.62937e-16	XP_013102060	PREDICTED: chymotrypsin-2-like isoform X2 [Stomoxys calcitrans]	37.7193	XP_013102061	PREDICTED: venom peptide isomerase heavy chain-like isoform X3 [Stomoxys calcitrans]	52.2222	XP_011204823	PREDICTED: anionic trypsin-2-like [Bactrocera dorsalis]	431	ALC42282	CG13527 [Drosophila busckii]	85.1149	XP_013102060	PREDICTED: chymotrypsin-2-like isoform X2 [Stomoxys calcitrans]
GPAI005317-PA	257	1.40871e-07	XP_014098491	PREDICTED: trypsin-3-like [Bactrocera oleae]	43.1034	XP_018791578	PREDICTED: chymotrypsin-1-like [Bactrocera latifrons]	54.5455	XP_002099817	uncharacterized protein Dyak_GE16515, isoform A [Drosophila yakuba] >gi|194187341|gb|EDX00925.1| uncharacterized protein Dyak_GE16515, isoform A [Drosophila yakuba]	249	XP_014098491	PREDICTED: trypsin-3-like [Bactrocera oleae]	58.5362	XP_014098491	PREDICTED: trypsin-3-like [Bactrocera oleae]
GMOY004655-PA	272	2.27238e-08	XP_012162830	trypsin [Ceratitis capitata]	39.2857	XP_013099021	PREDICTED: uncharacterized protein LOC106081545 [Stomoxys calcitrans]	54.0323	XP_012162830	trypsin [Ceratitis capitata]	285	XP_017105783	PREDICTED: serine protease 53-like [Drosophila bipectinata]	60.077	XP_012162830	trypsin [Ceratitis capitata]
GMOY013320-PA	60	0.00295887	XP_016996381	PREDICTED: trypsin delta/gamma-like [Drosophila takahashii]	37.2549	XP_013111618	PREDICTED: trypsin eta-like [Stomoxys calcitrans]	52.9412	XP_013111618	PREDICTED: trypsin eta-like [Stomoxys calcitrans]	239	KXJ76555	hypothetical protein RP20_CCG009444 [Aedes albopictus]	44.669	XP_016996381	PREDICTED: trypsin delta/gamma-like [Drosophila takahashii]
GPAI005342-PA	3	0.0604305	XP_002011380	uncharacterized protein Dmoj_GI16031, isoform A [Drosophila mojavensis] >gi|193907355|gb|EDW06222.1| uncharacterized protein Dmoj_GI16031, isoform A [Drosophila mojavensis]	33.6449	XP_019891723	PREDICTED: trypsin II-P29-like [Musca domestica]	48.2353	XP_017870001	PREDICTED: putative trypsin-6 [Drosophila arizonae]	111	XP_002011380	uncharacterized protein Dmoj_GI16031, isoform A [Drosophila mojavensis] >gi|193907355|gb|EDW06222.1| uncharacterized protein Dmoj_GI16031, isoform A [Drosophila mojavensis]	41.2022	XP_002011380	uncharacterized protein Dmoj_GI16031, isoform A [Drosophila mojavensis] >gi|193907355|gb|EDW06222.1| uncharacterized protein Dmoj_GI16031, isoform A [Drosophila mojavensis]
GPPI023936-PA	278	3.13455e-08	XP_011182394	PREDICTED: trypsin II-P29-like isoform X1 [Zeugodacus cucurbitae]	46.5116	KXJ76281	hypothetical protein RP20_CCG009988 [Aedes albopictus]	65.1163	KXJ76281	hypothetical protein RP20_CCG009988 [Aedes albopictus]	460	XP_017475441	PREDICTED: transmembrane protease serine 9-like [Rhagoletis zephyria]	60.8474	XP_011182394	PREDICTED: trypsin II-P29-like isoform X1 [Zeugodacus cucurbitae]
GFUI027120-PA	269	8.10103e-08	KNC33985	hypothetical protein FF38_10183 [Lucilia cuprina]	38.4615	XP_013100036	PREDICTED: chymotrypsin-1-like [Stomoxys calcitrans]	54.7619	XP_017845985	PREDICTED: chymotrypsin-2 [Drosophila busckii]	255	KRF99573	uncharacterized protein Dwil_GK25304 [Drosophila willistoni]	58.5362	KNC33985	hypothetical protein FF38_10183 [Lucilia cuprina]
GAUT013293-PA	444	2.63338e-11	XP_013102060	PREDICTED: chymotrypsin-2-like isoform X2 [Stomoxys calcitrans]	53.6585	XP_014098488	PREDICTED: trypsin-3-like isoform X1 [Bactrocera oleae]	65.8537	XP_014098488	PREDICTED: trypsin-3-like isoform X1 [Bactrocera oleae]	426	XP_016027020	uncharacterized protein Dsimw501_GD25910 [Drosophila simulans] >gi|900891432|gb|KMY92977.1| uncharacterized protein Dsimw501_GD25910 [Drosophila simulans]	70.0922	XP_013102060	PREDICTED: chymotrypsin-2-like isoform X2 [Stomoxys calcitrans]
GAUT030589-PA	257	2.70979e-07	XP_014098491	PREDICTED: trypsin-3-like [Bactrocera oleae]	41.3793	XP_018791578	PREDICTED: chymotrypsin-1-like [Bactrocera latifrons]	54.5455	XP_002099817	uncharacterized protein Dyak_GE16515, isoform A [Drosophila yakuba] >gi|194187341|gb|EDX00925.1| uncharacterized protein Dyak_GE16515, isoform A [Drosophila yakuba]	286	XP_017041568	PREDICTED: trypsin zeta isoform X1 [Drosophila ficusphila]	57.7658	XP_014098491	PREDICTED: trypsin-3-like [Bactrocera oleae]
GAUT033714-PA	466	3.91428e-14	XP_016980381	PREDICTED: trypsin beta-like, partial [Drosophila rhopaloa]	45.2381	XP_017848016	PREDICTED: anionic trypsin-like [Drosophila busckii] >gi|924561846|gb|ALC46504.1| CG6041 [Drosophila busckii]	65	XP_023031140	trypsin [Drosophila willistoni]	469	KNC26669	hypothetical protein FF38_06968, partial [Lucilia cuprina]	80.1073	XP_017129985	PREDICTED: transmembrane protease serine 9-like [Drosophila elegans]
GPPI027473-PA	478	1.09548e-15	XP_017129985	PREDICTED: transmembrane protease serine 9-like [Drosophila elegans]	47.5	XP_017008948	PREDICTED: transmembrane protease serine 9-like [Drosophila takahashii]	67.5	XP_017008948	PREDICTED: transmembrane protease serine 9-like [Drosophila takahashii]	456	XP_016976699	PREDICTED: transmembrane protease serine 9-like [Drosophila rhopaloa]	86.2705	XP_017129985	PREDICTED: transmembrane protease serine 9-like [Drosophila elegans]
GPPI049738-PA	154	2.40958e-06	KNC24938	hypothetical protein FF38_05370, partial [Lucilia cuprina]	46.6667	XP_023032110	duodenase-1 [Drosophila willistoni]	60	XP_023032110	duodenase-1 [Drosophila willistoni]	262	XP_023305106	chymotrypsin-1-like [Lucilia cuprina] >gi|906474459|gb|KNC34034.1| hypothetical protein FF38_04541 [Lucilia cuprina]	54.6842	KNC24938	hypothetical protein FF38_05370, partial [Lucilia cuprina]
GAUT030579-PA	80	0.000127313	XP_016949830	PREDICTED: uncharacterized protein LOC108024424 [Drosophila biarmipes]	43.1818	XP_022226315	trypsin-3-like [Drosophila obscura]	59.0909	XP_022226315	trypsin-3-like [Drosophila obscura]	250	XP_017062514	PREDICTED: uncharacterized protein LOC108102274 [Drosophila ficusphila]	49.6766	XP_016949830	PREDICTED: uncharacterized protein LOC108024424 [Drosophila biarmipes]
GPAI005332-PA	161	4.33773e-06	XP_017129985	PREDICTED: transmembrane protease serine 9-like [Drosophila elegans]	42.2222	XP_001657786	trypsin-1 [Aedes aegypti] >gi|108877776|gb|EAT42001.1| AAEL006425-PA [Aedes aegypti]	57.7778	XP_001657786	trypsin-1 [Aedes aegypti] >gi|108877776|gb|EAT42001.1| AAEL006425-PA [Aedes aegypti]	407	XP_019846289	PREDICTED: trypsin alpha-like [Bactrocera dorsalis]	55.0694	XP_017129985	PREDICTED: transmembrane protease serine 9-like [Drosophila elegans]
GAUT013294-PA	420	9.58422e-16	KNC34044	hypothetical protein FF38_04538 [Lucilia cuprina]	45.2381	XP_019530032	PREDICTED: trypsin alpha-3-like [Aedes albopictus]	59.5238	XP_017873133	PREDICTED: chymotrypsin-2 [Drosophila arizonae]	467	XP_017119071	PREDICTED: transmembrane protease serine 9 [Drosophila elegans]	85.5001	KNC34044	hypothetical protein FF38_04538 [Lucilia cuprina]
GAUT039370-PA	277	8.76102e-09	XP_013102060	PREDICTED: chymotrypsin-2-like isoform X2 [Stomoxys calcitrans]	43.9024	XP_001689275	AGAP011919-PA [Anopheles gambiae str. PEST] >gi|157013316|gb|EDO63341.1| AGAP011919-PA [Anopheles gambiae str. PEST]	64.2857	XP_015020097	uncharacterized protein Dmoj_GI18354, isoform B [Drosophila mojavensis] >gi|946595079|gb|KRG05493.1| uncharacterized protein Dmoj_GI18354, isoform B [Drosophila mojavensis]	377	KNC27533	Trypsin zeta [Lucilia cuprina]	62.3882	XP_013102060	PREDICTED: chymotrypsin-2-like isoform X2 [Stomoxys calcitrans]
GFUI046855-PA	458	1.39257e-13	XP_013102060	PREDICTED: chymotrypsin-2-like isoform X2 [Stomoxys calcitrans]	50	XP_001953639	uncharacterized protein Dana_GF17129 [Drosophila ananassae] >gi|190626676|gb|EDV42200.1| uncharacterized protein Dana_GF17129 [Drosophila ananassae]	64.1026	XP_002090905	uncharacterized protein Dyak_GE12542 [Drosophila yakuba] >gi|948553653|gb|EDW90617.2| uncharacterized protein Dyak_GE12542 [Drosophila yakuba]	430	XP_016027020	uncharacterized protein Dsimw501_GD25910 [Drosophila simulans] >gi|900891432|gb|KMY92977.1| uncharacterized protein Dsimw501_GD25910 [Drosophila simulans]	77.0258	XP_013102060	PREDICTED: chymotrypsin-2-like isoform X2 [Stomoxys calcitrans]
GFUI027134-PA	254	3.19446e-06	XP_014098491	PREDICTED: trypsin-3-like [Bactrocera oleae]	43.1818	XP_001982539	uncharacterized protein Dere_GG12685 [Drosophila erecta] >gi|190648215|gb|EDV45508.1| uncharacterized protein Dere_GG12685 [Drosophila erecta]	56.8182	XP_002099817	uncharacterized protein Dyak_GE16515, isoform A [Drosophila yakuba] >gi|194187341|gb|EDX00925.1| uncharacterized protein Dyak_GE16515, isoform A [Drosophila yakuba]	379	KNC33625	hypothetical protein FF38_08769 [Lucilia cuprina]	54.6842	XP_014098491	PREDICTED: trypsin-3-like [Bactrocera oleae]
GAUT012860-PA	393	9.28722e-12	XP_013102060	PREDICTED: chymotrypsin-2-like isoform X2 [Stomoxys calcitrans]	46.3415	KNC33985	hypothetical protein FF38_10183 [Lucilia cuprina]	56.6038	EAT34104	AAEL013623-PA [Aedes aegypti]	471	XP_016994488	PREDICTED: transmembrane protease serine 9-like [Drosophila takahashii]	71.2478	XP_013102060	PREDICTED: chymotrypsin-2-like isoform X2 [Stomoxys calcitrans]
GBRI036842-PA	434	9.67035e-16	XP_017129985	PREDICTED: transmembrane protease serine 9-like [Drosophila elegans]	44.898	XP_018802645	PREDICTED: trypsin-3-like isoform X2 [Bactrocera latifrons]	67.3469	XP_018802645	PREDICTED: trypsin-3-like isoform X2 [Bactrocera latifrons]	475	XP_017129985	PREDICTED: transmembrane protease serine 9-like [Drosophila elegans]	85.8853	XP_017129985	PREDICTED: transmembrane protease serine 9-like [Drosophila elegans]
GAUT021644-PA	269	3.85525e-13	XP_013102060	PREDICTED: chymotrypsin-2-like isoform X2 [Stomoxys calcitrans]	46.5116	XP_013100036	PREDICTED: chymotrypsin-1-like [Stomoxys calcitrans]	60.4651	XP_565496	AGAP006710-PA [Anopheles gambiae str. PEST] >gi|55246120|gb|EAL41979.1| AGAP006710-PA [Anopheles gambiae str. PEST]	344	XP_017129985	PREDICTED: transmembrane protease serine 9-like [Drosophila elegans]	75.0998	XP_013102060	PREDICTED: chymotrypsin-2-like isoform X2 [Stomoxys calcitrans]
GPAI047906-PA	305	2.23741e-11	XP_013102060	PREDICTED: chymotrypsin-2-like isoform X2 [Stomoxys calcitrans]	34.2857	XP_013102061	PREDICTED: venom peptide isomerase heavy chain-like isoform X3 [Stomoxys calcitrans]	52	XP_012162830	trypsin [Ceratitis capitata]	346	KNC28413	hypothetical protein FF38_02123 [Lucilia cuprina]	70.0922	XP_013102060	PREDICTED: chymotrypsin-2-like isoform X2 [Stomoxys calcitrans]
GPAI046592-PA	323	6.09227e-15	XP_013102060	PREDICTED: chymotrypsin-2-like isoform X2 [Stomoxys calcitrans]	35.5932	XP_013102061	PREDICTED: venom peptide isomerase heavy chain-like isoform X3 [Stomoxys calcitrans]	52.2581	KNC33985	hypothetical protein FF38_10183 [Lucilia cuprina]	394	XP_017105783	PREDICTED: serine protease 53-like [Drosophila bipectinata]	81.2629	XP_013102060	PREDICTED: chymotrypsin-2-like isoform X2 [Stomoxys calcitrans]
GPPI045921-PA	77	0.000115138	XP_016949830	PREDICTED: uncharacterized protein LOC108024424 [Drosophila biarmipes]	41.4634	XP_002048745	uncharacterized protein Dvir_GJ21157, isoform A [Drosophila virilis] >gi|194143542|gb|EDW59938.1| uncharacterized protein Dvir_GJ21157, isoform A [Drosophila virilis]	58.5366	XP_002048745	uncharacterized protein Dvir_GJ21157, isoform A [Drosophila virilis] >gi|194143542|gb|EDW59938.1| uncharacterized protein Dvir_GJ21157, isoform A [Drosophila virilis]	331	XP_017129985	PREDICTED: transmembrane protease serine 9-like [Drosophila elegans]	49.6766	XP_016949830	PREDICTED: uncharacterized protein LOC108024424 [Drosophila biarmipes]
GPAI036115-PA	596	3.1163e-14	XP_013102060	PREDICTED: chymotrypsin-2-like isoform X2 [Stomoxys calcitrans]	51.2195	XP_014098489	PREDICTED: trypsin alpha-3-like isoform X2 [Bactrocera oleae]	63.4146	XP_014098489	PREDICTED: trypsin alpha-3-like isoform X2 [Bactrocera oleae]	454	KNC34044	hypothetical protein FF38_04538 [Lucilia cuprina]	81.2629	KNC34044	hypothetical protein FF38_04538 [Lucilia cuprina]
GBRI019408-PA	190	2.7085e-16	XP_023299046	protein TIS11-like isoform X1 [Lucilia cuprina] >gi|906466268|gb|KNC27731.1| Protein TIS11 [Lucilia cuprina]	84.6154	XP_002010698	uncharacterized protein Dmoj_GI21684 [Drosophila mojavensis] >gi|946597215|gb|EDW06353.2| uncharacterized protein Dmoj_GI21684 [Drosophila mojavensis]	92.3077	XP_002010698	uncharacterized protein Dmoj_GI21684 [Drosophila mojavensis] >gi|946597215|gb|EDW06353.2| uncharacterized protein Dmoj_GI21684 [Drosophila mojavensis]	270	XP_001960935	uncharacterized protein Dana_GF11255 [Drosophila ananassae] >gi|190622233|gb|EDV37757.1| uncharacterized protein Dana_GF11255 [Drosophila ananassae]	87.4261	XP_023299046	protein TIS11-like isoform X1 [Lucilia cuprina] >gi|906466268|gb|KNC27731.1| Protein TIS11 [Lucilia cuprina]
GPAI006457-PA	299	5.48264e-07	XP_011182394	PREDICTED: trypsin II-P29-like isoform X1 [Zeugodacus cucurbitae]	45.8333	KFB46511	AGAP010659-PA-like protein [Anopheles sinensis]	65.1163	KXJ76281	hypothetical protein RP20_CCG009988 [Aedes albopictus]	308	XP_014089630	PREDICTED: ovochymase-2 [Bactrocera oleae]	56.9954	XP_011182394	PREDICTED: trypsin II-P29-like isoform X1 [Zeugodacus cucurbitae]
GBRI019372-PA	257	4.18681e-05	XP_017490763	PREDICTED: trypsin I-P1-like [Rhagoletis zephyria]	51.1111	XP_012162947	trypsin I-P1 [Ceratitis capitata]	60	XP_001989179	GH11580 [Drosophila grimshawi] >gi|193905179|gb|EDW04046.1| GH11580 [Drosophila grimshawi]	228	XP_017000405	PREDICTED: trypsin eta [Drosophila takahashii]	50.8322	XP_017490763	PREDICTED: trypsin I-P1-like [Rhagoletis zephyria]
GAUT021640-PA	144	0.000230164	XP_001657789	trypsin 3A1-like [Aedes aegypti] >gi|108877779|gb|EAT42004.1| AAEL006414-PA [Aedes aegypti]	47.9167	XP_012162947	trypsin I-P1 [Ceratitis capitata]	63.4146	XP_001989179	GH11580 [Drosophila grimshawi] >gi|193905179|gb|EDW04046.1| GH11580 [Drosophila grimshawi]	189	XP_017870001	PREDICTED: putative trypsin-6 [Drosophila arizonae]	48.521	XP_001657789	trypsin 3A1-like [Aedes aegypti] >gi|108877779|gb|EAT42004.1| AAEL006414-PA [Aedes aegypti]
GFUI027103-PA	162	0.000110189	XP_001657789	trypsin 3A1-like [Aedes aegypti] >gi|108877779|gb|EAT42004.1| AAEL006414-PA [Aedes aegypti]	50	XP_012162947	trypsin I-P1 [Ceratitis capitata]	63.4146	XP_001989179	GH11580 [Drosophila grimshawi] >gi|193905179|gb|EDW04046.1| GH11580 [Drosophila grimshawi]	254	XP_017114740	PREDICTED: hypodermin-B isoform X1 [Drosophila elegans]	48.9062	XP_001657789	trypsin 3A1-like [Aedes aegypti] >gi|108877779|gb|EAT42004.1| AAEL006414-PA [Aedes aegypti]
GFUI027969-PA	331	2.16936e-12	XP_013102060	PREDICTED: chymotrypsin-2-like isoform X2 [Stomoxys calcitrans]	36.1905	XP_013102061	PREDICTED: venom peptide isomerase heavy chain-like isoform X3 [Stomoxys calcitrans]	51.634	XP_012162830	trypsin [Ceratitis capitata]	431	ALC42282	CG13527 [Drosophila busckii]	73.9442	XP_013102060	PREDICTED: chymotrypsin-2-like isoform X2 [Stomoxys calcitrans]
GFUI027141-PA	73	0.00018257	XP_017016889	PREDICTED: chymotrypsin-2 isoform X2 [Drosophila kikkawai]	36.7347	XP_019893260	PREDICTED: protein lifeguard 1-like [Musca domestica]	59.1837	XP_019893260	PREDICTED: protein lifeguard 1-like [Musca domestica]	250	XP_017006161	PREDICTED: serine protease SP24D [Drosophila takahashii]	48.9062	XP_017016889	PREDICTED: chymotrypsin-2 isoform X2 [Drosophila kikkawai]
GFUI010403-PA	365	3.95613e-11	XP_013102060	PREDICTED: chymotrypsin-2-like isoform X2 [Stomoxys calcitrans]	47.3684	KNC33985	hypothetical protein FF38_10183 [Lucilia cuprina]	58	KXJ76281	hypothetical protein RP20_CCG009988 [Aedes albopictus]	458	XP_017068642	PREDICTED: trypsin zeta-like [Drosophila eugracilis]	69.707	XP_013102060	PREDICTED: chymotrypsin-2-like isoform X2 [Stomoxys calcitrans]
GMOY005516-PA	256	6.95891e-12	XP_017962888	PREDICTED: trypsin-1 [Drosophila navojoa]	36.8852	XP_017962888	PREDICTED: trypsin-1 [Drosophila navojoa]	52.459	XP_017962888	PREDICTED: trypsin-1 [Drosophila navojoa]	212	XP_001652336	chymotrypsin-1 [Aedes aegypti] >gi|108877226|gb|EAT41451.1| AAEL006919-PA [Aedes aegypti]	68.9366	XP_017962888	PREDICTED: trypsin-1 [Drosophila navojoa]
GFUI041470-PA	462	2.09827e-16	XP_017129985	PREDICTED: transmembrane protease serine 9-like [Drosophila elegans]	48.7179	XP_011197483	PREDICTED: trypsin-2 [Bactrocera dorsalis]	65	XP_023031140	trypsin [Drosophila willistoni]	442	XP_019846289	PREDICTED: trypsin alpha-like [Bactrocera dorsalis]	88.5817	XP_017129985	PREDICTED: transmembrane protease serine 9-like [Drosophila elegans]
GPPI027366-PA	263	7.79424e-12	XP_017962888	PREDICTED: trypsin-1 [Drosophila navojoa]	48.9796	CAA19837	EG:9D2.4 [Drosophila melanogaster]	57.1429	CAA19837	EG:9D2.4 [Drosophila melanogaster]	268	XP_011197485	PREDICTED: trypsin-1 [Bactrocera dorsalis]	70.0922	XP_017962888	PREDICTED: trypsin-1 [Drosophila navojoa]
GPPI046443-PA	292	1.1072e-10	XP_013102060	PREDICTED: chymotrypsin-2-like isoform X2 [Stomoxys calcitrans]	46.5116	ETN67024	chymotrypsin-2 [Anopheles darlingi]	65.1163	XP_565496	AGAP006710-PA [Anopheles gambiae str. PEST] >gi|55246120|gb|EAL41979.1| AGAP006710-PA [Anopheles gambiae str. PEST]	320	XP_017469623	PREDICTED: transmembrane protease serine 9-like [Rhagoletis zephyria]	68.1662	XP_013102060	PREDICTED: chymotrypsin-2-like isoform X2 [Stomoxys calcitrans]
GPPI045913-PA	254	7.91084e-06	XP_014098491	PREDICTED: trypsin-3-like [Bactrocera oleae]	43.1818	XP_001982539	uncharacterized protein Dere_GG12685 [Drosophila erecta] >gi|190648215|gb|EDV45508.1| uncharacterized protein Dere_GG12685 [Drosophila erecta]	56.8182	XP_002099817	uncharacterized protein Dyak_GE16515, isoform A [Drosophila yakuba] >gi|194187341|gb|EDX00925.1| uncharacterized protein Dyak_GE16515, isoform A [Drosophila yakuba]	379	KNC33625	hypothetical protein FF38_08769 [Lucilia cuprina]	53.5286	XP_014098491	PREDICTED: trypsin-3-like [Bactrocera oleae]
GAUT043530-PA	14	0.591664	KFB49286	AGAP006489-PA-like protein [Anopheles sinensis]	38.4615	KFB49286	AGAP006489-PA-like protein [Anopheles sinensis]	61.5385	KFB49286	AGAP006489-PA-like protein [Anopheles sinensis]	168	XP_017840073	PREDICTED: serine proteases 1/2-like [Drosophila busckii]	37.7354	KFB49286	AGAP006489-PA-like protein [Anopheles sinensis]
GAUT016738-PA	131	0.000662737	XP_013102060	PREDICTED: chymotrypsin-2-like isoform X2 [Stomoxys calcitrans]	39.7059	CRL02424	CLUMA_CG015168, isoform A [Clunio marinus]	56	XP_312395	AGAP002543-PA [Anopheles gambiae str. PEST] >gi|333468186|gb|EAA07516.5| AGAP002543-PA [Anopheles gambiae str. PEST]	323	KNC28934	hypothetical protein FF38_02942 [Lucilia cuprina]	46.9802	XP_013102060	PREDICTED: chymotrypsin-2-like isoform X2 [Stomoxys calcitrans]
GBRI036899-PA	258	6.66349e-15	XP_017962888	PREDICTED: trypsin-1 [Drosophila navojoa]	38.7755	ACV07661	serine protease II [Aedes aegypti]	57.1429	EAT34105	AAEL013628-PA [Aedes aegypti]	221	XP_001865140	trypsin-7 [Culex quinquefasciatus] >gi|167877835|gb|EDS41218.1| trypsin-7 [Culex quinquefasciatus]	78.1814	XP_017962888	PREDICTED: trypsin-1 [Drosophila navojoa]
GPPI049694-PA	270	1.69634e-07	XP_013102060	PREDICTED: chymotrypsin-2-like isoform X2 [Stomoxys calcitrans]	43.5897	CRL03495	CLUMA_CG016525, isoform A, partial [Clunio marinus]	60.9756	KNC25269	hypothetical protein FF38_07041, partial [Lucilia cuprina]	250	XP_016949740	PREDICTED: chymotrypsin-2 [Drosophila biarmipes]	58.5362	XP_013102060	PREDICTED: chymotrypsin-2-like isoform X2 [Stomoxys calcitrans]
GPAI016936-PA	35	0.00584167	XP_013102060	PREDICTED: chymotrypsin-2-like isoform X2 [Stomoxys calcitrans]	32.0513	XP_016996375	PREDICTED: trypsin delta/gamma-like [Drosophila takahashii]	51.2821	XP_016934107	PREDICTED: serine proteases 1/2-like [Drosophila suzukii]	182	XP_002101331	uncharacterized protein Dyak_GE17566 [Drosophila yakuba] >gi|194188855|gb|EDX02439.1| uncharacterized protein Dyak_GE17566 [Drosophila yakuba]	43.1282	XP_013102060	PREDICTED: chymotrypsin-2-like isoform X2 [Stomoxys calcitrans]
GBRI019381-PA	350	2.91005e-10	XP_013102060	PREDICTED: chymotrypsin-2-like isoform X2 [Stomoxys calcitrans]	42.5	XP_018792274	PREDICTED: LOW QUALITY PROTEIN: transmembrane protease serine 9 [Bactrocera latifrons]	65.9574	XP_017156045	PREDICTED: trypsin eta isoform X3 [Drosophila miranda]	401	KNC34044	hypothetical protein FF38_04538 [Lucilia cuprina]	67.0106	XP_013102060	PREDICTED: chymotrypsin-2-like isoform X2 [Stomoxys calcitrans]
GFUI004794-PA	280	1.72945e-08	XP_013102060	PREDICTED: chymotrypsin-2-like isoform X2 [Stomoxys calcitrans]	43.9024	XP_017868990	PREDICTED: trypsin beta-like [Drosophila arizonae]	61.9048	XP_015020097	uncharacterized protein Dmoj_GI18354, isoform B [Drosophila mojavensis] >gi|946595079|gb|KRG05493.1| uncharacterized protein Dmoj_GI18354, isoform B [Drosophila mojavensis]	380	KNC34044	hypothetical protein FF38_04538 [Lucilia cuprina]	61.2326	XP_013102060	PREDICTED: chymotrypsin-2-like isoform X2 [Stomoxys calcitrans]
GPAI007865-PA	261	1.75552e-12	XP_017962888	PREDICTED: trypsin-1 [Drosophila navojoa]	36.0656	XP_017962888	PREDICTED: trypsin-1 [Drosophila navojoa]	53.2787	XP_017962888	PREDICTED: trypsin-1 [Drosophila navojoa]	237	XP_016972128	PREDICTED: trypsin-2 [Drosophila rhopaloa]	71.2478	XP_017962888	PREDICTED: trypsin-1 [Drosophila navojoa]
GPPI046454-PA	176	0.000116523	XP_001657789	trypsin 3A1-like [Aedes aegypti] >gi|108877779|gb|EAT42004.1| AAEL006414-PA [Aedes aegypti]	50	XP_012162947	trypsin I-P1 [Ceratitis capitata]	63.4146	XP_001989179	GH11580 [Drosophila grimshawi] >gi|193905179|gb|EDW04046.1| GH11580 [Drosophila grimshawi]	254	XP_017114740	PREDICTED: hypodermin-B isoform X1 [Drosophila elegans]	48.9062	XP_001657789	trypsin 3A1-like [Aedes aegypti] >gi|108877779|gb|EAT42004.1| AAEL006414-PA [Aedes aegypti]
GMOY006684-PA	392	2.84137e-10	XP_013102060	PREDICTED: chymotrypsin-2-like isoform X2 [Stomoxys calcitrans]	48.7179	XP_021693230	trypsin alpha-3 [Aedes aegypti] >gi|256682063|gb|ACV07662.1| serine protease III [Aedes aegypti]	58.9744	XP_021693230	trypsin alpha-3 [Aedes aegypti] >gi|256682063|gb|ACV07662.1| serine protease III [Aedes aegypti]	458	XP_017068642	PREDICTED: trypsin zeta-like [Drosophila eugracilis]	66.6254	XP_013102060	PREDICTED: chymotrypsin-2-like isoform X2 [Stomoxys calcitrans]
GAUT016728-PA	154	1.89712e-05	XP_017016888	PREDICTED: chymotrypsin-2 isoform X1 [Drosophila kikkawai]	41.0256	XP_015031372	uncharacterized protein Dvir_GJ13633, isoform B [Drosophila virilis] >gi|946568841|gb|KRF84720.1| uncharacterized protein Dvir_GJ13633, isoform B [Drosophila virilis]	57.7778	XP_001657786	trypsin-1 [Aedes aegypti] >gi|108877776|gb|EAT42001.1| AAEL006425-PA [Aedes aegypti]	407	XP_019846289	PREDICTED: trypsin alpha-like [Bactrocera dorsalis]	51.9878	XP_017016888	PREDICTED: chymotrypsin-2 isoform X1 [Drosophila kikkawai]
GPAI015382-PA	394	3.83765e-12	XP_013102060	PREDICTED: chymotrypsin-2-like isoform X2 [Stomoxys calcitrans]	76.4706	XP_017848016	PREDICTED: anionic trypsin-like [Drosophila busckii] >gi|924561846|gb|ALC46504.1| CG6041 [Drosophila busckii]	88.2353	XP_017848016	PREDICTED: anionic trypsin-like [Drosophila busckii] >gi|924561846|gb|ALC46504.1| CG6041 [Drosophila busckii]	444	XP_022227128	transmembrane protease serine 9 [Drosophila obscura]	72.7886	XP_013102060	PREDICTED: chymotrypsin-2-like isoform X2 [Stomoxys calcitrans]
GFUI027099-PA	290	6.50224e-08	XP_014096204	PREDICTED: trypsin-2-like [Bactrocera oleae]	46.3415	XP_011213365	PREDICTED: trypsin-2 [Bactrocera dorsalis]	57.4468	XP_017011849	PREDICTED: trypsin alpha-3-like [Drosophila takahashii]	327	KNC27533	Trypsin zeta [Lucilia cuprina]	59.6918	XP_014096204	PREDICTED: trypsin-2-like [Bactrocera oleae]
GPPI001857-PA	360	8.55042e-12	XP_013102060	PREDICTED: chymotrypsin-2-like isoform X2 [Stomoxys calcitrans]	47.3684	KNC33985	hypothetical protein FF38_10183 [Lucilia cuprina]	58	KXJ76281	hypothetical protein RP20_CCG009988 [Aedes albopictus]	453	XP_017068642	PREDICTED: trypsin zeta-like [Drosophila eugracilis]	71.633	XP_013102060	PREDICTED: chymotrypsin-2-like isoform X2 [Stomoxys calcitrans]
GAUT007137-PA	259	1.03114e-11	XP_017962888	PREDICTED: trypsin-1 [Drosophila navojoa]	45.6522	XP_017107471	PREDICTED: transmembrane protease serine 9-like [Drosophila bipectinata]	56.5217	XP_017107471	PREDICTED: transmembrane protease serine 9-like [Drosophila bipectinata]	235	XP_016971339	PREDICTED: mite allergen Eur m 3 isoform X1 [Drosophila rhopaloa]	68.9366	XP_017962888	PREDICTED: trypsin-1 [Drosophila navojoa]
GBRI015042-PA	430	2.1877e-15	XP_013102060	PREDICTED: chymotrypsin-2-like isoform X2 [Stomoxys calcitrans]	47.619	XP_001999302	uncharacterized protein Dmoj_GI24438 [Drosophila mojavensis] >gi|193915896|gb|EDW14763.1| uncharacterized protein Dmoj_GI24438 [Drosophila mojavensis]	61.9048	XP_001999302	uncharacterized protein Dmoj_GI24438 [Drosophila mojavensis] >gi|193915896|gb|EDW14763.1| uncharacterized protein Dmoj_GI24438 [Drosophila mojavensis]	409	KNC27533	Trypsin zeta [Lucilia cuprina]	82.4185	XP_013102060	PREDICTED: chymotrypsin-2-like isoform X2 [Stomoxys calcitrans]
GPAI005336-PA	270	7.43328e-09	XP_013102060	PREDICTED: chymotrypsin-2-like isoform X2 [Stomoxys calcitrans]	39.1304	XP_017967196	PREDICTED: chymotrypsin-2 [Drosophila navojoa]	50.7463	XP_016938887	PREDICTED: trypsin alpha-3 isoform X2 [Drosophila suzukii]	273	XP_002095673	uncharacterized protein Dyak_GE22539, isoform A [Drosophila yakuba] >gi|194181774|gb|EDW95385.1| uncharacterized protein Dyak_GE22539, isoform A [Drosophila yakuba]	62.7734	XP_013102060	PREDICTED: chymotrypsin-2-like isoform X2 [Stomoxys calcitrans]
GBRI037009-PA	301	1.08157e-07	XP_017494179	PREDICTED: trypsin-3-like, partial [Rhagoletis zephyria]	48.8372	XP_011197482	PREDICTED: trypsin-3 [Bactrocera dorsalis]	65	XP_023036245	trypsin-1-like [Drosophila willistoni]	357	XP_017129985	PREDICTED: transmembrane protease serine 9-like [Drosophila elegans]	58.151	XP_019891723	PREDICTED: trypsin II-P29-like [Musca domestica]
GPAI005348-PA	267	3.23493e-09	XP_013102060	PREDICTED: chymotrypsin-2-like isoform X2 [Stomoxys calcitrans]	40.4255	EDX17205	GD16771 [Drosophila simulans]	59.5745	EDX17205	GD16771 [Drosophila simulans]	287	KNC34044	hypothetical protein FF38_04538 [Lucilia cuprina]	63.5438	XP_013102060	PREDICTED: chymotrypsin-2-like isoform X2 [Stomoxys calcitrans]
GMOY005050-PA	108	1.76768e-06	KNC24938	hypothetical protein FF38_05370, partial [Lucilia cuprina]	44.4444	XP_023032110	duodenase-1 [Drosophila willistoni]	60.4651	CRL07280	CLUMA_CG020259, isoform A [Clunio marinus]	253	XP_019549181	PREDICTED: serine proteinase stubble isoform X4 [Aedes albopictus]	54.6842	KNC24938	hypothetical protein FF38_05370, partial [Lucilia cuprina]
GBRI015043-PA	0		not available	not available		not available	not available		not available	not available		not available	not available		not available	not available
GFUI027126-PA	140	3.60453e-05	KNC24938	hypothetical protein FF38_05370, partial [Lucilia cuprina]	46.6667	XP_023032110	duodenase-1 [Drosophila willistoni]	61.7021	XP_017016888	PREDICTED: chymotrypsin-2 isoform X1 [Drosophila kikkawai]	269	XP_001960935	uncharacterized protein Dana_GF11255 [Drosophila ananassae] >gi|190622233|gb|EDV37757.1| uncharacterized protein Dana_GF11255 [Drosophila ananassae]	51.2174	KNC24938	hypothetical protein FF38_05370, partial [Lucilia cuprina]
GMOY007946-PA	629	1.88358e-14	KNC34044	hypothetical protein FF38_04538 [Lucilia cuprina]	53.6585	XP_014098489	PREDICTED: trypsin alpha-3-like isoform X2 [Bactrocera oleae]	65.8537	XP_014098489	PREDICTED: trypsin alpha-3-like isoform X2 [Bactrocera oleae]	637	KNC27533	Trypsin zeta [Lucilia cuprina]	82.8037	KNC34044	hypothetical protein FF38_04538 [Lucilia cuprina]
GBRI019389-PA	281	8.59324e-07	XP_016934107	PREDICTED: serine proteases 1/2-like [Drosophila suzukii]	80.9524	XP_005188499	PREDICTED: UPF0668 protein C10orf76 homolog [Musca domestica]	100	XP_005188499	PREDICTED: UPF0668 protein C10orf76 homolog [Musca domestica]	275	XP_001960935	uncharacterized protein Dana_GF11255 [Drosophila ananassae] >gi|190622233|gb|EDV37757.1| uncharacterized protein Dana_GF11255 [Drosophila ananassae]	56.225	EDX09383	GD13919 [Drosophila simulans]
GBRI033041-PA	396	7.61445e-10	XP_013102060	PREDICTED: chymotrypsin-2-like isoform X2 [Stomoxys calcitrans]	43.5897	XP_017026933	PREDICTED: transmembrane protease serine 9-like [Drosophila kikkawai]	67.5	EAT42007	AAEL006429-PA [Aedes aegypti]	440	KNC33625	hypothetical protein FF38_08769 [Lucilia cuprina]	65.855	XP_013102060	PREDICTED: chymotrypsin-2-like isoform X2 [Stomoxys calcitrans]
GBRI019388-PA	125	7.90268e-06	XP_002067211	trypsin [Drosophila willistoni] >gi|194163296|gb|EDW78197.1| uncharacterized protein Dwil_GK24139 [Drosophila willistoni]	40	XP_017084693	PREDICTED: chymotrypsin-2 [Drosophila eugracilis]	55	XP_017084693	PREDICTED: chymotrypsin-2 [Drosophila eugracilis]	434	XP_019846289	PREDICTED: trypsin alpha-like [Bactrocera dorsalis]	52.7582	XP_002067211	trypsin [Drosophila willistoni] >gi|194163296|gb|EDW78197.1| uncharacterized protein Dwil_GK24139 [Drosophila willistoni]
GBRI015041-PA	486	5.08552e-14	XP_013102060	PREDICTED: chymotrypsin-2-like isoform X2 [Stomoxys calcitrans]	45.4545	XP_019543102	PREDICTED: trypsin-4-like [Aedes albopictus]	66.6667	XP_004517886	trypsin-like [Ceratitis capitata]	423	XP_022227128	transmembrane protease serine 9 [Drosophila obscura]	78.1814	XP_013102060	PREDICTED: chymotrypsin-2-like isoform X2 [Stomoxys calcitrans]
GPPI010003-PA	19	0.00186042	XP_023305601	chymotrypsin-2-like, partial [Lucilia cuprina]	30.2632	XP_018804999	PREDICTED: 4-coumarate--CoA ligase 1-like isoform X2 [Bactrocera latifrons]	51.7241	XP_001994704	GH17382 [Drosophila grimshawi] >gi|193892467|gb|EDV91333.1| GH17382 [Drosophila grimshawi]	203	XP_002026415	GL15531 [Drosophila persimilis] >gi|194111321|gb|EDW33364.1| GL15531 [Drosophila persimilis]	45.4394	XP_023305601	chymotrypsin-2-like, partial [Lucilia cuprina]
GFUI009295-PA	261	6.77358e-13	XP_017962888	PREDICTED: trypsin-1 [Drosophila navojoa]	50	XP_001982539	uncharacterized protein Dere_GG12685 [Drosophila erecta] >gi|190648215|gb|EDV45508.1| uncharacterized protein Dere_GG12685 [Drosophila erecta]	61.3636	XP_001982539	uncharacterized protein Dere_GG12685 [Drosophila erecta] >gi|190648215|gb|EDV45508.1| uncharacterized protein Dere_GG12685 [Drosophila erecta]	214	XP_023306550	trypsin I-P1-like, partial [Lucilia cuprina]	72.4034	XP_017962888	PREDICTED: trypsin-1 [Drosophila navojoa]
GBRI019399-PA	261	4.09937e-07	XP_023302563	chymotrypsin-2-like, partial [Lucilia cuprina]	36.8421	XP_018802645	PREDICTED: trypsin-3-like isoform X2 [Bactrocera latifrons]	52.6316	XP_018802645	PREDICTED: trypsin-3-like isoform X2 [Bactrocera latifrons]	440	KNC33625	hypothetical protein FF38_08769 [Lucilia cuprina]	56.6102	XP_023302563	chymotrypsin-2-like, partial [Lucilia cuprina]
GBRI019370-PA	78	0.00138365	XP_005186317	PREDICTED: chymotrypsin-2-like [Musca domestica]	40.4255	XP_016946744	PREDICTED: chymotrypsin-2 isoform X1 [Drosophila biarmipes]	61.7021	XP_016946744	PREDICTED: chymotrypsin-2 isoform X1 [Drosophila biarmipes]	272	XP_017016888	PREDICTED: chymotrypsin-2 isoform X1 [Drosophila kikkawai]	46.2098	XP_005186317	PREDICTED: chymotrypsin-2-like [Musca domestica]
GPAI041803-PA	35	0.00559046	XP_019891723	PREDICTED: trypsin II-P29-like [Musca domestica]	40	KFB49286	AGAP006489-PA-like protein [Anopheles sinensis]	57.1429	XP_001986831	GH20315 [Drosophila grimshawi] >gi|193902831|gb|EDW01698.1| GH20315 [Drosophila grimshawi]	250	XP_017062898	PREDICTED: trypsin-3 [Drosophila eugracilis]	44.2838	XP_019891723	PREDICTED: trypsin II-P29-like [Musca domestica]
GPAI044273-PA	385	4.37717e-11	XP_013102060	PREDICTED: chymotrypsin-2-like isoform X2 [Stomoxys calcitrans]	45.4545	KNC33985	hypothetical protein FF38_10183 [Lucilia cuprina]	54.5455	KNC33985	hypothetical protein FF38_10183 [Lucilia cuprina]	489	XP_016027020	uncharacterized protein Dsimw501_GD25910 [Drosophila simulans] >gi|900891432|gb|KMY92977.1| uncharacterized protein Dsimw501_GD25910 [Drosophila simulans]	69.3218	XP_013102060	PREDICTED: chymotrypsin-2-like isoform X2 [Stomoxys calcitrans]
GMOY005528-PA	269	9.51469e-10	XP_013102060	PREDICTED: chymotrypsin-2-like isoform X2 [Stomoxys calcitrans]	43.9024	XP_017868990	PREDICTED: trypsin beta-like [Drosophila arizonae]	61.9048	XP_015020097	uncharacterized protein Dmoj_GI18354, isoform B [Drosophila mojavensis] >gi|946595079|gb|KRG05493.1| uncharacterized protein Dmoj_GI18354, isoform B [Drosophila mojavensis]	283	KFB46511	AGAP010659-PA-like protein [Anopheles sinensis]	64.6994	XP_013102060	PREDICTED: chymotrypsin-2-like isoform X2 [Stomoxys calcitrans]
GPAI005314-PA	97	0.00033684	XP_016949830	PREDICTED: uncharacterized protein LOC108024424 [Drosophila biarmipes]	40.3846	XP_022226315	trypsin-3-like [Drosophila obscura]	55.7692	XP_022226315	trypsin-3-like [Drosophila obscura]	221	ABG02699	CG9897 [Drosophila melanogaster]	48.1358	XP_016949830	PREDICTED: uncharacterized protein LOC108024424 [Drosophila biarmipes]
GPAI008540-PA	278	1.19759e-09	XP_013102060	PREDICTED: chymotrypsin-2-like isoform X2 [Stomoxys calcitrans]	45.2381	XP_015020097	uncharacterized protein Dmoj_GI18354, isoform B [Drosophila mojavensis] >gi|946595079|gb|KRG05493.1| uncharacterized protein Dmoj_GI18354, isoform B [Drosophila mojavensis]	64.2857	XP_015020097	uncharacterized protein Dmoj_GI18354, isoform B [Drosophila mojavensis] >gi|946595079|gb|KRG05493.1| uncharacterized protein Dmoj_GI18354, isoform B [Drosophila mojavensis]	378	KNC34044	hypothetical protein FF38_04538 [Lucilia cuprina]	64.6994	XP_013102060	PREDICTED: chymotrypsin-2-like isoform X2 [Stomoxys calcitrans]
GPPI043633-PA	535	1.41663e-13	XP_013102060	PREDICTED: chymotrypsin-2-like isoform X2 [Stomoxys calcitrans]	55	XP_014098489	PREDICTED: trypsin alpha-3-like isoform X2 [Bactrocera oleae]	65	XP_014098489	PREDICTED: trypsin alpha-3-like isoform X2 [Bactrocera oleae]	403	KNC34044	hypothetical protein FF38_04538 [Lucilia cuprina]	79.337	KNC34044	hypothetical protein FF38_04538 [Lucilia cuprina]
