# Supplementary material for: Comparative genomic analysis of six Glossina genomes, vectors of African trypanosomes
Source: Genome Biol. 2019 Sep 2;20:187. doi: 10.1186/s13059-019-1768-2 (PMC6721284; doi:10.1186/s13059-019-1768-2)
Supplement: Supplementary file 7 — Results of a CAFÉ analysis of the variable orthology groups to identify their closest dipteran homologs. (XLSX 224 kb) [file 13059_2019_1768_MOESM7_ESM.xlsx]

## Sheet: Variable_Group_Overview
												# IDs of nodes:(brevipalpis<0>,((palpalis<2>,fuscipes<4>)<3>,((pallidipes<6>,morsitans<8>)<7>,austeni<10>)<9>)<5>)<1>
Orthology Group	Functional Definition	Sub-genera Associated Variance	Species Specific Variance	Glossina brevipalpis	Glossina austeni	Glossina morsitans	Glossina pallidipes	Glossina palpalis	Glossina fuscipes	CAFÉ Derived Family-wide P-value	CAFÉ Analysis Derived Newick Tree	Species Specific CAFÉ Derived Viterbi P-values (# Output format for: ' Average Expansion', 'Expansions', 'No Change', 'Contractions', and 'Branch-specific P-values' = (node ID, node ID): (0,5) (2,4) (3,9) (6,8) (7,10))	Molecular Function	Biological Process	Cellular Component
VBGT00190000009640	histone H3.3B, isoform A [Drosophila melanogaster]	No	austeni & brevipalpis+	10	11	6	8	6	4	0.001	(brevipalpis_10:38.2092,((palpalis_6:2.2168,fuscipes_4:2.2168)_5:13.456,((pallidipes_8:7.0101,morsitans_6:7.0101)_6:3.2666,austeni_11:10.2767)_6:5.3961)_5:22.5363)_5	((0.136882,0.847265),(0.072531,0.014458),(0.763502,0.168976),(0.085822,0.691505),(0.603285,0.001096))	F:binding,F:metal ion binding,F:DNA binding,F:protein heterodimerization activity,F:zinc ion binding	P:chromatin assembly or disassembly,P:nucleosome assembly,P:male meiosis,P:cell adhesion,P:regulation of cell shape	C:nucleosome,C:nucleus,C:intracellular organelle,C:polytene chromosome,C:chromosome
VBGT00190000009645	heat shock 70 kDa protein cognate 4 [Musca domestica]	Yes	brevipalpis-	9	16	13	13	14	16	0.111	(brevipalpis_9:38.2092,((palpalis_14:2.2168,fuscipes_16:2.2168)_14:13.456,((pallidipes_13:7.0101,morsitans_13:7.0101)_13:3.2666,austeni_16:10.2767)_13:5.3961)_12:22.5363)_8	((-,-),(-,-),(-,-),(-,-),(-,-))	F:unfolded protein binding,F:protein kinase activity,F:ATPase activity,F:chaperone binding,F:binding,F:porphobilinogen synthase activity,F:metal ion binding,F:2-alkenal reductase [NAD(P)] activity,F:oxidoreductase activity,F:nucleotide binding,F:Rab guanyl-nucleotide exchange factor activity,F:ATP binding	P:ovarian follicle cell development,P:porphyrin-containing compound biosynthetic process,P:transcription initiation from RNA polymerase II promoter,P:protein folding,P:protein phosphorylation,P:response to hypoxia,P:heat shock-mediated polytene chromosome puffing,P:response to starvation,P:mitochondrion morphogenesis,P:response to heat,P:RNA interference,P:sleep,P:regulation of glucose metabolic …	C:mitochondrion,C:extracellular space,C:microtubule associated complex,C:transcription factor TFIIA complex,C:endomembrane system,C:endoplasmic reticulum,C:lipid particle,C:cytosol,C:nucleus,C:mitochondrial inner membrane,C:precatalytic spliceosome,C:catalytic step 2 spliceosome,C:integral component of membrane,C:Z disc,C:recycling endosome,C:perichromatin fibrils
VBGT00190000009649	PREDICTED: zinc finger protein rotund isoform X2 [Stomoxys calcitrans]	Yes	brevipalpis-	10	14	11	14	13	12	0.182	(brevipalpis_10:38.2092,((palpalis_13:2.2168,fuscipes_12:2.2168)_12:13.456,((pallidipes_14:7.0101,morsitans_11:7.0101)_11:3.2666,austeni_14:10.2767)_11:5.3961)_11:22.5363)_8	((-,-),(-,-),(-,-),(-,-),(-,-))	F:metal ion binding,F:nucleic acid binding,F:carboxylic ester hydrolase activity,F:sequence-specific DNA binding,F:RNA polymerase II transcription factor activity, sequence-specific DNA binding,F:catalytic activity,F:zinc ion binding,F:transcription factor activity, sequence-specific DNA binding,F:transcription factor binding,F:transcription factor activity, RNA polymerase II distal enhancer sequ…	P:ectoderm development,P:mRNA splicing, via spliceosome,P:wing disc morphogenesis,P:germ-band shortening,P:salivary gland cell autophagic cell death,P:positive regulation of cellular process,P:germ cell migration,P:anterior midgut invagination,P:embryonic development via the syncytial blastoderm,P:cell fate specification,P:garland nephrocyte differentiation,P:autophagic cell death,P:mitotic siste…	C:nucleus,C:integral component of membrane,C:extracellular region,C:polytene chromosome band
VBGT00190000009660	PREDICTED: ubiquitin carboxyl-terminal hydrolase 32 isoform X1 [Stomoxys calcitrans]	No	austeni & palpalis+	8	10	8	8	12	9	0.059	(brevipalpis_8:38.2092,((palpalis_12:2.2168,fuscipes_9:2.2168)_9:13.456,((pallidipes_8:7.0101,morsitans_8:7.0101)_8:3.2666,austeni_10:10.2767)_8:5.3961)_8:22.5363)_7	((-,-),(-,-),(-,-),(-,-),(-,-))	F:Lys48-specific deubiquitinase activity,F:zinc ion binding,F:proteasome binding,F:protein binding,F:thiol-dependent ubiquitinyl hydrolase activity,F:calcium ion binding,F:metal ion binding,F:thiol-dependent ubiquitin-specific protease activity	P:imaginal disc-derived wing margin morphogenesis,P:growth,P:regulation of apoptotic process,P:positive regulation of smoothened signaling pathway,P:regulation of transcription, DNA-templated,P:positive regulation of canonical Wnt signaling pathway,P:proteolysis,P:axon target recognition,P:histone H2B conserved C-terminal lysine deubiquitination,P:negative regulation of defense response to bacter…	C:DUBm complex,C:cytoplasm,C:SAGA complex,C:nucleolus,C:nucleoplasm
VBGT00190000009668	PREDICTED: probable palmitoyltransferase ZDHHC16 [Stomoxys calcitrans]	No	fuscipes+	10	10	12	10	13	17	0.007	(brevipalpis_10:38.2092,((palpalis_13:2.2168,fuscipes_17:2.2168)_13:13.456,((pallidipes_10:7.0101,morsitans_12:7.0101)_10:3.2666,austeni_10:10.2767)_10:5.3961)_10:22.5363)_8	((0.752767,0.642263),(0.642809,0.000234),(0.177502,0.728399),(0.770088,0.156017),(0.657872,0.832487))	F:anion binding,F:carbohydrate derivative binding,F:nucleotide binding,F:ATP binding,F:zinc ion binding,F:RNA binding,F:nucleic acid binding,F:protein binding,F:heparin binding,F:transferase activity, transferring acyl groups,F:metal ion binding,F:protein-cysteine S-palmitoyltransferase activity,F:arginine-tRNA ligase activity,F:transferase activity	P:arginyl-tRNA aminoacylation,P:protein palmitoylation,P:imaginal disc-derived leg morphogenesis,P:sensory perception of pain,P:pattern specification process,P:long-term memory,P:synaptic vesicle exocytosis,P:establishment of imaginal disc-derived wing hair orientation,P:synapse organization,P:spermatogenesis,P:response to axon injury,P:establishment of body hair or bristle planar orientation,P:A…	C:integral component of membrane,C:plasma membrane,C:membrane,C:extracellular region,C:Arp2/3 protein complex,C:endoplasmic reticulum,C:synaptic vesicle,C:Golgi apparatus,C:apical cortex
VBGT00190000009679	PREDICTED: cytosolic 10-formyltetrahydrofolate dehydrogenase [Musca domestica]	No	Check Annotations	10	12	6	11	11	14	0	(brevipalpis_10:38.2092,((palpalis_11:2.2168,fuscipes_14:2.2168)_11:13.456,((pallidipes_11:7.0101,morsitans_6:7.0101)_9:3.2666,austeni_12:10.2767)_9:5.3961)_9:22.5363)_8	((0.752767,0.876423),(0.624432,0.002014),(0.304213,0.712386),(0.137891,0.000056),(0.645137,0.106920))	F:methyltransferase activity,F:aldehyde dehydrogenase (NAD) activity,F:transferase activity,F:G-protein coupled receptor activity,F:malonate-semialdehyde dehydrogenase (acetylating) activity,F:formyltetrahydrofolate dehydrogenase activity,F:succinate-semialdehyde dehydrogenase [NAD(P)+] activity,F:methylmalonate-semialdehyde dehydrogenase (acylating) activity,F:fatty-acyl-CoA binding,F:RNA bindin…	P:metabolic process,P:negative regulation of neuron death,P:G-protein coupled receptor signaling pathway,P:acetaldehyde metabolic process,P:proline metabolic process,P:macromolecule modification,P:oxidation-reduction process,P:methylation,P:glutamate biosynthetic process,P:proline biosynthetic process,P:biosynthetic process,P:nucleobase-containing compound metabolic process,P:transmembrane transp…	C:integral component of membrane,C:membrane,C:mitochondrial matrix,C:cytoplasm,C:lipid particle,C:mitochondrion
VBGT00190000009683	PREDICTED: rab GTPase-activating protein 1-like isoform X1 [Musca domestica]	No	palpalis+	9	9	9	7	12	9	0.015	(brevipalpis_9:38.2092,((palpalis_12:2.2168,fuscipes_9:2.2168)_9:13.456,((pallidipes_7:7.0101,morsitans_9:7.0101)_8:3.2666,austeni_9:10.2767)_8:5.3961)_8:22.5363)_7	((0.909160,0.865626),(0.001234,0.604885),(0.520598,0.695182),(0.050941,0.318637),(0.631816,0.430334))	F:GTPase activator activity,F:Rab GTPase binding,F:DNA-directed RNA polymerase activity,F:calcium ion binding,F:nucleic acid binding,F:integrin binding	P:regulation of GTPase activity,P:sensory perception of pain,P:trachea morphogenesis,P:transcription, DNA-templated,P:positive regulation of GTPase activity,P:lumen formation, open tracheal system,P:cell adhesion mediated by integrin,P:terminal branching, open tracheal system,P:border follicle cell migration	C:cytosol,C:filopodium,C:vesicle,C:cell surface
VBGT00190000009687	PREDICTED: synaptic vesicle glycoprotein 2B [Musca domestica]	Yes	Morsitans Group+	9	11	11	12	8	8	0.576	(brevipalpis_9:38.2092,((palpalis_8:2.2168,fuscipes_8:2.2168)_8:13.456,((pallidipes_12:7.0101,morsitans_11:7.0101)_11:3.2666,austeni_11:10.2767)_10:5.3961)_8:22.5363)_7	((-,-),(-,-),(-,-),(-,-),(-,-))	F:metal ion binding,F:transmembrane transporter activity,F:organic anion transmembrane transporter activity,F:lipase activity,F:transporter activity	P:sensory perception of pain,P:transport,P:single-organism transport,P:lipid metabolic process,P:organic anion transport,P:single-organism process,P:transmembrane transport	C:integral component of membrane,C:integral component of plasma membrane,C:membrane,C:synaptic vesicle,C:synaptic vesicle membrane
VBGT00190000009689	PREDICTED: plasma membrane calcium-transporting ATPase 2-like [Bactrocera dorsalis]	No	fuscipes+	7	7	5	8	8	12	0.001	(brevipalpis_7:38.2092,((palpalis_8:2.2168,fuscipes_12:2.2168)_8:13.456,((pallidipes_8:7.0101,morsitans_5:7.0101)_6:3.2666,austeni_7:10.2767)_6:5.3961)_6:22.5363)_5	((0.677540,0.543486),(0.594646,0.000046),(0.195248,0.656777),(0.085822,0.034351),(0.603285,0.346474))	F:sodium:potassium-exchanging ATPase activity,F:copper-exporting ATPase activity,F:protein binding,F:manganese-transporting ATPase activity,F:metal ion binding,F:hydrolase activity,F:ATP binding,F:copper ion binding,F:nucleotide binding,F:calcium-transporting ATPase activity	P:metal ion transport,P:flight behavior,P:regulation of sequestering of calcium ion,P:ATP hydrolysis coupled proton transport,P:regulation of cell shape,P:calcium-mediated signaling,P:biological regulation,P:embryonic development via the syncytial blastoderm,P:single-organism cellular process,P:sensory perception of sound,P:stem cell differentiation,P:cellular sodium ion homeostasis,P:calcium ion…	C:lipid particle,C:endomembrane system,C:endoplasmic reticulum,C:Golgi apparatus,C:basolateral plasma membrane,C:cytoplasmic part,C:sodium:potassium-exchanging ATPase complex,C:nuclear envelope,C:integral component of plasma membrane,C:Golgi membrane,C:plasma membrane,C:integral component of membrane,C:perinuclear region of cytoplasm,C:membrane,C:sarcoplasmic reticulum membrane,C:septate junction…
VBGT00190000009701	PREDICTED: sodium channel protein 60E isoform X1 [Stomoxys calcitrans]	No	fuscipes-	12	14	10	12	12	7	0	(brevipalpis_12:38.2092,((palpalis_12:2.2168,fuscipes_7:2.2168)_9:13.456,((pallidipes_12:7.0101,morsitans_10:7.0101)_10:3.2666,austeni_14:10.2767)_10:5.3961)_9:22.5363)_8	((0.599794,0.876423),(0.001234,0.000262),(0.546663,0.281951),(0.156017,0.770088),(0.657872,0.025209))	F:metal ion binding,F:motor activity,F:methyltransferase activity,F:voltage-gated sodium channel activity,F:cation channel activity,F:ATP binding,F:RNA binding,F:calcium ion binding,F:nucleic acid binding,F:structural constituent of muscle,F:voltage-gated calcium channel activity,F:voltage-gated ion channel activity,F:tRNA (cytosine-5-)-methyltransferase activity,F:low voltage-gated calcium chann…	P:neurogenesis,P:calcium ion transmembrane transport,P:muscle contraction,P:response to DDT,P:olfactory behavior,P:sperm motility,P:male courtship behavior, veined wing generated song production,P:positive regulation of synaptic growth at neuromuscular junction,P:regulation of circadian rhythm,P:methylation,P:neuronal action potential,P:myofibril assembly,P:detection of light stimulus involved in…	C:integral component of membrane,C:plasma membrane,C:voltage-gated calcium channel complex,C:voltage-gated sodium channel complex,C:axon terminus,C:apical plasma membrane,C:presynaptic active zone,C:neuronal cell body,C:striated muscle myosin thick filament,C:basolateral plasma membrane
VBGT00190000009702	putative cytochrome P450 301a1 [Lucilia cuprina]	No	Check Annotations	10	9	6	9	10	10	0.084	(brevipalpis_10:38.2092,((palpalis_10:2.2168,fuscipes_10:2.2168)_10:13.456,((pallidipes_9:7.0101,morsitans_6:7.0101)_8:3.2666,austeni_9:10.2767)_8:5.3961)_8:22.5363)_7	((-,-),(-,-),(-,-),(-,-),(-,-))	F:ecdysone 20-monooxygenase activity,F:monooxygenase activity,F:electron carrier activity,F:cholesterol monooxygenase (side-chain-cleaving) activity,F:metal ion binding,F:ecdysteroid 2-hydroxylase activity,F:oxidoreductase activity,F:iron ion binding,F:ecdysteroid 22-hydroxylase activity,F:chromatin binding,F:transmembrane signaling receptor activity,F:oxidoreductase activity, acting on paired do…	P:second mitotic wave involved in compound eye morphogenesis,P:R8 cell fate commitment,P:response to symbiont,P:imaginal disc-derived wing vein specification,P:chaeta morphogenesis,P:mesoderm development,P:long-term memory,P:imaginal disc-derived wing margin morphogenesis,P:ectoderm development,P:heterophilic cell-cell adhesion via plasma membrane cell adhesion molecules,P:R7 cell differentiation…	C:integral component of plasma membrane,C:adherens junction,C:membrane,C:mitochondrial inner membrane,C:nucleus,C:cell surface,C:subapical complex,C:protein complex,C:lysosome,C:late endosome,C:mitochondrion,C:endocytic vesicle
VBGT00190000009707	PREDICTED: fatty acid synthase [Musca domestica]	Yes	brevipalpis-	7	12	10	10	11	13	0.146	(brevipalpis_7:38.2092,((palpalis_11:2.2168,fuscipes_13:2.2168)_11:13.456,((pallidipes_10:7.0101,morsitans_10:7.0101)_10:3.2666,austeni_12:10.2767)_10:5.3961)_10:22.5363)_7	((-,-),(-,-),(-,-),(-,-),(-,-))	F:3-oxoacyl-[acyl-carrier-protein] reductase (NADPH) activity,F:[acyl-carrier-protein] S-malonyltransferase activity,F:fatty acid synthase activity,F:acyl-[acyl-carrier-protein] hydrolase activity,F:3-hydroxypalmitoyl-[acyl-carrier-protein] dehydratase activity,F:hydrolase activity, acting on ester bonds,F:phosphopantetheine binding,F:oxidoreductase activity,F:3-oxoacyl-[acyl-carrier-protein] syn…	P:oxidation-reduction process,P:metabolic process,P:glycogen metabolic process,P:cuticle hydrocarbon biosynthetic process,P:chitin catabolic process,P:methyl-branched fatty acid biosynthetic process,P:fatty acid biosynthetic process,P:biosynthetic process,P:triglyceride biosynthetic process,P:carbohydrate metabolic process,P:chitin metabolic process,P:cellular response to sucrose stimulus,P:singl…	C:integral component of membrane,C:fatty acid synthase complex,C:membrane,C:extracellular region,C:lipid particle
VBGT00190000009708	PREDICTED: probable helicase with zinc finger domain [Stomoxys calcitrans]	No	fuscipes+	7	7	7	5	5	19	0	(brevipalpis_7:38.2092,((palpalis_5:2.2168,fuscipes_19:2.2168)_6:13.456,((pallidipes_5:7.0101,morsitans_7:7.0101)_6:3.2666,austeni_7:10.2767)_6:5.3961)_6:22.5363)_5	((0.677540,0.543486),(0.018493,0.000000),(0.793293,0.656777),(0.034351,0.251008),(0.603285,0.346474))	F:DNA binding,F:helicase activity,F:binding,F:protein binding,F:nucleic acid binding,F:organic cyclic compound binding,F:heterocyclic compound binding,F:nucleotide binding,F:zinc ion binding,F:ATP binding,F:DNA helicase activity,F:ATP-dependent RNA helicase activity,F:metal ion binding	P:microtubule organizing center organization,P:dorsal appendage formation,P:regulation of pole plasm oskar mRNA localization,P:cellular component assembly,P:microtubule cytoskeleton organization,P:pole plasm protein localization,P:negative regulation of DNA damage checkpoint,P:positive regulation of nuclear-transcribed mRNA catabolic process, nonsense-mediated decay,P:metabolic process,P:anatomic…	C:somatodendritic compartment,C:dendrite,C:exon-exon junction complex,C:axon,C:cytosol,C:Yb body,C:cytoplasm,C:neuron projection,C:P granule,C:mitochondrion,C:synapse,C:intracellular organelle,C:microtubule associated complex,C:neuronal cell body,C:cytoplasmic part
VBGT00190000009711	PREDICTED: aldose reductase-like [Musca domestica]	Yes	brevipalpis+	16	10	8	12	9	11	0.008	(brevipalpis_16:38.2092,((palpalis_9:2.2168,fuscipes_11:2.2168)_9:13.456,((pallidipes_12:7.0101,morsitans_8:7.0101)_9:3.2666,austeni_10:10.2767)_9:5.3961)_9:22.5363)_9	((0.205605,0.317680),(0.604885,0.011819),(0.546663,0.712386),(0.024200,0.060483),(0.645137,0.467693))	F:alditol:NADP+ 1-oxidoreductase activity,F:alcohol dehydrogenase (NADP+) activity,F:oxidoreductase activity,F:nucleic acid binding	P:single-organism metabolic process,P:cellular aldehyde metabolic process,P:mushroom body development,P:single-organism process,P:chaeta development,P:metabolic process,P:wing disc development,P:oxidation-reduction process	C:cytosol,C:nucleoplasm
VBGT00190000009719	PREDICTED: enoyl-CoA hydratase, mitochondrial [Stomoxys calcitrans]	Yes	brevipalpis-	4	9	6	6	6	7	0.148	(brevipalpis_4:38.2092,((palpalis_6:2.2168,fuscipes_7:2.2168)_6:13.456,((pallidipes_6:7.0101,morsitans_6:7.0101)_6:3.2666,austeni_9:10.2767)_6:5.3961)_6:22.5363)_4	((-,-),(-,-),(-,-),(-,-),(-,-))	F:thiamine diphosphokinase activity,F:delta5-delta2,4-dienoyl-CoA isomerase activity,F:AU-rich element binding,F:enoyl-CoA hydratase activity,F:catalytic activity,F:lyase activity,F:isomerase activity,F:ATP binding,F:thiamine binding,F:dodecenoyl-CoA delta-isomerase activity	P:thiamine diphosphate biosynthetic process,P:sensory perception of pain,P:fatty acid beta-oxidation,P:thiamine metabolic process,P:cellular response to hypoxia,P:phagocytosis,P:cold acclimation,P:metabolic process	C:mitochondrial matrix,C:peroxisome,C:SAGA-type complex,C:lipid particle,C:microtubule associated complex
VBGT00190000009724	PREDICTED: DNA replication licensing factor Mcm2 [Stomoxys calcitrans]	No	pallidipes+	7	12	8	17	6	8	0	(brevipalpis_7:38.2092,((palpalis_6:2.2168,fuscipes_8:2.2168)_7:13.456,((pallidipes_17:7.0101,morsitans_8:7.0101)_9:3.2666,austeni_12:10.2767)_9:5.3961)_7:22.5363)_6	((0.710362,0.855980),(0.022855,0.099984),(0.818489,0.073976),(0.000004,0.060483),(0.645137,0.106920))	F:DNA helicase activity,F:ATP binding,F:nucleotide binding,F:heterocyclic compound binding,F:organic cyclic compound binding,F:metal ion binding,F:hydrolase activity,F:chromatin binding,F:helicase activity,F:DNA binding,F:binding,F:transporter activity,F:DNA replication origin binding,F:3'-5' DNA helicase activity	P:reciprocal meiotic recombination,P:DNA duplex unwinding,P:neurogenesis,P:transcription initiation from RNA polymerase II promoter,P:resolution of meiotic recombination intermediates,P:transport,P:eggshell chorion gene amplification,P:DNA replication,P:mitotic spindle organization,P:ion transport,P:lateral inhibition,P:transmembrane transport,P:DNA endoreduplication,P:cell cycle,P:mitotic nuclea…	C:transcription factor TFIIA complex,C:microtubule associated complex,C:integral component of membrane,C:membrane,C:MCM complex,C:nuclear pre-replicative complex,C:nucleus
VBGT00190000009725	Argonaute-1, isoform A [Drosophila melanogaster]	Yes	Palpalis Group-	13	8	12	12	7	8	0.025	(brevipalpis_13:38.2092,((palpalis_7:2.2168,fuscipes_8:2.2168)_7:13.456,((pallidipes_12:7.0101,morsitans_12:7.0101)_10:3.2666,austeni_8:10.2767)_8:5.3961)_7:22.5363)_7	((0.144079,0.410499),(0.584082,0.099984),(0.818489,0.227708),(0.156017,0.156017),(0.046649,0.796219))	F:mRNA binding,F:endoribonuclease activity,F:RNA binding,F:siRNA binding,F:piRNA binding,F:protein binding,F:enzyme binding,F:translation initiation factor activity,F:miRNA binding	P:defense response to Gram-negative bacterium,P:mRNA splicing, via spliceosome,P:posttranscriptional gene silencing,P:cell fate determination,P:production of siRNA involved in RNA interference,P:targeting of mRNA for destruction involved in RNA interference,P:gene silencing by RNA,P:pole plasm protein localization,P:translational initiation,P:syncytial nuclear migration,P:regulation of translatio…	C:RISC complex,C:euchromatin,C:mitochondrion,C:microtubule associated complex,C:RISC-loading complex,C:nucleoplasm,C:eukaryotic translation initiation factor 2 complex,C:P granule,C:polytene chromosome,C:Yb body,C:cytosol,C:chromocenter,C:nucleus,C:precatalytic spliceosome,C:telomeric heterochromatin,C:catalytic step 2 spliceosome,C:perinuclear region of cytoplasm
VBGT00190000009743	PREDICTED: polyadenylate-binding protein [Stomoxys calcitrans]	No	morsitans & pallidipes-	14	18	12	12	17	15	0.029	(brevipalpis_14:38.2092,((palpalis_17:2.2168,fuscipes_15:2.2168)_15:13.456,((pallidipes_12:7.0101,morsitans_12:7.0101)_12:3.2666,austeni_18:10.2767)_12:5.3961)_12:22.5363)_10	((0.780430,0.892467),(0.060603,0.660093),(0.225443,0.757216),(0.799945,0.799945),(0.681694,0.006816))	F:mRNA binding,F:ion binding,F:mRNA 3'-UTR binding,F:nucleotide binding,F:poly(A) binding,F:RNA binding,F:poly(U) RNA binding,F:nucleic acid binding,F:calcium ion binding,F:protein binding,F:DNA binding,F:oxidoreductase activity,F:GTPase activity,F:GTP binding	P:neuron remodeling,P:response to gravity,P:germ cell proliferation,P:gravitaxis,P:regulation of compound eye photoreceptor development,P:mRNA splicing, via spliceosome,P:RNA metabolic process,P:establishment of blood-brain barrier,P:negative regulation of neuron death,P:regulation of alternative mRNA splicing, via spliceosome,P:central nervous system development,P:negative regulation of mRNA 3'-…	C:microtubule associated complex,C:U2 snRNP,C:viral nucleocapsid,C:intracellular ribonucleoprotein complex,C:lipid particle,C:cytosol,C:nucleus,C:cytoplasm,C:precatalytic spliceosome,C:membrane,C:Cajal body,C:catalytic step 2 spliceosome,C:U1 snRNP,C:integral component of membrane
VBGT00190000009782	Angiotensin-converting enzyme [Lucilia cuprina]	No	morsitans & palpalis-	6	8	4	7	4	5	0.005	(brevipalpis_6:38.2092,((palpalis_4:2.2168,fuscipes_5:2.2168)_4:13.456,((pallidipes_7:7.0101,morsitans_4:7.0101)_4:3.2666,austeni_8:10.2767)_4:5.3961)_4:22.5363)_4	((0.430599,0.811546),(0.550322,0.058476),(0.728106,0.612238),(0.003879,0.639688),(0.572011,0.002561))	F:metal ion binding,F:carboxypeptidase activity,F:zinc ion binding,F:metalloendopeptidase activity,F:metallopeptidase activity,F:exopeptidase activity,F:peptidyl-dipeptidase activity,F:oxidoreductase activity	P:heart morphogenesis,P:metamorphosis,P:spermatid nucleus differentiation,P:sensory perception of pain,P:oxidation-reduction process,P:transmembrane transport,P:sleep,P:response to symbiotic bacterium,P:single-multicellular organism process,P:proteolysis,P:sperm individualization,P:regulation of heart rate,P:positive regulation of circadian sleep/wake cycle, sleep	C:integral component of membrane,C:membrane,C:extracellular space
VBGT00190000009787	PREDICTED: FH1/FH2 domain-containing protein 3 [Musca domestica]	Yes	brevipalpis+	11	7	7	7	9	7	0.312	(brevipalpis_11:38.2092,((palpalis_9:2.2168,fuscipes_7:2.2168)_7:13.456,((pallidipes_7:7.0101,morsitans_7:7.0101)_7:3.2666,austeni_7:10.2767)_7:5.3961)_7:22.5363)_7	((-,-),(-,-),(-,-),(-,-),(-,-))	F:microtubule binding,F:phosphatidylinositol-4,5-bisphosphate binding,F:protein binding,F:Rho GTPase binding,F:host cell surface receptor binding,F:fatty-acyl-CoA binding,F:actin binding,F:cytoskeletal protein binding	P:protein secretion,P:actin filament organization,P:pole plasm RNA localization,P:positive regulation of stress fiber assembly,P:cellular component organization,P:wound healing, spreading of cells,P:actin nucleation,P:regulation of axonogenesis,P:apical constriction,P:muscle thin filament assembly,P:muscle system process,P:neurogenesis,P:imaginal disc-derived wing morphogenesis,P:mushroom body de…	C:cleavage furrow,C:actin filament,C:viral envelope,C:perinuclear region of cytoplasm,C:Z disc,C:integral component of membrane,C:adherens junction,C:nucleus,C:cytoplasm,C:protein complex,C:apical plasma membrane,C:vesicle membrane,C:cell cortex,C:sarcoplasm,C:axonal growth cone,C:striated muscle thin filament,C:cytoneme
VBGT00190000009793	PREDICTED: 116 kDa U5 small nuclear ribonucleoprotein component [Bactrocera oleae]	Yes	brevipalpis-	5	11	7	8	8	12	0.001	(brevipalpis_5:38.2092,((palpalis_8:2.2168,fuscipes_12:2.2168)_8:13.456,((pallidipes_8:7.0101,morsitans_7:7.0101)_7:3.2666,austeni_11:10.2767)_7:5.3961)_7:22.5363)_5	((0.495757,0.298668),(0.594646,0.000046),(0.476392,0.676683),(0.285703,0.713949),(0.617876,0.010242))	F:ATP binding,F:organic cyclic compound binding,F:nucleotide binding,F:heterocyclic compound binding,F:hydrolase activity,F:protein kinase activity,F:translation elongation factor activity,F:proton-transporting ATPase activity, rotational mechanism,F:GTP binding,F:GTPase activity,F:nucleic acid binding	P:mRNA splicing, via spliceosome,P:translational elongation,P:positive regulation of Ras protein signal transduction,P:metabolic process,P:ribosome disassembly,P:mitochondrial translation,P:ATP hydrolysis coupled proton transport,P:protein phosphorylation,P:mitochondrial translational elongation,P:translation,P:positive regulation of ERK1 and ERK2 cascade,P:mitotic spindle elongation	C:precatalytic spliceosome,C:catalytic step 2 spliceosome,C:membrane,C:cytosol,C:mitochondrial inner membrane,C:nucleus,C:intracellular,C:integral component of membrane,C:proton-transporting two-sector ATPase complex, catalytic domain,C:mitochondrion,C:viral nucleocapsid,C:microtubule associated complex,C:lipid particle,C:eukaryotic translation initiation factor 2 complex,C:U5 snRNP
VBGT00190000009794	PREDICTED: laccase-5-like isoform X3 [Bombus impatiens]	Yes	brevipalpis-	4	8	5	7	5	7	0.011	(brevipalpis_4:38.2092,((palpalis_5:2.2168,fuscipes_7:2.2168)_5:13.456,((pallidipes_7:7.0101,morsitans_5:7.0101)_5:3.2666,austeni_8:10.2767)_5:5.3961)_5:22.5363)_4	((0.638708,0.469987),(0.561933,0.004109),(0.763502,0.635340),(0.069513,0.666836),(0.588009,0.017264))	F:copper ion binding,F:ferroxidase activity,F:L-ascorbate oxidase activity,F:oxidoreductase activity, oxidizing metal ions,F:hydroquinone:oxygen oxidoreductase activity,F:metal ion binding,F:oxidoreductase activity,F:oxidoreductase activity, acting on diphenols and related substances as donors, oxygen as acceptor,F:iron ion transmembrane transporter activity	P:copper ion homeostasis,P:single-organism process,P:iron ion transport,P:chitin-based cuticle development,P:iron ion homeostasis,P:oxidation-reduction process,P:single-organism cellular process	C:integral component of membrane,C:basal part of cell,C:intrinsic component of external side of plasma membrane
VBGT00190000009807	PREDICTED: alpha-mannosidase 2x [Stomoxys calcitrans]	No	brevipalpis & palpalis+	8	5	6	4	8	6	0.031	(brevipalpis_8:38.2092,((palpalis_8:2.2168,fuscipes_6:2.2168)_6:13.456,((pallidipes_4:7.0101,morsitans_6:7.0101)_5:3.2666,austeni_5:10.2767)_5:5.3961)_5:22.5363)_5	((0.340089,0.847265),(0.005695,0.573182),(0.373453,0.635340),(0.027265,0.214452),(0.588009,0.720943))	F:mannosyl-oligosaccharide 1,6-alpha-mannosidase activity,F:zinc ion binding,F:hydrolase activity, acting on glycosyl bonds,F:metal ion binding,F:hydrolase activity,F:mannosyl-oligosaccharide 1,2-alpha-mannosidase activity,F:catalytic activity,F:alpha-mannosidase activity,F:hydrolase activity, hydrolyzing O-glycosyl compounds,F:mannosidase activity,F:carbohydrate binding,F:binding,F:mannosyl-olig…	P:metabolic process,P:rhodopsin biosynthetic process,P:encapsulation of foreign target,P:sodium ion transport,P:protein deglycosylation,P:carbohydrate metabolic process,P:mannose metabolic process,P:N-glycan processing	C:membrane,C:Golgi membrane,C:integral component of membrane,C:Golgi stack,C:lysosome,C:extracellular region,C:endoplasmic reticulum
VBGT00190000009808	V-type proton ATPase catalytic subunit A isoform 2 [Lucilia cuprina]	Yes	brevipalpis-	6	11	9	11	9	12	0.011	(brevipalpis_6:38.2092,((palpalis_9:2.2168,fuscipes_12:2.2168)_9:13.456,((pallidipes_11:7.0101,morsitans_9:7.0101)_9:3.2666,austeni_11:10.2767)_9:5.3961)_9:22.5363)_6	((0.392396,0.198015),(0.604885,0.001234),(0.546663,0.712386),(0.137891,0.753050),(0.645137,0.221323))	F:ATPase activity, coupled to transmembrane movement of ions, rotational mechanism,F:potassium channel activity,F:cation-transporting ATPase activity,F:hydrogen ion transmembrane transporter activity,F:hydrogen-exporting ATPase activity, phosphorylative mechanism,F:nucleotide binding,F:ATP binding,F:hydrolase activity, acting on acid anhydrides, catalyzing transmembrane movement of substances,F:p…	P:ATP hydrolysis coupled proton transport,P:lipid storage,P:regulation of proton transport,P:ATP metabolic process,P:sensory perception of pain,P:transport,P:ATP synthesis coupled proton transport,P:biosynthetic process,P:spermatid differentiation,P:determination of adult lifespan,P:electron transport chain,P:potassium ion transmembrane transport,P:tRNA processing,P:cellular response to hypoxia,P…	C:mitochondrion,C:intracellular organelle,C:microtubule associated complex,C:early endosome,C:lipid particle,C:brush border,C:protein complex,C:intracellular part,C:proton-transporting ATP synthase complex, catalytic core F(1),C:plasma membrane proton-transporting V-type ATPase complex,C:proton-transporting V-type ATPase, V1 domain,C:cytosol,C:nucleus,C:cytoplasm,C:proton-transporting two-sector …
VBGT00190000009842	PREDICTED: polyubiquitin-C isoform X3 [Musca domestica]	No	palpalis+	7	5	2	3	10	5	0	(brevipalpis_7:38.2092,((palpalis_10:2.2168,fuscipes_5:2.2168)_5:13.456,((pallidipes_3:7.0101,morsitans_2:7.0101)_3:3.2666,austeni_5:10.2767)_3:5.3961)_3:22.5363)_3	((0.066462,0.764511),(0.000001,0.561933),(0.089354,0.587322),(0.609774,0.015189),(0.555253,0.063120))	F:ATP binding,F:metal ion binding,F:structural constituent of ribosome,F:protein kinase activity,F:guanylate cyclase activity,F:structural constituent of cuticle,F:transcription coactivator activity,F:protein tag	P:transcription elongation from RNA polymerase II promoter,P:ubiquitin homeostasis,P:protein transport,P:translation,P:spermatid differentiation,P:protein neddylation,P:protein phosphorylation,P:mRNA export from nucleus,P:cGMP biosynthetic process,P:ubiquitin-dependent protein catabolic process,P:positive regulation of transcription, DNA-templated,P:neuron projection morphogenesis,P:histone deubi…	C:nuclear pore,C:cytosolic large ribosomal subunit,C:nucleus,C:DUBm complex,C:cytoplasm,C:cytosolic small ribosomal subunit,C:SAGA complex,C:transcription export complex 2,C:integral component of membrane,C:microtubule associated complex,C:ribosome,C:polytene chromosome band
VBGT00190000009849	PREDICTED: valine--tRNA ligase isoform X2 [Ceratitis capitata]	Yes	Palpalis Group+	4	7	5	4	7	9	0.01	(brevipalpis_4:38.2092,((palpalis_7:2.2168,fuscipes_9:2.2168)_7:13.456,((pallidipes_4:7.0101,morsitans_5:7.0101)_5:3.2666,austeni_7:10.2767)_5:5.3961)_5:22.5363)_4	((0.638708,0.469987),(0.584082,0.007514),(0.159048,0.635340),(0.027265,0.666836),(0.588009,0.112900))	F:ligase activity,F:glutamate-tRNA ligase activity,F:valine-tRNA ligase activity,F:catalytic activity,F:aminoacyl-tRNA ligase activity,F:isoleucine-tRNA ligase activity,F:ATP binding,F:nucleotide binding,F:aminoacyl-tRNA editing activity	P:regulation of translational fidelity,P:tRNA aminoacylation for protein translation,P:valyl-tRNA aminoacylation,P:isoleucyl-tRNA aminoacylation,P:cellular process,P:neurogenesis	C:aminoacyl-tRNA synthetase multienzyme complex,C:cytoplasm
VBGT00190000009859	PREDICTED: histone-arginine methyltransferase CARMER [Stomoxys calcitrans]	No	morsitans+	5	7	11	8	5	6	0.028	(brevipalpis_5:38.2092,((palpalis_5:2.2168,fuscipes_6:2.2168)_5:13.456,((pallidipes_8:7.0101,morsitans_11:7.0101)_8:3.2666,austeni_7:10.2767)_7:5.3961)_5:22.5363)_4	((0.873163,0.469987),(0.561933,0.072531),(0.763502,0.050203),(0.734397,0.018582),(0.144185,0.774341))	F:protein dimerization activity,F:nucleic acid binding,F:protein-arginine omega-N monomethyltransferase activity,F:protein-arginine omega-N asymmetric methyltransferase activity,F:histone methyltransferase activity (H4-R3 specific),F:transcription factor activity, sequence-specific DNA binding,F:transcription factor binding,F:histone methyltransferase activity (H3-R2 specific),F:transferase activ…	P:metabolic process,P:dendrite morphogenesis,P:histone methylation,P:regulation of transcription, DNA-templated,P:histone H3-R2 methylation,P:DNA integration,P:regulation of glucose metabolic process,P:peptidyl-arginine methylation,P:transcription, DNA-templated,P:autophagic cell death,P:muscle organ development,P:peptidyl-arginine methylation, to asymmetrical-dimethyl arginine,P:histone H4-R3 me…	C:intracellular part,C:cytosol,C:histone methyltransferase complex,C:nucleus
VBGT00190000009881	PREDICTED: band 7 protein AGAP004871 [Stomoxys calcitrans]	No	Check Annotations	8	9	5	9	10	9	0.003	(brevipalpis_8:38.2092,((palpalis_10:2.2168,fuscipes_9:2.2168)_9:13.456,((pallidipes_9:7.0101,morsitans_5:7.0101)_7:3.2666,austeni_9:10.2767)_7:5.3961)_7:22.5363)_6	((0.901845,0.855980),(0.126583,0.604885),(0.231746,0.676683),(0.102713,0.001193),(0.617876,0.166253))	F:molecular_function,F:protein binding	P:biological_process,P:phagocytosis,P:nephrocyte filtration	C:membrane,C:integral component of membrane,C:nephrocyte diaphragm
VBGT00190000009892	PREDICTED: ER degradation-enhancing alpha-mannosidase-like protein 3 [Musca domestica]	Yes	brevipalpis+	11	7	6	4	4	5	0.011	(brevipalpis_11:38.2092,((palpalis_4:2.2168,fuscipes_5:2.2168)_4:13.456,((pallidipes_4:7.0101,morsitans_6:7.0101)_4:3.2666,austeni_7:10.2767)_4:5.3961)_4:22.5363)_4	((0.016252,0.811546),(0.550322,0.058476),(0.728106,0.612238),(0.639688,0.053877),(0.572011,0.010652))	F:zinc ion binding,F:hydrolase activity, acting on glycosyl bonds,F:unfolded protein binding,F:mannosyl-oligosaccharide 1,2-alpha-mannosidase activity,F:ion channel activity,F:nucleic acid binding,F:calcium ion binding	P:determination of adult lifespan,P:ion transmembrane transport,P:cellular protein metabolic process,P:ERAD pathway,P:N-glycan processing,P:response to anesthetic,P:protein N-linked glycosylation,P:encapsulation of foreign target,P:ER-associated ubiquitin-dependent protein catabolic process,P:endoplasmic reticulum unfolded protein response,P:glycoprotein ERAD pathway,P:cellular macromolecule cata…	C:Golgi apparatus,C:endoplasmic reticulum,C:membrane,C:Golgi membrane,C:integral component of membrane
VBGT00190000009908	PREDICTED: G1/S-specific cyclin-E isoform X1 [Musca domestica]	Yes	Palpalis Group+	7	7	7	7	10	10	0.769	(brevipalpis_7:38.2092,((palpalis_10:2.2168,fuscipes_10:2.2168)_10:13.456,((pallidipes_7:7.0101,morsitans_7:7.0101)_7:3.2666,austeni_7:10.2767)_7:5.3961)_7:22.5363)_6	((-,-),(-,-),(-,-),(-,-),(-,-))	F:cyclin-dependent protein serine/threonine kinase regulator activity,F:protein kinase binding,F:protein binding	P:regulation of cell cycle,P:pole cell development,P:regulation of exit from mitosis,P:embryonic development via the syncytial blastoderm,P:regulation of cell shape,P:syncytial blastoderm mitotic cell cycle,P:negative regulation of APC-Cdc20 complex activity,P:mitotic sister chromatid segregation,P:mitotic chromosome movement towards spindle pole,P:negative regulation of mitotic metaphase/anaphas…	C:pole plasm,C:chromosome, centromeric region,C:fusome,C:nucleus,C:mitotic spindle,C:spectrosome,C:nuclear cyclin-dependent protein kinase holoenzyme complex,C:spindle midzone
VBGT00190000009926	PREDICTED: lysine-specific demethylase lid [Musca domestica]	Yes	Morsitans Group+	4	7	7	6	4	3	0.036	(brevipalpis_4:38.2092,((palpalis_4:2.2168,fuscipes_3:2.2168)_4:13.456,((pallidipes_6:7.0101,morsitans_7:7.0101)_6:3.2666,austeni_7:10.2767)_6:5.3961)_4:22.5363)_3	((0.561490,0.382508),(0.550322,0.010773),(0.728106,0.039017),(0.691505,0.251008),(0.603285,0.346474))	F:binding,F:protein binding,F:nucleic acid binding,F:histone acetyltransferase activity (H3-K9 specific),F:oxidoreductase activity, acting on paired donors, with incorporation or reduction of molecular oxygen, 2-oxoglutarate as one donor, and incorporation of one atom each of oxygen into both donors,F:histone demethylase activity (H3-K36 specific),F:DNA binding,F:metal ion binding,F:histone demet…	P:histone H3-K36 demethylation,P:histone H3-K4 demethylation,P:regulation of histone H3-K27 methylation,P:neuron development,P:histone H3-K9 acetylation,P:locomotor rhythm,P:histone H3-K9 demethylation,P:neuron projection morphogenesis,P:compound eye photoreceptor development,P:larval somatic muscle development,P:anatomical structure morphogenesis,P:oxidation-reduction process,P:sensory organ dev…	C:nucleus,C:membrane,C:integral component of membrane,C:Sin3-type complex,C:nuclear euchromatin,C:ESC/E(Z) complex,C:polytene chromosome
VBGT00190000009945	PREDICTED: serine palmitoyltransferase 1 [Stomoxys calcitrans]	Yes	Palpalis Group+	4	6	3	5	12	8	0	(brevipalpis_4:38.2092,((palpalis_12:2.2168,fuscipes_8:2.2168)_8:13.456,((pallidipes_5:7.0101,morsitans_3:7.0101)_5:3.2666,austeni_6:10.2767)_5:5.3961)_5:22.5363)_4	((0.638708,0.469987),(0.000046,0.594646),(0.033763,0.635340),(0.666836,0.000520),(0.588009,0.299431))	F:transferase activity, transferring acyl groups,F:metal ion binding,F:transferase activity,F:serine C-palmitoyltransferase activity,F:glycine C-acetyltransferase activity,F:calcium ion binding,F:catalytic activity,F:5-aminolevulinate synthase activity,F:iron-sulfur cluster binding,F:pyridoxal phosphate binding,F:transaminase activity,F:ligase activity	P:single-organism biosynthetic process,P:metabolic process,P:organonitrogen compound biosynthetic process,P:regulation of cellular protein localization,P:threonine catabolic process,P:regulation of Notch signaling pathway,P:regulation of growth,P:imaginal disc development,P:cellular nitrogen compound biosynthetic process,P:sphingolipid biosynthetic process,P:carboxylic acid metabolic process,P:bi…	C:mitochondrion,C:serine C-palmitoyltransferase complex,C:endomembrane system,C:mitochondrial matrix,C:membrane,C:integral component of membrane,C:plasma membrane
VBGT00190000009992	PREDICTED: dipeptidase 1 [Stomoxys calcitrans]	No	fuscipes+	4	5	3	6	5	8	0.001	(brevipalpis_4:38.2092,((palpalis_5:2.2168,fuscipes_8:2.2168)_5:13.456,((pallidipes_6:7.0101,morsitans_3:7.0101)_4:3.2666,austeni_5:10.2767)_4:5.3961)_4:22.5363)_3	((0.561490,0.382508),(0.561933,0.000300),(0.313539,0.612238),(0.053877,0.020912),(0.572011,0.248580))	F:dipeptidyl-peptidase activity,F:metal ion binding,F:metallopeptidase activity,F:dipeptidase activity,F:protein tyrosine phosphatase activity,F:metalloexopeptidase activity	P:peptidyl-tyrosine dephosphorylation,P:proteolysis	C:anchored component of membrane,C:integral component of membrane
VBGT00190000009997	putative peroxisomal acyl-coenzyme A oxidase 1 [Lucilia cuprina]	Yes	Palpalis Group+	3	4	3	3	6	7	0.147	(brevipalpis_3:38.2092,((palpalis_6:2.2168,fuscipes_7:2.2168)_6:13.456,((pallidipes_3:7.0101,morsitans_3:7.0101)_3:3.2666,austeni_4:10.2767)_3:5.3961)_3:22.5363)_3	((-,-),(-,-),(-,-),(-,-),(-,-))	F:flavin adenine dinucleotide binding,F:anion binding,F:acyl-CoA oxidase activity,F:pristanoyl-CoA oxidase activity,F:organic cyclic compound binding,F:electron carrier activity,F:heterocyclic compound binding,F:fatty-acyl-CoA binding,F:coenzyme binding,F:acyl-CoA dehydrogenase activity,F:oxidoreductase activity, acting on the CH-CH group of donors, with a flavin as acceptor	P:prostaglandin metabolic process,P:fatty acid beta-oxidation,P:generation of precursor metabolites and energy,P:fatty acid beta-oxidation using acyl-CoA dehydrogenase,P:phagocytosis,P:lipid homeostasis	C:integral component of membrane,C:peroxisome
VBGT00190000010010	relish [Glossina morsitans morsitans]	Yes	Morsitans Group+	5	9	8	9	5	6	0.111	(brevipalpis_5:38.2092,((palpalis_5:2.2168,fuscipes_6:2.2168)_5:13.456,((pallidipes_9:7.0101,morsitans_8:7.0101)_8:3.2666,austeni_9:10.2767)_8:5.3961)_5:22.5363)_4	((-,-),(-,-),(-,-),(-,-),(-,-))	F:sequence-specific DNA binding,F:transcription factor activity, sequence-specific DNA binding,F:DNA binding,F:protein binding,F:transcriptional activator activity, RNA polymerase II core promoter proximal region sequence-specific binding	P:post-embryonic development,P:negative regulation of stem cell proliferation,P:lamellocyte differentiation,P:regulation of transcription from RNA polymerase II promoter,P:cellular response to stimulus,P:defense response to Gram-positive bacterium,P:positive regulation of innate immune response,P:plasmatocyte differentiation,P:antifungal peptide production,P:sensory perception of pain,P:cellular …	C:intracellular part,C:nuclear euchromatin,C:nucleus,C:cytoplasm
VBGT00190000010035	PREDICTED: DNA-directed RNA polymerase III subunit RPC1 [Musca domestica]	Yes	Palpalis Group+	3	6	4	5	7	7	0.147	(brevipalpis_3:38.2092,((palpalis_7:2.2168,fuscipes_7:2.2168)_7:13.456,((pallidipes_5:7.0101,morsitans_4:7.0101)_5:3.2666,austeni_6:10.2767)_5:5.3961)_5:22.5363)_3	((-,-),(-,-),(-,-),(-,-),(-,-))	F:DNA binding,F:DNA-directed RNA polymerase activity,F:RNA polymerase III activity,F:nucleotidyltransferase activity,F:RNA polymerase II activity,F:organic cyclic compound binding,F:heterocyclic compound binding,F:zinc ion binding,F:transferase activity	P:transcription, DNA-templated,P:mitotic G2 DNA damage checkpoint,P:transmembrane transport,P:transport,P:transcription from RNA polymerase III promoter,P:transcription from RNA polymerase I promoter,P:transcription from RNA polymerase II promoter	C:DNA-directed RNA polymerase III complex,C:DNA-directed RNA polymerase I complex,C:DNA-directed RNA polymerase II, core complex,C:intracellular organelle,C:integral component of membrane,C:mitochondrial inner membrane,C:polytene chromosome puff,C:membrane
VBGT00190000010036	PREDICTED: dihydrolipoyllysine-residue succinyltransferase component of 2-oxoglutarate dehydrogenase complex, mitochondrial [Stomoxys calcitrans]	No	brevipalpis & morsitans-	4	7	4	7	5	8	0	(brevipalpis_4:38.2092,((palpalis_5:2.2168,fuscipes_8:2.2168)_5:13.456,((pallidipes_7:7.0101,morsitans_4:7.0101)_5:3.2666,austeni_7:10.2767)_5:5.3961)_5:22.5363)_4	((0.638708,0.469987),(0.561933,0.000300),(0.763502,0.635340),(0.069513,0.027265),(0.588009,0.112900))	F:nucleic acid binding,F:dihydrolipoamide branched chain acyltransferase activity,F:dihydrolipoyllysine-residue acetyltransferase activity,F:dihydrolipoyllysine-residue succinyltransferase activity,F:transferase activity, transferring acyl groups,F:transferase activity	P:organic substance metabolic process,P:acetyl-CoA biosynthetic process from pyruvate,P:sensory perception of pain,P:tricarboxylic acid cycle,P:pyruvate metabolic process,P:cellular metabolic process,P:metabolic process,P:DNA integration,P:phagocytosis,P:primary metabolic process	C:oxoglutarate dehydrogenase complex,C:pyruvate dehydrogenase complex,C:cytoplasmic part,C:mitochondrial oxoglutarate dehydrogenase complex,C:lipid particle,C:protein complex,C:intracellular part,C:mitochondrial matrix,C:membrane,C:mitochondrial pyruvate dehydrogenase complex,C:integral component of membrane
VBGT00190000010108	PREDICTED: spondin-1 [Musca domestica]	Yes	Palpalis Group+	4	4	3	3	7	6	0.143	(brevipalpis_4:38.2092,((palpalis_7:2.2168,fuscipes_6:2.2168)_6:13.456,((pallidipes_3:7.0101,morsitans_3:7.0101)_3:3.2666,austeni_4:10.2767)_3:5.3961)_3:22.5363)_3	((-,-),(-,-),(-,-),(-,-),(-,-))	F:serine-type endopeptidase inhibitor activity,F:protein dimerization activity,F:nucleic acid binding	P:regulation of myoblast fusion,P:negative regulation of endopeptidase activity	C:membrane,C:integral component of membrane,C:proteinaceous extracellular matrix,C:extracellular region
VBGT00190000010152	PREDICTED: S-phase kinase-associated protein 1 [Musca domestica]	Yes	brevipalpis+	10	5	7	7	7	7	0.42	(brevipalpis_10:38.2092,((palpalis_7:2.2168,fuscipes_7:2.2168)_7:13.456,((pallidipes_7:7.0101,morsitans_7:7.0101)_6:3.2666,austeni_5:10.2767)_6:5.3961)_6:22.5363)_6	((-,-),(-,-),(-,-),(-,-),(-,-))	F:ubiquitin-protein transferase activity,F:protein binding,F:kinase activity,F:transferase activity	P:chromosome condensation,P:regulation of glucose metabolic process,P:neuron remodeling,P:centrosome duplication,P:positive regulation of mitotic cell cycle,P:mitotic G2 DNA damage checkpoint,P:negative regulation of JNK cascade,P:mitotic nuclear division,P:regulation of protein stability,P:phosphorylation,P:DNA endoreduplication,P:ubiquitin-dependent protein catabolic process,P:protein ubiquitin…	C:spindle,C:centrosome,C:SCF ubiquitin ligase complex,C:microtubule associated complex
VBGT00190000010165	PREDICTED: mRNA export factor [Musca domestica]	No	morsitans+	3	6	11	7	4	4	0.009	(brevipalpis_3:38.2092,((palpalis_4:2.2168,fuscipes_4:2.2168)_4:13.456,((pallidipes_7:7.0101,morsitans_11:7.0101)_7:3.2666,austeni_6:10.2767)_6:5.3961)_4:22.5363)_3	((0.850447,0.382508),(0.550322,0.550322),(0.728106,0.039017),(0.713949,0.003365),(0.125012,0.749417))	F:protein binding	P:mitotic spindle organization,P:mitotic cell cycle,P:male meiosis I,P:regulation of autophagy,P:cell cycle,P:regulation of cell cycle,P:mitotic spindle assembly checkpoint,P:single organism reproductive process,P:centrosome organization,P:negative regulation of synaptic growth at neuromuscular junction,P:spermatogenesis,P:single-organism organelle organization,P:regulation of G1/S transition of …	C:microtubule associated complex,C:nuclear envelope,C:Nebenkern,C:sperm flagellum,C:nucleoplasm,C:kinetochore,C:membrane,C:nuclear pore,C:nucleus,C:integral component of membrane
VBGT00190000010180	PREDICTED: zinc finger MIZ domain-containing protein 2 isoform X1 [Stomoxys calcitrans]	Yes	brevipalpis-	2	3	5	6	4	6	0.004	(brevipalpis_2:38.2092,((palpalis_4:2.2168,fuscipes_6:2.2168)_4:13.456,((pallidipes_6:7.0101,morsitans_5:7.0101)_5:3.2666,austeni_3:10.2767)_3:5.3961)_3:22.5363)_2	((0.785126,0.277873),(0.550322,0.002765),(0.247081,0.587322),(0.214452,0.666836),(0.003581,0.650838))	F:zinc ion binding,F:DEAD/H-box RNA helicase binding,F:ligase activity,F:DNA binding	P:hemopoiesis,P:neurogenesis,P:compound eye development,P:positive regulation of innate immune response,P:chromatin-mediated maintenance of transcription,P:metabolic process,P:regulation of protein catabolic process,P:chromosome condensation,P:defense response to Gram-negative bacterium,P:imaginal disc growth,P:negative regulation of JAK-STAT cascade,P:mitotic G2 DNA damage checkpoint	C:cytoplasm,C:nuclear lamina,C:nuclear chromatin,C:nucleoplasm,C:polytene chromosome, telomeric region
VBGT00190000010201	CAD protein [Lucilia cuprina]	No	austeni+	1	7	3	3	2	3	0.001	(brevipalpis_1:38.2092,((palpalis_2:2.2168,fuscipes_3:2.2168)_2:13.456,((pallidipes_3:7.0101,morsitans_3:7.0101)_3:3.2666,austeni_7:10.2767)_3:5.3961)_2:22.5363)_1	((0.679109,0.152068),(0.525965,0.029696),(0.635136,0.071637),(0.609774,0.609774),(0.555253,0.001271))	F:ion binding,F:glutamine binding,F:isomerase activity,F:dihydroorotase activity,F:carbamoyl-phosphate synthase (ammonia) activity,F:hydrolase activity, acting on carbon-nitrogen (but not peptide) bonds,F:tRNA binding,F:carboxyl- or carbamoyltransferase activity,F:DNA topoisomerase type I activity,F:beta-galactosidase activity,F:amino acid binding,F:catalytic activity,F:GTP binding,F:ligase activ…	P:single-organism cellular process,P:primary metabolic process,P:urea cycle,P:arginine biosynthetic process,P:tRNA aminoacylation for protein translation,P:cellular biosynthetic process,P:tRNA aminoacylation,P:single-organism biosynthetic process,P:organonitrogen compound biosynthetic process,P:metabolic process,P:'de novo' pyrimidine nucleobase biosynthetic process,P:nitrogen compound metabolic …	C:chromosome,C:clathrin-coated vesicle,C:cytoplasm,C:intracellular
VBGT00190000010218	TM2 domain-containing protein almondex [Lucilia cuprina]	Yes	Palpalis Group+	1	4	3	3	7	10	0	(brevipalpis_1:38.2092,((palpalis_7:2.2168,fuscipes_10:2.2168)_7:13.456,((pallidipes_3:7.0101,morsitans_3:7.0101)_3:3.2666,austeni_4:10.2767)_3:5.3961)_3:22.5363)_1	((0.679109,0.053586),(0.584082,0.000671),(0.002878,0.587322),(0.609774,0.609774),(0.555253,0.193586))	F:transcription factor activity, sequence-specific DNA binding,F:sequence-specific DNA binding,F:calcium ion binding,F:chitin binding,F:transmembrane transporter activity,F:ion binding,F:transporter activity,F:transcription regulatory region DNA binding,F:molecular_function,F:substrate-specific transmembrane transporter activity,F:mRNA binding	P:Notch receptor processing,P:positive regulation of compound eye retinal cell programmed cell death,P:spermathecum morphogenesis,P:embryonic crystal cell differentiation,P:compound eye cone cell differentiation,P:transport,P:carbohydrate transport,P:mesoderm development,P:regulation of apoptotic process,P:chitin metabolic process,P:imaginal disc-derived female genitalia development,P:lymph gland…	C:precatalytic spliceosome,C:membrane,C:nucleus,C:cellular_component,C:integral component of membrane,C:extracellular region
VBGT00190000010231	PREDICTED: protein roadkill isoform X1 [Stomoxys calcitrans]	No	austeni+	3	10	4	6	6	6	0.004	(brevipalpis_3:38.2092,((palpalis_6:2.2168,fuscipes_6:2.2168)_6:13.456,((pallidipes_6:7.0101,morsitans_4:7.0101)_5:3.2666,austeni_10:10.2767)_5:5.3961)_5:22.5363)_3	((0.850447,0.174336),(0.573182,0.573182),(0.373453,0.635340),(0.214452,0.027265),(0.588009,0.000598))	F:protein binding,F:protein homodimerization activity	P:notum morphogenesis,P:proboscis morphogenesis,P:positive regulation of apoptotic process,P:regulation of proteolysis,P:protein ubiquitination,P:cellularization,P:lateral inhibition,P:positive regulation of JNK cascade,P:wing disc development,P:protein destabilization,P:negative regulation of smoothened signaling pathway,P:establishment of ommatidial planar polarity,P:negative regulation of prot…	C:nucleus
VBGT00190000010265	PREDICTED: probable phosphorylase b kinase regulatory subunit alpha isoform X7 [Stomoxys calcitrans]	Yes	Palpalis Group+	2	2	3	2	6	7	0.017	(brevipalpis_2:38.2092,((palpalis_6:2.2168,fuscipes_7:2.2168)_6:13.456,((pallidipes_2:7.0101,morsitans_3:7.0101)_2:3.2666,austeni_2:10.2767)_2:5.3961)_2:22.5363)_2	((0.785126,0.701701),(0.573182,0.086366),(0.001080,0.560432),(0.576772,0.092572),(0.537694,0.607656))	F:phosphorylase kinase regulator activity,F:calmodulin binding,F:molecular_function,F:hydrolase activity, acting on glycosyl bonds,F:hydrolase activity,F:kinase activity,F:catalytic activity,F:phosphorylase kinase activity	P:phosphorylation,P:metabolic process,P:glycogen metabolic process,P:biological_process,P:protein phosphorylation	C:phosphorylase kinase complex,C:cellular_component,C:integral component of membrane
VBGT00190000010287	PREDICTED: microtubule-associated protein RP/EB family member 1 isoform X2 [Musca domestica]	Yes	Palpalis Group+	4	4	4	4	8	7	0.308	(brevipalpis_4:38.2092,((palpalis_8:2.2168,fuscipes_7:2.2168)_7:13.456,((pallidipes_4:7.0101,morsitans_4:7.0101)_4:3.2666,austeni_4:10.2767)_4:5.3961)_4:22.5363)_3	((-,-),(-,-),(-,-),(-,-),(-,-))	F:myosin binding,F:protein binding,F:cytoskeletal protein binding,F:microtubule binding	P:mitotic cell cycle process,P:mitotic spindle elongation,P:establishment of mitotic spindle localization,P:anatomical structure development,P:spindle assembly,P:sensory perception of sound,P:spindle organization,P:pseudocleavage involved in syncytial blastoderm formation,P:wound healing,P:flight behavior,P:locomotory behavior,P:establishment or maintenance of microtubule cytoskeleton polarity,P:…	C:cytoplasm,C:membrane,C:microtubule,C:integral component of membrane,C:microtubule plus-end,C:microtubule associated complex,C:cytoplasmic microtubule,C:spindle microtubule
VBGT00190000010310	PREDICTED: tight junction protein ZO-1 isoform X2 [Stomoxys calcitrans]	No	palpalis+	2	2	1	2	6	2	0	(brevipalpis_2:38.2092,((palpalis_6:2.2168,fuscipes_2:2.2168)_2:13.456,((pallidipes_2:7.0101,morsitans_1:7.0101)_2:3.2666,austeni_2:10.2767)_2:5.3961)_2:22.5363)_2	((0.785126,0.701701),(0.000001,0.525965),(0.635136,0.560432),(0.576772,0.023130),(0.537694,0.607656))	F:ubiquitin protein ligase binding,F:guanylate kinase activity,F:WW domain binding,F:cell adhesion molecule binding	P:regulation of JNK cascade,P:branch fusion, open tracheal system,P:head involution,P:JNK cascade,P:wing disc development,P:regulation of embryonic cell shape,P:lateral inhibition,P:compound eye morphogenesis,P:apical protein localization,P:neuron projection morphogenesis,P:trachea morphogenesis,P:establishment or maintenance of cell polarity,P:border follicle cell migration,P:Notch signaling pat…	C:cell cortex,C:nephrocyte diaphragm,C:cell-cell adherens junction,C:basolateral plasma membrane,C:apical part of cell,C:axon
VBGT00190000010311	hypothetical protein FF38_01080 [Lucilia cuprina]	No	palpalis+	2	2	2	1	7	4	0	(brevipalpis_2:38.2092,((palpalis_7:2.2168,fuscipes_4:2.2168)_4:13.456,((pallidipes_1:7.0101,morsitans_2:7.0101)_2:3.2666,austeni_2:10.2767)_2:5.3961)_2:22.5363)_2	((0.785126,0.701701),(0.000177,0.550322),(0.056928,0.560432),(0.023130,0.576772),(0.537694,0.607656))	F:molecular_function	P:sensory perception of pain,P:synaptic vesicle priming,P:neurotransmitter secretion	C:endoplasmic reticulum,C:synaptic vesicle
VBGT00190000010323	PREDICTED: phosphoribosyl pyrophosphate synthase-associated protein 2 isoform X3 [Stomoxys calcitrans]	No	brevipalpis & morsitans-	2	6	2	5	5	4	0.001	(brevipalpis_2:38.2092,((palpalis_5:2.2168,fuscipes_4:2.2168)_4:13.456,((pallidipes_5:7.0101,morsitans_2:7.0101)_3:3.2666,austeni_6:10.2767)_3:5.3961)_3:22.5363)_2	((0.785126,0.277873),(0.058476,0.550322),(0.247081,0.587322),(0.039011,0.015189),(0.555253,0.005734))	F:catalytic activity,F:GTP binding,F:ligase activity,F:purine ribonucleotide binding,F:purine ribonucleoside binding,F:ion binding,F:purine ribonucleoside triphosphate binding,F:magnesium ion binding,F:transferase activity, transferring phosphorus-containing groups,F:iron-sulfur cluster binding,F:ribosome binding,F:ribosomal large subunit binding,F:nucleotide binding,F:ATP binding,F:kinase activi…	P:phosphate-containing compound metabolic process,P:cellular biosynthetic process,P:ribonucleoside monophosphate biosynthetic process,P:purine nucleotide biosynthetic process,P:macromolecule metabolic process,P:phosphorylation,P:metabolic process,P:cellular process,P:organonitrogen compound metabolic process,P:imaginal disc-derived wing morphogenesis,P:nucleotide biosynthetic process,P:nucleoside…	C:integral component of membrane,C:cytoplasm
VBGT00190000010375	PREDICTED: mismatch repair endonuclease PMS2 [Musca domestica]	Yes	Palpalis Group+	3	2	2	2	6	7	0.043	(brevipalpis_3:38.2092,((palpalis_6:2.2168,fuscipes_7:2.2168)_6:13.456,((pallidipes_2:7.0101,morsitans_2:7.0101)_2:3.2666,austeni_2:10.2767)_2:5.3961)_2:22.5363)_2	((0.431401,0.701701),(0.573182,0.086366),(0.001080,0.560432),(0.576772,0.576772),(0.537694,0.607656))	F:sequence-specific DNA binding,F:single-stranded DNA binding,F:ligase activity,F:protein binding, bridging,F:methyl-CpG binding,F:heterocyclic compound binding,F:phosphorus-oxygen lyase activity,F:MutSalpha complex binding,F:aminoacyl-tRNA ligase activity,F:transcription coactivator activity,F:mismatched DNA binding,F:DNA binding,F:endonuclease activity,F:hydrolase activity,F:lyase activity,F:AT…	P:open tracheal system development,P:cyclic nucleotide biosynthetic process,P:reciprocal meiotic recombination,P:translation,P:nucleic acid phosphodiester bond hydrolysis,P:mismatch repair,P:tRNA aminoacylation for protein translation,P:central nervous system development,P:positive regulation of transcription from RNA polymerase II promoter,P:dendrite morphogenesis	C:MutLbeta complex,C:synaptonemal complex,C:chiasma,C:microtubule associated complex,C:MutLalpha complex,C:mismatch repair complex,C:nucleus,C:cytoplasm
VBGT00190000010406	PREDICTED: baculoviral IAP repeat-containing protein 6 isoform X1 [Bactrocera oleae]	Yes	brevipalpis+	6	2	2	2	2	2	0.663	(brevipalpis_6:38.2092,((palpalis_2:2.2168,fuscipes_2:2.2168)_2:13.456,((pallidipes_2:7.0101,morsitans_2:7.0101)_2:3.2666,austeni_2:10.2767)_2:5.3961)_2:22.5363)_2	((-,-),(-,-),(-,-),(-,-),(-,-))	F:transporter activity,F:ubiquitin protein ligase binding,F:ubiquitin conjugating enzyme activity,F:ubiquitin protein ligase activity,F:ubiquitin-protein transferase activity,F:ligase activity	P:oogenesis,P:protein monoubiquitination,P:sperm individualization,P:metabolic process,P:protein ubiquitination,P:regulation of cytokinesis,P:protein polyubiquitination,P:transmembrane transport,P:cellular response to starvation,P:protein ubiquitination involved in ubiquitin-dependent protein catabolic process,P:negative regulation of nurse cell apoptotic process,P:apoptotic process,P:negative re…	C:integral component of membrane,C:cytoplasm
VBGT00190000010512	Zinc transporter foi, partial [Lucilia cuprina]	Yes	Palpalis Group+	1	2	2	3	5	9	0	(brevipalpis_1:38.2092,((palpalis_5:2.2168,fuscipes_9:2.2168)_5:13.456,((pallidipes_3:7.0101,morsitans_2:7.0101)_2:3.2666,austeni_2:10.2767)_2:5.3961)_2:22.5363)_1	((0.679109,0.152068),(0.561933,0.000010),(0.005093,0.560432),(0.092572,0.576772),(0.537694,0.607656))	F:metal ion transmembrane transporter activity,F:RNA-directed RNA polymerase activity,F:binding,F:carbohydrate binding,F:mannose binding,F:transferase activity, transferring phosphorus-containing groups,F:protein kinase activity,F:molecular_function,F:kinase activity	P:transcription, RNA-templated,P:cellular process,P:metal ion transport,P:cellular metabolic process,P:sensory perception of pain,P:transmembrane transport,P:viral genome replication,P:biological_process,P:single-organism transport	C:proteasome complex,C:membrane,C:cytoplasm,C:nucleus,C:integral component of membrane,C:endomembrane system
VBGT00190000010576	PREDICTED: exportin-2 [Bactrocera cucurbitae]	Yes	brevipalpis+	6	2	1	2	2	2	0.148	(brevipalpis_6:38.2092,((palpalis_2:2.2168,fuscipes_2:2.2168)_2:13.456,((pallidipes_2:7.0101,morsitans_1:7.0101)_2:3.2666,austeni_2:10.2767)_2:5.3961)_2:22.5363)_2	((-,-),(-,-),(-,-),(-,-),(-,-))	F:U1 snRNA binding,F:U4 snRNA binding,F:Ran GTPase binding,F:U2 snRNA binding,F:protein transmembrane transporter activity,F:nuclear export signal receptor activity	P:Cajal body organization,P:epidermal growth factor receptor signaling pathway,P:wing cell fate specification,P:lateral inhibition,P:MAPK import into nucleus,P:R8 cell differentiation,P:cell proliferation,P:protein import into nucleus,P:snRNP protein import into nucleus,P:negative regulation of neuron apoptotic process,P:compound eye cone cell differentiation,P:imaginal disc-derived wing vein mor…	C:cell cortex,C:nuclear envelope,C:nuclear pore,C:Cajal body,C:cytosol,C:intracellular,C:perinuclear region of cytoplasm
VBGT00190000010655	PREDICTED: hexokinase type 2 [Stomoxys calcitrans]	No	Check Annotations	6	7	2	7	3	6	0	(brevipalpis_6:38.2092,((palpalis_3:2.2168,fuscipes_6:2.2168)_4:13.456,((pallidipes_7:7.0101,morsitans_2:7.0101)_4:3.2666,austeni_7:10.2767)_4:5.3961)_4:22.5363)_4	((0.430599,0.811546),(0.010773,0.002765),(0.728106,0.612238),(0.003879,0.000306),(0.572011,0.010652))	F:hexokinase activity,F:small molecule binding,F:glucose binding,F:fructokinase activity,F:glucokinase activity,F:mannokinase activity,F:nucleotide binding,F:ATP binding	P:cellular process,P:glycolytic process,P:carbohydrate metabolic process,P:carbohydrate phosphorylation,P:flight,P:hexose metabolic process,P:single-organism cellular process,P:phosphorylation,P:metabolic process,P:cellular glucose homeostasis	C:cytosol,C:cell
VBGT00190000010664	trypsin-like serine protease precursor [Glossina morsitans morsitans]	Yes	Morsitans Group-	15	5	7	7	14	15	0.001	(brevipalpis_15:38.2092,((palpalis_14:2.2168,fuscipes_15:2.2168)_14:13.456,((pallidipes_7:7.0101,morsitans_7:7.0101)_7:3.2666,austeni_5:10.2767)_7:5.3961)_7:22.5363)_7	((0.038802,0.410499),(0.651583,0.189506),(0.000432,0.676683),(0.713949,0.713949),(0.617876,0.001664))	F:serine-type peptidase activity,F:actin binding,F:lipid binding,F:channel regulator activity,F:ion channel binding	P:sensory perception,P:plasma membrane organization,P:response to pheromone,P:detection of pheromone,P:sensory perception of chemical stimulus,P:male courtship behavior,P:sensory perception of pain	C:extracellular space,C:extracellular region,C:protein complex,C:membrane,C:integral component of membrane
VBGT00190000010682	PREDICTED: hematopoietic lineage cell-specific protein [Stomoxys calcitrans]	Yes	Palpalis Group+	2	2	2	2	5	5	0.335	(brevipalpis_2:38.2092,((palpalis_5:2.2168,fuscipes_5:2.2168)_5:13.456,((pallidipes_2:7.0101,morsitans_2:7.0101)_2:3.2666,austeni_2:10.2767)_2:5.3961)_2:22.5363)_2	((-,-),(-,-),(-,-),(-,-),(-,-))	F:aminopeptidase activity,F:phosphatidylinositol-3,4,5-trisphosphate binding,F:phosphatidylinositol-4,5-bisphosphate binding,F:actin filament binding,F:proline-rich region binding,F:manganese ion binding,F:phosphatidylserine binding,F:actin binding	P:proteolysis,P:regulation of cell shape,P:terminal button organization,P:positive regulation of synaptic growth at neuromuscular junction,P:cytoskeleton organization,P:positive regulation of receptor-mediated endocytosis,P:female germline ring canal formation,P:cell migration,P:border follicle cell migration,P:chaeta development	C:actin filament,C:plasma membrane,C:intracellular,C:actin cap,C:neuromuscular junction,C:sperm individualization complex,C:cortical actin cytoskeleton,C:cytoskeleton,C:protein complex,C:type Ib terminal bouton,C:growth cone,C:type Is terminal bouton
VBGT00190000010724	putative cysteine desulfurase, mitochondrial [Lucilia cuprina]	Yes	Morsitans Group+	1	4	4	4	1	1	0.041	(brevipalpis_1:38.2092,((palpalis_1:2.2168,fuscipes_1:2.2168)_1:13.456,((pallidipes_4:7.0101,morsitans_4:7.0101)_4:3.2666,austeni_4:10.2767)_4:5.3961)_1:22.5363)_1	((0.679109,0.616662),(0.513191,0.513191),(0.574013,0.000092),(0.639688,0.639688),(0.572011,0.688319))	F:cysteine desulfurase activity,F:catalytic activity,F:oxidoreductase activity,F:transferase activity,F:cystathionine gamma-lyase activity,F:pyridoxal phosphate binding	P:single-organism metabolic process,P:[2Fe-2S] cluster assembly,P:alanine biosynthetic process,P:iron-sulfur cluster assembly,P:oxidation-reduction process,P:metabolic process	C:microtubule associated complex,C:mitochondrion,C:intracellular part,C:cytoplasm
VBGT00190000010757	PREDICTED: midasin [Musca domestica]	Yes	Palpalis Group+	1	4	1	1	7	7	0	(brevipalpis_1:38.2092,((palpalis_7:2.2168,fuscipes_7:2.2168)_7:13.456,((pallidipes_1:7.0101,morsitans_1:7.0101)_1:3.2666,austeni_4:10.2767)_2:5.3961)_2:22.5363)_1	((0.679109,0.152068),(0.584082,0.584082),(0.000125,0.560432),(0.540317,0.540317),(0.007668,0.040245))	F:nucleotide binding,F:ATP binding,F:hydrolase activity,F:ATPase activity	P:cellular macromolecular complex assembly,P:cellular response to starvation,P:ribosomal large subunit assembly,P:metabolic process	C:nucleus,C:membrane
VBGT00190000010883	PREDICTED: E3 SUMO-protein ligase RanBP2 [Musca domestica]	Yes	Palpalis Group+	3	4	3	4	7	7	0.136	(brevipalpis_3:38.2092,((palpalis_7:2.2168,fuscipes_7:2.2168)_7:13.456,((pallidipes_4:7.0101,morsitans_3:7.0101)_4:3.2666,austeni_4:10.2767)_4:5.3961)_4:22.5363)_3	((-,-),(-,-),(-,-),(-,-),(-,-))	F:binding,F:catalytic activity,F:Ran GTPase binding,F:ligase activity,F:transferase activity, transferring acyl groups,F:zinc ion binding,F:transferase activity, transferring acyl groups other than amino-acyl groups,F:transferase activity	P:SMAD protein import into nucleus,P:protein import into nucleus,P:metabolic process,P:NLS-bearing protein import into nucleus,P:intracellular transport,P:ventral cord development	C:lipid particle,C:microtubule associated complex,C:intracellular organelle,C:intracellular organelle part,C:intracellular,C:nuclear pore,C:intracellular non-membrane-bounded organelle
VBGT00190000010913	PREDICTED: cytochrome c oxidase subunit 4 isoform 1, mitochondrial [Stomoxys calcitrans]	Yes	Morsitans Group+	2	5	5	3	1	2	0.001	(brevipalpis_2:38.2092,((palpalis_1:2.2168,fuscipes_2:2.2168)_2:13.456,((pallidipes_3:7.0101,morsitans_5:7.0101)_3:3.2666,austeni_5:10.2767)_3:5.3961)_2:22.5363)_2	((0.785126,0.701701),(0.004543,0.525965),(0.635136,0.071637),(0.609774,0.039011),(0.555253,0.063120))	F:oxidoreductase activity,F:cytochrome-c oxidase activity,F:cysteine-type endopeptidase activity	P:mitochondrial electron transport, cytochrome c to oxygen,P:cellular respiration,P:cell proliferation,P:proteolysis,P:hydrogen ion transmembrane transport,P:mitotic cell cycle,P:oxidation-reduction process,P:negative regulation of neuroblast proliferation,P:apoptotic process,P:aerobic respiration,P:Golgi organization	C:membrane,C:integral component of membrane,C:mitochondrion,C:membrane part,C:mitochondrial respiratory chain complex IV,C:lipid particle
VBGT00190000010926	PREDICTED: farnesyl pyrophosphate synthase [Musca domestica]	Yes	Morsitans Group+	1	5	5	3	1	1	0.004	(brevipalpis_1:38.2092,((palpalis_1:2.2168,fuscipes_1:2.2168)_1:13.456,((pallidipes_3:7.0101,morsitans_5:7.0101)_3:3.2666,austeni_5:10.2767)_3:5.3961)_1:22.5363)_1	((0.679109,0.616662),(0.513191,0.513191),(0.574013,0.001645),(0.609774,0.039011),(0.555253,0.063120))	F:ATP binding,F:nucleotide binding,F:calcium-transporting ATPase activity,F:transferase activity,F:metal ion binding,F:hydrolase activity,F:geranyltranstransferase activity,F:prenyltransferase activity,F:calcium ion binding,F:dimethylallyltranstransferase activity	P:transport,P:homophilic cell adhesion via plasma membrane adhesion molecules,P:localization,P:calcium ion transport,P:organic substance metabolic process,P:farnesyl diphosphate biosynthetic process,P:phosphate-containing compound metabolic process,P:single-organism cellular process,P:multicellular organismal process,P:germ cell migration,P:primary metabolic process,P:isoprenoid biosynthetic proc…	C:plasma membrane,C:integral component of membrane,C:membrane,C:cytoplasm
VBGT00190000010948	PREDICTED: trifunctional purine biosynthetic protein adenosine-3 [Musca domestica]	No	brevipalpis & pallidipes-	1	5	4	1	3	2	0	(brevipalpis_1:38.2092,((palpalis_3:2.2168,fuscipes_2:2.2168)_2:13.456,((pallidipes_1:7.0101,morsitans_4:7.0101)_2:3.2666,austeni_5:10.2767)_2:5.3961)_2:22.5363)_1	((0.679109,0.152068),(0.029696,0.525965),(0.635136,0.560432),(0.023130,0.008067),(0.537694,0.002436))	F:transferase activity, transferring one-carbon groups,F:phosphoribosylglycinamide formyltransferase activity,F:ion binding,F:ligase activity,F:catalytic activity,F:phosphoribosylformylglycinamidine cyclo-ligase activity,F:binding,F:hydroxymethyl-, formyl- and related transferase activity,F:ATP binding,F:ligase activity, forming carbon-nitrogen bonds,F:nucleotide binding,F:transferase activity,F:…	P:small molecule metabolic process,P:nucleobase-containing small molecule metabolic process,P:methylation,P:biosynthetic process,P:single-organism cellular process,P:purine-containing compound biosynthetic process,P:purine nucleotide biosynthetic process,P:cellular nitrogen compound biosynthetic process,P:'de novo' IMP biosynthetic process,P:purine nucleobase biosynthetic process,P:single-organis…	C:cytosol,C:cytoplasm
VBGT00190000010949	PREDICTED: transmembrane protein 184C isoform X1 [Stomoxys calcitrans]	No	Check Annotations	1	1	5	2	1	4	0	(brevipalpis_1:38.2092,((palpalis_1:2.2168,fuscipes_4:2.2168)_1:13.456,((pallidipes_2:7.0101,morsitans_5:7.0101)_2:3.2666,austeni_1:10.2767)_1:5.3961)_1:22.5363)_1	((0.679109,0.616662),(0.513191,0.000007),(0.574013,0.531389),(0.576772,0.000843),(0.022074,0.557773))	F:metal ion binding		C:integral component of membrane
VBGT00190000010980	Transcription-associated protein 1 [Lucilia cuprina]	Yes	Palpalis Group+	4	2	2	7	17	13	0	(brevipalpis_4:38.2092,((palpalis_17:2.2168,fuscipes_13:2.2168)_13:13.456,((pallidipes_7:7.0101,morsitans_2:7.0101)_3:3.2666,austeni_2:10.2767)_3:5.3961)_3:22.5363)_3	((0.561490,0.764511),(0.000234,0.642809),(0.000000,0.587322),(0.000428,0.015189),(0.555253,0.025171))	F:ribonucleoprotein complex binding,F:protein kinase activity,F:transferase activity, transferring phosphorus-containing groups,F:histone acetyltransferase activity,F:phosphotransferase activity, alcohol group as acceptor,F:kinase activity,F:transferase activity	P:DNA repair,P:sensory perception of pain,P:regulation of cellular process,P:mitotic cytokinesis,P:rRNA processing,P:histone H3 acetylation,P:histone exchange,P:neurogenesis,P:phagocytosis,P:regulation of transcription, DNA-templated,P:ribosomal large subunit biogenesis,P:ribosome biogenesis,P:positive regulation of Notch signaling pathway,P:maturation of LSU-rRNA from tricistronic rRNA transcrip…	C:NuA4 histone acetyltransferase complex,C:polytene chromosome,C:nucleolus,C:histone acetyltransferase complex,C:nucleoplasm,C:preribosome, large subunit precursor,C:microtubule associated complex,C:SAGA complex,C:integral component of membrane,C:plasma membrane,C:polytene chromosome puff,C:membrane,C:cytosol,C:cytoplasm,C:PeBoW complex,C:nucleus
VBGT00190000011003	PREDICTED: inosine-5&apos;-monophosphate dehydrogenase [Musca domestica]	No	fuscipes+	2	3	2	4	2	6	0	(brevipalpis_2:38.2092,((palpalis_2:2.2168,fuscipes_6:2.2168)_2:13.456,((pallidipes_4:7.0101,morsitans_2:7.0101)_2:3.2666,austeni_3:10.2767)_2:5.3961)_2:22.5363)_2	((0.785126,0.701701),(0.525965,0.000001),(0.635136,0.560432),(0.008067,0.576772),(0.537694,0.134090))	F:metal ion binding,F:methyltransferase activity,F:GMP reductase activity,F:IMP dehydrogenase activity,F:catalytic activity,F:oxidoreductase activity	P:phagocytosis,P:purine nucleotide biosynthetic process,P:oogenesis,P:oxidation-reduction process,P:metabolic process,P:axon guidance,P:single-organism metabolic process,P:nucleotide metabolic process,P:methylation,P:GMP biosynthetic process	C:GMP reductase complex
VBGT00190000011038	PREDICTED: SUN domain-containing protein 1 [Musca domestica]	No	brevipalpis & morsitans-	3	7	2	9	7	8	0	(brevipalpis_3:38.2092,((palpalis_7:2.2168,fuscipes_8:2.2168)_7:13.456,((pallidipes_9:7.0101,morsitans_2:7.0101)_5:3.2666,austeni_7:10.2767)_5:5.3961)_5:22.5363)_3	((0.850447,0.174336),(0.584082,0.099984),(0.159048,0.635340),(0.001473,0.000006),(0.588009,0.112900))		P:spermatogenesis,P:spermatid development,P:nucleus localization,P:sperm motility,P:single-organism cellular process,P:nuclear migration	C:ciliary basal body,C:membrane,C:nuclear periphery,C:nucleus,C:microtubule,C:perinuclear region of cytoplasm,C:integral component of membrane,C:nuclear inner membrane,C:nuclear envelope,C:axonemal microtubule,C:spindle microtubule,C:ciliary part
VBGT00190000011039	PREDICTED: fumarate hydratase, mitochondrial-like [Wasmannia auropunctata]	No	Check Annotations	5	6	2	7	4	4	0.001	(brevipalpis_5:38.2092,((palpalis_4:2.2168,fuscipes_4:2.2168)_4:13.456,((pallidipes_7:7.0101,morsitans_2:7.0101)_4:3.2666,austeni_6:10.2767)_4:5.3961)_4:22.5363)_4	((0.873163,0.811546),(0.550322,0.550322),(0.728106,0.612238),(0.003879,0.000306),(0.572011,0.087433))	F:fumarate hydratase activity,F:catalytic activity,F:lyase activity	P:protein tetramerization,P:carboxylic acid metabolic process,P:malate metabolic process,P:tricarboxylic acid cycle,P:fumarate metabolic process	C:integral component of membrane,C:tricarboxylic acid cycle enzyme complex,C:cytosol,C:membrane,C:mitochondrion
VBGT00190000011125	PREDICTED: 2-hydroxyacyl-CoA lyase 1 [Stomoxys calcitrans]	Yes	Palpalis Group+	1	1	1	1	7	6	0.004	(brevipalpis_1:38.2092,((palpalis_7:2.2168,fuscipes_6:2.2168)_6:13.456,((pallidipes_1:7.0101,morsitans_1:7.0101)_1:3.2666,austeni_1:10.2767)_1:5.3961)_1:22.5363)_1	((0.679109,0.616662),(0.086366,0.573182),(0.000023,0.531389),(0.540317,0.540317),(0.519292,0.557773))	F:cation binding,F:lyase activity,F:thiamine pyrophosphate binding,F:isomerase activity,F:magnesium ion binding,F:ribose-5-phosphate isomerase activity,F:oxalyl-CoA decarboxylase activity,F:catalytic activity	P:fatty acid alpha-oxidation,P:age-dependent response to reactive oxygen species,P:pentose-phosphate shunt, non-oxidative branch,P:metabolic process	C:integral component of membrane,C:membrane,C:peroxisome
VBGT00190000011166	PREDICTED: mediator of RNA polymerase II transcription subunit 23 [Stomoxys calcitrans]	No	austeni+	2	7	4	1	2	2	0	(brevipalpis_2:38.2092,((palpalis_2:2.2168,fuscipes_2:2.2168)_2:13.456,((pallidipes_1:7.0101,morsitans_4:7.0101)_2:3.2666,austeni_7:10.2767)_2:5.3961)_2:22.5363)_2	((0.785126,0.701701),(0.525965,0.525965),(0.635136,0.560432),(0.023130,0.008067),(0.537694,0.000036))	F:RNA polymerase II transcription cofactor activity	P:regulation of transcription, DNA-templated,P:transcription from RNA polymerase II promoter,P:transcription initiation from RNA polymerase II promoter,P:regulation of transcription from RNA polymerase II promoter	C:mediator complex,C:nucleus
VBGT00190000011176	PREDICTED: pre-mRNA-splicing factor Slu7 [Stomoxys calcitrans]	Yes	Palpalis Group+	1	2	2	2	11	12	0	(brevipalpis_1:38.2092,((palpalis_11:2.2168,fuscipes_12:2.2168)_11:13.456,((pallidipes_2:7.0101,morsitans_2:7.0101)_2:3.2666,austeni_2:10.2767)_2:5.3961)_2:22.5363)_1	((0.679109,0.152068),(0.624432,0.152353),(0.000000,0.560432),(0.576772,0.576772),(0.537694,0.607656))	F:phosphatase activity,F:peptide alpha-N-acetyltransferase activity,F:pre-mRNA 3'-splice site binding,F:hydrolase activity,F:molecular_function,F:hydrolase activity, acting on glycosyl bonds,F:calcium ion binding,F:nucleic acid binding,F:second spliceosomal transesterification activity,F:catalytic activity,F:aspartic-type endopeptidase activity,F:exonuclease activity,F:mannosyl-oligosaccharide 1,…	P:metabolic process,P:immune system process,P:mitotic spindle organization,P:positive regulation of lamellipodium assembly,P:N-terminal peptidyl-methionine acetylation,P:phagocytosis, engulfment,P:sensory neuron axon guidance,P:innate immune response,P:mRNA 3'-splice site recognition,P:DNA integration,P:immune response,P:mRNA splicing, via spliceosome,P:proteolysis,P:nucleic acid phosphodiester b…	C:nuclear part,C:NatB complex,C:nuclear speck,C:lysosome,C:membrane,C:cytoplasm,C:spliceosomal complex
VBGT00190000011198	PREDICTED: acyl-coenzyme A thioesterase 9, mitochondrial-like [Stomoxys calcitrans]	No	austeni & pallidipes & palpalis+	4	7	2	3	7	8	0.001	(brevipalpis_4:38.2092,((palpalis_7:2.2168,fuscipes_8:2.2168)_7:13.456,((pallidipes_3:7.0101,morsitans_2:7.0101)_3:3.2666,austeni_7:10.2767)_4:5.3961)_4:22.5363)_3	((0.561490,0.382508),(0.584082,0.099984),(0.021258,0.612238),(0.609774,0.015189),(0.018734,0.010652))	F:acyl-CoA hydrolase activity	P:acyl-CoA metabolic process	C:integral component of membrane,C:membrane,C:mitochondrion
VBGT00190000011226	PREDICTED: putative ATPase N2B [Stomoxys calcitrans]	No	palpalis+	1	2	3	3	9	5	0	(brevipalpis_1:38.2092,((palpalis_9:2.2168,fuscipes_5:2.2168)_5:13.456,((pallidipes_3:7.0101,morsitans_3:7.0101)_3:3.2666,austeni_2:10.2767)_3:5.3961)_3:22.5363)_1	((0.679109,0.053586),(0.000010,0.561933),(0.089354,0.587322),(0.609774,0.609774),(0.555253,0.025171))	F:ATPase activity,F:microtubule motor activity,F:ATP binding,F:nucleotide binding,F:microtubule binding,F:signal transducer activity	P:sensory perception of pain,P:microtubule-based movement,P:metabolic process,P:G-protein coupled receptor signaling pathway	C:kinesin complex,C:heterotrimeric G-protein complex,C:microtubule
VBGT00190000011233	PREDICTED: cytoplasmic FMR1-interacting protein [Musca domestica]	Yes	Palpalis Group+	1	1	2	1	6	6	0.003	(brevipalpis_1:38.2092,((palpalis_6:2.2168,fuscipes_6:2.2168)_6:13.456,((pallidipes_1:7.0101,morsitans_2:7.0101)_1:3.2666,austeni_1:10.2767)_1:5.3961)_1:22.5363)_1	((0.679109,0.616662),(0.573182,0.573182),(0.000023,0.531389),(0.540317,0.047498),(0.519292,0.557773))	F:Rho GTPase binding	P:cortical actin cytoskeleton organization,P:regulation of cell shape,P:cell morphogenesis,P:phagocytosis,P:multicellular organismal development,P:cell projection assembly,P:compound eye morphogenesis,P:cell adhesion mediated by integrin,P:axon guidance,P:nervous system development,P:regulation of synapse organization,P:chaeta development,P:cell differentiation	C:cytoplasm,C:apical part of cell,C:synapse,C:SCAR complex
VBGT00190000011319	PREDICTED: uncharacterized protein LOC106090196 [Stomoxys calcitrans]	No	morsitans+	5	5	10	6	3	4	0.003	(brevipalpis_5:38.2092,((palpalis_3:2.2168,fuscipes_4:2.2168)_4:13.456,((pallidipes_6:7.0101,morsitans_10:7.0101)_6:3.2666,austeni_5:10.2767)_5:5.3961)_4:22.5363)_4	((0.873163,0.811546),(0.010773,0.550322),(0.728106,0.137810),(0.691505,0.002298),(0.105380,0.720943))	F:transporter activity,F:protein binding,F:molecular_function,F:metal ion binding,F:hydrolase activity,F:structural constituent of chitin-based larval cuticle,F:structural constituent of adult chitin-based cuticle	P:larval lymph gland hemopoiesis,P:spermatid differentiation,P:phosphatidylinositol dephosphorylation,P:transport,P:chitin-based cuticle development,P:positive regulation of gene expression,P:transmembrane transport,P:germ-line stem cell population maintenance,P:ion transport,P:phagocytosis,P:SMAD protein import into nucleus	C:integral component of membrane,C:cellular_component,C:nuclear pore,C:membrane,C:collagen trimer,C:extracellular matrix
VBGT00190000011335	PREDICTED: protein virilizer [Musca domestica]	No	morsitans & pallidipes+	1	1	5	4	1	1	0.01	(brevipalpis_1:38.2092,((palpalis_1:2.2168,fuscipes_1:2.2168)_1:13.456,((pallidipes_4:7.0101,morsitans_5:7.0101)_4:3.2666,austeni_1:10.2767)_1:5.3961)_1:22.5363)_1	((0.679109,0.616662),(0.513191,0.513191),(0.574013,0.531389),(0.639688,0.175934),(0.000021,0.557773))	F:nucleic acid binding,F:binding	P:regulation of gene expression,P:regulation of alternative mRNA splicing, via spliceosome,P:regulation of mRNA splicing, via spliceosome,P:sex determination,P:mRNA processing,P:primary sex determination, soma,P:single-organism developmental process,P:single-multicellular organism process,P:developmental process involved in reproduction,P:multicellular organismal development,P:RNA splicing, via t…	C:nucleus,C:integral component of membrane
VBGT00190000011349	hypothetical protein FF38_10486 [Lucilia cuprina]	No	austeni+	1	5	2	2	1	1	0.043	(brevipalpis_1:38.2092,((palpalis_1:2.2168,fuscipes_1:2.2168)_1:13.456,((pallidipes_2:7.0101,morsitans_2:7.0101)_2:3.2666,austeni_5:10.2767)_2:5.3961)_1:22.5363)_1	((0.679109,0.616662),(0.513191,0.513191),(0.574013,0.036527),(0.576772,0.576772),(0.537694,0.002436))			C:membrane,C:integral component of membrane
VBGT00190000011353	hypothetical protein FF38_08339 [Lucilia cuprina]	Yes	brevipalpis+	11	8	5	7	7	6	0.052	(brevipalpis_11:38.2092,((palpalis_7:2.2168,fuscipes_6:2.2168)_6:13.456,((pallidipes_7:7.0101,morsitans_5:7.0101)_6:3.2666,austeni_8:10.2767)_6:5.3961)_6:22.5363)_6	((-,-),(-,-),(-,-),(-,-),(-,-))	F:molecular_function	P:biological_process	C:integral component of membrane,C:cellular_component,C:membrane
VBGT00190000011373	PREDICTED: glucose-fructose oxidoreductase domain-containing protein 1 [Musca domestica]	No	morsitans & pallidipes+	1	1	4	6	3	2	0	(brevipalpis_1:38.2092,((palpalis_3:2.2168,fuscipes_2:2.2168)_2:13.456,((pallidipes_6:7.0101,morsitans_4:7.0101)_4:3.2666,austeni_1:10.2767)_2:5.3961)_2:22.5363)_1	((0.679109,0.152068),(0.029696,0.525965),(0.635136,0.560432),(0.053877,0.639688),(0.001811,0.015901))	F:transferase activity,F:molecular_function,F:oxidoreductase activity	P:biological_process,P:metabolic process,P:oxidation-reduction process	C:cytoplasm
VBGT00190000011375	PREDICTED: N-acetyl-D-glucosamine kinase [Musca domestica]	No	pallidipes+	1	2	2	5	1	1	0.021	(brevipalpis_1:38.2092,((palpalis_1:2.2168,fuscipes_1:2.2168)_1:13.456,((pallidipes_5:7.0101,morsitans_2:7.0101)_2:3.2666,austeni_2:10.2767)_2:5.3961)_1:22.5363)_1	((0.679109,0.616662),(0.513191,0.513191),(0.574013,0.036527),(0.000843,0.576772),(0.537694,0.607656))	F:neurotransmitter:sodium symporter activity,F:N-acetylglucosamine kinase activity,F:catalytic activity,F:hydrolase activity,F:kinase activity,F:hydrolase activity, acting on glycosyl bonds,F:solute:sodium symporter activity,F:gamma-aminobutyric acid:sodium symporter activity,F:glucosylceramidase activity	P:cellular response to mechanical stimulus,P:lipid metabolic process,P:carbohydrate phosphorylation,P:single-organism transport,P:gamma-aminobutyric acid import,P:sphingolipid metabolic process,P:metabolic process,P:phosphorylation,P:cellular process,P:neurotransmitter transport,P:carbohydrate metabolic process	C:integral component of membrane,C:plasma membrane,C:extracellular exosome,C:cell part,C:membrane,C:glial cell projection
VBGT00190000011537	PREDICTED: LOW QUALITY PROTEIN: mediator of DNA damage checkpoint protein 1 [Bactrocera dorsalis]	No	fuscipes & pallidipes & palpalis+	2	2	1	6	6	6	0	(brevipalpis_2:38.2092,((palpalis_6:2.2168,fuscipes_6:2.2168)_6:13.456,((pallidipes_6:7.0101,morsitans_1:7.0101)_2:3.2666,austeni_2:10.2767)_2:5.3961)_2:22.5363)_2	((0.785126,0.701701),(0.573182,0.573182),(0.001080,0.560432),(0.000153,0.023130),(0.537694,0.607656))	F:nucleic acid binding,F:calcium ion binding,F:transcription factor activity, sequence-specific DNA binding,F:catalytic activity,F:microtubule binding,F:sequence-specific DNA binding,F:protein kinase activity,F:zinc ion binding,F:methylated-DNA-[protein]-cysteine S-methyltransferase activity,F:RNA polymerase II transcription coactivator activity,F:DNA binding,F:endonuclease activity,F:helicase ac…	P:methylation,P:nucleic acid phosphodiester bond hydrolysis,P:apoptotic process,P:cell cycle arrest,P:protein phosphorylation,P:regulation of chromatin organization,P:DNA repair,P:regulation of chromatin silencing at centromere,P:double-strand break repair,P:metabolic process,P:cell cycle,P:phosphorylation,P:regulation of transcription, DNA-templated,P:microtubule-based movement	C:chromosome, centromeric region,C:chromosomal part,C:cytoskeleton,C:nucleus,C:kinesin complex,C:microtubule,C:nuclear euchromatin,C:intracellular
VBGT00190000011543	Non-lysosomal glucosylceramidase [Lucilia cuprina]	No	palpalis+	1	1	2	1	5	3	0.004	(brevipalpis_1:38.2092,((palpalis_5:2.2168,fuscipes_3:2.2168)_3:13.456,((pallidipes_1:7.0101,morsitans_2:7.0101)_1:3.2666,austeni_1:10.2767)_1:5.3961)_1:22.5363)_1	((0.679109,0.616662),(0.001673,0.538338),(0.009891,0.531389),(0.540317,0.047498),(0.519292,0.557773))	F:hydrolase activity, acting on glycosyl bonds,F:hydrolase activity,F:beta-glucosidase activity,F:glucosylceramidase activity,F:zinc ion binding,F:catalytic activity	P:bile acid metabolic process,P:glycoside catabolic process,P:metabolic process,P:sphingolipid metabolic process,P:lipid metabolic process,P:glucosylceramide catabolic process	C:membrane,C:integral component of membrane
VBGT00190000011642	PREDICTED: kinesin-like protein KIF20B isoform X1 [Bactrocera oleae]	Yes	brevipalpis-	6	13	11	17	13	13	0.004	(brevipalpis_6:38.2092,((palpalis_13:2.2168,fuscipes_13:2.2168)_13:13.456,((pallidipes_17:7.0101,morsitans_11:7.0101)_11:3.2666,austeni_13:10.2767)_11:5.3961)_11:22.5363)_6	((0.392396,0.029053),(0.642809,0.642809),(0.374185,0.743313),(0.000387,0.785672),(0.670048,0.276615))	F:nucleic acid binding,F:protein heterodimerization activity,F:actin filament binding,F:microtubule binding,F:structural constituent of nuclear pore,F:sequence-specific DNA binding,F:signal transducer activity,F:transcription factor activity, sequence-specific DNA binding,F:phosphoprotein phosphatase activity,F:oxidoreductase activity,F:metalloexopeptidase activity,F:transferase activity, transfe…	P:single-organism cellular process,P:gravitaxis,P:sperm individualization,P:proteolysis,P:vesicle fusion with Golgi apparatus,P:transcription, DNA-templated,P:nucleosome assembly,P:nucleocytoplasmic transport,P:microtubule-based movement,P:DNA replication initiation,P:regulation of transcription, DNA-templated,P:oxidation-reduction process,P:ion transport,P:bicellular tight junction assembly,P:RN…	C:MCM complex,C:mitochondrial inner membrane,C:intracellular membrane-bounded organelle,C:nucleus,C:cytoplasm,C:nuclear pore,C:kinesin complex,C:membrane,C:MICOS complex,C:sarcoplasmic reticulum,C:integral component of membrane,C:plasma membrane,C:nucleosome,C:microtubule,C:Golgi membrane,C:nuclear envelope,C:gap junction,C:cell junction,C:mitochondrion,C:procollagen-proline 4-dioxygenase complex…
VBGT00190000011659	PREDICTED: uncharacterized protein DDB_G0292186 [Musca domestica]	Yes	Palpalis Group+	1	1	1	1	4	4	0.138	(brevipalpis_1:38.2092,((palpalis_4:2.2168,fuscipes_4:2.2168)_4:13.456,((pallidipes_1:7.0101,morsitans_1:7.0101)_1:3.2666,austeni_1:10.2767)_1:5.3961)_1:22.5363)_1	((-,-),(-,-),(-,-),(-,-),(-,-))	F:pyridoxamine-phosphate oxidase activity,F:oxidoreductase activity, acting on the CH-NH2 group of donors,F:carbonate dehydratase activity,F:oxidoreductase activity,F:FMN binding,F:zinc ion binding	P:compound eye development,P:dsRNA transport,P:one-carbon metabolic process,P:pyridoxine biosynthetic process,P:pyridoxal phosphate biosynthetic process,P:sensory perception of pain,P:negative regulation of multicellular organism growth,P:oxidation-reduction process,P:signal transduction	C:mitochondrion,C:adherens junction
VBGT00190000011677	PREDICTED: RUS1 family protein C16orf58 homolog [Musca domestica]	Yes	Morsitans Group+	1	5	2	4	1	1	0.004	(brevipalpis_1:38.2092,((palpalis_1:2.2168,fuscipes_1:2.2168)_1:13.456,((pallidipes_4:7.0101,morsitans_2:7.0101)_2:3.2666,austeni_5:10.2767)_2:5.3961)_1:22.5363)_1	((0.679109,0.616662),(0.513191,0.513191),(0.574013,0.036527),(0.008067,0.576772),(0.537694,0.002436))			C:membrane,C:integral component of membrane
VBGT00190000011679	PREDICTED: PIH1 domain-containing protein 1 [Stomoxys calcitrans]	No	austeni & pallidipes+	1	15	6	11	8	1	0	(brevipalpis_1:38.2092,((palpalis_9:2.2168,fuscipes_1:2.2168)_4:13.456,((pallidipes_11:7.0101,morsitans_6:7.0101)_6:3.2666,austeni_15:10.2767)_6:5.3961)_4:22.5363)_1	((0.679109,0.005615),(0.000000,0.000000),(0.728106,0.039017),(0.000206,0.691505),(0.603285,0.000001))	F:protein heterodimerization activity,F:glucosyltransferase activity,F:nucleic acid binding,F:serine-type endopeptidase activity,F:calcium ion binding,F:RNA-directed DNA polymerase activity,F:GTPase activity,F:oxidoreductase activity,F:GTP binding,F:sodium channel activity,F:signal transducer activity,F:FAD binding,F:protein kinase C binding,F:peroxidase activity,F:flavin adenine dinucleotide bin…	P:DNA recombination,P:signal transduction,P:ER to Golgi vesicle-mediated transport,P:regulation of gene expression,P:transmembrane transport,P:sodium ion transport,P:oxidation-reduction process,P:ion transport,P:wing disc development,P:response to oxidative stress,P:cellular oxidant detoxification,P:phosphorylation,P:G-protein coupled receptor signaling pathway,P:endoplasmic reticulum organizatio…	C:microtubule,C:plasma membrane,C:nucleosome,C:integral component of membrane,C:endoplasmic reticulum membrane,C:nuclear body,C:cytoplasm,C:peroxisome,C:cytosol,C:catalytic step 2 spliceosome,C:precatalytic spliceosome,C:endoplasmic reticulum exit site,C:extracellular region,C:preribosome, small subunit precursor,C:autophagosome,C:ER to Golgi transport vesicle,C:BBSome,C:chromosome,C:cellular_com…
VBGT00190000011693	PREDICTED: piggyBac transposable element-derived protein 4-like [Megachile rotundata]	No	austeni+	3	6	3	1	2	2	0.002	(brevipalpis_3:38.2092,((palpalis_2:2.2168,fuscipes_2:2.2168)_2:13.456,((pallidipes_1:7.0101,morsitans_3:7.0101)_2:3.2666,austeni_6:10.2767)_2:5.3961)_2:22.5363)_2	((0.431401,0.701701),(0.525965,0.525965),(0.635136,0.560432),(0.023130,0.092572),(0.537694,0.000466))
VBGT00190000011761	PREDICTED: replication protein A 70 kDa DNA-binding subunit [Stomoxys calcitrans]	Yes	Palpalis Group+	1	3	2	1	5	6	0.001	(brevipalpis_1:38.2092,((palpalis_5:2.2168,fuscipes_6:2.2168)_5:13.456,((pallidipes_1:7.0101,morsitans_2:7.0101)_2:3.2666,austeni_3:10.2767)_2:5.3961)_2:22.5363)_1	((0.679109,0.152068),(0.561933,0.072531),(0.005093,0.560432),(0.023130,0.576772),(0.537694,0.134090))	F:FAD binding,F:oxidoreductase activity,F:single-stranded DNA binding,F:nucleic acid binding,F:D-amino-acid oxidase activity,F:DNA binding	P:DNA replication,P:sensory perception of pain,P:DNA repair,P:DNA-dependent DNA replication,P:D-amino acid metabolic process,P:mitotic G2 DNA damage checkpoint,P:neuron projection morphogenesis,P:oxidation-reduction process,P:mitotic spindle organization,P:DNA recombination	C:nucleus,C:DNA replication factor A complex,C:microtubule associated complex
VBGT00190000011811	PREDICTED: uncharacterized protein LOC101899659 [Musca domestica]	No	austeni+	1	6	2	1	1	1	0.001	(brevipalpis_1:38.2092,((palpalis_1:2.2168,fuscipes_1:2.2168)_1:13.456,((pallidipes_1:7.0101,morsitans_2:7.0101)_1:3.2666,austeni_6:10.2767)_1:5.3961)_1:22.5363)_1	((0.679109,0.616662),(0.513191,0.513191),(0.574013,0.531389),(0.540317,0.047498),(0.519292,0.000007))	F:transcription factor activity, sequence-specific DNA binding,F:sequence-specific DNA binding	P:regulation of transcription, DNA-templated	C:nucleus
VBGT00190000011829	PREDICTED: phosphopantothenoylcysteine decarboxylase [Musca domestica]	Yes	Palpalis Group+	1	1	1	1	5	6	0.015	(brevipalpis_1:38.2092,((palpalis_5:2.2168,fuscipes_6:2.2168)_5:13.456,((pallidipes_1:7.0101,morsitans_1:7.0101)_1:3.2666,austeni_1:10.2767)_1:5.3961)_1:22.5363)_1	((0.679109,0.616662),(0.561933,0.072531),(0.000176,0.531389),(0.540317,0.540317),(0.519292,0.557773))	F:catalytic activity,F:phosphopantothenoylcysteine decarboxylase activity	P:coenzyme A biosynthetic process,P:metabolic process
VBGT00190000011857	hypothetical protein FF38_10779 [Lucilia cuprina]	No	palpalis+	1	2	1	1	5	3	0.005	(brevipalpis_1:38.2092,((palpalis_5:2.2168,fuscipes_3:2.2168)_3:13.456,((pallidipes_1:7.0101,morsitans_1:7.0101)_1:3.2666,austeni_2:10.2767)_1:5.3961)_1:22.5363)_1	((0.679109,0.616662),(0.001673,0.538338),(0.009891,0.531389),(0.540317,0.540317),(0.519292,0.069701))		P:regulation of Notch signaling pathway,P:neuron projection morphogenesis,P:regulation of SNARE complex assembly,P:cellular response to starvation,P:autophagosome maturation,P:transport,P:vesicle-mediated transport,P:intracellular protein transport	C:HOPS complex,C:lysosomal membrane,C:membrane,C:intracellular
VBGT00190000011941	PREDICTED: 1,4-alpha-glucan-branching enzyme [Musca domestica]	Yes	Palpalis Group+	1	1	1	1	4	4	0.138	(brevipalpis_1:38.2092,((palpalis_4:2.2168,fuscipes_4:2.2168)_4:13.456,((pallidipes_1:7.0101,morsitans_1:7.0101)_1:3.2666,austeni_1:10.2767)_1:5.3961)_1:22.5363)_1	((-,-),(-,-),(-,-),(-,-),(-,-))	F:catalytic activity,F:hydrolase activity, acting on glycosyl bonds,F:cation binding,F:hydrolase activity, hydrolyzing O-glycosyl compounds,F:1,4-alpha-glucan branching enzyme activity	P:determination of adult lifespan,P:glycogen biosynthetic process,P:carbohydrate metabolic process
VBGT00190000012095	PREDICTED: malectin-A [Bactrocera dorsalis]	No	fuscipes+	2	1	1	1	2	5	0.003	(brevipalpis_2:38.2092,((palpalis_2:2.2168,fuscipes_5:2.2168)_2:13.456,((pallidipes_1:7.0101,morsitans_1:7.0101)_1:3.2666,austeni_1:10.2767)_1:5.3961)_1:22.5363)_1	((0.252337,0.616662),(0.525965,0.000035),(0.091258,0.531389),(0.540317,0.540317),(0.519292,0.557773))	F:beta-galactosidase activity,F:hydrolase activity, acting on glycosyl bonds,F:ATP binding,F:ATPase activity,F:hydrolase activity,F:hydrolase activity, hydrolyzing O-glycosyl compounds	P:carbohydrate metabolic process,P:metabolic process	C:endoplasmic reticulum,C:lysosome,C:membrane,C:endomembrane system,C:integral component of membrane
VBGT00190000012100	PREDICTED: integrator complex subunit 4 [Musca domestica]	Yes	Palpalis Group+	1	1	1	2	3	5	0.004	(brevipalpis_1:38.2092,((palpalis_3:2.2168,fuscipes_5:2.2168)_3:13.456,((pallidipes_2:7.0101,morsitans_1:7.0101)_1:3.2666,austeni_1:10.2767)_1:5.3961)_1:22.5363)_1	((0.679109,0.616662),(0.538338,0.001673),(0.009891,0.531389),(0.047498,0.540317),(0.519292,0.557773))		P:snRNA 3'-end processing,P:neurogenesis	C:integrator complex
VBGT00190000012266	PREDICTED: protein MTO1 homolog, mitochondrial [Musca domestica]	No	fuscipes+	1	2	1	2	1	5	0	(brevipalpis_1:38.2092,((palpalis_1:2.2168,fuscipes_5:2.2168)_1:13.456,((pallidipes_2:7.0101,morsitans_1:7.0101)_1:3.2666,austeni_2:10.2767)_1:5.3961)_1:22.5363)_1	((0.679109,0.616662),(0.513191,0.000000),(0.574013,0.531389),(0.047498,0.540317),(0.519292,0.069701))	F:flavin adenine dinucleotide binding,F:oxidoreductase activity	P:oxidation-reduction process,P:metabolic process,P:tRNA wobble uridine modification,P:tRNA processing
VBGT00190000012271	PREDICTED: serine/threonine-protein phosphatase PP2A 65 kDa regulatory subunit isoform X3 [Ceratitis capitata]	Yes	Palpalis Group+	1	1	1	1	5	5	0.053	(brevipalpis_1:38.2092,((palpalis_5:2.2168,fuscipes_5:2.2168)_5:13.456,((pallidipes_1:7.0101,morsitans_1:7.0101)_1:3.2666,austeni_1:10.2767)_1:5.3961)_1:22.5363)_1	((-,-),(-,-),(-,-),(-,-),(-,-))	F:protein phosphatase type 2A regulator activity,F:carboxylic ester hydrolase activity	P:regulation of glucose metabolic process,P:phagocytosis,P:centrosome duplication,P:chromosome segregation,P:metabolic process,P:mitotic spindle organization,P:protein complex assembly,P:autophagy,P:regulation of protein phosphatase type 2A activity,P:centrosome cycle,P:spindle assembly,P:protein dephosphorylation,P:mitotic spindle assembly,P:centrosome organization,P:centriole replication,P:neur…	C:extracellular region,C:centriole,C:protein serine/threonine phosphatase complex,C:cytoplasm,C:protein phosphatase type 2A complex
VBGT00190000012301	Phosphoglycerate kinase [Lucilia cuprina]	Yes	Palpalis Group+	3	3	1	4	5	9	0	(brevipalpis_3:38.2092,((palpalis_5:2.2168,fuscipes_9:2.2168)_5:13.456,((pallidipes_4:7.0101,morsitans_1:7.0101)_3:3.2666,austeni_3:10.2767)_3:5.3961)_3:22.5363)_3	((0.850447,0.764511),(0.561933,0.000010),(0.089354,0.587322),(0.135345,0.000153),(0.555253,0.650838))	F:protein dimerization activity,F:pyridoxal phosphate binding,F:transferase activity,F:kinase activity,F:ATP binding,F:transaminase activity,F:phosphoglycerate kinase activity	P:transcription, DNA-templated,P:regulation of transcription, DNA-templated,P:phosphorylation,P:myoblast fusion,P:muscle cell cellular homeostasis,P:glycolytic process,P:synaptic transmission,P:cellular amino acid metabolic process,P:somatic muscle development,P:biosynthetic process	C:nucleus,C:M band,C:cytoplasm,C:Z disc
VBGT00190000012418	PREDICTED: phosphoribosylformylglycinamidine synthase [Stomoxys calcitrans]	Yes	Palpalis Group+	1	3	1	2	5	4	0.003	(brevipalpis_1:38.2092,((palpalis_5:2.2168,fuscipes_4:2.2168)_4:13.456,((pallidipes_2:7.0101,morsitans_1:7.0101)_2:3.2666,austeni_3:10.2767)_2:5.3961)_2:22.5363)_1	((0.679109,0.152068),(0.058476,0.550322),(0.056928,0.560432),(0.576772,0.023130),(0.537694,0.134090))	F:phosphoribosylformylglycinamidine synthase activity,F:ATP binding,F:voltage-gated calcium channel activity,F:ligase activity	P:oxidation-reduction process,P:primary metabolic process,P:single-organism cellular process,P:'de novo' IMP biosynthetic process,P:ribonucleoside monophosphate biosynthetic process,P:purine nucleotide biosynthetic process,P:glutamine metabolic process,P:organic substance metabolic process,P:nitrogen compound metabolic process,P:cellular metabolic process,P:small molecule metabolic process,P:sens…	C:cytoplasm,C:integral component of membrane,C:membrane
VBGT00190000012451	PREDICTED: SWI/SNF complex subunit SMARCC2 isoform X2 [Stomoxys calcitrans]	Yes	Palpalis Group+	2	2	2	3	6	7	0.017	(brevipalpis_2:38.2092,((palpalis_6:2.2168,fuscipes_7:2.2168)_6:13.456,((pallidipes_3:7.0101,morsitans_2:7.0101)_2:3.2666,austeni_2:10.2767)_2:5.3961)_2:22.5363)_2	((0.785126,0.701701),(0.573182,0.086366),(0.001080,0.560432),(0.092572,0.576772),(0.537694,0.607656))	F:nucleic acid binding,F:protein binding,F:transcription coactivator activity,F:DNA binding	P:negative regulation of G1/S transition of mitotic cell cycle,P:ATP-dependent chromatin remodeling,P:imaginal disc-derived leg morphogenesis,P:oogenesis,P:regulation of innate immune response,P:regulation of transcription from RNA polymerase II promoter,P:imaginal disc-derived wing vein morphogenesis,P:chromatin remodeling,P:neurogenesis,P:imaginal disc-derived wing margin morphogenesis,P:imagin…	C:brahma complex,C:PBAF complex,C:nucleus,C:BAF-type complex
VBGT00190000012513	PREDICTED: proteasome activator complex subunit 3 isoform X2 [Musca domestica]	Yes	brevipalpis+	9	2	2	2	2	2	0.315	(brevipalpis_9:38.2092,((palpalis_2:2.2168,fuscipes_2:2.2168)_2:13.456,((pallidipes_2:7.0101,morsitans_2:7.0101)_2:3.2666,austeni_2:10.2767)_2:5.3961)_2:22.5363)_2	((-,-),(-,-),(-,-),(-,-),(-,-))	F:endopeptidase inhibitor activity,F:endopeptidase regulator activity,F:endopeptidase activator activity	P:positive regulation of endopeptidase activity,P:mRNA splicing, via spliceosome,P:regulation of G1/S transition of mitotic cell cycle,P:regulation of proteasomal protein catabolic process,P:regulation of cellular process	C:precatalytic spliceosome,C:proteasome complex,C:catalytic step 2 spliceosome,C:cytoplasm,C:polytene chromosome interband,C:polytene chromosome,C:chromosomal region,C:nucleolus,C:polytene chromosome puff,C:nucleus,C:spliceosomal complex,C:proteasome activator complex
VBGT00190000012801	PREDICTED: protein brunelleschi [Musca domestica]	No	pallidipes+	1	1	1	5	1	1	0.014	(brevipalpis_1:38.2092,((palpalis_1:2.2168,fuscipes_1:2.2168)_1:13.456,((pallidipes_5:7.0101,morsitans_1:7.0101)_1:3.2666,austeni_1:10.2767)_1:5.3961)_1:22.5363)_1	((0.679109,0.616662),(0.513191,0.513191),(0.574013,0.531389),(0.000014,0.540317),(0.519292,0.557773))	F:mRNA 3'-UTR binding,F:nucleotide binding,F:protein binding,F:Rab guanyl-nucleotide exchange factor activity	P:female germ-line stem cell population maintenance,P:inter-male aggressive behavior,P:regulation of alternative mRNA splicing, via spliceosome,P:meiotic spindle stabilization,P:actomyosin contractile ring contraction,P:positive regulation of stem cell differentiation,P:regulation of myofibril size,P:mRNA polyadenylation,P:spermatocyte division,P:negative regulation of oskar mRNA translation,P:sp…	C:TRAPP complex,C:acroblast,C:P granule,C:nuclear membrane,C:nuclear body
VBGT00190000012881	PREDICTED: GATA zinc finger domain-containing protein 11 isoform X2 [Bactrocera cucurbitae]	Yes	brevipalpis+	13	7	4	7	7	7	0.013	(brevipalpis_13:38.2092,((palpalis_7:2.2168,fuscipes_7:2.2168)_7:13.456,((pallidipes_7:7.0101,morsitans_4:7.0101)_6:3.2666,austeni_7:10.2767)_6:5.3961)_6:22.5363)_6	((0.045003,0.586736),(0.584082,0.584082),(0.427528,0.656777),(0.251008,0.000810),(0.603285,0.346474))	F:ubiquitin protein ligase activity,F:metal ion binding,F:zinc ion binding,F:ubiquitin-protein transferase activity	P:behavioral response to ethanol,P:regulation of response to DNA damage stimulus,P:long-term memory,P:cellular metabolic process,P:learning or memory,P:protein ubiquitination,P:olfactory learning,P:response to chemical	C:endosome,C:membrane,C:nucleus,C:integral component of membrane
VBGT00190000013069	PREDICTED: glycerate kinase [Musca domestica]	No	austeni+	1	5	1	1	1	1	0.03	(brevipalpis_1:38.2092,((palpalis_1:2.2168,fuscipes_1:2.2168)_1:13.456,((pallidipes_1:7.0101,morsitans_1:7.0101)_1:3.2666,austeni_5:10.2767)_1:5.3961)_1:22.5363)_1	((0.679109,0.616662),(0.513191,0.513191),(0.574013,0.531389),(0.540317,0.540317),(0.519292,0.000063))	F:lipase activity,F:hydrolase activity,F:kinase activity,F:carboxylic ester hydrolase activity,F:glycerate kinase activity	P:lipid catabolic process,P:protein phosphorylation,P:lipid metabolic process,P:phosphorylation,P:metabolic process	C:cellular_component,C:extracellular region,C:cytoplasm
VBGT00190000013121	hypothetical protein FF38_11104 [Lucilia cuprina]	No	Check Annotations	14	14	8	13	13	14	0.002	(brevipalpis_14:38.2092,((palpalis_13:2.2168,fuscipes_14:2.2168)_13:13.456,((pallidipes_13:7.0101,morsitans_8:7.0101)_10:3.2666,austeni_14:10.2767)_10:5.3961)_10:22.5363)_9	((0.491680,0.887471),(0.642809,0.177318),(0.177502,0.728399),(0.030595,0.003106),(0.657872,0.025209))	F:extracellular matrix structural constituent,F:lyase activity,F:metal ion binding,F:hydrolase activity,F:nucleotide binding,F:pyridoxal phosphate binding,F:carboxy-lyase activity,F:actin binding,F:transmembrane transporter activity,F:chitin binding,F:nucleic acid binding,F:actin filament binding,F:catalytic activity	P:chitin metabolic process,P:carboxylic acid metabolic process,P:metabolic process,P:cytoskeletal anchoring at nuclear membrane,P:viral life cycle,P:transmembrane transport	C:transport vesicle,C:integral component of membrane,C:BLOC-1 complex,C:extracellular region,C:extracellular matrix,C:nuclear envelope,C:viral envelope,C:membrane,C:LINC complex
VBGT00190000013282	hypothetical protein FF38_10322 [Lucilia cuprina]	No	austeni+	1	6	1	1	1	1	0.009	(brevipalpis_1:38.2092,((palpalis_1:2.2168,fuscipes_1:2.2168)_1:13.456,((pallidipes_1:7.0101,morsitans_1:7.0101)_1:3.2666,austeni_6:10.2767)_1:5.3961)_1:22.5363)_1	((0.679109,0.616662),(0.513191,0.513191),(0.574013,0.531389),(0.540317,0.540317),(0.519292,0.000007))	F:transcription factor binding	P:negative regulation of sequence-specific DNA binding transcription factor activity,P:cytoplasmic sequestering of transcription factor,P:negative regulation of protein binding,P:single-organism metabolic process,P:negative regulation of smoothened signaling pathway	C:protein complex,C:nucleus,C:Hedgehog signaling complex,C:cytoplasm
VBGT00190000013363	hypothetical protein FF38_12902 [Lucilia cuprina]	Yes	Palpalis Group+	1	1	1	1	4	4	0.138	(brevipalpis_1:38.2092,((palpalis_4:2.2168,fuscipes_4:2.2168)_4:13.456,((pallidipes_1:7.0101,morsitans_1:7.0101)_1:3.2666,austeni_1:10.2767)_1:5.3961)_1:22.5363)_1	((-,-),(-,-),(-,-),(-,-),(-,-))	F:ion channel activity,F:transferase activity,F:voltage-gated potassium channel activity,F:transferase activity, transferring glycosyl groups	P:potassium ion transport,P:ion transmembrane transport,P:potassium ion transmembrane transport,P:metabolic process,P:transmembrane transport,P:ion transport	C:integral component of membrane,C:membrane
VBGT00190000013378	hypothetical protein FF38_01314 [Lucilia cuprina]	Yes	Palpalis Group+	1	1	1	1	4	6	0.009	(brevipalpis_1:38.2092,((palpalis_4:2.2168,fuscipes_6:2.2168)_4:13.456,((pallidipes_1:7.0101,morsitans_1:7.0101)_1:3.2666,austeni_1:10.2767)_1:5.3961)_1:22.5363)_1	((0.679109,0.616662),(0.550322,0.002765),(0.001318,0.531389),(0.540317,0.540317),(0.519292,0.557773))	F:CDP-diacylglycerol-glycerol-3-phosphate 3-phosphatidyltransferase activity,F:transferase activity, transferring acyl groups,F:catalytic activity,F:dihydrolipoyllysine-residue succinyltransferase activity,F:transferase activity,F:phosphotransferase activity, for other substituted phosphate groups	P:lipid metabolic process,P:metabolic process,P:tricarboxylic acid cycle,P:phospholipid biosynthetic process	C:oxoglutarate dehydrogenase complex,C:mitochondrion
VBGT00190000013616	hypothetical protein FF38_13672, partial [Lucilia cuprina]	No	austeni+	1	13	1	1	1	1	0	(brevipalpis_1:38.2092,((palpalis_1:2.2168,fuscipes_1:2.2168)_1:13.456,((pallidipes_1:7.0101,morsitans_1:7.0101)_1:3.2666,austeni_13:10.2767)_1:5.3961)_1:22.5363)_1	((0.679109,0.616662),(0.513191,0.513191),(0.574013,0.531389),(0.540317,0.540317),(0.519292,0.000000))	F:lyase activity,F:holocytochrome-c synthase activity	P:metabolic process,P:cytochrome c-heme linkage	C:mitochondrion,C:mitochondrial inner membrane
VBGT00190000013689	PREDICTED: ATP-dependent DNA helicase 2 subunit 1 [Stomoxys calcitrans]	Yes	Palpalis Group+	4	3	2	2	5	7	0.011	(brevipalpis_4:38.2092,((palpalis_5:2.2168,fuscipes_7:2.2168)_5:13.456,((pallidipes_2:7.0101,morsitans_2:7.0101)_2:3.2666,austeni_3:10.2767)_2:5.3961)_2:22.5363)_2	((0.224314,0.701701),(0.561933,0.004109),(0.005093,0.560432),(0.576772,0.576772),(0.537694,0.134090))	F:damaged DNA binding,F:ATP-dependent DNA helicase activity,F:nucleoside-triphosphatase activity,F:catalytic activity,F:telomeric DNA binding,F:protein heterodimerization activity,F:hydrolase activity,F:ATPase activity,F:DNA-dependent protein kinase activity,F:helicase activity,F:DNA binding	P:chromosome organization,P:DNA duplex unwinding,P:cellular process,P:double-strand break repair via nonhomologous end joining,P:DNA metabolic process,P:single-organism metabolic process,P:single-organism cellular process,P:telomere maintenance	C:Ku70:Ku80 complex,C:nucleus
VBGT00190000013845	hypothetical protein FF38_01981 [Lucilia cuprina]	Yes	Palpalis Group+	1	1	1	1	7	5	0.003	(brevipalpis_1:38.2092,((palpalis_7:2.2168,fuscipes_5:2.2168)_5:13.456,((pallidipes_1:7.0101,morsitans_1:7.0101)_1:3.2666,austeni_1:10.2767)_1:5.3961)_1:22.5363)_1	((0.679109,0.616662),(0.004109,0.561933),(0.000176,0.531389),(0.540317,0.540317),(0.519292,0.557773))	F:transferase activity, transferring acyl groups,F:carbohydrate binding,F:transferase activity,F:dihydrolipoyllysine-residue acetyltransferase activity,F:protein binding	P:pyruvate metabolic process,P:male meiosis cytokinesis,P:Golgi organization,P:Golgi vesicle transport,P:neurogenesis,P:cleavage furrow ingression,P:mitotic sister chromatid segregation,P:chromosome segregation,P:mitotic spindle assembly checkpoint,P:cell division,P:metabolic process,P:mitotic nuclear division,P:cell cycle,P:mitotic cell cycle,P:meiotic cell cycle,P:ER to Golgi vesicle-mediated t…	C:intracellular organelle,C:pyruvate dehydrogenase complex,C:chromosome,C:chromosome, centromeric region,C:RZZ complex,C:spindle midzone,C:cytoplasm,C:kinetochore,C:Dsl1p complex,C:endoplasmic reticulum,C:Golgi stack,C:kinetochore microtubule,C:acroblast,C:condensed chromosome outer kinetochore,C:condensed chromosome kinetochore,C:nucleus
VBGT00190000014018	PREDICTED: methylosome subunit pICln isoform X2 [Bactrocera oleae]	No	austeni+	1	8	1	2	1	1	0	(brevipalpis_1:38.2092,((palpalis_1:2.2168,fuscipes_1:2.2168)_1:13.456,((pallidipes_2:7.0101,morsitans_1:7.0101)_1:3.2666,austeni_8:10.2767)_1:5.3961)_1:22.5363)_1	((0.679109,0.616662),(0.513191,0.513191),(0.574013,0.531389),(0.047498,0.540317),(0.519292,0.000000))	F:volume-sensitive anion channel activity	P:cell volume homeostasis,P:spliceosomal snRNP assembly,P:chloride transport	C:methylosome,C:pICln-Sm protein complex,C:plasma membrane,C:cell part,C:cytosol,C:cytoplasmic part
VBGT00190000014141	PREDICTED: WD repeat and HMG-box DNA-binding protein 1 [Stomoxys calcitrans]	Yes	Palpalis Group+	1	1	1	1	5	7	0.003	(brevipalpis_1:38.2092,((palpalis_5:2.2168,fuscipes_7:2.2168)_5:13.456,((pallidipes_1:7.0101,morsitans_1:7.0101)_1:3.2666,austeni_1:10.2767)_1:5.3961)_1:22.5363)_1	((0.679109,0.616662),(0.561933,0.004109),(0.000176,0.531389),(0.540317,0.540317),(0.519292,0.557773))	F:DNA binding	P:cell cycle,P:DNA endoreduplication,P:mitotic cell cycle,P:preblastoderm mitotic cell cycle	C:membrane,C:integral component of membrane
VBGT00190000014373	PREDICTED: cilia- and flagella-associated protein 44 [Stomoxys calcitrans]	Yes	Palpalis Group+	2	1	1	1	14	10	0	(brevipalpis_2:38.2092,((palpalis_14:2.2168,fuscipes_10:2.2168)_10:13.456,((pallidipes_1:7.0101,morsitans_1:7.0101)_1:3.2666,austeni_1:10.2767)_1:5.3961)_2:22.5363)_2	((0.785126,0.701701),(0.000097,0.614810),(0.000000,0.015698),(0.540317,0.540317),(0.519292,0.557773))	F:translation initiation factor activity,F:molecular_function	P:transcription initiation from RNA polymerase II promoter,P:translational initiation,P:biological_process	C:cellular_component,C:transcription factor TFIID complex
VBGT00190000014493	PREDICTED: uncharacterized protein LOC106089700 [Stomoxys calcitrans]	No	austeni & brevipalpis+	7	7	5	4	3	4	0.025	(brevipalpis_7:38.2092,((palpalis_3:2.2168,fuscipes_4:2.2168)_4:13.456,((pallidipes_4:7.0101,morsitans_5:7.0101)_4:3.2666,austeni_7:10.2767)_4:5.3961)_4:22.5363)_4	((0.265149,0.811546),(0.010773,0.550322),(0.728106,0.612238),(0.639688,0.175934),(0.572011,0.010652))	F:nucleotide binding,F:ATP binding,F:molecular_function,F:hydrolase activity,F:cytochrome-c oxidase activity,F:helicase activity,F:ATP-dependent helicase activity,F:ATP-dependent 3'-5' DNA helicase activity,F:catalytic activity,F:heme-copper terminal oxidase activity,F:nucleic acid binding	P:cellular metabolic process,P:DNA replication,P:DNA repair,P:DNA duplex unwinding,P:aerobic electron transport chain,P:DNA recombination,P:respiratory electron transport chain,P:hydrogen ion transmembrane transport,P:biological_process	C:integral component of membrane,C:membrane,C:intracellular,C:cellular_component,C:mitochondrion
VBGT00190000014659	PREDICTED: transmembrane protein 131 homolog [Stomoxys calcitrans]	Yes	Palpalis Group+	1	1	1	1	3	6	0.003	(brevipalpis_1:38.2092,((palpalis_3:2.2168,fuscipes_6:2.2168)_3:13.456,((pallidipes_1:7.0101,morsitans_1:7.0101)_1:3.2666,austeni_1:10.2767)_1:5.3961)_1:22.5363)_1	((0.679109,0.616662),(0.538338,0.000090),(0.009891,0.531389),(0.540317,0.540317),(0.519292,0.557773))	F:ATP citrate synthase activity,F:molecular_function,F:ATP binding,F:metal ion binding,F:cofactor binding,F:succinate-CoA ligase (ADP-forming) activity	P:lipid metabolic process,P:regulation of glucose metabolic process,P:biological_process,P:acetyl-CoA biosynthetic process,P:citrate metabolic process	C:cytoplasm,C:integral component of membrane,C:endomembrane system,C:membrane,C:lipid particle
VBGT00190000014717	Gmfb8 [Glossina morsitans morsitans]	No	Check Annotations	8	13	8	13	10	15	0	(brevipalpis_8:38.2092,((palpalis_11:2.2168,fuscipes_15:2.2168)_11:13.456,((pallidipes_13:7.0101,morsitans_8:7.0101)_9:3.2666,austeni_13:10.2767)_9:5.3961)_9:22.5363)_7	((0.572111,0.622746),(0.624432,0.000134),(0.304213,0.712386),(0.006343,0.060483),(0.645137,0.019316))	F:phosphotransferase activity, alcohol group as acceptor,F:heme binding,F:phosphorus-oxygen lyase activity,F:phosphotyrosine binding,F:protein serine/threonine kinase activity,F:guanyl-nucleotide exchange factor activity,F:non-membrane spanning protein tyrosine kinase activity,F:chitinase activity,F:3'-5' exonuclease activity,F:N,N-dimethylaniline monooxygenase activity,F:hydrolase activity, hydr…	P:apoptotic process,P:RNA-dependent DNA replication,P:small GTPase mediated signal transduction,P:antimicrobial humoral response,P:nucleic acid phosphodiester bond hydrolysis,P:intracellular protein transport,P:carbohydrate metabolic process,P:basement membrane assembly,P:photoreceptor cell morphogenesis,P:sensory perception of smell,P:negative regulation of endopeptidase activity,P:protein impor…	C:BRISC complex,C:LINC complex,C:myosin complex,C:BRCA1-A complex,C:mitochondrion,C:extrinsic component of membrane,C:intracellular,C:nucleus,C:membrane,C:kinesin complex,C:extracellular region,C:apical part of cell,C:cytoskeleton,C:outer dynein arm,C:nuclear envelope,C:extracellular space,C:plasma membrane,C:microtubule,C:integral component of membrane,C:basement membrane,C:cytoplasm,C:adherens …
VBGT00190000014894	hypothetical protein FF38_05426 [Lucilia cuprina]	Yes	brevipalpis-	1	6	4	4	5	4	0.031	(brevipalpis_1:38.2092,((palpalis_5:2.2168,fuscipes_4:2.2168)_4:13.456,((pallidipes_4:7.0101,morsitans_4:7.0101)_4:3.2666,austeni_6:10.2767)_4:5.3961)_4:22.5363)_1	((0.679109,0.005615),(0.058476,0.550322),(0.728106,0.612238),(0.639688,0.639688),(0.572011,0.087433))	F:monooxygenase activity,F:electron carrier activity,F:molecular_function,F:metal ion binding,F:iron ion binding,F:heme binding,F:oxidoreductase activity,F:oxidoreductase activity, acting on paired donors, with incorporation or reduction of molecular oxygen	P:protein secretion,P:long-term memory,P:sensory perception of pain,P:oxidation-reduction process,P:wing disc development,P:learning or memory,P:olfactory learning	C:endoplasmic reticulum,C:lipid particle,C:intracellular membrane-bounded organelle,C:membrane,C:intracellular part,C:organelle membrane,C:cytosol,C:integral component of membrane,C:endoplasmic reticulum membrane
VBGT00190000014983	PREDICTED: serine-rich adhesin for platelets [Stomoxys calcitrans]	No	Check Annotations	16	17	7	17	13	15	0	(brevipalpis_16:38.2092,((palpalis_14:2.2168,fuscipes_15:2.2168)_14:13.456,((pallidipes_17:7.0101,morsitans_7:7.0101)_12:3.2666,austeni_17:10.2767)_12:5.3961)_12:22.5363)_11	((0.659351,0.701235),(0.651583,0.189506),(0.609322,0.757216),(0.004913,0.000000),(0.681694,0.014828))	F:molecular_function,F:odorant binding,F:nucleotide binding,F:metal ion binding,F:hydrolase activity,F:peptidase activity,F:DNA binding,F:transferase activity, transferring hexosyl groups,F:protein tyrosine kinase activity,F:zinc ion binding,F:endopeptidase activity,F:ion binding,F:olfactory receptor activity,F:serine-type peptidase activity,F:oxidoreductase activity,F:scavenger receptor activity…	P:cell migration,P:sensory perception of smell,P:negative regulation of cell proliferation,P:epithelial structure maintenance,P:germarium-derived egg chamber formation,P:sperm storage,P:detection of chemical stimulus involved in sensory perception of smell,P:peptidyl-tyrosine phosphorylation,P:metabolic process,P:biological_process,P:positive regulation of programmed cell death,P:receptor-mediate…	C:viral nucleocapsid,C:membrane,C:nucleus,C:intracellular,C:cellular_component,C:extracellular space,C:extracellular region,C:cytoplasm,C:integral component of membrane
VBGT00190000015324	PREDICTED: uncharacterized protein LOC101901640 [Musca domestica]	Yes	brevipalpis+	8	6	4	4	4	5	0.217	(brevipalpis_8:38.2092,((palpalis_4:2.2168,fuscipes_5:2.2168)_4:13.456,((pallidipes_4:7.0101,morsitans_4:7.0101)_4:3.2666,austeni_6:10.2767)_4:5.3961)_4:22.5363)_4	((-,-),(-,-),(-,-),(-,-),(-,-))	F:zinc ion binding,F:nucleic acid binding,F:metal ion binding,F:G-protein coupled receptor activity,F:DNA binding	P:G-protein coupled receptor signaling pathway	C:integral component of membrane,C:membrane,C:nucleus
VBGT00190000015811	hypothetical protein FF38_05834 [Lucilia cuprina]	Yes	brevipalpis-	1	4	5	6	3	6	0.004	(brevipalpis_1:38.2092,((palpalis_4:2.2168,fuscipes_6:2.2168)_4:13.456,((pallidipes_6:7.0101,morsitans_5:7.0101)_5:3.2666,austeni_4:10.2767)_4:5.3961)_4:22.5363)_1	((0.679109,0.005615),(0.550322,0.002765),(0.728106,0.612238),(0.214452,0.666836),(0.085281,0.688319))	F:protein kinase activity,F:nucleic acid binding,F:catalytic activity,F:glutamate-cysteine ligase activity,F:metal ion binding,F:transferase activity,F:ATP binding,F:nucleotide binding,F:NAD+ binding,F:DNA binding	P:metabolic process,P:protein phosphorylation,P:intracellular protein transport,P:glutathione biosynthetic process	C:nucleus,C:membrane,C:integral component of membrane,C:Golgi transport complex
VBGT00190000016077	PREDICTED: uncharacterized protein LOC101900997 [Musca domestica]	No	Check Annotations	7	5	2	4	5	5	0.03	(brevipalpis_7:38.2092,((palpalis_5:2.2168,fuscipes_5:2.2168)_5:13.456,((pallidipes_4:7.0101,morsitans_2:7.0101)_4:3.2666,austeni_5:10.2767)_4:5.3961)_4:22.5363)_4	((0.265149,0.811546),(0.561933,0.561933),(0.313539,0.612238),(0.639688,0.000306),(0.572011,0.248580))	F:high-affinity glutamate transmembrane transporter activity,F:molecular_function,F:structural constituent of ribosome	P:L-glutamate transport,P:translation,P:mitochondrial transport,P:transmembrane transport,P:biological_process	C:cellular_component,C:mitochondrial inner membrane,C:integral component of membrane
VBGT00190000016081	PREDICTED: uncharacterized protein LOC101900721 isoform X1 [Musca domestica]	No	fuscipes+	2	5	2	5	4	8	0	(brevipalpis_2:38.2092,((palpalis_4:2.2168,fuscipes_8:2.2168)_4:13.456,((pallidipes_5:7.0101,morsitans_2:7.0101)_3:3.2666,austeni_5:10.2767)_3:5.3961)_3:22.5363)_2	((0.785126,0.277873),(0.550322,0.000005),(0.247081,0.587322),(0.039011,0.015189),(0.555253,0.063120))	F:binding,F:nucleic acid binding,F:zinc ion binding	P:muscle system process,P:behavioral response to starvation	C:sarcomere,C:synapse
VBGT00190000016440	PREDICTED: uncharacterized protein LOC105227462 [Bactrocera dorsalis]	Yes	brevipalpis-	2	6	4	6	5	6	0.049	(brevipalpis_2:38.2092,((palpalis_6:2.2168,fuscipes_6:2.2168)_6:13.456,((pallidipes_6:7.0101,morsitans_4:7.0101)_5:3.2666,austeni_6:10.2767)_5:5.3961)_5:22.5363)_2	((0.785126,0.019930),(0.573182,0.573182),(0.373453,0.635340),(0.214452,0.027265),(0.588009,0.299431))	F:actin binding,F:zinc ion binding,F:calcium ion binding,F:nucleic acid binding,F:microtubule binding,F:kinase activity,F:metal ion binding,F:clathrin binding,F:phospholipid binding,F:nucleotide binding,F:protein binding,F:DNA binding	P:mitotic cytokinesis,P:mitotic spindle assembly,P:metaphase plate congression,P:neurogenesis,P:endocytosis,P:asymmetric cell division,P:meiotic spindle midzone assembly,P:histone phosphorylation,P:spindle assembly involved in female meiosis,P:phosphorylation,P:male meiosis sister chromatid cohesion,P:meiotic chromosome condensation,P:protein localization,P:mitotic spindle organization	C:chromosome,C:chromosome, centromeric region,C:chromosome passenger complex,C:cytoplasm,C:midbody,C:integral component of membrane,C:spindle midzone,C:condensed chromosome,C:kinetochore,C:mitotic spindle midzone,C:nucleus,C:meiotic spindle midzone,C:membrane,C:microtubule organizing center
VBGT00190000016667	hypothetical protein FF38_03619 [Lucilia cuprina]	Yes	brevipalpis-	1	5	2	7	2	4	0	(brevipalpis_1:38.2092,((palpalis_2:2.2168,fuscipes_4:2.2168)_2:13.456,((pallidipes_7:7.0101,morsitans_2:7.0101)_3:3.2666,austeni_5:10.2767)_3:5.3961)_2:22.5363)_1	((0.679109,0.152068),(0.525965,0.000842),(0.635136,0.071637),(0.000428,0.015189),(0.555253,0.063120))	F:hydrolase activity,F:peptidase activity,F:carboxypeptidase activity,F:metal ion binding,F:G-protein beta/gamma-subunit complex binding,F:ATPase activity,F:G-protein coupled receptor activity,F:molecular_function,F:microtubule motor activity,F:nucleotide binding,F:DNA-directed DNA polymerase activity,F:hydrolase activity, acting on glycosyl bonds,F:ATP binding,F:monooxygenase activity,F:heme bin…	P:chitin metabolic process,P:chromatin modification,P:positive regulation of GTPase activity,P:DNA biosynthetic process,P:nitrogen compound metabolic process,P:DNA repair,P:regulation of GTPase activity,P:mannose metabolic process,P:DNA replication,P:determination of adult lifespan,P:Golgi vesicle transport,P:carbohydrate metabolic process,P:protein targeting to vacuole,P:cellular amino acid meta…	C:cellular_component,C:membrane,C:nucleus,C:dynein complex,C:endoplasmic reticulum,C:LINC complex,C:extrinsic component of membrane,C:integral component of membrane,C:plasma membrane,C:mismatch repair complex,C:extracellular region,C:nuclear envelope,C:mediator complex
VBGT00190000016741	PREDICTED: C3 and PZP-like alpha-2-macroglobulin domain-containing protein 8 [Musca domestica]	Yes	brevipalpis-	1	5	3	5	4	3	0.001	(brevipalpis_1:38.2092,((palpalis_5:2.2168,fuscipes_3:2.2168)_3:13.456,((pallidipes_5:7.0101,morsitans_3:7.0101)_3:3.2666,austeni_5:10.2767)_3:5.3961)_3:22.5363)_1	((0.679109,0.053586),(0.001673,0.538338),(0.685843,0.587322),(0.039011,0.609774),(0.555253,0.063120))	F:GTP binding,F:transferase activity,F:methyltransferase activity,F:farnesoic acid O-methyltransferase activity,F:nucleotide binding	P:methylation,P:small GTPase mediated signal transduction,P:transport,P:mitochondrial transport,P:signal transduction	C:mitochondrial membrane,C:membrane,C:intracellular,C:cytoplasm,C:integral component of membrane
VBGT00730000019894	PREDICTED: homeodomain-interacting protein kinase 2 isoform X1 [Stomoxys calcitrans]	No	morsitans & pallidipes-	10	11	9	8	13	10	0.025	(brevipalpis_10:38.2092,((palpalis_13:2.2168,fuscipes_10:2.2168)_10:13.456,((pallidipes_8:7.0101,morsitans_9:7.0101)_8:3.2666,austeni_11:10.2767)_8:5.3961)_8:22.5363)_7	((0.734227,0.865626),(0.001595,0.614810),(0.268171,0.695182),(0.734397,0.318637),(0.631816,0.093540))	F:protein tyrosine kinase activity,F:protein kinase activity,F:aminoacyl-tRNA editing activity,F:isoleucine-tRNA ligase activity,F:ATP binding,F:nucleotide binding,F:beta-catenin binding,F:substrate-specific transmembrane transporter activity,F:DNA binding,F:transcription factor binding,F:protein serine/threonine/tyrosine kinase activity,F:protein serine/threonine kinase activity	P:phosphorylation,P:compound eye photoreceptor development,P:karyosome formation,P:protein stabilization,P:isoleucyl-tRNA aminoacylation,P:visual behavior,P:locomotion involved in locomotory behavior,P:olfactory behavior,P:positive regulation of hippo signaling,P:regulation of alternative mRNA splicing, via spliceosome,P:transmembrane transport,P:positive regulation of feeding behavior,P:MAPK cas…	C:presynaptic active zone,C:aminoacyl-tRNA synthetase multienzyme complex,C:endoplasmic reticulum,C:microtubule associated complex,C:terminal bouton,C:membrane,C:nucleus,C:integral component of membrane,C:catalytic step 2 spliceosome,C:precatalytic spliceosome,C:cytoplasm,C:cytosol
VBGT00730000019918	PREDICTED: collagen alpha-1(IV) chain [Stomoxys calcitrans]	No	palpalis+	10	9	8	8	12	6	0	(brevipalpis_10:38.2092,((palpalis_12:2.2168,fuscipes_6:2.2168)_7:13.456,((pallidipes_8:7.0101,morsitans_8:7.0101)_8:3.2666,austeni_9:10.2767)_8:5.3961)_7:22.5363)_7	((0.734227,0.410499),(0.000002,0.022855),(0.818489,0.227708),(0.734397,0.734397),(0.631816,0.430334))	F:metalloendopeptidase activity,F:hydrolase activity,F:extracellular matrix structural constituent,F:metal ion binding,F:structural constituent of cuticle,F:structural molecule activity,F:catalytic activity,F:carbohydrate binding	P:cell adhesion involved in heart morphogenesis,P:cellular process,P:oviduct morphogenesis,P:establishment or maintenance of apical/basal cell polarity,P:positive regulation of integrin-mediated signaling pathway,P:larval heart development,P:cardiac muscle atrophy,P:cell migration,P:dorsal closure,P:cell adhesion,P:carbohydrate metabolic process,P:heart development,P:morphogenesis of an epitheliu…	C:integral component of membrane,C:basal lamina,C:extracellular matrix,C:proteinaceous extracellular matrix,C:integral component of peroxisomal membrane,C:membrane,C:lipid particle,C:collagen trimer,C:collagen type IV trimer
VBGT00730000019950	Neurexin-4 [Lucilia cuprina]	No	morsitans & pallidipes-	5	7	4	3	8	6	0.003	(brevipalpis_5:38.2092,((palpalis_8:2.2168,fuscipes_6:2.2168)_6:13.456,((pallidipes_3:7.0101,morsitans_4:7.0101)_4:3.2666,austeni_7:10.2767)_4:5.3961)_4:22.5363)_4	((0.873163,0.811546),(0.005695,0.573182),(0.123582,0.612238),(0.020912,0.639688),(0.572011,0.010652))	F:isomerase activity,F:magnesium ion binding,F:transmembrane signaling receptor activity,F:peptidyl-prolyl cis-trans isomerase activity,F:serine-type endopeptidase inhibitor activity,F:neuroligin family protein binding,F:apolipoprotein binding,F:holo-[acyl-carrier-protein] synthase activity,F:protein binding	P:synaptic growth at neuromuscular junction,P:establishment of blood-nerve barrier,P:establishment of glial blood-brain barrier,P:protein phosphopantetheinylation,P:synaptic transmission,P:positive regulation of synaptic vesicle endocytosis,P:nerve maturation,P:negative regulation of endopeptidase activity,P:synaptic vesicle docking,P:vitamin A transport,P:dorsal closure,P:heart process,P:synapti…	C:neuromuscular junction,C:membrane,C:integral component of plasma membrane,C:integral component of membrane,C:plasma membrane,C:pleated septate junction,C:extracellular region
VBGT00730000019958	PREDICTED: fibrillin-2 [Stomoxys calcitrans]	No	austeni+	9	12	6	8	6	8	0.001	(brevipalpis_9:38.2092,((palpalis_6:2.2168,fuscipes_8:2.2168)_6:13.456,((pallidipes_8:7.0101,morsitans_6:7.0101)_6:3.2666,austeni_12:10.2767)_6:5.3961)_6:22.5363)_6	((0.534816,0.586736),(0.573182,0.005695),(0.793293,0.656777),(0.085822,0.691505),(0.603285,0.000230))	F:hydrolase activity,F:metal ion binding,F:hydrolase activity, acting on glycosyl bonds,F:monooxygenase activity,F:molecular_function,F:heme binding,F:iron ion binding,F:hydrolase activity, hydrolyzing O-glycosyl compounds,F:oxidoreductase activity, acting on paired donors, with incorporation or reduction of molecular oxygen,F:binding,F:oxidoreductase activity	P:oxidation-reduction process,P:multi-organism process,P:metabolic process,P:response to stimulus,P:single-organism cellular process,P:positive regulation of cellular process,P:phagocytosis,P:single-organism process,P:defense response to bacterium,P:carbohydrate metabolic process,P:sensory perception of pain,P:mesoderm development	C:membrane,C:plasma membrane,C:integral component of membrane,C:extracellular region
VBGT00730000019974	hypothetical protein FF38_12610 [Lucilia cuprina]	Yes	Morsitans Group-	7	5	5	5	9	8	0.432	(brevipalpis_7:38.2092,((palpalis_9:2.2168,fuscipes_8:2.2168)_8:13.456,((pallidipes_5:7.0101,morsitans_5:7.0101)_5:3.2666,austeni_5:10.2767)_5:5.3961)_5:22.5363)_5	((-,-),(-,-),(-,-),(-,-),(-,-))	F:PTB domain binding,F:protein kinase activity,F:ATPase activity, coupled to transmembrane movement of substances,F:nucleotide binding,F:selenocysteine methyltransferase activity,F:ATP binding,F:calmodulin-dependent protein kinase activity,F:kinase activity,F:methyltransferase activity,F:ATPase activity,F:transferase activity,F:AP-2 adaptor complex binding,F:protein serine/threonine kinase activi…	P:regulation of clathrin-mediated endocytosis,P:synaptic vesicle uncoating,P:asymmetric cell division,P:sperm individualization,P:phosphorylation,P:negative regulation of neuron death,P:compound eye morphogenesis,P:metabolic process,P:transmembrane transport,P:dendrite morphogenesis,P:transport,P:protein phosphorylation,P:positive regulation of cell size,P:methylation,P:Notch signaling pathway	C:axon,C:membrane,C:Golgi stack,C:neuronal cell body,C:dendrite,C:integral component of membrane
VBGT00730000020421	PREDICTED: ran-binding protein 16 isoform X2 [Bactrocera cucurbitae]	No	palpalis+	2	1	1	2	5	1	0	(brevipalpis_2:38.2092,((palpalis_5:2.2168,fuscipes_1:2.2168)_1:13.456,((pallidipes_2:7.0101,morsitans_1:7.0101)_1:3.2666,austeni_1:10.2767)_1:5.3961)_1:22.5363)_1	((0.252337,0.616662),(0.000000,0.513191),(0.574013,0.531389),(0.047498,0.540317),(0.519292,0.557773))	F:nuclear export signal receptor activity,F:Ran GTPase binding	P:protein export from nucleus	C:nuclear pore,C:cytoplasm
VBGT00730000020638	hypothetical protein FF38_13575 [Lucilia cuprina]	No	Check Annotations	10	11	5	12	15	11	0	(brevipalpis_10:38.2092,((palpalis_15:2.2168,fuscipes_11:2.2168)_11:13.456,((pallidipes_12:7.0101,morsitans_5:7.0101)_8:3.2666,austeni_11:10.2767)_8:5.3961)_8:22.5363)_7	((0.734227,0.865626),(0.000134,0.624432),(0.134058,0.695182),(0.004703,0.000035),(0.631816,0.093540))	F:ubiquitin conjugating enzyme binding,F:metal ion binding,F:hydrolase activity,F:ATP binding,F:RNA binding,F:nucleotide binding,F:microtubule motor activity,F:molecular_function,F:MAP kinase kinase kinase activity,F:protein kinase activity,F:receptor signaling protein serine/threonine kinase activity,F:zinc ion binding,F:ubiquitin-protein transferase activity,F:nucleic acid binding,F:ATP-depende…	P:chromosome organization,P:determination of adult lifespan,P:female meiosis chromosome segregation,P:positive regulation of stress-activated MAPK cascade,P:programmed cell death,P:double-strand break repair via homologous recombination,P:reciprocal meiotic recombination,P:activation of MAPKK activity,P:protein autoubiquitination,P:regulation of adult chitin-containing cuticle pigmentation,P:mito…	C:cytoplasm,C:spindle midzone,C:integral component of membrane,C:midbody,C:centrosome,C:microtubule,C:aster,C:microtubule associated complex,C:kinesin complex,C:membrane,C:nucleus,C:spindle,C:protein kinase complex,C:Smc5-Smc6 complex,C:cellular_component
VBGT00740000024220	PREDICTED: larval cuticle protein 8 [Musca domestica]	No	austeni & brevipalpis-	8	8	10	11	11	12	0.197	(brevipalpis_8:38.2092,((palpalis_11:2.2168,fuscipes_12:2.2168)_11:13.456,((pallidipes_11:7.0101,morsitans_10:7.0101)_9:3.2666,austeni_8:10.2767)_8:5.3961)_8:22.5363)_7	((-,-),(-,-),(-,-),(-,-),(-,-))	F:structural constituent of chitin-based larval cuticle,F:structural constituent of chitin-based cuticle,F:structural constituent of adult chitin-based cuticle,F:structural constituent of cuticle	P:chitin-based cuticle development	C:membrane,C:integral component of membrane,C:extracellular matrix,C:extracellular space
VBGT00740000024277	PREDICTED: bifunctional glutamate/proline--tRNA ligase [Bactrocera cucurbitae]	No	austeni+	2	18	2	2	4	5	0	(brevipalpis_2:38.2092,((palpalis_4:2.2168,fuscipes_5:2.2168)_4:13.456,((pallidipes_2:7.0101,morsitans_2:7.0101)_2:3.2666,austeni_18:10.2767)_3:5.3961)_3:22.5363)_2	((0.785126,0.277873),(0.550322,0.058476),(0.247081,0.587322),(0.576772,0.576772),(0.012814,0.000000))	F:proline-tRNA ligase activity,F:glutamate-tRNA ligase activity,F:aminoacyl-tRNA ligase activity,F:ligase activity, forming aminoacyl-tRNA and related compounds,F:ATP binding,F:nucleotide binding,F:uroporphyrinogen decarboxylase activity,F:ligase activity,F:glutamine-tRNA ligase activity	P:dendrite morphogenesis,P:prolyl-tRNA aminoacylation,P:tRNA aminoacylation,P:tRNA aminoacylation for protein translation,P:translation,P:glutaminyl-tRNA aminoacylation,P:glutamyl-tRNA aminoacylation,P:protoporphyrinogen IX biosynthetic process	C:intracellular part,C:cytoplasm,C:microtubule associated complex,C:aminoacyl-tRNA synthetase multienzyme complex
VBGT00750000028671	PREDICTED: putative U5 small nuclear ribonucleoprotein 200 kDa helicase [Stomoxys calcitrans]	No	Check Annotations	13	8	4	9	8	15	0	(brevipalpis_13:38.2092,((palpalis_8:2.2168,fuscipes_15:2.2168)_8:13.456,((pallidipes_9:7.0101,morsitans_4:7.0101)_7:3.2666,austeni_8:10.2767)_7:5.3961)_7:22.5363)_7	((0.144079,0.410499),(0.594646,0.000000),(0.476392,0.676683),(0.102713,0.000021),(0.617876,0.390014))	F:nucleotidyltransferase activity,F:helicase activity,F:hydro-lyase activity,F:DNA binding,F:hydrolase activity,F:ATP-dependent RNA helicase activity,F:RNA helicase activity,F:ATP binding,F:RNA binding,F:organic cyclic compound binding,F:DNA-directed DNA polymerase activity,F:nucleic acid binding,F:heterocyclic compound binding	P:metabolic process,P:cellular macromolecule biosynthetic process,P:karyosome formation,P:mitotic nuclear division,P:regulation of alternative mRNA splicing, via spliceosome,P:regulation of translation,P:mRNA splicing, via spliceosome,P:RNA metabolic process,P:nucleotide-excision repair,P:polarity specification of dorsal/ventral axis,P:DNA-dependent DNA replication,P:intracellular mRNA localizati…	C:intracellular ribonucleoprotein complex,C:small nuclear ribonucleoprotein complex,C:viral nucleocapsid,C:membrane,C:nucleus,C:U5 snRNP,C:integral component of membrane,C:precatalytic spliceosome,C:proteasome complex,C:catalytic step 2 spliceosome,C:cytoplasm
VBGT00750000028716	PREDICTED: thioredoxin, mitochondrial [Musca domestica]	No	austeni+	2	6	2	3	3	1	0	(brevipalpis_2:38.2092,((palpalis_3:2.2168,fuscipes_1:2.2168)_2:13.456,((pallidipes_3:7.0101,morsitans_2:7.0101)_2:3.2666,austeni_6:10.2767)_2:5.3961)_2:22.5363)_2	((0.785126,0.701701),(0.029696,0.004543),(0.635136,0.560432),(0.092572,0.576772),(0.537694,0.000466))	F:nucleotidyltransferase activity,F:3'-5' exonuclease activity,F:DNA binding,F:hydrolase activity,F:translation elongation factor activity,F:disulfide oxidoreductase activity,F:transferase activity,F:nucleotide binding,F:nucleic acid binding,F:DNA-directed RNA polymerase activity,F:catalytic activity,F:exonuclease activity,F:carboxylic ester hydrolase activity,F:protein disulfide oxidoreductase a…	P:nucleobase-containing compound metabolic process,P:oxidation-reduction process,P:cell redox homeostasis,P:glycerol ether metabolic process,P:protein folding,P:transcription, DNA-templated,P:translational elongation,P:nucleic acid phosphodiester bond hydrolysis,P:translation,P:cellular response to DNA damage stimulus,P:sulfate assimilation,P:cellular response to oxidative stress,P:cellular metab…	C:eukaryotic translation elongation factor 1 complex,C:extracellular region,C:cytoplasm,C:integral component of membrane,C:mitochondrion,C:nucleus,C:nuclear exosome (RNase complex),C:membrane,C:cell,C:intracellular
VBGT00750000029331	hypothetical protein FF38_06312 [Lucilia cuprina]	Yes	brevipalpis-	1	4	3	5	5	5	0.028	(brevipalpis_1:38.2092,((palpalis_5:2.2168,fuscipes_5:2.2168)_5:13.456,((pallidipes_5:7.0101,morsitans_3:7.0101)_3:3.2666,austeni_4:10.2767)_3:5.3961)_3:22.5363)_1	((0.679109,0.053586),(0.561933,0.561933),(0.089354,0.587322),(0.039011,0.609774),(0.555253,0.193586))			C:membrane,C:integral component of membrane,C:extracellular space
VBGT00770000031191	PREDICTED: WD repeat-containing protein 78 [Musca domestica]	Yes	Palpalis Group+	4	4	3	4	10	15	0	(brevipalpis_4:38.2092,((palpalis_10:2.2168,fuscipes_15:2.2168)_10:13.456,((pallidipes_4:7.0101,morsitans_3:7.0101)_4:3.2666,austeni_4:10.2767)_4:5.3961)_4:22.5363)_3	((0.561490,0.382508),(0.614810,0.000009),(0.000199,0.612238),(0.639688,0.020912),(0.572011,0.688319))	F:motor activity,F:ATPase activity, coupled,F:nucleoside-triphosphatase activity	P:microtubule-based movement,P:single-organism process,P:sensory perception of sound,P:spermatogenesis	C:axonemal dynein complex,C:microtubule associated complex,C:dynein complex,C:cytoplasmic dynein complex
VBGT00770000031214	PREDICTED: zinc finger protein 699-like [Stomoxys calcitrans]	Yes	brevipalpis-	10	18	18	18	19	16	0.039	(brevipalpis_10:38.2092,((palpalis_19:2.2168,fuscipes_16:2.2168)_16:13.456,((pallidipes_18:7.0101,morsitans_18:7.0101)_17:3.2666,austeni_18:10.2767)_16:5.3961)_15:22.5363)_10	((0.120319,0.134940),(0.005048,0.668349),(0.882194,0.421125),(0.838415,0.838415),(0.297790,0.605925))	F:nucleotide binding,F:ATP binding,F:mevalonate kinase activity,F:methyltransferase activity,F:transferase activity,F:hydrolase activity,F:kinase activity,F:metal ion binding,F:protein transporter activity,F:DNA binding,F:structural constituent of cuticle,F:protein binding,F:phosphotransferase activity, alcohol group as acceptor,F:SNARE binding,F:zinc ion binding,F:transcription factor activity, …	P:plasma membrane to endosome transport,P:synaptic vesicle priming,P:lysosome organization,P:vesicle docking involved in exocytosis,P:methylation,P:endocytosis,P:endosomal vesicle fusion,P:transcription, DNA-templated,P:protein targeting,P:regulation of transcription, DNA-templated,P:phagocytosis,P:protein import into nucleus,P:positive regulation of JAK-STAT cascade,P:metabolic process,P:isopren…	C:early endosome,C:nucleus,C:membrane,C:synaptic vesicle,C:cytoplasm,C:integral component of membrane
VBGT00770000031221	PREDICTED: transportin-3 [Stomoxys calcitrans]	No	pallidipes+	2	3	3	7	2	2	0.023	(brevipalpis_2:38.2092,((palpalis_2:2.2168,fuscipes_2:2.2168)_2:13.456,((pallidipes_7:7.0101,morsitans_3:7.0101)_3:3.2666,austeni_3:10.2767)_3:5.3961)_2:22.5363)_2	((0.785126,0.701701),(0.525965,0.525965),(0.635136,0.071637),(0.000428,0.609774),(0.555253,0.650838))	F:protein transporter activity,F:protein binding,F:Ran GTPase binding,F:binding,F:nuclear localization sequence binding	P:modulation of synaptic transmission,P:regulation of mRNA splicing, via spliceosome,P:neuron-neuron synaptic transmission,P:splicing factor protein import into nucleus,P:mRNA export from nucleus,P:sensory perception of pain,P:phototaxis,P:neurogenesis,P:intracellular protein transport	C:nuclear membrane,C:cytoplasm,C:intracellular part,C:intracellular,C:nucleus
VBGT00770000031234	hypothetical protein FF38_13566 [Lucilia cuprina]	Yes	brevipalpis+	8	4	3	4	5	4	0.135	(brevipalpis_8:38.2092,((palpalis_5:2.2168,fuscipes_4:2.2168)_4:13.456,((pallidipes_4:7.0101,morsitans_3:7.0101)_4:3.2666,austeni_4:10.2767)_4:5.3961)_4:22.5363)_4	((-,-),(-,-),(-,-),(-,-),(-,-))	F:malate dehydrogenase activity,F:oxidoreductase activity, acting on the CH-OH group of donors, NAD or NADP as acceptor,F:oxidoreductase activity,F:L-malate dehydrogenase activity	P:carbohydrate metabolic process,P:activation of cysteine-type endopeptidase activity involved in apoptotic process,P:organic substance metabolic process,P:malate metabolic process,P:single-organism metabolic process,P:tricarboxylic acid cycle,P:salivary gland cell autophagic cell death,P:larval midgut cell programmed cell death,P:salivary gland histolysis,P:pupal development	C:mitochondrial matrix,C:lipid particle,C:mitochondrion
VBGT00770000031244	hypothetical protein FF38_10393 [Lucilia cuprina]	No	pallidipes+	5	5	2	7	4	4	0.003	(brevipalpis_5:38.2092,((palpalis_4:2.2168,fuscipes_4:2.2168)_4:13.456,((pallidipes_7:7.0101,morsitans_2:7.0101)_4:3.2666,austeni_5:10.2767)_4:5.3961)_4:22.5363)_4	((0.873163,0.811546),(0.550322,0.550322),(0.728106,0.612238),(0.003879,0.000306),(0.572011,0.248580))	F:nucleic acid binding,F:DNA binding
VBGT00770000031280	PREDICTED: MICOS complex subunit Mic60 [Musca domestica]	No	pallidipes+	2	1	3	5	1	1	0.009	(brevipalpis_2:38.2092,((palpalis_1:2.2168,fuscipes_1:2.2168)_1:13.456,((pallidipes_5:7.0101,morsitans_3:7.0101)_3:3.2666,austeni_1:10.2767)_1:5.3961)_1:22.5363)_1	((0.252337,0.616662),(0.513191,0.513191),(0.574013,0.531389),(0.039011,0.609774),(0.000607,0.557773))	F:molecular_function,F:signal transducer activity	P:neurogenesis,P:mitochondrion morphogenesis,P:phosphorelay signal transduction system	C:mitochondrion,C:membrane,C:mitochondrial inner membrane,C:MICOS complex,C:integral component of membrane
VBGT00770000031281	PREDICTED: recombination repair protein 1 isoform X1 [Musca domestica]	Yes	Palpalis Group+	1	1	1	1	5	4	0.043	(brevipalpis_1:38.2092,((palpalis_5:2.2168,fuscipes_4:2.2168)_4:13.456,((pallidipes_1:7.0101,morsitans_1:7.0101)_1:3.2666,austeni_1:10.2767)_1:5.3961)_1:22.5363)_1	((0.679109,0.616662),(0.058476,0.550322),(0.001318,0.531389),(0.540317,0.540317),(0.519292,0.557773))	F:double-stranded DNA 3'-5' exodeoxyribonuclease activity,F:metal ion binding,F:lyase activity,F:3'-5' exonuclease activity,F:endonuclease activity,F:DNA binding,F:nuclease activity,F:DNA-(apurinic or apyrimidinic site) lyase activity,F:binding	P:nucleic acid metabolic process,P:base-excision repair,P:cellular response to DNA damage stimulus,P:DNA repair,P:nucleic acid phosphodiester bond hydrolysis,P:RNA splicing	C:integral component of membrane,C:nucleus,C:membrane,C:intracellular,C:spliceosomal complex,C:mitochondrial membrane
VBGT00770000031329	PREDICTED: uncharacterized protein LOC106088413 [Stomoxys calcitrans]	No	morsitans & pallidipes+	4	5	9	7	5	5	0.153	(brevipalpis_4:38.2092,((palpalis_5:2.2168,fuscipes_5:2.2168)_5:13.456,((pallidipes_7:7.0101,morsitans_9:7.0101)_7:3.2666,austeni_5:10.2767)_5:5.3961)_5:22.5363)_4	((-,-),(-,-),(-,-),(-,-),(-,-))	F:nucleotide binding,F:ATP binding,F:transferase activity,F:kinase activity,F:metal ion binding,F:DNA binding,F:semaphorin receptor activity,F:zinc ion binding,F:protein kinase activity,F:transcription factor activity, sequence-specific DNA binding,F:nucleic acid binding	P:regulation of transcription, DNA-templated,P:phosphorylation,P:semaphorin-plexin signaling pathway,P:signal transduction,P:protein phosphorylation,P:axon guidance	C:integral component of membrane,C:nucleus,C:membrane
VBGT00770000031399	Nuclear pore complex protein Nup153 [Lucilia cuprina]	Yes	Palpalis Group+	3	3	1	3	4	6	0.003	(brevipalpis_3:38.2092,((palpalis_4:2.2168,fuscipes_6:2.2168)_4:13.456,((pallidipes_3:7.0101,morsitans_1:7.0101)_3:3.2666,austeni_3:10.2767)_3:5.3961)_3:22.5363)_3	((0.850447,0.764511),(0.550322,0.002765),(0.247081,0.587322),(0.609774,0.000153),(0.555253,0.650838))	F:nucleocytoplasmic transporter activity,F:zinc ion binding,F:structural constituent of nuclear pore,F:ligase activity,F:chromatin DNA binding	P:sensory perception of pain,P:neurogenesis,P:chromatin remodeling,P:single-organism process,P:organelle organization,P:protein import into nucleus,P:centrosome duplication,P:SMAD protein import into nucleus,P:chromatin organization,P:positive regulation of transcription from RNA polymerase II promoter,P:nuclear pore organization,P:NLS-bearing protein import into nucleus,P:metabolic process	C:nuclear euchromatin,C:mitotic spindle,C:nuclear periphery,C:nucleus,C:nuclear pore central transport channel,C:centrosome,C:nuclear pore,C:anaphase-promoting complex,C:nuclear part,C:nuclear envelope
VBGT00770000031428	PREDICTED: F-box/LRR-repeat protein 4 [Stomoxys calcitrans]	No	Check Annotations	26	14	7	22	11	12	0	(brevipalpis_26:38.2092,((palpalis_11:2.2168,fuscipes_12:2.2168)_11:13.456,((pallidipes_22:7.0101,morsitans_7:7.0101)_11:3.2666,austeni_14:10.2767)_11:5.3961)_11:22.5363)_11	((0.003268,0.250137),(0.624432,0.152353),(0.597448,0.743313),(0.000000,0.000001),(0.670048,0.136344))	F:ubiquitin-protein transferase activity,F:low-density lipoprotein particle receptor binding,F:calcium ion binding,F:serine-type endopeptidase activity,F:nucleic acid binding,F:oxidoreductase activity, acting on paired donors, with incorporation or reduction of molecular oxygen,F:actin filament binding,F:catalytic activity,F:tripeptidase activity,F:ligase activity,F:signal transducer activity,F:t…	P:pole cell formation,P:pole cell fate determination,P:cytoskeleton organization,P:establishment of epithelial cell polarity,P:SCF-dependent proteasomal ubiquitin-dependent protein catabolic process,P:intra-Golgi vesicle-mediated transport,P:vesicle-mediated transport,P:ubiquitin-dependent protein catabolic process,P:negative regulation of transcription from RNA polymerase III promoter,P:response…	C:cytosol,C:MICOS complex,C:nuclear pore,C:plasma membrane,C:integral component of membrane,C:Golgi transport complex,C:ubiquitin ligase complex,C:nuclear ubiquitin ligase complex,C:proteinaceous extracellular matrix,C:nuclear periphery,C:nucleus,C:membrane,C:SCF ubiquitin ligase complex,C:intracellular,C:cell cortex,C:microtubule associated complex,C:endoplasmic reticulum,C:lipid particle
VBGT00770000032040	PREDICTED: proton-coupled amino acid transporter 1 isoform X3 [Ceratitis capitata]	No	Check Annotations	3	3	1	5	6	4	0	(brevipalpis_3:38.2092,((palpalis_7:2.2168,fuscipes_4:2.2168)_4:13.456,((pallidipes_5:7.0101,morsitans_1:7.0101)_3:3.2666,austeni_3:10.2767)_3:5.3961)_3:22.5363)_3	((0.850447,0.764511),(0.000177,0.550322),(0.247081,0.587322),(0.039011,0.000153),(0.555253,0.650838))	F:ATP binding,F:transferase activity,F:RNA-DNA hybrid ribonuclease activity,F:amino acid transmembrane transporter activity,F:structural constituent of cuticle,F:zinc ion binding,F:nucleic acid binding	P:RNA phosphodiester bond hydrolysis, endonucleolytic,P:vesicle-mediated transport,P:metabolic process,P:regulation of cell projection size,P:dendrite morphogenesis,P:dendrite extension,P:regulation of imaginal disc-derived wing size,P:amino acid transmembrane transport,P:growth,P:regulation of growth	C:plasma membrane,C:integral component of membrane,C:dendrite,C:endolysosome,C:Golgi apparatus,C:neuronal cell body,C:viral nucleocapsid,C:membrane,C:axon
VBGT00780000038281	PREDICTED: cell division cycle protein 27 homolog [Stomoxys calcitrans]	Yes	Palpalis Group+	2	3	2	2	14	12	0	(brevipalpis_2:38.2092,((palpalis_14:2.2168,fuscipes_12:2.2168)_12:13.456,((pallidipes_2:7.0101,morsitans_2:7.0101)_2:3.2666,austeni_3:10.2767)_2:5.3961)_2:22.5363)_2	((0.785126,0.701701),(0.046731,0.633762),(0.000000,0.560432),(0.576772,0.576772),(0.537694,0.134090))	F:APC-Cdc20 complex activity,F:calcium ion binding,F:ubiquitin-protein transferase activity	P:mRNA splicing, via spliceosome,P:negative regulation of cyclin-dependent protein serine/threonine kinase by cyclin degradation,P:cell division,P:regulation of mitotic metaphase/anaphase transition,P:phagocytosis,P:positive regulation of mitotic metaphase/anaphase transition,P:endomitotic cell cycle,P:regulation of establishment of planar polarity,P:mitotic nuclear division,P:homophilic cell adh…	C:plasma membrane,C:integral component of membrane,C:precatalytic spliceosome,C:anaphase-promoting complex,C:membrane,C:condensed chromosome
VBGT00790000039672	PREDICTED: flocculation protein FLO11 isoform X1 [Musca domestica]	Yes	brevipalpis+	10	5	6	5	6	5	0.402	(brevipalpis_10:38.2092,((palpalis_6:2.2168,fuscipes_5:2.2168)_5:13.456,((pallidipes_5:7.0101,morsitans_6:7.0101)_5:3.2666,austeni_5:10.2767)_5:5.3961)_5:22.5363)_5	((-,-),(-,-),(-,-),(-,-),(-,-))	F:sulfate transmembrane transporter activity,F:GTPase activity,F:GTP binding,F:nucleic acid binding,F:nucleotide binding,F:secondary active sulfate transmembrane transporter activity,F:RNA-DNA hybrid ribonuclease activity,F:protein binding	P:smoothened signaling pathway,P:intracellular protein transport,P:actin filament organization,P:cellular response to stimulus,P:small GTPase mediated signal transduction,P:protein transport,P:eye pigment precursor transport,P:regulation of protein localization,P:cell adhesion,P:nuclear export,P:sulfate transport,P:morphogenesis of a polarized epithelium,P:protein export from nucleus,P:RNA phosph…	C:neuronal cell body,C:cell cortex,C:microtubule associated complex,C:synapse,C:lysosome,C:lipid particle,C:mitotic spindle,C:trans-Golgi network,C:nucleus,C:membrane,C:cytoskeletal part,C:intracellular,C:autophagosome,C:microtubule cytoskeleton,C:vesicle,C:cytoplasm,C:plasma membrane,C:melanosome,C:nuclear microtubule,C:recycling endosome,C:integral component of membrane,C:endosome membrane
VBGT00800000044183	PREDICTED: GTPase-activating protein CdGAPr [Stomoxys calcitrans]	No	Check Annotations	11	17	10	13	14	13	0.01	(brevipalpis_11:38.2092,((palpalis_14:2.2168,fuscipes_13:2.2168)_13:13.456,((pallidipes_13:7.0101,morsitans_10:7.0101)_11:3.2666,austeni_17:10.2767)_11:5.3961)_11:22.5363)_9	((0.623944,0.664893),(0.177318,0.642809),(0.374185,0.743313),(0.174400,0.081996),(0.670048,0.002330))	F:phospholipid binding,F:Rac GTPase binding,F:metal ion binding,F:protein serine/threonine kinase activity,F:Ral GTPase binding,F:sodium:proton antiporter activity,F:Rab GTPase binding,F:GTPase activator activity,F:protein kinase binding,F:SH3 domain binding,F:signal transducer activity,F:catalytic activity,F:diacylglycerol binding,F:Rho guanyl-nucleotide exchange factor activity,F:binding	P:negative regulation of cell size,P:imaginal disc-derived leg morphogenesis,P:regulation of transcription, DNA-templated,P:regulation of microtubule cytoskeleton organization,P:adherens junction maintenance,P:cell fate determination,P:cell proliferation,P:centrosome duplication,P:neuron development,P:microtubule cytoskeleton organization,P:R7 cell development,P:negative regulation of cell migrat…	C:midbody,C:integral component of membrane,C:recycling endosome,C:cytoplasm,C:intracellular organelle,C:perinuclear region of cytoplasm,C:intracellular,C:cortical microtubule,C:nucleus,C:spindle,C:neuromuscular junction,C:membrane,C:presynaptic active zone,C:early endosome
VBGT00800000044333	PREDICTED: NFX1-type zinc finger-containing protein 1-like [Musca domestica]	No	Check Annotations	13	9	1	11	10	12	0	(brevipalpis_13:38.2092,((palpalis_10:2.2168,fuscipes_12:2.2168)_10:13.456,((pallidipes_11:7.0101,morsitans_1:7.0101)_7:3.2666,austeni_9:10.2767)_7:5.3961)_7:22.5363)_7	((0.144079,0.410499),(0.614810,0.014287),(0.114389,0.676683),(0.003365,0.000000),(0.617876,0.166253))	F:ligase activity,F:serine-type endopeptidase activity,F:serine-type peptidase activity,F:molecular_function,F:peptidase activity,F:hydrolase activity	P:proteolysis,P:metabolic process,P:biological_process	C:membrane,C:cellular_component,C:integral component of membrane
VBGT00810000044892	PREDICTED: tetraspanin-33-like [Stomoxys calcitrans]	No	Check Annotations	9	14	9	14	15	13	0.001	(brevipalpis_9:38.2092,((palpalis_15:2.2168,fuscipes_13:2.2168)_13:13.456,((pallidipes_14:7.0101,morsitans_9:7.0101)_11:3.2666,austeni_14:10.2767)_11:5.3961)_11:22.5363)_8	((0.464021,0.282596),(0.051271,0.642809),(0.374185,0.743313),(0.037748,0.001727),(0.670048,0.136344))	F:oxidoreductase activity, acting on paired donors, with incorporation or reduction of molecular oxygen,F:structural constituent of ribosome,F:monooxygenase activity,F:molecular_function,F:heme binding,F:iron ion binding	P:biological_process,P:oxidation-reduction process,P:establishment of protein localization to plasma membrane,P:positive regulation of Notch signaling pathway,P:translation,P:border follicle cell migration,P:nervous system development,P:cell surface receptor signaling pathway	C:mitochondrial small ribosomal subunit,C:membrane,C:mitochondrial large ribosomal subunit,C:fusome,C:integral component of plasma membrane,C:plasma membrane,C:integral component of membrane
VBGT00810000044912	PREDICTED: titin isoform X1 [Musca domestica]	No	palpalis+	7	9	7	7	11	8	0.046	(brevipalpis_7:38.2092,((palpalis_11:2.2168,fuscipes_8:2.2168)_8:13.456,((pallidipes_7:7.0101,morsitans_7:7.0101)_7:3.2666,austeni_9:10.2767)_7:5.3961)_7:22.5363)_6	((0.710362,0.855980),(0.000927,0.594646),(0.476392,0.676683),(0.713949,0.713949),(0.617876,0.166253))	F:myosin light chain kinase activity,F:calmodulin-dependent protein kinase activity,F:nucleotide binding,F:ATP binding,F:myosin binding,F:structural constituent of cytoskeleton,F:protein kinase activity,F:actin binding,F:structural constituent of muscle,F:Rho guanyl-nucleotide exchange factor activity	P:skeletal muscle tissue development,P:regulation of Rho protein signal transduction,P:regulation of glucose metabolic process,P:muscle attachment,P:muscle thin filament assembly,P:sarcomere organization,P:mitotic chromosome condensation,P:sister chromatid cohesion,P:adult somatic muscle development,P:mesoderm development,P:sensory perception of pain,P:regulation of hemocyte proliferation,P:locom…	C:condensed nuclear chromosome,C:Z disc,C:microtubule associated complex,C:striated muscle myosin thick filament,C:M band
VBGT00810000045100	lectin [Glossina morsitans morsitans]	Yes	brevipalpis+	6	3	2	2	2	3	0.113	(brevipalpis_6:38.2092,((palpalis_2:2.2168,fuscipes_3:2.2168)_2:13.456,((pallidipes_2:7.0101,morsitans_2:7.0101)_2:3.2666,austeni_3:10.2767)_2:5.3961)_2:22.5363)_2	((-,-),(-,-),(-,-),(-,-),(-,-))	F:nucleic acid binding,F:carbohydrate binding,F:protein binding,F:hydrolase activity,F:metal ion binding	P:metabolic process	C:membrane,C:integral component of membrane
VBGT00820000045933	PREDICTED: probable ATP-dependent RNA helicase DDX46 [Musca domestica]	No	fuscipes+	24	24	24	24	23	28	0.033	(brevipalpis_24:38.2092,((palpalis_23:2.2168,fuscipes_28:2.2168)_23:13.456,((pallidipes_24:7.0101,morsitans_24:7.0101)_23:3.2666,austeni_24:10.2767)_22:5.3961)_21:22.5363)_17	((0.833941,0.759013),(0.719698,0.000222),(0.899025,0.835346),(0.856949,0.856949),(0.383443,0.885071))	F:helicase activity,F:prenyltransferase activity,F:protein binding,F:RNA cap binding,F:RNA helicase activity,F:nucleotide binding,F:organic cyclic compound binding,F:RNA binding,F:ATP binding,F:hydrolase activity,F:mRNA binding,F:ATP-dependent RNA helicase activity,F:mRNA 3'-UTR binding,F:single-stranded DNA-dependent ATP-dependent DNA helicase activity,F:translation initiation factor activity,F:…	P:positive regulation of multicellular organism growth,P:dorsal/ventral axis specification,P:cytoplasmic mRNA processing body assembly,P:mRNA export from nucleus,P:pole cell formation,P:RNA secondary structure unwinding,P:pole cell fate determination,P:cellular response to DNA damage stimulus,P:ecdysone-mediated induction of salivary gland cell autophagic cell death,P:ovarian follicle cell develo…	C:SMN complex,C:RISC complex,C:pole plasm,C:U5 snRNP,C:P granule,C:cytoplasmic mRNA processing body,C:nuclear pore cytoplasmic filaments,C:cytoplasm,C:cytosol,C:catalytic step 2 spliceosome,C:precatalytic spliceosome,C:spectrosome,C:centrosome,C:integral component of membrane,C:eukaryotic translation initiation factor 4F complex,C:cytoplasmic stress granule,C:neuronal cell body,C:microtubule asso…
VBGT00820000045934	hypothetical protein FF38_08531 [Lucilia cuprina]	Yes	brevipalpis+	22	20	15	15	20	19	0.161	(brevipalpis_22:38.2092,((palpalis_20:2.2168,fuscipes_19:2.2168)_19:13.456,((pallidipes_15:7.0101,morsitans_15:7.0101)_15:3.2666,austeni_20:10.2767)_15:5.3961)_15:22.5363)_14	((-,-),(-,-),(-,-),(-,-),(-,-))	F:mRNA (guanine-N7-)-methyltransferase activity,F:helicase activity,F:DNA binding,F:kinase activity,F:transferase activity,F:RNA binding,F:sequence-specific DNA binding,F:catalytic activity	P:metabolic process,P:phosphorylation,P:regulation of female receptivity,P:regulation of transcription, DNA-templated,P:RNA (guanine-N7)-methylation,P:neurogenesis,P:7-methylguanosine mRNA capping,P:sensory perception of pain,P:rRNA processing	C:preribosome, small subunit precursor,C:integral component of membrane,C:membrane,C:nucleus
VBGT00820000045935	PREDICTED: serine/threonine-protein phosphatase 6 regulatory ankyrin repeat subunit A isoform X2 [Musca domestica]	No	austeni+	16	22	17	16	16	13	0.006	(brevipalpis_16:38.2092,((palpalis_16:2.2168,fuscipes_13:2.2168)_14:13.456,((pallidipes_16:7.0101,morsitans_17:7.0101)_16:3.2666,austeni_22:10.2767)_16:5.3961)_14:22.5363)_12	((0.932956,0.901340),(0.055897,0.021038),(0.437229,0.167509),(0.519127,0.836417),(0.723478,0.013949))	F:RNA binding,F:molecular_function,F:G-protein coupled receptor activity,F:bitter taste receptor activity,F:ankyrin binding,F:cytoskeletal adaptor activity,F:metal ion binding,F:lipid binding,F:scaffold protein binding,F:structural constituent of cytoskeleton,F:calcium channel activity,F:G-protein coupled peptide receptor activity,F:ADP binding,F:2-alkenal reductase [NAD(P)] activity,F:temperatur…	P:cellular response to mechanical stimulus,P:lipid transport,P:centrosome duplication,P:cell proliferation,P:neuronal signal transduction,P:single-organism cellular process,P:phototransduction,P:single-multicellular organism process,P:anterior Malpighian tubule development,P:detection of chemical stimulus involved in sensory perception of pain,P:microtubule cytoskeleton organization,P:transmembra…	C:membrane,C:neuromuscular junction,C:presynaptic membrane,C:terminal bouton,C:cellular_component,C:cilium,C:presynaptic periactive zone,C:neuronal cell body,C:lipid particle,C:cell surface,C:presynapse,C:adherens junction,C:spectrosome,C:fusome,C:cytosol,C:dendrite,C:plasma membrane,C:integral component of membrane,C:Z disc,C:cation channel complex,C:extracellular region
VBGT00820000045936	juvenile hormone esterase [Glossina morsitans morsitans]	No	morsitans & palpalis-	18	19	14	20	12	17	0	(brevipalpis_18:38.2092,((palpalis_12:2.2168,fuscipes_17:2.2168)_13:13.456,((pallidipes_20:7.0101,morsitans_14:7.0101)_14:3.2666,austeni_19:10.2767)_14:5.3961)_13:22.5363)_12	((0.556186,0.539173),(0.019318,0.000234),(0.415498,0.378345),(0.001018,0.825057),(0.703499,0.022595))	F:protein binding,F:hydrolase activity,F:receptor activity,F:juvenile-hormone esterase activity,F:neurexin family protein binding,F:cholinesterase activity,F:carboxylic ester hydrolase activity	P:synapse assembly,P:synaptic vesicle endocytosis,P:presynaptic membrane assembly,P:juvenile hormone catabolic process,P:metabolic process,P:membrane assembly,P:biological_process,P:response to organophosphorus,P:neuron cell-cell adhesion,P:modulation of synaptic transmission,P:male mating behavior,P:dephosphorylation,P:imaginal disc-derived wing morphogenesis,P:determination of adult lifespan,P:…	C:mitochondrion,C:synapse,C:cell surface,C:lipid particle,C:cellular_component,C:extracellular space,C:cytoplasm,C:integral component of membrane,C:cell part,C:integral component of plasma membrane
VBGT00820000045939	Serine/threonine-protein kinase Genghis Khan [Lucilia cuprina]	No	Check Annotations	27	23	18	23	25	24	0.037	(brevipalpis_27:38.2092,((palpalis_25:2.2168,fuscipes_24:2.2168)_24:13.456,((pallidipes_23:7.0101,morsitans_18:7.0101)_19:3.2666,austeni_23:10.2767)_19:5.3961)_19:22.5363)_17	((0.364476,0.610867),(0.301275,0.726202),(0.143340,0.832067),(0.044006,0.086477),(0.750400,0.154431))	F:ecdysone binding,F:cGMP binding,F:protein kinase C activity,F:ribosomal protein S6 kinase activity,F:protein serine/threonine kinase activity,F:G-protein coupled amine receptor activity,F:protein binding,F:G-protein coupled receptor binding,F:myosin binding,F:nucleotide binding,F:calcium-dependent protein kinase C activity,F:Rho GTPase binding,F:ATP binding,F:dopamine neurotransmitter receptor …	P:synaptic growth at neuromuscular junction,P:positive regulation of MAPK cascade,P:regulation of axonogenesis,P:smoothened signaling pathway,P:negative regulation of synaptic growth at neuromuscular junction,P:insulin receptor signaling pathway,P:regulation of heart contraction,P:positive regulation of neuroblast proliferation,P:mitotic spindle elongation,P:negative regulation of apoptotic proce…	C:chromosomal part,C:X chromosome located dosage compensation complex, transcription activating,C:subapical complex,C:cell-cell contact zone,C:apicolateral plasma membrane,C:cAMP-dependent protein kinase complex,C:plasma membrane,C:inaD signaling complex,C:cell body,C:macromolecular complex,C:integral component of membrane,C:integral component of plasma membrane,C:dendrite,C:cell hair,C:cytoplasm…
VBGT00820000045940	PREDICTED: transitional endoplasmic reticulum ATPase TER94 isoform X1 [Bactrocera oleae]	Yes	brevipalpis-	20	25	25	21	24	21	0.045	(brevipalpis_20:38.2092,((palpalis_24:2.2168,fuscipes_21:2.2168)_21:13.456,((pallidipes_21:7.0101,morsitans_25:7.0101)_21:3.2666,austeni_25:10.2767)_21:5.3961)_20:22.5363)_16	((0.517077,0.752426),(0.009819,0.706100),(0.516402,0.834065),(0.359644,0.097887),(0.766538,0.181112))	F:ATP-dependent peptidase activity,F:microtubule binding,F:phosphatidylinositol-4-phosphate binding,F:endopeptidase activity,F:protein tyrosine kinase activity,F:Rab GTPase binding,F:phosphatidylinositol-5-phosphate binding,F:TBP-class protein binding,F:zinc ion binding,F:phosphatidic acid binding,F:protein binding,F:myosin binding,F:ribonuclease III activity,F:hydrolase activity,F:peptidase acti…	P:actin cytoskeleton organization,P:neuron remodeling,P:positive regulation of microtubule depolymerization,P:protein import into mitochondrial intermembrane space,P:R8 cell-mediated photoreceptor organization,P:proteolysis,P:negative regulation of cell migration,P:positive regulation of RNA polymerase II transcriptional preinitiation complex assembly,P:microtubule cytoskeleton organization,P:pos…	C:nuclear proteasome complex,C:Golgi cisterna,C:chromosome,C:mitochondrial outer membrane,C:synaptic vesicle,C:P granule,C:cell leading edge,C:peroxisomal membrane,C:spindle pole,C:proteasome complex,C:mitochondrial inner membrane,C:fusome,C:peroxisome,C:nuclear membrane,C:cleavage furrow,C:plasma membrane,C:centrosome,C:microtubule,C:integral component of membrane,C:proteasome regulatory particl…
VBGT00820000045941	trypsin-like protein [Glossina morsitans morsitans]	No	Check Annotations	20	18	15	22	17	21	0.001	(brevipalpis_20:38.2092,((palpalis_17:2.2168,fuscipes_21:2.2168)_17:13.456,((pallidipes_22:7.0101,morsitans_15:7.0101)_16:3.2666,austeni_18:10.2767)_16:5.3961)_16:22.5363)_14	((0.816482,0.733959),(0.676359,0.001403),(0.660384,0.804193),(0.001748,0.064859),(0.723478,0.605925))	F:serine-type endopeptidase activity,F:serine-type peptidase activity,F:aminoacyl-tRNA editing activity,F:leucine-tRNA ligase activity,F:ATP binding,F:hydrolase activity,F:peptidase activity	P:leucyl-tRNA aminoacylation,P:proteolysis,P:regulation of translational fidelity	C:extracellular space,C:extracellular region,C:cytosol,C:cytoplasm,C:integral component of membrane,C:membrane
VBGT00820000045942	Octopamine receptor beta-3R [Lucilia cuprina]	No	Check Annotations	20	23	17	19	21	22	0.217	(brevipalpis_20:38.2092,((palpalis_21:2.2168,fuscipes_22:2.2168)_21:13.456,((pallidipes_19:7.0101,morsitans_17:7.0101)_18:3.2666,austeni_23:10.2767)_18:5.3961)_18:22.5363)_15	((-,-),(-,-),(-,-),(-,-),(-,-))	F:dopamine neurotransmitter receptor activity, coupled via Gi/Go,F:tyramine receptor activity,F:adrenergic receptor activity,F:heterotrimeric G-protein binding,F:dopamine binding,F:G-protein coupled acetylcholine receptor activity,F:sequence-specific DNA binding,F:signal transducer activity,F:transcription factor activity, sequence-specific DNA binding,F:dopamine neurotransmitter receptor activit…	P:multi-organism behavior,P:learning,P:dopamine receptor signaling pathway,P:cell-cell signaling,P:cellular response to amine stimulus,P:regulation of circadian sleep/wake cycle, sleep,P:male courtship behavior, orientation prior to leg tapping and wing vibration,P:G-protein coupled acetylcholine receptor signaling pathway,P:ovulation,P:regulation of adenylate cyclase activity involved in G-prote…	C:plasma membrane,C:integral component of membrane,C:integral component of plasma membrane,C:membrane,C:synapse,C:ribosome
VBGT00820000045944	PREDICTED: cyclin-dependent kinase 12 [Stomoxys calcitrans]	No	Check Annotations	20	20	16	21	20	21	0.101	(brevipalpis_20:38.2092,((palpalis_20:2.2168,fuscipes_21:2.2168)_20:13.456,((pallidipes_21:7.0101,morsitans_16:7.0101)_17:3.2666,austeni_20:10.2767)_17:5.3961)_17:22.5363)_14	((-,-),(-,-),(-,-),(-,-),(-,-))	F:ATP binding,F:nucleotide binding,F:SAP kinase activity,F:JUN kinase activity,F:RNA polymerase II transcription cofactor activity,F:transcription factor binding,F:DNA binding,F:cyclin binding,F:protein binding,F:heme binding,F:extracellular ligand-gated ion channel activity,F:protein serine/threonine kinase activity,F:MAP kinase activity,F:protein kinase activity,F:protein kinase binding,F:trans…	P:negative regulation of JUN kinase activity,P:instar larval development,P:dorsal closure,P:positive regulation of ERK1 and ERK2 cascade,P:cellular response to cadmium ion,P:negative regulation of apoptotic process,P:Golgi organization,P:negative regulation of macroautophagy,P:transcription elongation from RNA polymerase II promoter,P:defense response to bacterium,P:imaginal disc-derived wing vei…	C:centrosome,C:plasma membrane,C:integral component of membrane,C:endoplasmic reticulum membrane,C:dendrite,C:cytoplasm,C:fusome,C:cytosol,C:cell junction,C:mediator complex,C:nuclear envelope,C:ELL-EAF complex,C:intracellular,C:nucleus,C:mitotic spindle,C:neuromuscular junction,C:polytene chromosome puff,C:axon,C:female germline ring canal,C:nucleoplasm,C:cyclin-dependent protein kinase 5 holoen…
VBGT00820000045946	Cytochrome P450 4d2 [Lucilia cuprina]	No	austeni & fuscipes+	11	14	12	12	10	15	0.002	(brevipalpis_11:38.2092,((palpalis_10:2.2168,fuscipes_15:2.2168)_11:13.456,((pallidipes_12:7.0101,morsitans_12:7.0101)_12:3.2666,austeni_14:10.2767)_12:5.3961)_11:22.5363)_9	((0.623944,0.664893),(0.016053,0.000134),(0.597448,0.332054),(0.799945,0.799945),(0.681694,0.303974))	F:heme binding,F:iron ion binding,F:metal ion binding,F:electron carrier activity,F:monooxygenase activity,F:binding,F:oxidoreductase activity, acting on paired donors, with incorporation or reduction of molecular oxygen,F:oxidoreductase activity	P:steroid biosynthetic process,P:sensory perception of pain,P:intein-mediated protein splicing,P:hormone metabolic process,P:metabolic process,P:insecticide catabolic process,P:lipid metabolic process,P:oxidation-reduction process	C:organelle membrane,C:integral component of membrane,C:endoplasmic reticulum,C:membrane,C:intracellular membrane-bounded organelle
VBGT00820000045947	PREDICTED: kinesin-like protein unc-104 isoform X4 [Ceratitis capitata]	No	pallidipes+	24	23	23	29	24	27	0.026	(brevipalpis_24:38.2092,((palpalis_24:2.2168,fuscipes_27:2.2168)_24:13.456,((pallidipes_29:7.0101,morsitans_23:7.0101)_23:3.2666,austeni_23:10.2767)_22:5.3961)_21:22.5363)_17	((0.833941,0.759013),(0.726202,0.013576),(0.703125,0.835346),(0.011612,0.379116),(0.383443,0.663001))	F:nucleoside-triphosphatase activity,F:oxidoreductase activity,F:signal transducer activity,F:microtubule binding,F:gated channel activity,F:phosphatidylinositol phosphate binding,F:ATP-dependent microtubule motor activity, plus-end-directed,F:binding,F:ATP binding,F:ATP-dependent microtubule motor activity, minus-end-directed,F:nucleotide binding,F:microtubule motor activity,F:ATPase activity,F:…	P:synaptic vesicle maturation,P:positive regulation of insulin secretion,P:axo-dendritic transport,P:neuron projection morphogenesis,P:nonmotile primary cilium assembly,P:transmembrane transport,P:male meiosis,P:spindle assembly involved in female meiosis I,P:dendrite morphogenesis,P:cell morphogenesis involved in neuron differentiation,P:male meiotic chromosome movement towards spindle pole,P:si…	C:cilium,C:microtubule associated complex,C:aster,C:mitochondrion,C:cortical microtubule cytoskeleton,C:male germline ring canal,C:Golgi apparatus,C:microtubule plus-end,C:early endosome,C:condensed chromosome outer kinetochore,C:kinetochore microtubule,C:kinetochore,C:mitotic spindle midzone,C:mitotic spindle astral microtubule,C:endoplasmic reticulum,C:membrane,C:kinesin complex,C:axon,C:female…
VBGT00820000045948	putative Fat-like cadherin-related tumor suppressor [Lucilia cuprina]	No	palpalis+	17	20	20	18	24	18	0.002	(brevipalpis_17:38.2092,((palpalis_24:2.2168,fuscipes_18:2.2168)_18:13.456,((pallidipes_18:7.0101,morsitans_20:7.0101)_18:3.2666,austeni_20:10.2767)_18:5.3961)_17:22.5363)_13	((0.808968,0.412704),(0.000006,0.684131),(0.670627,0.460677),(0.546022,0.305161),(0.741806,0.625526))	F:transferase activity,F:G-protein coupled receptor activity,F:receptor signaling protein activity,F:beta-catenin binding,F:receptor activity,F:protein serine/threonine kinase activity,F:myosin binding,F:protein homodimerization activity,F:alcohol dehydrogenase (NAD) activity,F:molecular transducer activity,F:cadherin binding,F:cyclin-dependent protein serine/threonine kinase activity,F:calcium i…	P:wing disc pattern formation,P:cell morphogenesis involved in differentiation,P:apical protein localization,P:wing disc anterior/posterior pattern formation,P:cell-cell adhesion via plasma-membrane adhesion molecules,P:foregut morphogenesis,P:tube morphogenesis,P:female germ-line stem cell population maintenance,P:G-protein coupled receptor signaling pathway,P:gonadal mesoderm development,P:R3/R…	C:dendrite,C:integral component of plasma membrane,C:spot adherens junction,C:plasma membrane,C:recycling endosome,C:catenin complex,C:integral component of membrane,C:microvillus,C:focal adhesion,C:subapical complex,C:brush border membrane,C:endosome,C:axon,C:zonula adherens,C:filopodium,C:basal plasma membrane,C:apical plasma membrane,C:cell cortex,C:cell-cell junction
VBGT00820000045949	PREDICTED: multidrug resistance-associated protein 1 isoform X15 [Stomoxys calcitrans]	No	brevipalpis & morsitans-	14	18	14	21	21	20	0.004	(brevipalpis_14:38.2092,((palpalis_21:2.2168,fuscipes_20:2.2168)_20:13.456,((pallidipes_21:7.0101,morsitans_14:7.0101)_16:3.2666,austeni_18:10.2767)_16:5.3961)_16:22.5363)_12	((0.451470,0.388154),(0.258694,0.698994),(0.188432,0.804193),(0.010089,0.004405),(0.723478,0.605925))	F:efflux transmembrane transporter activity,F:zinc ion binding,F:heterocyclic compound binding,F:peptide-transporting ATPase activity,F:protein kinase activity,F:catalytic activity,F:ATPase activity, coupled to transmembrane movement of substances,F:sulfonylurea receptor activity,F:xenobiotic-transporting ATPase activity,F:ATP binding,F:metalloendopeptidase activity,F:organic cyclic compound bind…	P:single-organism cellular process,P:response to cadmium ion,P:drug transmembrane transport,P:response to copper ion,P:tRNA threonylcarbamoyladenosine modification,P:metabolic process,P:wound healing,P:heme biosynthetic process,P:cellular metabolic process,P:cGMP biosynthetic process,P:sensory perception of pain,P:single-organism metabolic process,P:tricarboxylic acid cycle,P:protein phosphorylat…	C:mitochondrial inner membrane,C:pleated septate junction,C:integral component of membrane,C:plasma membrane,C:integral component of plasma membrane,C:ATP-sensitive potassium channel complex,C:ATP-binding cassette (ABC) transporter complex,C:plasma membrane part,C:membrane,C:vacuolar membrane
VBGT00820000045950	PREDICTED: activating signal cointegrator 1 complex subunit 3 [Musca domestica]	Yes	brevipalpis-	7	13	12	16	15	9	0	(brevipalpis_7:38.2092,((palpalis_15:2.2168,fuscipes_9:2.2168)_10:13.456,((pallidipes_16:7.0101,morsitans_12:7.0101)_12:3.2666,austeni_13:10.2767)_12:5.3961)_10:22.5363)_7	((0.220765,0.239463),(0.000009,0.037705),(0.572162,0.112493),(0.013336,0.799945),(0.681694,0.842440))	F:RNA helicase activity,F:ATP binding,F:peptidase activity,F:hydrolase activity,F:oxidoreductase activity, acting on CH-OH group of donors,F:serine-type peptidase activity,F:flavin adenine dinucleotide binding,F:oxidoreductase activity,F:serine-type endopeptidase activity,F:nucleic acid binding,F:acid phosphatase activity	P:protein processing,P:regulation of melanization defense response,P:Toll signaling pathway,P:defense response to Gram-negative bacterium,P:positive regulation of antifungal peptide biosynthetic process,P:dorsal/ventral axis specification,P:anaphase-promoting complex-dependent proteasomal ubiquitin-dependent protein catabolic process,P:defense response to Gram-positive bacterium,P:maternal specif…	C:membrane,C:anaphase-promoting complex,C:U5 snRNP,C:extracellular region,C:integral component of membrane
VBGT00820000045953	cuticular protein 76Bd, isoform B [Drosophila melanogaster]	No	brevipalpis & palpalis-	14	17	16	18	14	18	0.021	(brevipalpis_14:38.2092,((palpalis_14:2.2168,fuscipes_18:2.2168)_14:13.456,((pallidipes_18:7.0101,morsitans_16:7.0101)_16:3.2666,austeni_17:10.2767)_15:5.3961)_14:22.5363)_11	((0.791779,0.520234),(0.651583,0.000301),(0.437229,0.400155),(0.267954,0.519127),(0.282294,0.597591))	F:structural constituent of chitin-based cuticle,F:calcium ion binding,F:structural constituent of pupal chitin-based cuticle,F:structural constituent of chitin-based larval cuticle,F:structural constituent of eye lens,F:structural constituent of cuticle	P:compound eye corneal lens development,P:chitin-based cuticle development,P:multicellular organism reproduction,P:visual perception	C:integral component of membrane,C:extracellular matrix,C:extracellular space,C:extracellular region,C:membrane,C:lipid particle
VBGT00820000045955	PREDICTED: probable cytochrome P450 6v1 [Stomoxys calcitrans]	Yes	Palpalis Group+	10	9	11	12	13	15	0.068	(brevipalpis_10:38.2092,((palpalis_13:2.2168,fuscipes_15:2.2168)_13:13.456,((pallidipes_12:7.0101,morsitans_11:7.0101)_11:3.2666,austeni_9:10.2767)_10:5.3961)_10:22.5363)_8	((-,-),(-,-),(-,-),(-,-),(-,-))	F:oxidoreductase activity,F:oxidoreductase activity, acting on paired donors, with incorporation or reduction of molecular oxygen,F:binding,F:alkane 1-monooxygenase activity,F:iron ion binding,F:heme binding,F:electron carrier activity,F:monooxygenase activity,F:metal ion binding	P:response to mercury ion,P:chaeta development,P:lauric acid metabolic process,P:response to organophosphorus,P:insecticide metabolic process,P:multi-organism process,P:wing disc development,P:regulation of developmental growth,P:response to DDT,P:response to caffeine,P:response to camptothecin,P:insecticide catabolic process,P:defense response to bacterium,P:response to insecticide,P:oxidation-r…	C:intracellular membrane-bounded organelle,C:membrane,C:membrane part,C:endoplasmic reticulum,C:endoplasmic reticulum membrane,C:integral component of membrane,C:organelle membrane
VBGT00820000045956	PREDICTED: protein sevenless [Stomoxys calcitrans]	Yes	Palpalis Group+	17	22	19	21	26	24	0.176	(brevipalpis_17:38.2092,((palpalis_26:2.2168,fuscipes_24:2.2168)_24:13.456,((pallidipes_21:7.0101,morsitans_19:7.0101)_19:3.2666,austeni_22:10.2767)_19:5.3961)_19:22.5363)_14	((-,-),(-,-),(-,-),(-,-),(-,-))	F:binding,F:receptor signaling protein tyrosine kinase activity,F:calcium ion binding,F:sequence-specific DNA binding,F:signal transducer activity,F:transcription factor activity, sequence-specific DNA binding,F:fibroblast growth factor-activated receptor activity,F:oxidoreductase activity,F:transmembrane receptor protein tyrosine kinase activity,F:vascular endothelial growth factor-activated rec…	P:axon midline choice point recognition,P:negative regulation of axon extension,P:compound eye photoreceptor fate commitment,P:peptidyl-tyrosine phosphorylation,P:terminal branching, open tracheal system,P:neuron projection morphogenesis,P:lymph gland development,P:maintenance of epithelial cell apical/basal polarity,P:karyosome formation,P:regulation of protein stability,P:regulation of olfactor…	C:cell surface,C:germline ring canal,C:type Ib terminal bouton,C:type Is terminal bouton,C:cell cortex,C:cell-cell junction,C:extrinsic component of membrane,C:apical cortex,C:contractile ring,C:intracellular membrane-bounded organelle,C:membrane,C:extrinsic component of cytoplasmic side of plasma membrane,C:axon,C:subsynaptic reticulum,C:intracellular part,C:apical part of cell,C:peroxisomal mem…
VBGT00820000045962	PREDICTED: larval cuticle protein LCP-30 isoform X2 [Stomoxys calcitrans]	No	brevipalpis & fuscipes & palpalis+	23	20	21	19	23	22	0.755	(brevipalpis_23:38.2092,((palpalis_23:2.2168,fuscipes_22:2.2168)_22:13.456,((pallidipes_19:7.0101,morsitans_21:7.0101)_19:3.2666,austeni_20:10.2767)_19:5.3961)_19:22.5363)_16	((-,-),(-,-),(-,-),(-,-),(-,-))	F:structural constituent of chitin-based cuticle,F:structural constituent of pupal chitin-based cuticle,F:structural constituent of chitin-based larval cuticle,F:structural constituent of cuticle	P:hemolymph coagulation,P:multicellular organism reproduction,P:neurogenesis,P:chitin-based cuticle development,P:larval chitin-based cuticle development	C:extracellular region,C:extracellular space,C:extracellular matrix,C:integral component of membrane,C:membrane
VBGT00820000045963	PREDICTED: Down syndrome cell adhesion molecule-like protein Dscam2 isoform X1 [Stomoxys calcitrans]	No	Check Annotations	28	32	19	29	29	33	0	(brevipalpis_28:38.2092,((palpalis_29:2.2168,fuscipes_33:2.2168)_29:13.456,((pallidipes_29:7.0101,morsitans_19:7.0101)_23:3.2666,austeni_32:10.2767)_23:5.3961)_23:22.5363)_19	((0.644591,0.923170),(0.756037,0.005290),(0.120585,0.539367),(0.011612,0.000017),(0.781385,0.002180))	F:transmembrane receptor protein tyrosine phosphatase activity,F:protein binding involved in cell-cell adhesion,F:heparin binding,F:protein binding,F:identical protein binding,F:protein homodimerization activity,F:axon guidance receptor activity,F:receptor activity,F:netrin receptor activity,F:ATP binding,F:SAM domain binding,F:calcium ion binding,F:binding,F:antigen binding	P:negative regulation of epidermal growth factor receptor signaling pathway,P:establishment or maintenance of epithelial cell apical/basal polarity,P:central nervous system development,P:anatomical structure morphogenesis,P:negative regulation of photoreceptor cell differentiation,P:regulation of neuron projection development,P:pigment cell differentiation,P:peripheral nervous system development,…	C:focal adhesion,C:pleated septate junction,C:cytoplasm,C:cytosol,C:dendrite,C:integral component of plasma membrane,C:muscle cell postsynaptic density,C:plasma membrane,C:integral component of membrane,C:axonal growth cone,C:cell projection,C:cytoneme,C:neuron part,C:vesicle,C:neuromuscular junction,C:membrane,C:axon,C:presynaptic membrane,C:filopodium,C:Slit-Robo signaling complex,C:lateral pla…
VBGT00820000045966	PREDICTED: glucose dehydrogenase [FAD, quinone]-like [Musca domestica]	No	palpalis-	14	16	14	15	5	16	0	(brevipalpis_14:38.2092,((palpalis_5:2.2168,fuscipes_16:2.2168)_10:13.456,((pallidipes_15:7.0101,morsitans_14:7.0101)_13:3.2666,austeni_16:10.2767)_13:5.3961)_10:22.5363)_9	((0.491680,0.887471),(0.000000,0.000000),(0.572162,0.016007),(0.211669,0.460004),(0.692836,0.169126))	F:organic cyclic compound binding,F:glucose dehydrogenase activity,F:structural constituent of cuticle,F:oxidoreductase activity, acting on CH-OH group of donors,F:heterocyclic compound binding,F:choline dehydrogenase activity,F:oxidoreductase activity,F:flavin adenine dinucleotide binding,F:catalytic activity	P:rhodopsin metabolic process,P:single-organism metabolic process,P:sensory perception of pain,P:metabolic process,P:ecdysteroid metabolic process,P:response to endoplasmic reticulum stress,P:pupal chitin-based cuticle development,P:sperm storage,P:mesoderm development,P:transport,P:glucose metabolic process,P:visual perception,P:oxidation-reduction process,P:lateral inhibition,P:retinoid metabol…	C:extracellular region,C:integral component of membrane,C:chorion,C:membrane
VBGT00820000045969	Transcription factor grauzone, partial [Lucilia cuprina]	No	Check Annotations	19	17	13	19	19	22	0.001	(brevipalpis_19:38.2092,((palpalis_19:2.2168,fuscipes_22:2.2168)_19:13.456,((pallidipes_19:7.0101,morsitans_13:7.0101)_15:3.2666,austeni_17:10.2767)_15:5.3961)_15:22.5363)_13	((0.686969,0.906886),(0.691674,0.007691),(0.170321,0.793612),(0.023875,0.003684),(0.713705,0.597591))	F:DNA binding,F:metal ion binding,F:transferase activity,F:transcription factor activity, sequence-specific DNA binding,F:binding,F:nucleic acid binding,F:core promoter proximal region sequence-specific DNA binding,F:phosphatidylinositol binding,F:zinc ion binding	P:positive regulation of transcription from RNA polymerase II promoter,P:cellularization,P:single-organism cellular process,P:regulation of transcription from RNA polymerase II promoter,P:single organism reproductive process,P:neurogenesis,P:female meiotic division,P:egg activation,P:nonmotile primary cilium assembly,P:intraciliary retrograde transport,P:homologous chromosome segregation,P:pole c…	C:intraciliary transport particle A,C:endomembrane system,C:integral component of membrane,C:nonmotile primary cilium,C:nucleus,C:membrane
VBGT00820000045971	hypothetical protein FF38_03615, partial [Lucilia cuprina]	No	Check Annotations	14	14	8	11	12	14	0.002	(brevipalpis_14:38.2092,((palpalis_12:2.2168,fuscipes_14:2.2168)_12:13.456,((pallidipes_11:7.0101,morsitans_8:7.0101)_10:3.2666,austeni_14:10.2767)_10:5.3961)_10:22.5363)_9	((0.491680,0.887471),(0.633762,0.046731),(0.339618,0.728399),(0.379590,0.003106),(0.657872,0.025209))	F:metallopeptidase activity,F:aminoacylase activity,F:riboflavin kinase activity,F:hydrolase activity,F:metal ion binding,F:structural constituent of ribosome,F:epoxide hydrolase activity,F:aminopeptidase activity,F:peptide binding,F:zinc ion binding,F:leukotriene-A4 hydrolase activity,F:ether hydrolase activity,F:metalloaminopeptidase activity,F:peptidase activity, acting on L-amino acid peptide…	P:cellular lipid metabolic process,P:phosphorylation,P:mechanosensory behavior,P:dsRNA transport,P:sensory perception of pain,P:regulation of response to DNA damage stimulus,P:protein metabolic process,P:proteolysis,P:regulation of membrane potential,P:cellular biosynthetic process,P:lateral inhibition,P:leukotriene biosynthetic process,P:peptide catabolic process,P:organic substance biosynthetic…	C:mitochondrion,C:ribosome,C:membrane,C:mitochondrial large ribosomal subunit,C:cytoplasm,C:cell part,C:integral component of membrane,C:plasma membrane
VBGT00820000045972	putative fatty acyl-CoA reductase [Lucilia cuprina]	No	brevipalpis & pallidipes+	18	15	17	18	15	14	0.513	(brevipalpis_18:38.2092,((palpalis_15:2.2168,fuscipes_14:2.2168)_14:13.456,((pallidipes_18:7.0101,morsitans_17:7.0101)_16:3.2666,austeni_15:10.2767)_15:5.3961)_14:22.5363)_12	((-,-),(-,-),(-,-),(-,-),(-,-))	F:catalytic activity,F:long-chain-fatty-acyl-CoA reductase activity,F:electron-transferring-flavoprotein dehydrogenase activity,F:serine-type peptidase activity,F:fatty-acyl-CoA reductase (alcohol-forming) activity	P:determination of adult lifespan,P:cellular metabolic process,P:lumen formation, open tracheal system,P:sensory perception of pain,P:liquid clearance, open tracheal system,P:metabolic process,P:phagocytosis,P:long-chain fatty-acyl-CoA metabolic process,P:organic substance metabolic process,P:oxidation-reduction process,P:proteolysis,P:wax biosynthetic process,P:ether lipid biosynthetic process	C:integral component of membrane,C:cytoplasm,C:peroxisome,C:apical part of cell,C:peroxisomal membrane,C:endomembrane system,C:membrane
VBGT00820000045973	PREDICTED: helicase domino [Stomoxys calcitrans]	No	pallidipes+	18	19	17	26	21	17	0	(brevipalpis_18:38.2092,((palpalis_21:2.2168,fuscipes_17:2.2168)_17:13.456,((pallidipes_26:7.0101,morsitans_17:7.0101)_17:3.2666,austeni_19:10.2767)_17:5.3961)_16:22.5363)_13	((0.935874,0.723171),(0.001403,0.676359),(0.660384,0.441288),(0.000025,0.532510),(0.732838,0.615319))	F:sodium channel activity,F:signal transducer activity,F:ATP-dependent four-way junction helicase activity,F:DNA helicase activity,F:ATP-dependent helicase activity,F:zinc ion binding,F:heterocyclic compound binding,F:ion binding,F:annealing helicase activity,F:nucleoside-triphosphatase activity,F:ATP-dependent DNA helicase activity,F:hydrolase activity, acting on acid anhydrides,F:chromatin bind…	P:regulation of development, heterochronic,P:positive regulation of transcription from RNA polymerase II promoter,P:instar larval or pupal development,P:termination of RNA polymerase II transcription,P:nuclear speck organization,P:wing disc pattern formation,P:metabolic process,P:DNA synthesis involved in double-strand break repair via homologous recombination,P:negative regulation of G1/S transi…	C:nucleus,C:polytene chromosome puff,C:membrane,C:polytene chromosome interband,C:transcription factor complex,C:microtubule associated complex,C:nuclear chromatin,C:SWI/SNF complex,C:beta-heterochromatin,C:NuRD complex,C:nucleoplasm,C:germinal vesicle,C:polytene chromosome,C:NURF complex,C:RSF complex,C:NuA4 histone acetyltransferase complex,C:cytoplasm,C:transcriptionally active chromatin,C:cyt…
VBGT00820000045974	PREDICTED: ubiquitin-conjugating enzyme E2 R2 [Bactrocera cucurbitae]	No	Check Annotations	24	22	19	21	23	22	0.641	(brevipalpis_24:38.2092,((palpalis_23:2.2168,fuscipes_22:2.2168)_22:13.456,((pallidipes_21:7.0101,morsitans_19:7.0101)_19:3.2666,austeni_22:10.2767)_19:5.3961)_19:22.5363)_16	((-,-),(-,-),(-,-),(-,-),(-,-))	F:ubiquitin activating enzyme activity,F:NEDD8 transferase activity,F:ubiquitin conjugating enzyme activity,F:ubiquitin activating enzyme binding,F:transcription factor binding,F:DNA binding,F:proteasome binding,F:ubiquitin protein ligase binding,F:ribosomal S6-glutamic acid ligase activity,F:p53 binding,F:K48-linked polyubiquitin binding,F:DNA-directed DNA polymerase activity,F:nucleotide bindin…	P:anaphase-promoting complex-dependent proteasomal ubiquitin-dependent protein catabolic process,P:DNA repair,P:response to anesthetic,P:spectrosome organization,P:compound eye photoreceptor cell differentiation,P:humoral immune response,P:endocytic recycling,P:positive regulation of protein polyubiquitination,P:regulation of R7 cell differentiation,P:positive regulation of cyclin catabolic proce…	C:ubiquitin ligase complex,C:UBC13-UEV1A complex,C:integral component of membrane,C:HULC complex,C:cytoplasm,C:spindle pole centrosome,C:condensed chromosome outer kinetochore,C:microtubule associated complex,C:nuclear chromatin,C:condensed nuclear chromosome, centromeric region,C:SCF ubiquitin ligase complex,C:perinuclear region of cytoplasm,C:SUMO activating enzyme complex,C:nucleus,C:membrane
VBGT00820000045976	Organic cation transporter protein, partial [Lucilia cuprina]	No	Check Annotations	24	23	19	22	21	21	0.599	(brevipalpis_24:38.2092,((palpalis_21:2.2168,fuscipes_21:2.2168)_21:13.456,((pallidipes_22:7.0101,morsitans_19:7.0101)_19:3.2666,austeni_23:10.2767)_19:5.3961)_19:22.5363)_16	((-,-),(-,-),(-,-),(-,-),(-,-))	F:amine transmembrane transporter activity,F:active transmembrane transporter activity,F:peptidase activity,F:substrate-specific transmembrane transporter activity,F:transporter activity,F:carnitine transmembrane transporter activity,F:transmembrane transporter activity,F:organic cation transmembrane transporter activity,F:secondary active organic cation transmembrane transporter activity,F:catal…	P:cation transport,P:carbohydrate transport,P:positive regulation of multicellular organism growth,P:response to ethanol,P:single-organism transport,P:positive regulation of cell growth,P:carnitine transmembrane transport,P:transmembrane transport,P:sensory perception of pain,P:nitrogen compound transport,P:germ-band shortening,P:apoptotic process,P:neurogenesis,P:single-organism process,P:amine …	C:integral component of plasma membrane,C:integral component of membrane,C:membrane
VBGT00820000045980	PREDICTED: myosin heavy chain, muscle isoform X21 [Musca domestica]	No	Check Annotations	15	19	12	15	21	18	0.001	(brevipalpis_15:38.2092,((palpalis_21:2.2168,fuscipes_18:2.2168)_18:13.456,((pallidipes_15:7.0101,morsitans_12:7.0101)_14:3.2666,austeni_19:10.2767)_14:5.3961)_14:22.5363)_11	((0.929563,0.520234),(0.006738,0.684131),(0.153312,0.782296),(0.484180,0.003069),(0.703499,0.022595))	F:ATPase activity, coupled,F:nucleotide binding,F:myosin VI light chain binding,F:ATP binding,F:myosin light chain binding,F:motor activity,F:microfilament motor activity,F:protein homodimerization activity,F:protein transporter activity,F:protein binding,F:calmodulin binding,F:actin-dependent ATPase activity,F:protein tyrosine kinase activity,F:cadherin binding,F:actin binding,F:receptor signali…	P:metabolic process,P:left/right axis specification,P:dorsal closure, spreading of leading edge cells,P:protein localization to rhabdomere,P:cuticle pattern formation,P:photoreceptor cell maintenance,P:spiracle morphogenesis, open tracheal system,P:basal protein localization,P:head involution,P:establishment of neuroblast polarity,P:epithelial cell migration, open tracheal system,P:cellular respo…	C:filopodium,C:polytene chromosome puff,C:membrane,C:sarcomere,C:contractile ring,C:myosin VII complex,C:apical cortex,C:growth cone,C:female germline ring canal outer rim,C:cell cortex,C:microtubule associated complex,C:neuronal cell body,C:germline ring canal,C:myosin complex,C:investment cone,C:myosin VI complex,C:basal part of cell,C:myosin III complex,C:microvillus,C:filamentous actin,C:cyto…
VBGT00820000045983	PREDICTED: dynein heavy chain, cytoplasmic isoform X5 [Stomoxys calcitrans]	No	Check Annotations	30	20	18	26	19	28	0	(brevipalpis_30:38.2092,((palpalis_19:2.2168,fuscipes_28:2.2168)_20:13.456,((pallidipes_26:7.0101,morsitans_18:7.0101)_19:3.2666,austeni_20:10.2767)_19:5.3961)_19:22.5363)_17	((0.110120,0.610867),(0.032841,0.000000),(0.506296,0.832067),(0.001023,0.086477),(0.750400,0.876998))	F:sn-glycerol-3-phosphate:ubiquinone-8 oxidoreductase activity,F:microtubule motor activity,F:ATPase activity, coupled,F:ATP binding,F:metalloendopeptidase activity,F:nucleotide binding,F:motor activity,F:transferase activity,F:ATPase activity,F:microtubule binding,F:binding,F:nucleic acid binding,F:ion binding	P:mitotic nuclear division,P:glycerol-3-phosphate metabolic process,P:oocyte nucleus migration involved in oocyte dorsal/ventral axis specification,P:metabolic process,P:mitotic spindle organization,P:melanotic encapsulation of foreign target,P:protein localization to kinetochore,P:mitochondrion distribution,P:intracellular protein transport,P:auditory behavior,P:establishment of mitotic spindle …	C:membrane,C:intracellular ribonucleoprotein complex,C:dynein complex,C:glycerol-3-phosphate dehydrogenase complex,C:kinetochore,C:cytoplasmic dynein complex,C:mitochondrion,C:microtubule associated complex,C:cell cortex,C:axonemal dynein complex,C:germline ring canal,C:Golgi apparatus,C:integral component of membrane,C:axoneme,C:fusome
VBGT00820000045985	hypothetical protein FF38_05665 [Lucilia cuprina]	Yes	brevipalpis+	13	10	8	9	8	10	0.149	(brevipalpis_13:38.2092,((palpalis_8:2.2168,fuscipes_10:2.2168)_8:13.456,((pallidipes_9:7.0101,morsitans_8:7.0101)_8:3.2666,austeni_10:10.2767)_8:5.3961)_8:22.5363)_8	((-,-),(-,-),(-,-),(-,-),(-,-))	F:transferase activity, transferring acyl groups other than amino-acyl groups,F:transferase activity,F:transferase activity, transferring acyl groups	P:metabolic process,P:response to salt stress,P:defecation,P:digestive system process,P:chitin-based cuticle development,P:sensory perception of pain,P:oogenesis	C:membrane,C:integral component of membrane
VBGT00820000045986	PREDICTED: elongation of very long chain fatty acids protein AAEL008004 [Musca domestica]	Yes	brevipalpis-	11	16	16	15	14	17	0.091	(brevipalpis_11:38.2092,((palpalis_14:2.2168,fuscipes_17:2.2168)_14:13.456,((pallidipes_15:7.0101,morsitans_16:7.0101)_14:3.2666,austeni_16:10.2767)_14:5.3961)_13:22.5363)_10	((-,-),(-,-),(-,-),(-,-),(-,-))	F:metal ion transmembrane transporter activity,F:fatty acid elongase activity,F:serine-type endopeptidase activity,F:scavenger receptor activity,F:serine-type peptidase activity,F:1,3-beta-D-glucan synthase activity,F:transferase activity,F:hydrolase activity,F:peptidase activity	P:transmembrane transport,P:meiotic spindle organization,P:proteolysis,P:lipid metabolic process,P:very long-chain fatty acid metabolic process,P:meiosis II cytokinesis,P:meiosis I cytokinesis,P:receptor-mediated endocytosis,P:very long-chain fatty acid biosynthetic process,P:fatty acid biosynthetic process,P:actomyosin contractile ring assembly,P:male meiosis cytokinesis,P:neurogenesis,P:fatty a…	C:integral component of membrane,C:membrane,C:cellular_component,C:integral component of endoplasmic reticulum membrane
VBGT00820000045987	Pro3 [Glossina morsitans morsitans]	No	Check Annotations	19	17	12	16	15	21	0	(brevipalpis_19:38.2092,((palpalis_15:2.2168,fuscipes_21:2.2168)_15:13.456,((pallidipes_16:7.0101,morsitans_12:7.0101)_13:3.2666,austeni_17:10.2767)_13:5.3961)_13:22.5363)_12	((0.357649,0.539173),(0.660093,0.000003),(0.621311,0.770187),(0.100022,0.047750),(0.692836,0.092231))	F:serine-type peptidase activity,F:serine-type endopeptidase activity,F:hydrolase activity,F:peptidase activity	P:sensory perception of pain,P:defense response to Gram-positive bacterium,P:defense response to fungus,P:proteolysis,P:positive regulation of Toll signaling pathway,P:innate immune response	C:cytoplasm,C:extracellular region
VBGT00820000045989	putative cytochrome P450 28d1 [Lucilia cuprina]	Yes	Morsitans Group-	11	7	5	7	14	17	0	(brevipalpis_11:38.2092,((palpalis_14:2.2168,fuscipes_17:2.2168)_14:13.456,((pallidipes_7:7.0101,morsitans_5:7.0101)_7:3.2666,austeni_7:10.2767)_7:5.3961)_7:22.5363)_7	((0.427546,0.410499),(0.651583,0.003637),(0.000432,0.676683),(0.713949,0.001193),(0.617876,0.774341))	F:oxidoreductase activity, acting on paired donors, with incorporation or reduction of molecular oxygen,F:binding,F:oxidoreductase activity,F:metal ion binding,F:electron carrier activity,F:monooxygenase activity,F:heme binding,F:iron ion binding	P:oxidation-reduction process,P:wing disc development,P:insecticide metabolic process	C:integral component of membrane,C:intracellular membrane-bounded organelle,C:membrane
VBGT00820000045990	PREDICTED: carboxypeptidase B-like [Musca domestica] & PREDICTED: titin [Musca domestica]	No	austeni & fuscipes+	18	24	16	20	18	24	0	(brevipalpis_18:38.2092,((palpalis_18:2.2168,fuscipes_24:2.2168)_18:13.456,((pallidipes_20:7.0101,morsitans_16:7.0101)_17:3.2666,austeni_24:10.2767)_17:5.3961)_16:22.5363)_13	((0.935874,0.723171),(0.684131,0.000006),(0.885677,0.441288),(0.139410,0.071559),(0.732838,0.004153))	F:hydrolase activity,F:carboxypeptidase activity,F:metallocarboxypeptidase activity,F:RNA binding,F:protein binding,F:zinc ion binding,F:nucleic acid binding	P:neurogenesis,P:proteolysis	C:integral component of membrane,C:endomembrane system,C:extracellular region,C:vesicle,C:extracellular space,C:membrane
VBGT00820000045991	PREDICTED: homeotic protein deformed [Bactrocera cucurbitae]	No	Check Annotations	20	18	12	20	19	22	0	(brevipalpis_20:38.2092,((palpalis_19:2.2168,fuscipes_22:2.2168)_19:13.456,((pallidipes_20:7.0101,morsitans_12:7.0101)_15:3.2666,austeni_18:10.2767)_15:5.3961)_15:22.5363)_13	((0.468779,0.906886),(0.691674,0.007691),(0.170321,0.793612),(0.008523,0.000153),(0.713705,0.204755))	F:transferase activity,F:4 iron, 4 sulfur cluster binding,F:enhancer sequence-specific DNA binding,F:activating transcription factor binding,F:transcription factor binding,F:DNA binding,F:RNA polymerase II regulatory region DNA binding,F:RNA polymerase II distal enhancer sequence-specific DNA binding,F:protein homodimerization activity,F:enhancer binding,F:transcriptional repressor activity, RNA …	P:anterior/posterior axis specification, embryo,P:trachea morphogenesis,P:dorsal/ventral axis specification,P:imaginal disc-derived wing vein specification,P:sperm storage,P:cardiac muscle tissue development,P:negative regulation of R8 cell differentiation,P:specification of segmental identity, labial segment,P:positive regulation of apoptotic process involved in morphogenesis,P:negative regulati…	C:integral component of membrane,C:cytoplasm,C:transcription factor complex,C:nucleus,C:membrane
VBGT00820000045996	PREDICTED: low-density lipoprotein receptor-related protein 2 [Stomoxys calcitrans]	No	fuscipes+	16	16	16	17	15	22	0	(brevipalpis_16:38.2092,((palpalis_15:2.2168,fuscipes_22:2.2168)_16:13.456,((pallidipes_17:7.0101,morsitans_16:7.0101)_15:3.2666,austeni_16:10.2767)_15:5.3961)_15:22.5363)_12	((0.932956,0.712005),(0.024678,0.000004),(0.882194,0.793612),(0.249211,0.834934),(0.713705,0.855667))	F:Wnt-activated receptor activity,F:low-density lipoprotein receptor activity,F:serine-type endopeptidase activity,F:calcium ion binding,F:catalytic activity,F:peptidase activity, acting on L-amino acid peptides,F:G-protein coupled receptor activity,F:receptor activity,F:peptidase activity,F:hydrolase activity,F:Wnt-protein binding	P:regulation of canonical Wnt signaling pathway,P:regulation of endocytosis,P:nervous system development,P:long-term memory,P:response to anesthetic,P:asymmetric neuroblast division,P:Wnt signaling pathway,P:imaginal disc eversion,P:compound eye morphogenesis,P:protein targeting to lysosome,P:maintenance of epithelial cell apical/basal polarity,P:lipoprotein transport,P:cell-matrix adhesion,P:inn…	C:extrinsic component of membrane,C:early endosome,C:apical plasma membrane,C:lipid particle,C:nucleoplasm,C:late endosome,C:membrane,C:coated vesicle,C:proteinaceous extracellular matrix,C:cytosol,C:basement membrane,C:plasma membrane,C:integral component of membrane
VBGT00820000046002	hypothetical protein FF38_06932 [Lucilia cuprina]	No	Check Annotations	16	20	14	17	18	18	0.133	(brevipalpis_16:38.2092,((palpalis_18:2.2168,fuscipes_18:2.2168)_18:13.456,((pallidipes_17:7.0101,morsitans_14:7.0101)_15:3.2666,austeni_20:10.2767)_15:5.3961)_15:22.5363)_12	((-,-),(-,-),(-,-),(-,-),(-,-))	F:nucleic acid binding,F:zinc ion binding,F:molecular_function,F:RNA binding,F:serine-type carboxypeptidase activity	P:regulation of glucose metabolic process,P:neuron recognition,P:proteolysis,P:Bolwig's organ morphogenesis,P:axon guidance,P:axon choice point recognition,P:defasciculation of motor neuron axon,P:motor neuron axon guidance,P:cell adhesion,P:synaptic target inhibition,P:axon development,P:heterophilic cell-cell adhesion via plasma membrane cell adhesion molecules	C:integral component of plasma membrane,C:integral component of membrane,C:extracellular region,C:anchored component of membrane,C:membrane
VBGT00820000046003	PREDICTED: glutamate receptor 1 isoform X2 [Bactrocera cucurbitae]	No	austeni+	14	19	13	14	13	16	0.012	(brevipalpis_14:38.2092,((palpalis_13:2.2168,fuscipes_16:2.2168)_13:13.456,((pallidipes_14:7.0101,morsitans_13:7.0101)_13:3.2666,austeni_19:10.2767)_13:5.3961)_12:22.5363)_10	((0.780430,0.892467),(0.642809,0.003032),(0.861468,0.355656),(0.460004,0.813035),(0.692836,0.008194))	F:kainate selective glutamate receptor activity,F:ionotropic glutamate receptor activity,F:extracellular-glutamate-gated ion channel activity,F:extracellular ligand-gated ion channel activity,F:zinc ion binding,F:olfactory receptor activity,F:receptor binding,F:salty taste receptor activity,F:NMDA glutamate receptor activity,F:coreceptor activity,F:sodium channel activity,F:extracellular phenylac…	P:imaginal disc-derived wing morphogenesis,P:ion transmembrane transport,P:ionotropic glutamate receptor signaling pathway,P:optomotor response,P:cellular response to salt,P:synapse maturation,P:salt aversion,P:ion transport,P:positive regulation of calcium-mediated signaling,P:neuromuscular synaptic transmission,P:detection of chemical stimulus involved in sensory perception,P:single-organism ce…	C:integral component of membrane,C:dendrite membrane,C:sensory dendrite,C:plasma membrane,C:integral component of plasma membrane,C:muscle cell postsynaptic density,C:receptor complex,C:NMDA selective glutamate receptor complex,C:postsynaptic density,C:cell junction,C:neuromuscular junction,C:ionotropic glutamate receptor complex,C:synapse,C:cilium,C:membrane part,C:postsynaptic membrane
VBGT00820000046004	PREDICTED: dnaJ homolog subfamily A member 4 [Musca domestica]	Yes	brevipalpis-	13	19	16	17	15	19	0.02	(brevipalpis_13:38.2092,((palpalis_15:2.2168,fuscipes_19:2.2168)_15:13.456,((pallidipes_17:7.0101,morsitans_16:7.0101)_16:3.2666,austeni_19:10.2767)_16:5.3961)_15:22.5363)_11	((0.539323,0.366995),(0.660093,0.000380),(0.292789,0.421125),(0.836417,0.519127),(0.723478,0.223430))	F:oxidoreductase activity, acting on the aldehyde or oxo group of donors, disulfide as acceptor,F:zinc ion binding,F:unfolded protein binding,F:catalytic activity,F:oxidoreductase activity,F:heat shock protein binding,F:ligase activity,F:binding,F:nucleic acid binding,F:ATP binding,F:metal ion binding,F:motor activity,F:patched binding,F:protein binding,F:Ral GTPase binding	P:cell redox homeostasis,P:synaptic vesicle uncoating,P:synaptic vesicle exocytosis,P:multicellular organismal development,P:mRNA transport,P:primary metabolic process,P:cell proliferation,P:mitotic nuclear division,P:metabolic process,P:mitotic spindle organization,P:regulation of neuromuscular synaptic transmission,P:tricarboxylic acid cycle,P:negative regulation of response to wounding,P:start…	C:cytosol,C:cytoplasm,C:integral component of membrane,C:dynactin complex,C:plasma membrane,C:microtubule,C:mitochondrial outer membrane,C:synaptic vesicle,C:vesicle,C:endomembrane system,C:membrane,C:cell,C:mitochondrion,C:type Is terminal bouton,C:microtubule associated complex,C:type Ib terminal bouton,C:dynein complex
VBGT00820000046005	hypothetical protein FF38_05202 [Lucilia cuprina]	No	Check Annotations	25	23	15	23	22	26	0	(brevipalpis_25:38.2092,((palpalis_22:2.2168,fuscipes_26:2.2168)_22:13.456,((pallidipes_23:7.0101,morsitans_15:7.0101)_18:3.2666,austeni_23:10.2767)_18:5.3961)_18:22.5363)_16	((0.427968,0.598572),(0.712999,0.002614),(0.337883,0.823372),(0.013865,0.000325),(0.741806,0.081770))	F:endopeptidase activity,F:arginine kinase activity,F:metallopeptidase activity,F:metalloendopeptidase activity,F:ATP binding,F:hydrolase activity	P:peptide hormone processing,P:proteolysis,P:compound eye morphogenesis,P:olfactory learning,P:phosphorylation,P:metabolic process	C:integral component of membrane,C:plasma membrane,C:extracellular space,C:extracellular region,C:membrane,C:sarcoplasmic reticulum,C:cellular_component
VBGT00820000046008	PREDICTED: protein takeout [Musca domestica]	No	brevipalpis & morsitans-	17	21	16	22	20	22	0.013	(brevipalpis_17:38.2092,((palpalis_20:2.2168,fuscipes_22:2.2168)_20:13.456,((pallidipes_22:7.0101,morsitans_16:7.0101)_17:3.2666,austeni_21:10.2767)_17:5.3961)_17:22.5363)_13	((0.808968,0.412704),(0.698994,0.085252),(0.476490,0.814096),(0.011865,0.071559),(0.732838,0.130553))	F:binding,F:translation repressor activity, nucleic acid binding,F:kinase activity,F:hormone binding,F:mRNA 3'-UTR binding,F:molecular_function	P:germ-line stem cell division,P:spectrosome organization,P:behavior,P:adult feeding behavior,P:rhythmic process,P:male germline stem cell symmetric division,P:rhythmic behavior,P:cell fate specification,P:cell fate determination,P:multicellular organismal process,P:germ cell development,P:oogenesis,P:negative regulation of translation,P:response to starvation,P:male meiosis,P:germ-line stem cell…	C:integral component of membrane,C:spectrosome,C:fusome,C:cytoplasm,C:extracellular region,C:extracellular space,C:cellular_component,C:membrane
VBGT00820000046009	Polypeptide N-acetylgalactosaminyltransferase 5 [Lucilia cuprina]	Yes	brevipalpis-	9	14	13	15	16	17	0.204	(brevipalpis_9:38.2092,((palpalis_16:2.2168,fuscipes_17:2.2168)_16:13.456,((pallidipes_15:7.0101,morsitans_13:7.0101)_13:3.2666,austeni_14:10.2767)_13:5.3961)_13:22.5363)_9	((-,-),(-,-),(-,-),(-,-),(-,-))	F:polypeptide N-acetylgalactosaminyltransferase activity,F:transferase activity,F:transmembrane transporter activity,F:phosphatidylinositol-4-phosphate binding,F:transferase activity, transferring glycosyl groups,F:carbohydrate binding,F:sulfotransferase activity	P:positive regulation of secretion,P:protein glycosylation,P:protein O-linked glycosylation,P:metabolic process,P:multicellular organism reproduction,P:Golgi vesicle transport,P:single-organism carbohydrate metabolic process,P:oligosaccharide biosynthetic process,P:cell-substrate adhesion,P:transmembrane transport,P:O-glycan processing,P:organic substance biosynthetic process,P:regulation of cell…	C:Golgi apparatus part,C:membrane,C:Golgi stack,C:endoplasmic reticulum,C:Golgi apparatus,C:integral component of membrane,C:Golgi membrane,C:cytosol,C:Golgi cisterna
VBGT00820000046010	PREDICTED: peptidylprolyl isomerase domain and WD repeat-containing protein 1 isoform X2 [Stomoxys calcitrans]	No	Check Annotations	13	13	8	12	14	13	0.008	(brevipalpis_13:38.2092,((palpalis_14:2.2168,fuscipes_13:2.2168)_13:13.456,((pallidipes_12:7.0101,morsitans_8:7.0101)_10:3.2666,austeni_13:10.2767)_10:5.3961)_10:22.5363)_9	((0.769431,0.887471),(0.177318,0.642809),(0.177502,0.728399),(0.156017,0.003106),(0.657872,0.121190))	F:ligase activity,F:peptidyl-prolyl cis-trans isomerase activity,F:nucleic acid binding,F:ubiquitin-protein transferase activity,F:zinc ion binding,F:cyclosporin A binding,F:isomerase activity,F:peptide binding,F:nucleotide binding,F:cyclin-dependent protein serine/threonine kinase regulator activity,F:substrate-specific transmembrane transporter activity,F:mRNA binding,F:lipid binding	P:regulation of post-mating oviposition,P:protein polyubiquitination,P:rhodopsin biosynthetic process,P:multicellular organism reproduction,P:phagocytosis,P:neurogenesis,P:sensory perception of pain,P:salivary gland cell autophagic cell death,P:phototransduction, visible light,P:visual perception,P:transmembrane transport,P:protein folding,P:mRNA splicing, via spliceosome,P:intrinsic apoptotic si…	C:lipid particle,C:nucleoplasm,C:positive transcription elongation factor complex b,C:microtubule associated complex,C:small nuclear ribonucleoprotein complex,C:endoplasmic reticulum lumen,C:rhabdomere,C:endomembrane system,C:extracellular space,C:integral component of plasma membrane,C:nuclear membrane,C:cytoplasmic, membrane-bounded vesicle,C:integral component of membrane,C:catalytic step 2 sp…
VBGT00820000046013	PREDICTED: retinal homeobox protein Rx [Musca domestica]	No	Check Annotations	17	17	11	18	15	16	0.002	(brevipalpis_17:38.2092,((palpalis_15:2.2168,fuscipes_16:2.2168)_15:13.456,((pallidipes_18:7.0101,morsitans_11:7.0101)_13:3.2666,austeni_17:10.2767)_13:5.3961)_13:22.5363)_11	((0.429938,0.896413),(0.660093,0.201501),(0.621311,0.770187),(0.005952,0.002547),(0.692836,0.092231))	F:heme binding,F:protein binding,F:protein dimerization activity,F:protein homodimerization activity,F:DNA binding,F:metal ion binding,F:inositol pentakisphosphate 2-kinase activity,F:ATP binding,F:calcium ion binding,F:ubiquitin-protein transferase activity,F:protein heterodimerization activity,F:peroxidase activity,F:sequence-specific DNA binding,F:catalytic activity,F:transcription factor acti…	P:compound eye photoreceptor development,P:elongation of arista core,P:compound eye morphogenesis,P:positive regulation of cell growth,P:lateral inhibition,P:dendrite morphogenesis,P:photoreceptor cell fate specification,P:negative regulation of transcription from RNA polymerase II promoter,P:oxidation-reduction process,P:response to oxidative stress,P:cellular oxidant detoxification,P:imaginal d…	C:transcription factor complex,C:chorion,C:protein complex,C:membrane,C:nucleus,C:intracellular,C:intracellular part,C:integral component of membrane
VBGT00820000046015	PREDICTED: neural cell adhesion molecule 1 [Stomoxys calcitrans]	No	morsitans & pallidipes-	12	14	6	7	13	9	0	(brevipalpis_12:38.2092,((palpalis_13:2.2168,fuscipes_9:2.2168)_9:13.456,((pallidipes_7:7.0101,morsitans_6:7.0101)_7:3.2666,austeni_14:10.2767)_7:5.3961)_7:22.5363)_7	((0.314049,0.410499),(0.000068,0.604885),(0.231746,0.676683),(0.713949,0.042233),(0.617876,0.000119))	F:GTP binding,F:GTPase activity	P:protein transport,P:lateral inhibition,P:sensory perception of pain,P:motor neuron axon guidance,P:metabolic process	C:membrane,C:integral component of membrane,C:endoplasmic reticulum membrane,C:plasma membrane
VBGT00820000046016	scavenger receptor protein [Glossina morsitans morsitans]	No	brevipalpis & morsitans-	12	16	11	14	15	16	0.054	(brevipalpis_12:38.2092,((palpalis_15:2.2168,fuscipes_16:2.2168)_15:13.456,((pallidipes_14:7.0101,morsitans_11:7.0101)_12:3.2666,austeni_16:10.2767)_12:5.3961)_12:22.5363)_10	((-,-),(-,-),(-,-),(-,-),(-,-))	F:phosphatidylinositol-4,5-bisphosphate binding,F:Rho GTPase binding,F:transmembrane signaling receptor activity,F:scavenger receptor activity,F:unfolded protein binding	P:protein secretion,P:apoptotic process,P:neurogenesis,P:maintenance of protein location in cell,P:cell adhesion,P:sensory perception of pain,P:spindle assembly,P:positive regulation of wound healing,P:cell surface receptor signaling pathway,P:phototransduction, UV,P:phototransduction, visible light,P:spermatogenesis,P:salivary gland cell autophagic cell death,P:regulation of filopodium assembly,…	C:actin filament,C:membrane,C:protein complex,C:apical plasma membrane,C:lipid particle,C:lysosome,C:cell cortex,C:neuronal cell body,C:integral component of plasma membrane,C:dendrite,C:cleavage furrow,C:plasma membrane,C:integral component of membrane,C:adherens junction,C:phagocytic vesicle,C:vesicle membrane,C:cytoneme
VBGT00820000046017	PREDICTED: acetylcholine receptor subunit alpha-like [Musca domestica]	No	Check Annotations	12	15	7	13	14	13	0	(brevipalpis_12:38.2092,((palpalis_14:2.2168,fuscipes_13:2.2168)_13:13.456,((pallidipes_13:7.0101,morsitans_7:7.0101)_10:3.2666,austeni_15:10.2767)_10:5.3961)_10:22.5363)_9	((0.921163,0.887471),(0.177318,0.642809),(0.177502,0.728399),(0.030595,0.000086),(0.657872,0.009179))	F:acetylcholine binding,F:acetylcholine receptor activity,F:acetylcholine-activated cation-selective channel activity	P:response to nicotine,P:jump response,P:sleep,P:response to insecticide,P:synaptic transmission,P:cation transmembrane transport,P:cation transport,P:muscle cell cellular homeostasis,P:neuromuscular synaptic transmission,P:visual behavior,P:excitatory postsynaptic potential,P:ion transmembrane transport,P:synaptic transmission, cholinergic	C:dendritic spine,C:postsynaptic membrane,C:synapse,C:integral component of membrane,C:acetylcholine-gated channel complex,C:postsynaptic density,C:cell junction
VBGT00820000046018	PREDICTED: ATP-binding cassette sub-family A member 13 [Musca domestica]	No	palpalis-	12	10	10	12	8	15	0	(brevipalpis_12:38.2092,((palpalis_8:2.2168,fuscipes_15:2.2168)_9:13.456,((pallidipes_12:7.0101,morsitans_10:7.0101)_10:3.2666,austeni_10:10.2767)_10:5.3961)_9:22.5363)_8	((0.599794,0.876423),(0.032481,0.000000),(0.546663,0.281951),(0.156017,0.770088),(0.657872,0.832487))	F:ATPase activity, coupled to transmembrane movement of substances,F:nucleic acid binding,F:nuclease activity,F:protein kinase activity,F:DNA binding,F:ferric-transporting ATPase activity,F:ionotropic glutamate receptor activity,F:extracellular-glutamate-gated ion channel activity,F:transporter activity,F:nucleotide binding,F:ATP binding,F:ATPase activity,F:hydrolase activity	P:single-organism transport,P:cell cycle,P:ferric iron transport,P:microtubule-based process,P:transmembrane transport,P:transport,P:chromatin modification,P:cellular component organization,P:nucleic acid phosphodiester bond hydrolysis,P:establishment of organelle localization,P:single-organism cellular process,P:lipid transport,P:single-organism intracellular transport,P:metabolic process,P:prot…	C:intracellular,C:membrane,C:nucleus,C:intracellular membrane-bounded organelle,C:postsynaptic membrane,C:cell part,C:integral component of membrane,C:plasma membrane,C:ATP-binding cassette (ABC) transporter complex,C:cell junction
VBGT00820000046021	PREDICTED: glutamate-gated chloride channel isoform X16 [Ceratitis capitata]	Yes	brevipalpis-	9	12	11	12	11	14	0.092	(brevipalpis_9:38.2092,((palpalis_11:2.2168,fuscipes_14:2.2168)_11:13.456,((pallidipes_12:7.0101,morsitans_11:7.0101)_11:3.2666,austeni_12:10.2767)_11:5.3961)_10:22.5363)_8	((-,-),(-,-),(-,-),(-,-),(-,-))	F:histamine-gated chloride channel activity,F:extracellular-glutamate-gated chloride channel activity,F:chloride channel activity,F:benzodiazepine receptor activity,F:extracellular-glycine-gated chloride channel activity,F:extracellular ligand-gated ion channel activity,F:extracellular-glycine-gated ion channel activity,F:ionotropic glutamate receptor activity,F:GABA-A receptor activity	P:inter-male aggressive behavior,P:signal transduction,P:response to mechanical stimulus,P:neuron projection morphogenesis,P:chloride transport,P:regulation of olfactory learning,P:regulation of circadian sleep/wake cycle,P:sleep,P:chloride transmembrane transport,P:response to ether,P:response to cyclodiene,P:synaptic transmission,P:adult behavior,P:response to drug,P:neurotransmitter transport,…	C:axon,C:membrane,C:glycine-gated chloride channel complex,C:synapse part,C:GABA-A receptor complex,C:synapse,C:postsynaptic membrane,C:integral component of synaptic vesicle membrane,C:integral component of membrane,C:plasma membrane,C:dendrite,C:chloride channel complex,C:cell junction,C:histamine-gated chloride channel complex
VBGT00820000046035	PREDICTED: trypsin eta [Musca domestica]	No	fuscipes-	11	13	12	12	11	8	0.017	(brevipalpis_11:38.2092,((palpalis_11:2.2168,fuscipes_8:2.2168)_9:13.456,((pallidipes_12:7.0101,morsitans_12:7.0101)_11:3.2666,austeni_13:10.2767)_11:5.3961)_9:22.5363)_8	((0.917356,0.876423),(0.011819,0.032481),(0.546663,0.099329),(0.407783,0.407783),(0.670048,0.276615))	F:serine-type peptidase activity,F:serine-type endopeptidase activity,F:hydrolase activity,F:peptidase activity	P:liquid clearance, open tracheal system,P:establishment of glial blood-brain barrier,P:primary metabolic process,P:regulation of terminal button organization,P:proteolysis,P:septate junction assembly,P:regulation of tube size, open tracheal system,P:macromolecule metabolic process	C:membrane,C:septate junction,C:integral component of membrane
VBGT00820000046040	hypothetical protein FF38_07185 [Lucilia cuprina]	Yes	brevipalpis-	2	4	5	6	5	7	0.013	(brevipalpis_2:38.2092,((palpalis_5:2.2168,fuscipes_7:2.2168)_5:13.456,((pallidipes_6:7.0101,morsitans_5:7.0101)_5:3.2666,austeni_4:10.2767)_4:5.3961)_4:22.5363)_2	((0.785126,0.112530),(0.561933,0.004109),(0.313539,0.612238),(0.214452,0.666836),(0.085281,0.688319))	F:ligase activity,F:oxidoreductase activity,F:nucleic acid binding,F:aspartate-tRNA ligase activity,F:heterocyclic compound binding,F:mismatched DNA binding,F:aminoacyl-tRNA ligase activity,F:lysine-tRNA ligase activity,F:ATP binding,F:organic cyclic compound binding,F:nucleotide binding	P:single-organism metabolic process,P:mismatch repair,P:tRNA aminoacylation for protein translation,P:single-organism cellular process,P:lysyl-tRNA aminoacylation,P:organic substance biosynthetic process,P:cellular process,P:translation,P:cellular biosynthetic process	C:intracellular organelle,C:cytoplasm,C:protein complex,C:aminoacyl-tRNA synthetase multienzyme complex,C:microtubule associated complex,C:nucleus
VBGT00830000046890	esterase [Calliphora stygia]	No	morsitans & pallidipes-	9	11	8	8	12	9	0.031	(brevipalpis_9:38.2092,((palpalis_12:2.2168,fuscipes_9:2.2168)_9:13.456,((pallidipes_8:7.0101,morsitans_8:7.0101)_8:3.2666,austeni_11:10.2767)_8:5.3961)_8:22.5363)_7	((0.909160,0.865626),(0.001234,0.604885),(0.520598,0.695182),(0.734397,0.734397),(0.631816,0.093540))	F:neurexin family protein binding,F:carboxylic ester hydrolase activity,F:protein homodimerization activity,F:acetylcholinesterase activity,F:hydrolase activity,F:receptor activity	P:synapse maturation,P:male courtship behavior, veined wing generated song production,P:border follicle cell migration,P:postsynaptic membrane assembly,P:female meiosis chromosome segregation,P:neurogenesis,P:establishment of blood-nerve barrier,P:synaptic target recognition,P:modulation of synaptic transmission,P:acetylcholine catabolic process in synaptic cleft,P:response to organophosphorus,P:…	C:extracellular space,C:tricellular tight junction,C:synaptic cleft,C:septate junction,C:cytoplasm,C:cell part,C:integral component of plasma membrane,C:integral component of membrane,C:plasma membrane,C:synapse,C:cell surface,C:neuromuscular junction,C:membrane
VBGT00830000046903	Zinc finger protein weckle [Lucilia cuprina]	No	austeni & pallidipes+	4	7	3	8	4	4	0.002	(brevipalpis_4:38.2092,((palpalis_4:2.2168,fuscipes_4:2.2168)_4:13.456,((pallidipes_8:7.0101,morsitans_3:7.0101)_4:3.2666,austeni_7:10.2767)_4:5.3961)_4:22.5363)_3	((0.561490,0.382508),(0.550322,0.550322),(0.728106,0.612238),(0.000859,0.020912),(0.572011,0.010652))	F:zinc ion binding,F:nucleic acid binding,F:binding,F:metal ion binding,F:DNA binding		C:extracellular region,C:extracellular space,C:nucleus
VBGT00830000046916	PREDICTED: zinc finger and BTB domain-containing protein 17 [Musca domestica]	No	Check Annotations	15	16	9	14	15	14	0.002	(brevipalpis_15:38.2092,((palpalis_15:2.2168,fuscipes_14:2.2168)_14:13.456,((pallidipes_14:7.0101,morsitans_9:7.0101)_11:3.2666,austeni_16:10.2767)_11:5.3961)_11:22.5363)_10	((0.517683,0.683166),(0.189506,0.651583),(0.200999,0.743313),(0.037748,0.001727),(0.670048,0.011760))	F:DNA binding,F:protein transporter activity,F:structural constituent of cuticle,F:transporter activity,F:protein binding,F:heme binding,F:protein dimerization activity,F:chromatin insulator sequence binding,F:organic cyclic compound binding,F:nucleotide binding,F:methyltransferase activity,F:peptide deformylase activity,F:metal ion binding,F:peroxidase activity,F:sequence-specific DNA binding,F:…	P:protein import into nucleus,P:transcription, DNA-templated,P:response to oxidative stress,P:cellular oxidant detoxification,P:oxidation-reduction process,P:dendrite morphogenesis,P:transmembrane transport,P:acetyl-CoA transport,P:negative regulation of chromatin silencing,P:translation,P:regulation of transcription, DNA-templated,P:mitotic nuclear division,P:methylation,P:negative regulation of…	C:polytene chromosome,C:nucleus,C:membrane,C:chromosome, centromeric region,C:cytoplasm,C:integral component of membrane,C:chromatin
VBGT00830000046947	hypothetical protein FF38_04443 [Lucilia cuprina]	Yes	Palpalis Group+	1	1	1	1	4	4	0.138	(brevipalpis_1:38.2092,((palpalis_4:2.2168,fuscipes_4:2.2168)_4:13.456,((pallidipes_1:7.0101,morsitans_1:7.0101)_1:3.2666,austeni_1:10.2767)_1:5.3961)_1:22.5363)_1	((-,-),(-,-),(-,-),(-,-),(-,-))	F:ATP binding,F:metal ion binding,F:protein kinase activity	P:protein phosphorylation,P:epithelial cell morphogenesis,P:endocytosis,P:embryonic morphogenesis	C:vacuole
VBGT00840000047885	Peroxisomal multifunctional enzyme type 2 [Lucilia cuprina]	Yes	brevipalpis-	7	11	12	9	8	11	0.004	(brevipalpis_7:38.2092,((palpalis_8:2.2168,fuscipes_11:2.2168)_8:13.456,((pallidipes_9:7.0101,morsitans_12:7.0101)_9:3.2666,austeni_11:10.2767)_9:5.3961)_8:22.5363)_6	((0.710362,0.358387),(0.594646,0.000927),(0.839908,0.255368),(0.753050,0.024200),(0.645137,0.221323))	F:3-hydroxyacyl-CoA dehydrogenase activity,F:acetoacetyl-CoA reductase activity,F:7-beta-hydroxysteroid dehydrogenase (NADP+) activity,F:testosterone dehydrogenase (NAD+) activity,F:oxidoreductase activity,F:protein homodimerization activity,F:estradiol 17-beta-dehydrogenase activity,F:enoyl-CoA hydratase activity,F:oxidoreductase activity, acting on the CH-OH group of donors, NAD or NADP as acce…	P:transport,P:ecdysone metabolic process,P:oxidation-reduction process,P:estrogen metabolic process,P:fatty acid beta-oxidation using acyl-CoA oxidase,P:fatty acid metabolic process,P:androgen metabolic process,P:acyl-CoA metabolic process	C:membrane,C:mitochondrion,C:microtubule associated complex,C:lipid particle,C:cytosol,C:peroxisome,C:integral component of membrane
VBGT00840000047886	PREDICTED: dehydrogenase/reductase SDR family protein 7-like [Musca domestica]	Yes	Morsitans Group+	7	10	11	10	8	11	0.028	(brevipalpis_7:38.2092,((palpalis_8:2.2168,fuscipes_11:2.2168)_8:13.456,((pallidipes_10:7.0101,morsitans_11:7.0101)_10:3.2666,austeni_10:10.2767)_9:5.3961)_8:22.5363)_6	((0.710362,0.358387),(0.594646,0.000927),(0.839908,0.255368),(0.770088,0.379590),(0.181201,0.467693))	F:retinol dehydrogenase activity,F:RNA binding,F:oxidoreductase activity, acting on the CH-OH group of donors, NAD or NADP as acceptor,F:oxidoreductase activity, acting on CH-OH group of donors,F:carbonyl reductase (NADPH) activity,F:oxidoreductase activity	P:metabolic process,P:rhodopsin biosynthetic process,P:neurogenesis,P:oxidation-reduction process,P:sensory perception of smell	C:membrane,C:exosome (RNase complex),C:integral component of membrane,C:peroxisome,C:cytoplasm
VBGT00840000047888	PDZ and LIM domain protein Zasp [Lucilia cuprina]	No	Check Annotations	9	11	6	8	8	9	0.028	(brevipalpis_9:38.2092,((palpalis_8:2.2168,fuscipes_9:2.2168)_8:13.456,((pallidipes_8:7.0101,morsitans_6:7.0101)_7:3.2666,austeni_11:10.2767)_7:5.3961)_7:22.5363)_6	((0.534816,0.855980),(0.594646,0.113389),(0.476392,0.676683),(0.285703,0.042233),(0.617876,0.010242))	F:protein binding,F:organic cyclic compound binding,F:metal ion binding,F:zinc ion binding,F:heterocyclic compound binding,F:muscle alpha-actinin binding,F:receptor binding,F:actin binding	P:cell adhesion,P:apposition of dorsal and ventral imaginal disc-derived wing surfaces,P:imaginal disc-derived wing expansion,P:leg disc development,P:cytoskeleton organization,P:liquid clearance, open tracheal system,P:ovarian follicle cell development,P:wing disc development,P:regulation of autophagy,P:chitin-based cuticle sclerotization,P:mitotic nuclear division,P:phosphatidylinositol phospho…	C:apical part of cell,C:cell leading edge,C:cytoskeleton,C:subapical complex,C:basolateral plasma membrane,C:Z disc,C:focal adhesion,C:adherens junction,C:muscle tendon junction,C:cytosol,C:basal part of cell,C:stress fiber,C:apical cortex,C:cell-cell junction,C:pericentriolar material,C:zonula adherens
VBGT00840000047891	PREDICTED: eukaryotic translation initiation factor 2-alpha kinase [Stomoxys calcitrans]	Yes	brevipalpis+	9	4	6	7	6	6	0.194	(brevipalpis_9:38.2092,((palpalis_6:2.2168,fuscipes_6:2.2168)_6:13.456,((pallidipes_7:7.0101,morsitans_6:7.0101)_6:3.2666,austeni_4:10.2767)_5:5.3961)_5:22.5363)_5	((-,-),(-,-),(-,-),(-,-),(-,-))	F:purine ribonucleotide binding,F:protein kinase activity,F:purine ribonucleoside triphosphate binding,F:purine ribonucleoside binding,F:receptor signaling protein serine/threonine kinase activity,F:translation initiation factor activity,F:elongation factor-2 kinase activity,F:nucleic acid binding,F:nucleotide binding,F:RNA binding,F:ATP binding,F:kinase activity,F:3'-5'-exoribonuclease activity,…	P:mRNA catabolic process,P:organ morphogenesis,P:positive regulation of autophagy,P:cellular process,P:cell cycle,P:regulation of protein stability,P:ER overload response,P:egg activation,P:neuron projection morphogenesis,P:regulation of G2/M transition of mitotic cell cycle,P:regulation of translation,P:mitotic cell cycle,P:RNA phosphodiester bond hydrolysis, exonucleolytic,P:translational initi…	C:precatalytic spliceosome,C:catalytic step 2 spliceosome,C:cytosol,C:Golgi membrane,C:midbody,C:integral component of membrane,C:centrosome,C:microtubule cytoskeleton,C:membrane,C:serine/threonine protein kinase complex,C:cytoskeletal part,C:cilium,C:endoplasmic reticulum lumen,C:endoplasmic reticulum
VBGT00840000047894	PREDICTED: protein prickle [Musca domestica]	No	Check Annotations	6	7	2	6	4	5	0	(brevipalpis_6:38.2092,((palpalis_4:2.2168,fuscipes_5:2.2168)_4:13.456,((pallidipes_6:7.0101,morsitans_2:7.0101)_4:3.2666,austeni_7:10.2767)_4:5.3961)_4:22.5363)_4	((0.430599,0.811546),(0.550322,0.058476),(0.728106,0.612238),(0.053877,0.000306),(0.572011,0.010652))	F:zinc ion binding,F:transcription factor activity, sequence-specific DNA binding,F:protein binding	P:imaginal disc-derived leg joint morphogenesis,P:dendrite self-avoidance,P:maintenance of protein location,P:establishment of ommatidial planar polarity,P:defense response to fungus,P:positive regulation of axon guidance,P:establishment of protein localization,P:establishment of imaginal disc-derived wing hair orientation,P:anterior/posterior axis specification,P:negative regulation of Notch sig…	C:nucleus,C:membrane,C:actin cytoskeleton,C:cytoplasm,C:plasma membrane
VBGT00840000047907	PREDICTED: odorant receptor 85b-like [Stomoxys calcitrans]	No	morsitans & pallidipes+	5	4	7	7	3	3	0.071	(brevipalpis_5:38.2092,((palpalis_3:2.2168,fuscipes_3:2.2168)_3:13.456,((pallidipes_7:7.0101,morsitans_7:7.0101)_6:3.2666,austeni_4:10.2767)_4:5.3961)_3:22.5363)_3	((-,-),(-,-),(-,-),(-,-),(-,-))	F:G-protein coupled receptor activity,F:odorant binding,F:signal transducer activity,F:transmembrane signaling receptor activity,F:olfactory receptor activity	P:signal transduction,P:olfactory behavior,P:response to chemical,P:sensory perception of smell,P:detection of chemical stimulus involved in sensory perception of smell,P:response to stimulus,P:G-protein coupled receptor signaling pathway,P:single-organism process	C:plasma membrane,C:dendrite membrane,C:integral component of membrane,C:membrane,C:membrane part
VBGT00840000047928	hypothetical protein FF38_09159, partial [Lucilia cuprina]	Yes	Palpalis Group+	3	4	2	3	8	8	0.008	(brevipalpis_3:38.2092,((palpalis_8:2.2168,fuscipes_8:2.2168)_8:13.456,((pallidipes_3:7.0101,morsitans_2:7.0101)_3:3.2666,austeni_4:10.2767)_3:5.3961)_3:22.5363)_3	((0.850447,0.764511),(0.594646,0.594646),(0.000396,0.587322),(0.609774,0.015189),(0.555253,0.193586))	F:zinc ion binding,F:RNA uridylyltransferase activity,F:nucleotide binding,F:transferase activity,F:metal ion binding,F:nucleotidyltransferase activity,F:nucleic acid binding,F:transferase activity, transferring phosphorus-containing groups	P:RNA 3' uridylation,P:tRNA splicing, via endonucleolytic cleavage and ligation,P:metabolic process,P:RNA processing,P:pre-miRNA processing	C:integral component of membrane,C:membrane

## Sheet: PCA_HID5
	-0.192159	-0.982652	1.33207	-0.969115	-0.750612	0.121639	1.09165	-0.413027
	-0.653629	1.79233	0.649916	0.225798	0.776068	-1.09376	0.0118539	-0.187172
	1.36342	-0.148661	-0.242283	1.10325	0.390288	-1.05016	0.513981	-0.204367
	-1.15662	-0.379595	-1.5214	-0.225789	0.917684	-0.0795132	0.0318671	-1.00623
	-0.433829	-0.695753	0.341405	1.10183	1.05733	-0.0563453	-0.649417	0.360558
	1.07282	0.414328	-0.559711	-1.23598	1.08451	-0.138831	0.793567	0.340394
					0.711478	0.458721	-0.411265	-1.02934
					-1.04225	-0.822329	0.234443	0.169801
					1.17639	-0.0319755	0.194241	0.70247
					-0.567835	-0.0537618	0.803669	-0.813491
					0.945792	0.575632	0.794472	0.138729
					0.906651	-0.991981	-0.0769702	-0.0728925
					0.79139	-0.0640686	-0.129639	0.708709
					-0.215555	0.942737	0.783341	0.626204
					0.357743	-1.14133	0.419223	-0.385329
					-0.416296	-0.865219	0.598974	0.559524
					-1.14493	0.45421	-0.0974206	0.627853
					0.779386	-0.076398	0.642626	-0.917465
					-0.344035	-0.441047	1.26583	0.168074
					-0.0781668	1.33333	0.246769	-0.261527
					0.861595	-0.92036	0.280067	0.113596
					0.348669	-1.15766	0.638251	0.229949
					0.330516	1.18185	-0.319421	-0.566751
					0.619727	-1.1854	0.0865646	0.374198
					0.814439	0.794283	0.231172	-0.703859
					1.15801	-0.394427	-0.0579855	-0.184784
					-0.88838	-0.792555	-0.695122	0.136496
					1.01199	0.0223611	0.77672	-0.0889862
					-0.644874	0.918482	0.555975	-0.0713478
					1.31605	0.143512	-0.433235	-0.0717001
					-1.01668	-0.863169	0.0578371	-0.402351
					1.22778	0.0374548	-0.0785687	-0.519774
					1.0727	-0.352239	0.325121	0.751059
					1.35082	-0.0532547	-0.209664	-0.0420623
					-0.677835	-1.17634	0.277496	0.140666
					1.22041	-0.624605	-0.00860082	-0.24947
					0.75287	-0.844697	0.565491	0.57903
					1.27933	0.343102	-0.167001	-0.40362
					-0.274514	1.27845	-0.124392	0.455436
					-0.870026	-0.810318	-0.725425	-0.0418448
					0.376155	-0.79783	-0.675625	0.803204
					-0.0730031	-1.08366	0.62702	-0.422564
					1.27695	-0.337435	-0.33333	0.116001
					0.407215	-0.993025	0.745933	-0.47654
					1.23332	0.0662292	-0.616137	0.0429472
					1.27427	0.184161	-0.450882	-0.248447
					0.863146	0.322721	-0.11367	-0.747526
					1.08542	0.314503	-0.461496	-0.646208
					0.646024	-0.84558	0.69831	-0.345486
					1.29566	0.335396	-0.347046	0.0989123
					-0.446626	1.2247	0.444089	0.154288
					1.23015	-0.216589	-0.349049	0.463442
					-0.230984	1.19603	0.652928	0.178872
					0.102088	-0.183146	1.23205	0.619249
					0.816533	1.08381	-0.199799	0.235758
					1.31605	0.143512	-0.433235	-0.0717001
					-0.907889	-1.04815	0.0774538	-0.0474003
					1.32793	-0.128051	-0.0771495	-0.35028
					1.36624	-0.0922524	-0.229904	-0.0596595
					-0.925731	-0.866355	0.0555364	-0.207868
					-0.888456	-0.970412	-0.0105686	-0.365431
					-0.124609	-0.749821	-0.102088	-1.01172
					-0.154525	-0.423745	-1.03081	0.558878
					1.23823	0.210107	-0.361151	-0.0198728
					0.765068	-0.516932	0.182088	0.983361
					0.877121	-0.671794	0.537301	0.348413
					-0.00417139	-0.239109	1.17577	0.325704
					1.29378	0.170109	-0.446067	-0.185431
					-0.361632	-0.633662	0.417139	-0.814755
					1.32008	0.0248103	-0.447142	-0.0174836
					1.21801	-0.0948856	0.454879	-0.320437
					1.04088	-0.0403511	-0.632028	-0.457994
					1.23844	0.106575	-0.621361	-0.099914
					-1.11698	-0.37597	-0.67803	0.154076
					-0.901246	-0.548175	-0.769495	0.365235
					-0.424791	-0.901401	0.746966	-0.540272
					-0.250766	0.958112	0.974627	-0.0969106
					-0.306147	-0.565959	-0.606394	0.497763
					-0.55534	-0.74642	0.21181	0.57845
					1.0648	-0.155748	-0.0372837	0.476532
					1.02061	0.170707	-0.739112	-0.515958
					0.399219	-1.12872	-0.0109224	0.253966
					1.31605	0.143512	-0.433235	-0.0717001
					-0.514006	-1.01909	0.769573	-0.126918
					-0.266498	-0.990831	0.529692	-0.619765
					-0.347409	-0.295106	0.666522	-0.806273
					1.27235	-0.190291	-0.30687	-0.211674
					-0.295334	-0.738239	0.716774	-0.707345
					1.32131	0.108719	-0.4104	0.0680776
					1.18854	0.0657024	-0.242262	-0.645387
					1.31605	0.143512	-0.433235	-0.0717001
					1.05751	0.290269	-0.158265	0.612732
					1.24767	-0.0803993	-0.304216	0.52983
					0.869305	-0.409299	0.126829	0.818529
					1.31605	0.143512	-0.433235	-0.0717001
					1.25447	1.28352e-05	0.0833619	0.585935
					1.29202	-0.247651	0.00680847	-0.422035
					1.32289	0.0270478	-0.38528	0.207479
					-0.446626	1.2247	0.444089	0.154288
					-0.296436	-0.475409	0.233283	0.752885
					-0.0427387	1.12476	0.800455	0.192192
					-0.131302	-0.671448	0.910207	-0.662198
					0.75174	0.305313	1.11515	0.177638
					-0.131302	-0.671448	0.910207	-0.662198
					1.31605	0.143512	-0.433235	-0.0717001
					1.29591	0.0645242	-0.373262	0.233511
					-0.131302	-0.671448	0.910207	-0.662198
					1.22693	0.445817	-0.0371758	0.185531
					1.24777	0.19847	-0.454105	-0.315114
					-0.176931	-0.753329	0.961356	-0.565119
					1.30876	0.080313	-0.387485	0.175831
					1.24961	0.285503	-0.430499	-0.289025
					-0.794666	0.272589	0.830921	-0.203344
					1.22485	0.0116638	-0.318533	0.416034
					0.815807	-0.820033	0.52915	0.563691
					0.441675	-1.15495	0.0257873	-0.642095
					0.380195	0.0470428	1.26354	0.348603
					-0.28476	0.880248	0.874355	0.0118778
					0.228628	-1.12971	-0.389977	0.681724
					0.443538	0.925738	0.943405	0.00463432
					1.04698	-0.631859	0.303295	0.563348
					0.671228	-1.18829	0.174617	0.136575
					0.0784199	-1.05198	0.564352	0.566053
					0.207501	-1.20059	0.273592	-0.261586
					0.81798	0.329007	0.0796068	-1.07782
					0.00888286	0.622713	0.119937	-1.0479
					0.927729	0.134216	0.235788	-0.972308
					-0.157046	-0.276345	1.26929	-0.0910146
					1.12083	0.759862	-0.263934	-0.187363
					0.576896	0.495882	-0.224636	-0.65117
					0.978044	0.123575	0.562105	-0.231738
					0.843113	-0.366444	-0.778003	0.593314
					0.141034	-0.684332	0.86845	-0.654366
					0.741745	0.619533	0.565466	0.769255
					-0.241815	-0.658096	0.866842	-0.82823
					0.891488	-0.945043	-0.154783	0.0901076
					1.31215	0.071458	-0.261486	0.287256
					0.299331	-1.14098	-0.441626	-0.439482
					-0.505644	-0.695816	0.218144	0.620105
					-0.0613408	1.26851	0.567307	-0.0170443
					0.0281767	-0.0880053	1.02693	0.51164
					-0.818752	-0.30469	-0.178868	0.728099
					1.27427	0.184161	-0.450882	-0.248447
					-0.735917	-0.714891	-0.920208	0.163392
					1.27715	0.124281	0.30001	0.431394
					-0.354924	0.683791	0.904197	0.565758
					0.960147	0.0735955	0.2874	0.00805335
					1.31075	0.124654	-0.388869	-0.237505
					-0.481788	1.29309	0.167948	-0.0478313
					0.578678	-0.678992	0.914821	-0.556511
					0.705958	0.567078	0.914713	0.451119
					0.919318	-0.682166	0.423945	-0.245477
					0.917684	-0.0795132	0.0318671	-1.00623
					-0.25988	1.08724	0.664344	0.186788
					0.694092	-0.159858	-0.0648672	0.895007
					0.511401	0.882104	0.720597	-0.487224
					-0.60643	-0.552387	0.682049	-0.885999
					-0.383842	-0.2895	1.06087	0.766148
					0.618639	0.903021	0.819424	0.061462
					-0.188752	-0.743373	-0.382492	-1.07984
					0.364068	0.114156	0.746421	1.06555
					0.920308	-0.128668	0.926487	-0.304918
					0.832434	0.100976	0.926618	0.465688
					0.331702	-0.753955	0.360596	0.542016
					0.372389	-0.291827	0.133187	1.14041
					0.488229	-0.225708	-0.487549	-1.11489
					1.00883	-0.576578	0.199176	0.153133
					0.0377551	-0.888896	-0.121128	-0.379163
					0.125983	-1.07712	0.20523	0.830314
					1.05933	-0.0372898	-0.653563	0.614062
					1.21011	-0.491819	-0.149256	-0.365924
					0.557167	1.13408	-0.354763	-0.367559
					0.960292	-0.08644	0.988044	0.198705
					-0.517065	-0.446359	0.5045	0.833933
					1.06334	0.353712	0.534486	0.615097
					0.708093	0.410779	1.07146	0.060544
					-1.12383	0.43392	0.0280913	0.393245
					-0.0527289	-0.386872	0.33589	0.264004
					0.594266	0.944788	0.803784	-0.195783
					-0.0741976	0.553574	1.27406	0.0466064
					1.12987	-0.0642166	0.496023	-0.623959
					0.163651	0.701934	0.555473	1.05431
					-0.203677	0.899436	0.864568	0.374425
					0.38114	-1.20659	-0.35426	0.175493
					0.729801	0.42229	0.774024	0.653952
					1.24622	0.558586	-0.0417552	0.223347
					0.706276	-0.618505	0.855577	0.288411
					0.91308	0.346947	0.774869	0.581182
					0.735913	-0.220761	-0.0609316	0.9877
					0.817674	-0.455877	0.971451	-0.353746
					0.222753	-0.63162	0.994264	-0.141766
					0.471988	-1.17532	0.264151	0.245368
					0.787889	0.414033	0.956108	0.488956
					0.891802	-0.705509	0.61217	0.396161
					1.00863	-0.877294	-0.318863	0.102218
					0.951591	0.392666	0.875373	-0.157804
					0.333952	0.100494	1.207	0.426267
					0.480746	0.391812	0.863646	-0.89614
					1.0895	-0.571072	0.649542	-0.0986684
					0.823701	-0.105997	1.05256	-0.20342
					0.290014	0.0721614	0.219627	1.2364
					0.810053	-0.969213	-0.0599625	0.507754
					-0.982282	-0.420227	0.358089	-0.70807
					0.720076	-0.872537	-0.554703	0.583058
					0.751151	0.0599328	0.367548	-1.10726
					-0.161121	-0.746401	0.960063	0.240709
					0.653558	0.24032	1.16393	-0.204388
					1.31605	0.143512	-0.433235	-0.0717001
					-0.126669	-1.04984	-0.443284	0.0532397
					0.00374421	-1.1432	-0.440379	0.453624
					0.415348	-0.092539	1.2642	-0.19128
					-0.343427	1.1354	-0.0637163	0.635036
					0.144289	-0.0224969	1.36907	0.203153
					-1.19516	-0.258361	-0.317455	0.45407
					1.37947	0.0761084	-0.12136	-0.147644

## Sheet: PCA_HID6
	-0.0411294	0.134526	-0.0146348	-0.00514437
	-0.0371145	-0.270908	0.0116468	0.0247565
	0.149282	0.0557647	0.00405715	0.0224925
	-0.136763	0.0244403	0.0181413	0.00489983
	-0.0623745	0.0876764	0.0210289	0.00493727
	0.128099	-0.0314993	0.0212777	0.00669145
			0.0159379	-0.00665037
			-0.0238887	0.0127612
			0.0235073	0.00487644
			-0.0115959	-0.000964343
			0.0210639	-0.00815459
			0.0146353	0.0231829
			0.0156608	0.0041351
			-0.000935085	-0.0197064
			0.00307545	0.0242061
			-0.0114737	0.0158755
			-0.0213557	-0.0132419
			0.0153754	0.00433948
			-0.0084959	0.00761808
			0.00322966	-0.0270553
			0.0139884	0.0215825
			0.00283445	0.0245014
			0.0108909	-0.0225423
			0.00817757	0.0260341
			0.0192133	-0.013018
			0.0218337	0.0120885
			-0.0206918	0.0127172
			0.0204018	0.00319362
			-0.00964331	-0.0207647
			0.0269434	0.00185529
			-0.0235223	0.0136733
			0.0247892	0.00366725
			0.0202724	0.0109343
			0.0269334	0.00593162
			-0.0178454	0.0211816
			0.0222581	0.0169352
			0.0120775	0.0196718
			0.0269244	-0.00228475
			-0.000910622	-0.02666
			-0.0203872	0.0131399
			0.00468159	0.0173747
			-0.00536654	0.0214976
			0.0244271	0.0113722
			0.0046027	0.0214061
			0.025004	0.00310938
			0.0262507	0.000888639
			0.018494	-0.00337351
			0.0229278	-0.00240843
			0.00992881	0.0193049
			0.0272246	-0.00207123
			-0.00456015	-0.0262002
			0.0239224	0.00877709
			-0.000333191	-0.0248482
			0.00139075	0.00404511
			0.0202975	-0.0188242
			0.0269434	0.00185529
			-0.0220036	0.0177793
			0.0262044	0.00735113
			0.0271026	0.00677019
			-0.0217075	0.0140646
			-0.0213335	0.0162883
			-0.00520115	0.0146082
			-0.00462818	0.00795277
			0.0256205	0.000237931
			0.0135022	0.0131341
			0.0151949	0.0166471
			-0.000944426	0.00478639
			0.026592	0.00124107
			-0.00954257	0.0114225
			0.026597	0.00425337
			0.0241166	0.00628952
			0.0207561	0.00455687
			0.0252519	0.00231762
			-0.0237827	0.00352911
			-0.0200705	0.00776359
			-0.0117745	0.0165715
			-0.00158681	-0.0201419
			-0.0081847	0.0102627
			-0.0138382	0.0129895
			0.020821	0.00696019
			0.0211087	0.000245771
			0.00395369	0.0241022
			0.0269434	0.00185529
			-0.0139896	0.0186136
			-0.00891786	0.0189371
			-0.00803835	0.00467537
			0.0248644	0.0084009
			-0.00858769	0.0137611
			0.0269239	0.00257291
			0.024103	0.00295879
			0.0269434	0.00185529
			0.02228	-0.00202228
			0.0247643	0.00610538
			0.0159828	0.0113479
			0.0269434	0.00185529
			0.0251903	0.00451516
			0.0250529	0.00962351
			0.0266617	0.00421858
			-0.00456015	-0.0262002
			-0.00766378	0.00847941
			0.00319033	-0.0227396
			-0.00505346	0.0130103
			0.0161942	-0.00342495
			-0.00505346	0.0130103
			0.0269434	0.00185529
			0.0262547	0.00336891
			-0.00505346	0.0130103
			0.026242	-0.00453591
			0.02577	0.000505923
			-0.00626442	0.0144903
			0.0265695	0.0030981
			0.0261204	-0.00123509
			-0.0149761	-0.00833408
			0.0246375	0.0041746
			0.0134301	0.0194031
			0.00471181	0.0247817
			0.0078038	0.000423857
			-0.00254967	-0.0187007
			0.000524596	0.023508
			0.0122386	-0.0169927
			0.0187496	0.0164566
			0.00920136	0.0262774
			-0.00221185	0.0214064
			-0.000154793	0.0248554
			0.0176096	-0.00366231
			0.0024198	-0.0124724
			0.0191123	0.000644218
			-0.00414824	0.00498385
			0.0252418	-0.011224
			0.0133692	-0.007881
			0.0200843	0.001039
			0.0156111	0.0103931
			0.000368787	0.0142493
			0.0171246	-0.00977061
			-0.00722454	0.0123444
			0.0144998	0.0221857
			0.0266057	0.00328813
			0.00190379	0.0239887
			-0.0126581	0.0121522
			0.00333421	-0.025693
			0.000249029	0.00186861
			-0.0175376	0.00317123
			0.0262507	0.000888639
			-0.0173508	0.0117064
			0.026093	0.00210142
			-0.00466575	-0.0150083
			0.0195451	0.00197819
			0.0267691	0.0022149
			-0.0050201	-0.0276999
			0.00917609	0.0157174
			0.0162171	-0.00884611
			0.0160049	0.0170072
			0.0181413	0.00489983
			-0.00130502	-0.0227677
			0.0133623	0.00570839
			0.0134443	-0.0158722
			-0.0141657	0.00890935
			-0.00874976	0.00443166
			0.0156729	-0.0159063
			-0.00646595	0.0142478
			0.00772154	-0.000981859
			0.018017	0.00589633
			0.0170791	0.000968669
			0.0039469	0.0163337
			0.00642731	0.00720041
			0.00899142	0.00628968
			0.0181823	0.0152092
			-0.00244141	0.0179853
			-0.00134727	0.0220825
			0.0211375	0.0045618
			0.0225293	0.0142317
			0.0152702	-0.0207673
			0.0189719	0.00519229
			-0.0119895	0.00710193
			0.0226255	-0.00327524
			0.0156974	-0.00569986
			-0.0210052	-0.0127585
			-0.00245135	0.00757876
			0.0153338	-0.0168327
			0.000502647	-0.0113831
			0.0224572	0.00535643
			0.00581276	-0.0135061
			-0.000852432	-0.0187942
			0.00331037	0.0256008
			0.0161747	-0.00585287
			0.0270352	-0.00673093
			0.011956	0.0149621
			0.0195839	-0.00368024
			0.0139828	0.00708186
			0.0147783	0.0120974
			0.00219948	0.013485
			0.00524719	0.0252999
			0.0173114	-0.00547799
			0.0153683	0.0173769
			0.017096	0.021247
			0.0205217	-0.00445968
			0.00706763	-0.000815916
			0.0110639	-0.00613733
			0.019822	0.015389
			0.0161587	0.00509334
			0.00608334	-0.000405139
			0.0127776	0.022378
			-0.0212372	0.00490266
			0.0113188	0.0201128
			0.0152992	0.00150026
			-0.00592202	0.0144081
			0.0139888	-0.00247327
			0.0269434	0.00185529
			-0.00632244	0.0206253
			-0.00403972	0.0229694
			0.00800727	0.00335325
			-0.00280933	-0.0240355
			0.00281642	0.000971111
			-0.0249293	0.000886055
			0.0279743	0.00343706

## Sheet: PCA_HID4
	-0.2105	-1.07644	1.45921	-1.06161	-0.735285	-0.884253	0.143296	1.28601	-0.486563	0.0825774
	-0.716014	1.9634	0.711947	0.24735	-0.25361	0.914241	-1.28849	0.0139644	-0.220496	-0.393655
	1.49356	-0.16285	-0.265408	1.20855	-1.10079	0.459776	-1.23713	0.605492	-0.240753	0.73031
	-1.26702	-0.415826	-1.66661	-0.247339	-0.618862	1.08107	-0.0936699	0.0375408	-1.18538	0.340289
	-0.475236	-0.76216	0.373991	1.207	1.61138	1.24558	-0.0663772	-0.765041	0.424752	-0.615011
	1.17521	0.453873	-0.613133	-1.35395	1.09716	1.2776	-0.163549	0.934856	0.400998	-0.0778353
						0.838151	0.540393	-0.484487	-1.2126	0.0128696
						-1.22781	-0.968738	0.276184	0.200033	0.370889
						1.38583	-0.0376685	0.228824	0.827539	-0.201711
						-0.668934	-0.0633336	0.946756	-0.958327	0.658484
						1.11418	0.678119	0.935922	0.163429	0.309703
						1.06807	-1.1686	-0.0906742	-0.0858705	-0.421699
						0.932291	-0.0754756	-0.15272	0.83489	-1.051
						-0.253933	1.11058	0.922809	0.737694	0.0785793
						0.421437	-1.34454	0.493862	-0.453934	-0.51427
						-0.490415	-1.01926	0.705616	0.659143	0.698608
						-1.34877	0.535079	-0.114766	0.739637	0.184625
						0.91815	-0.09	0.75704	-1.08081	-0.327809
						-0.405288	-0.519572	1.4912	0.197998	0.0523552
						-0.0920838	1.57072	0.290704	-0.30809	0.211529
						1.015	-1.08422	0.329931	0.133821	-0.606058
						0.410747	-1.36378	0.751887	0.27089	-0.180293
						0.389361	1.39226	-0.376291	-0.667656	-0.149869
						0.730065	-1.39646	0.101977	0.440821	-0.109615
						0.959444	0.935699	0.27233	-0.829175	0.376912
						1.36419	-0.464652	-0.0683093	-0.217683	-0.75555
						-1.04655	-0.933663	-0.818883	0.160798	-0.190805
						1.19217	0.0263424	0.915009	-0.10483	0.655456
						-0.759689	1.08201	0.654962	-0.0840507	-0.718268
						1.55036	0.169064	-0.510369	-0.0844657	-0.0021051
						-1.19769	-1.01685	0.0681345	-0.473987	0.0454768
						1.44638	0.0441233	-0.0925573	-0.612316	0.471557
						1.26369	-0.414953	0.383006	0.884779	-0.0347725
						1.59133	-0.0627363	-0.246993	-0.0495511	-0.316393
						-0.798518	-1.38578	0.326902	0.165711	0.0864867
						1.4377	-0.735811	-0.0101321	-0.293887	0.0704601
						0.886912	-0.995089	0.666172	0.682121	-0.118035
						1.5071	0.404189	-0.196735	-0.475481	0.0177818
						-0.323389	1.50607	-0.146539	0.536523	0.132899
						-1.02493	-0.954588	-0.854582	-0.0492949	-0.0732687
						0.443126	-0.939877	-0.795914	0.946208	0.302164
						-0.0860008	-1.2766	0.738657	-0.497798	-0.518944
						1.5043	-0.397512	-0.392677	0.136654	-0.325611
						0.479717	-1.16983	0.878741	-0.561384	-0.117751
						1.4529	0.0780208	-0.725835	0.0505936	-0.231117
						1.50114	0.21695	-0.531158	-0.292681	0.177604
						1.01682	0.380179	-0.133908	-0.880617	0.853195
						1.27867	0.370498	-0.543661	-0.76126	0.229059
						0.761044	-0.996129	0.822638	-0.406997	0.534773
						1.52634	0.395111	-0.408835	0.116523	-0.182438
						-0.526144	1.44275	0.523155	0.181758	-0.186358
						1.44917	-0.255151	-0.411194	0.545954	-0.25975
						-0.272108	1.40897	0.769177	0.210719	-0.0673994
						0.120264	-0.215754	1.4514	0.729501	0.00843035
						0.961911	1.27677	-0.235372	0.277733	-0.10898
						1.55036	0.169064	-0.510369	-0.0844657	-0.0021051
						-1.06953	-1.23476	0.0912438	-0.0558396	0.140888
						1.56435	-0.150849	-0.0908854	-0.412645	-0.22656
						1.60949	-0.108677	-0.270837	-0.0702814	0.138822
						-1.09055	-1.0206	0.0654242	-0.244877	-0.63612
						-1.04664	-1.14319	-0.0124503	-0.430493	-0.334689
						-0.146794	-0.883321	-0.120264	-1.19185	-0.68048
						-0.182037	-0.499189	-1.21434	0.658381	-0.713736
						1.45869	0.247515	-0.425451	-0.023411	0.573777
						0.901283	-0.608968	0.214507	1.15844	-0.35871
						1.03329	-0.791402	0.632964	0.410446	0.660846
						-0.00491408	-0.28168	1.38511	0.383693	0.744787
						1.52413	0.200395	-0.525486	-0.218446	0.113272
						-0.426018	-0.74648	0.491407	-0.959816	-0.893516
						1.55511	0.0292276	-0.526752	-0.0205964	-0.0521635
						1.43487	-0.111779	0.535867	-0.377489	-0.445909
						1.2262	-0.0475353	-0.744556	-0.539536	0.590368
						1.45893	0.12555	-0.73199	-0.117703	-0.0769499
						-1.31585	-0.442908	-0.798748	0.181508	-0.318204
						-1.06171	-0.645773	-0.906498	0.430263	0.385637
						-0.500422	-1.06189	0.879957	-0.636463	-0.377337
						-0.295414	1.1287	1.14815	-0.114165	0.085511
						-0.360654	-0.666724	-0.714358	0.586386	1.12742
						-0.654215	-0.879314	0.249521	0.681438	0.985908
						1.25438	-0.183478	-0.0439218	0.561375	0.880698
						1.20232	0.201101	-0.870705	-0.60782	0.293649
						0.470296	-1.32968	-0.012867	0.299182	0.787981
						1.55036	0.169064	-0.510369	-0.0844657	-0.0021051
						-0.605521	-1.20053	0.90659	-0.149514	0.218268
						-0.313946	-1.16724	0.623999	-0.730109	0.562472
						-0.409263	-0.347648	0.785191	-0.949823	-0.944869
						1.49888	-0.224171	-0.361506	-0.249361	-0.458321
						-0.347916	-0.869676	0.84439	-0.833283	-0.644272
						1.55656	0.128075	-0.483468	0.0801983	-0.142663
						1.40016	0.0774002	-0.285395	-0.760293	0.271849
						1.55036	0.169064	-0.510369	-0.0844657	-0.0021051
						1.24579	0.341949	-0.186442	0.721824	-0.68929
						1.4698	-0.0947138	-0.358379	0.624162	-0.111871
						1.02408	-0.482171	0.149409	0.964262	-0.682989
						1.55036	0.169064	-0.510369	-0.0844657	-0.0021051
						1.47782	1.51204e-05	0.0982038	0.690256	-0.172566
						1.52205	-0.291743	0.00802066	-0.497175	0.225426
						1.55843	0.0318635	-0.453876	0.244419	0.0661171
						-0.526144	1.44275	0.523155	0.181758	-0.186358
						-0.349214	-0.560052	0.274817	0.886931	1.18408
						-0.0503481	1.32502	0.94297	0.22641	0.0340644
						-0.15468	-0.790994	1.07226	-0.780097	-0.540304
						0.885582	0.359672	1.3137	0.209265	0.1289
						-0.15468	-0.790994	1.07226	-0.780097	-0.540304
						1.55036	0.169064	-0.510369	-0.0844657	-0.0021051
						1.52664	0.0760122	-0.439718	0.275086	-0.307239
						-0.15468	-0.790994	1.07226	-0.780097	-0.540304
						1.44538	0.525192	-0.0437946	0.218563	-0.534036
						1.46992	0.233806	-0.534955	-0.371217	0.245993
						-0.208432	-0.887454	1.13252	-0.665734	-0.378161
						1.54177	0.0946121	-0.456474	0.207137	-0.250082
						1.4721	0.336335	-0.507146	-0.340483	0.215656
						-0.936151	0.321121	0.97886	-0.239548	-0.839509
						1.44293	0.0137404	-0.375245	0.490106	-0.486395
						0.961055	-0.966033	0.623362	0.664052	-0.115891
						0.520312	-1.36058	0.0303785	-0.756415	0.0694564
						0.447886	0.0554185	1.4885	0.410668	0.334458
						-0.335459	1.03697	1.03003	0.0139926	-0.671441
						0.269333	-1.33085	-0.459409	0.803099	0.0102001
						0.522507	1.09056	1.11137	0.00545943	-0.0481333
						1.23339	-0.744357	0.357294	0.663648	-0.237509
						0.790735	-1.39985	0.205706	0.160891	0.216274
						0.092382	-1.23927	0.664831	0.666835	0.518477
						0.244445	-1.41435	0.322303	-0.308159	0.663956
						0.963615	0.387584	0.0937802	-1.26972	-0.00830672
						0.0104644	0.733583	0.14129	-1.23447	0.785926
						1.0929	0.158112	0.277768	-1.14542	-0.302065
						-0.185007	-0.325546	1.49528	-0.107219	-0.55881
						1.32038	0.895149	-0.310925	-0.220721	0.0986642
						0.679608	0.58417	-0.264631	-0.767106	1.11275
						1.15218	0.145576	0.662183	-0.272997	0.915481
						0.993223	-0.431687	-0.916521	0.698949	0.445464
						0.166144	-0.806172	1.02307	-0.77087	-0.617568
						0.873808	0.729836	0.666143	0.906215	-0.372357
						-0.284868	-0.775264	1.02118	-0.97569	0.151213
						1.05021	-1.1133	-0.182341	0.106151	0.5594
						1.54577	0.0841806	-0.308041	0.3384	-0.306489
						0.352624	-1.34412	-0.520254	-0.517728	0.479709
						-0.59567	-0.819701	0.256983	0.73051	1.03605
						-0.0722621	1.49436	0.668312	-0.0200789	0.120186
						0.0331934	-0.103674	1.20976	0.602733	0.927989
						-0.964524	-0.358937	-0.210714	0.857731	0.927673
						1.50114	0.21695	-0.531158	-0.292681	0.177604
						-0.866942	-0.842172	-1.08404	0.192482	0.163647
						1.50453	0.146409	0.353425	0.5082	-0.17773
						-0.418116	0.805534	1.06518	0.666486	0.545252
						1.13109	0.0866986	0.338569	0.00948718	1.13939
						1.54412	0.146848	-0.458104	-0.279791	0.0762111
						-0.567566	1.52331	0.19785	-0.0563472	-0.122072
						0.681707	-0.799882	1.0777	-0.655594	0.0636637
						0.831648	0.668042	1.07757	0.531437	0.343979
						1.083	-0.80362	0.499425	-0.289183	0.740328
						1.08107	-0.0936699	0.0375408	-1.18538	0.340289
						-0.30615	1.28082	0.782626	0.220044	-0.551981
						0.81767	-0.18832	-0.0764163	1.05436	-0.93716
						0.602452	1.03916	0.848894	-0.57397	-0.454938
						-0.7144	-0.650736	0.803482	-1.04374	-0.176107
						-0.452182	-0.341043	1.24975	0.902554	-0.0506292
						0.728783	1.0638	0.965316	0.0724049	0.316162
						-0.222357	-0.875725	-0.450591	-1.2721	-0.249421
						0.428887	0.134481	0.879315	1.25526	0.385905
						1.08416	-0.151577	1.09144	-0.359206	-0.42564
						0.980643	0.118954	1.0916	0.548601	0.481113
						0.39076	-0.888191	0.424798	0.638517	-1.08171
						0.43869	-0.343785	0.1569	1.34345	0.748134
						0.575155	-0.265894	-0.574353	-1.31339	0.49341
						1.18844	-0.679233	0.234637	0.180397	0.859343
						0.0444771	-1.04716	-0.142694	-0.44667	1.17534
						0.148413	-1.26889	0.24177	0.978145	-0.229092
						1.24793	-0.043929	-0.769925	0.723391	0.156468
						1.42556	-0.579384	-0.17583	-0.431074	0.339356
						0.656366	1.33599	-0.417925	-0.433001	-0.349253
						1.13127	-0.10183	1.16396	0.234083	-0.0100734
						-0.609125	-0.52583	0.594322	0.982408	-0.856708
						1.25266	0.416687	0.629648	0.724611	0.188481
						0.834164	0.483915	1.26222	0.0713234	-0.414159
						-1.32392	0.511176	0.0330927	0.46326	0.685597
						-0.0621169	-0.455752	0.395692	0.311008	1.49498
						0.70007	1.113	0.946891	-0.230641	0.145458
						-0.087408	0.652133	1.5009	0.0549043	0.105817
						1.33104	-0.0756498	0.584336	-0.73505	0.201715
						0.192787	0.826908	0.654371	1.24203	-0.0897071
						-0.23994	1.05957	1.0185	0.441088	-0.53634
						0.448999	-1.42142	-0.417334	0.206739	-0.510768
						0.859737	0.497476	0.911833	0.770383	-0.536901
						1.4681	0.658038	-0.0491893	0.263112	-0.199616
						0.832022	-0.728625	1.00791	0.339761	-0.58767
						1.07565	0.408718	0.912829	0.684657	0.271561
						0.866936	-0.260065	-0.07178	1.16355	-0.722222
						0.963255	-0.537042	1.14441	-0.416728	-0.0145911
						0.262412	-0.744075	1.17129	-0.167006	-0.823112
						0.556022	-1.38458	0.311181	0.289054	-0.541491
						0.928166	0.487748	1.12634	0.576011	0.0034124
						1.05058	-0.831119	0.721162	0.466694	0.409227
						1.18821	-1.03349	-0.375634	0.120418	0.253517
						1.12101	0.462577	1.03123	-0.185899	0.362195
						0.39341	0.118386	1.4219	0.50216	0.507029
						0.566339	0.461572	1.01741	-1.05569	-0.128161
						1.28347	-0.672747	0.765187	-0.116236	-0.0302012
						0.970355	-0.124868	1.23996	-0.239637	0.384339
						0.341648	0.0850092	0.25873	1.45653	-0.62246
						0.954277	-1.14177	-0.0706383	0.598156	-0.350357
						-1.15717	-0.495046	0.421844	-0.834137	0.491909
						0.84828	-1.02789	-0.653464	0.686867	0.157784
						0.884887	0.0706034	0.432987	-1.3044	0.15124
						-0.189807	-0.879292	1.13099	0.283566	0.728755
						0.769919	0.283107	1.37116	-0.240778	0.298059
						1.55036	0.169064	-0.510369	-0.0844657	-0.0021051
						-0.149221	-1.23676	-0.522208	0.0627186	-0.933461
						0.00441084	-1.34674	-0.518785	0.534388	-0.575665
						0.489297	-0.109015	1.48928	-0.225336	-0.42402
						-0.404571	1.33755	-0.0750605	0.7481	0.426403
						0.169979	-0.0265023	1.61282	0.239323	0.108439
						-1.40795	-0.30436	-0.373976	0.534914	0.445946
						1.62507	0.0896589	-0.142967	-0.173931	-0.0151829

## Sheet: PCA_HID3
	-0.144159	-1.55856	1.09912	0.94951	-1.01303	5.16726	-1.05362	-0.261592	1.3691	0.250778
	0.870534	-0.0603305	-1.75754	0.277472	0.732459	5.1267	-0.185224	1.81513	-0.287759	-0.508473
	0.671547	-0.491634	-0.767633	0.364041	-0.138612	5.12326	1.52212	-0.0489179	-0.370083	1.08547
	0.143471	0.223968	-0.563961	0.400967	-1.26594	5.12732	-1.0853	-1.08625	-1.05153	-0.380582
	0.619418	0.955277	-0.954471	-1.60681	0.464531	5.26855	-0.756391	0.154739	-0.116361	0.486166
	0.373445	0.623642	0.527236	0.88577	1.20275	5.09092	1.6	-0.579263	0.452055	-0.954679
	0.147071	0.260013	-0.463327	-0.275451	-1.76692
	0.261334	-1.53512	-0.431446	-0.736281	-0.277379
	-0.0921307	0.752015	0.316962	-0.356981	1.24013
	0.475633	-1.22625	0.146085	0.918642	-1.89715
	0.102733	0.290397	0.74569	0.185732	-0.295632
	0.367895	0.0490113	-1.26635	-0.0044175	0.642854
	-0.00889376	1.30785	0.0579667	-1.85934	3.70476
	0.430714	-0.4753	2.24393	-0.790216	-0.320635
	-0.329804	-0.568811	-0.693905	0.481447	0.404961
	0.220849	-1.96313	-0.0825312	0.268313	1.82209
	0.288561	-1.59481	0.790841	-2.42889	-0.924723
	1.05452	0.220509	-0.455611	1.37373	-1.09901
	-0.450607	-0.989667	0.640557	0.535598	0.408147
	-0.0563952	-0.150127	0.993981	-0.643108	-1.67942
	0.0268948	0.0648248	-0.898536	0.504298	1.56581
	-0.389491	-0.581365	-0.300523	0.30669	0.911616
	-0.357725	0.16758	0.433264	-0.742949	-1.70163
	0.227014	-0.289001	-1.06085	-0.138127	1.27804
	-0.508319	1.02062	0.778861	0.891216	-2.08822
	-0.388516	0.462384	-0.560274	0.113131	0.444028
	-0.199061	-1.55722	-1.23125	-1.85302	-0.295743
	-0.00806111	0.304414	0.37077	0.715746	-0.187605
	-0.365286	-1.00784	1.67376	-0.661594	-1.1072
	-0.0526966	0.597048	-0.33856	-0.521594	-0.423176
	-0.515393	-1.49576	-0.581317	-0.36265	-0.562348
	-0.336659	1.51952	-0.568025	1.0346	-1.05471
	-0.534578	0.274849	0.234759	-0.146588	1.13496
	-0.668174	0.668283	-0.196328	-0.119507	0.151159
	-0.213035	-1.44987	-0.638692	-0.305539	0.400624
	-0.499422	0.326749	-0.555755	0.303574	0.151038
	-0.421525	-0.168603	-0.046127	0.187468	1.29377
	-0.640356	0.668886	0.00809061	0.0190363	-0.622123
	-0.193163	-0.270294	0.991072	-1.4746	-1.07483
	-0.387449	-1.83262	-1.69341	-1.95838	-0.560166
	-0.659051	-0.243801	-0.593734	-1.21959	0.671125
	-0.859706	-1.01019	-0.479206	0.906171	0.59311
	-0.612127	1.37671	-0.927319	-0.134854	1.11139
	-0.419215	-0.549099	-0.593994	1.57917	0.573983
	-0.775645	0.993406	-0.434579	-0.688489	0.00596841
	-0.526213	0.795531	-0.297081	-0.285091	-0.593066
	-0.9726	0.456669	0.0434958	0.367203	-1.33713
	-0.886502	0.906711	-0.322121	0.029586	-1.27364
	-0.725838	-0.230566	-0.185742	1.01375	0.206503
	-0.781228	1.11174	0.0845576	-0.453563	-0.00764679
	-0.949472	-0.488131	1.44675	-0.678591	-0.851931
	-0.781165	1.21245	-0.402821	-0.641624	1.37999
	-0.981228	-0.35043	1.66511	-0.375234	-0.717541
	-0.542729	-0.621607	1.21794	0.602555	1.22759
	0.349535	2.20909	1.6964	-1.71487	-1.35617
	-0.88911	0.623849	-0.0950496	-0.32272	-0.201489
	-0.963186	-1.39774	-0.417394	-0.361274	0.0370132
	-0.810438	1.3258	-0.517959	0.797552	0.1251
	-0.612476	0.770201	-0.274869	-0.0304815	-0.00776817
	-0.878968	-1.42453	-0.413643	-0.461922	0.00762886
	-0.93183	-1.56759	-0.706148	-0.303696	-0.166741
	-0.934969	-0.741685	-0.757486	0.200528	-0.603728
	-0.986993	-0.549288	-0.579823	-1.87606	0.357966
	-0.146445	3.67094	-0.684755	0.0874328	-0.83345
	-0.865718	-0.0345343	0.21843	-0.487574	1.39215
	-0.399817	0.330007	-0.0672613	1.04066	1.3927
	-0.620913	-0.632055	0.873386	0.634973	0.353337
	-0.918022	1.50127	-0.376771	-0.111	-0.421107
	-0.883196	-1.16873	-0.440695	0.680484	-0.299609
	-0.558478	2.87463	-1.08148	-0.179787	0.38573
	-0.537842	0.793544	0.0769924	1.14115	0.38085
	-0.742835	1.15465	-1.00661	-0.117084	-1.25551
	-0.914596	1.18117	-0.490504	-0.531536	-0.252596
	-0.449521	-1.72295	-0.750655	-2.21369	-0.63747
	-1.01232	-1.19754	-0.502837	-1.66298	-0.32121
	-1.05447	-1.074	-0.0771519	0.634528	0.0924561
	-0.176295	-0.514592	1.60392	0.151828	-1.0526
	-0.905997	-0.693576	-0.449827	-1.27137	-0.182299
	-1.05326	-0.977556	0.134027	-0.448279	0.300546
	-0.756381	0.784441	0.114761	-0.104591	0.528272
	-1.02299	0.511483	-0.361065	-0.379328	-0.916819
	0.648672	-0.380539	-1.85644	0.130727	1.1331
	-1.05639	0.629209	-0.0463475	-0.282945	-0.157152
	-0.999735	-1.23497	-0.0249779	0.578222	0.380405
	-0.213169	-2.19868	-1.89126	3.3158	-0.523538
	-0.915744	-0.937764	0.122748	0.582628	-0.387836
	-0.888998	0.7735	-0.474489	0.0168509	0.199528
	-1.05487	-1.10615	-0.147545	0.995463	0.0230927
	-0.974685	1.13647	-0.167516	-0.345358	0.184696
	-1.02778	0.536551	-0.18701	0.256812	-0.707818
	-1.05639	0.629209	-0.0463475	-0.282945	-0.157152
	-1.06019	0.407459	0.455412	-0.675528	0.623021
	-1.03067	0.528749	0.0760962	-0.518072	0.612099
	-1.06037	0.0513108	0.241045	-0.419646	1.29251
	-1.00137	0.97404	-0.159245	-0.255562	-0.137679
	-0.706242	1.11829	0.398873	-0.170499	1.43696
	-0.946764	0.505861	-0.2135	0.471647	-0.166858
	-0.780035	1.05062	-0.190131	-0.413285	0.284333
	-0.870948	-0.546247	2.34907	-0.883883	-1.29595
	-1.11199	-0.727222	0.396694	-0.477704	0.360326
	-0.15598	-0.140574	2.45987	-0.104255	-0.966458
	-1.11359	-0.855815	0.115122	0.966038	0.0828721
	0.706983	0.249322	1.04792	0.848951	0.173312
	-1.08663	-0.968448	0.0708161	1.29882	0.157483
	-1.05639	0.629209	-0.0463475	-0.282945	-0.157152
	-1.00302	0.954065	-0.0628887	-0.462536	0.487598
	-0.897871	-1.75688	-0.239326	3.6283	0.67976
	-0.75642	0.797327	0.445655	-0.30639	0.22186
	-0.94471	1.33885	-0.3685	-0.0212048	-0.743482
	-1.00533	-1.2742	0.00829106	1.93623	0.450679
	-0.947997	1.2989	-0.175787	-0.435153	0.507071
	-0.586774	3.40843	-0.841468	0.281636	-1.39993
	-0.55676	-1.13748	0.801915	-0.111897	-0.400256
	-1.03135	0.771662	0.0417386	-0.579715	0.7905
	0.464665	0.0934065	-0.406813	0.485421	2.21782
	-0.715865	-0.406111	-0.949327	0.503618	-0.0582469
	0.944624	-0.149132	1.831	1.81139	1.1338
	-0.534288	-0.56169	1.25246	-0.182371	-0.469009
	-0.686592	-0.519465	-0.834188	-0.935558	1.19664
	-0.62261	0.0281197	1.32808	0.27717	-0.429736
	-0.674382	0.349376	-0.0698912	0.204605	1.72429
	-0.581581	-0.261597	-0.612918	0.199291	0.726446
	-0.809239	-0.806739	-0.0761559	0.341556	1.47655
	-0.80224	-0.581092	-0.547675	0.418657	0.126034
	0.309562	0.279721	-0.337974	0.320914	-1.60226
	0.0887905	-0.189427	0.106708	0.20071	-2.60369
	-0.473198	0.356317	-0.14704	0.762775	-0.983588
	-0.0366153	-1.00211	0.720959	0.99154	0.499089
	-0.306582	0.751427	0.255768	-0.461727	-0.933414
	-1.05458	0.224471	0.2007	0.00703744	-1.43121
	0.375351	1.03582	0.422293	1.56629	-0.77223
	0.286888	0.237259	-0.753994	-1.34234	0.0180041
	-0.486	-1.36068	-0.699319	4.88463	1.29519
	0.167555	1.06765	2.29695	-0.428965	1.6722
	-0.917299	-0.921686	-0.00384977	1.10508	-0.442768
	-0.747497	0.0387992	-0.624537	0.0234614	0.393271
	-0.287802	2.59746	-0.35414	-0.465742	1.51452
	1.38791	-0.483884	-3.02988	-0.197049	-0.732914
	-0.858614	-1.0634	0.111412	-0.516206	0.400183
	-0.618332	-0.178748	1.46308	-0.337605	-1.10912
	-0.647878	-0.519421	0.917692	0.30219	0.278726
	-1.0223	-1.022	0.260748	-1.15285	-0.0564605
	-1.02806	0.811612	-0.150975	-0.165766	-0.460054
	-0.396734	-1.11913	-1.02451	-1.7255	-0.494528
	-0.842004	0.529085	0.502225	0.00986253	0.628757
	1.12558	-1.25947	5.33617	0.0229994	-0.211541
	-0.783984	0.408065	0.361685	0.367506	-0.333847
	-0.420344	3.28984	-1.1389	0.436101	-0.596369
	-0.361361	-0.478882	1.27843	-1.05252	-1.57024
	0.774512	-0.285889	-0.5204	1.65285	-0.0528954
	0.13058	1.08467	2.77545	1.26133	0.865002
	0.66521	0.330373	-0.849212	1.18375	-0.00525415
	-0.0238113	0.229328	-0.515259	0.440742	-1.22161
	-0.895818	-0.438336	1.39417	-0.435604	-0.454945
	2.70447	-0.0612595	-0.756259	-1.75627	0.357071
	1.68696	0.382629	0.938197	0.489669	-1.72429
	1.40127	-1.78647	-0.897572	1.00101	-1.53448
	1.38035	-1.47605	0.981756	-0.164635	1.42585
	2.48803	0.615042	1.29828	0.147485	-1.39449
	2.41791	-0.947243	-2.34702	-0.62292	-2.10214
	1.74063	-0.139107	0.905207	-0.767232	0.983778
	1.99688	0.155819	-0.258085	0.753345	-0.233103
	1.88395	0.125619	0.258265	-0.0253346	-0.0540702
	0.669815	-0.547661	-0.448323	-0.572364	1.16687
	2.78422	-0.193375	-0.459513	-1.71949	0.511446
	1.88361	0.116713	-1.98946	-0.210911	-2.75827
	1.6111	0.762494	-1.11741	0.533372	0.328245
	0.629147	-0.742033	-1.97628	0.380632	-1.18858
	1.31385	-0.760495	-0.839156	-0.962325	1.02849
	0.562053	0.719785	-0.623089	-1.51295	0.167509
	2.20468	1.12707	-2.04033	0.369136	-0.714288
	2.1782	0.249604	-0.305539	-1.42937	-2.04432
	3.30637	1.15282	0.645519	2.26238	1.54823
	0.832912	-2.09749	0.521797	-1.47895	2.87211
	1.62523	1.03699	0.789673	-0.19585	0.610602
	0.623918	0.227889	1.10038	0.788078	0.188265
	1.31795	-1.21773	0.162653	-1.72861	-1.43954
	1.8948	-0.730438	-0.458451	-0.189015	-0.83959
	2.24953	0.119398	0.395521	-0.281823	-1.48637
	2.22051	-0.600953	0.594827	-0.121754	-0.984358
	1.38315	1.06394	-0.564201	1.75295	-0.984965
	2.50452	0.208666	3.00647	-2.20287	1.47649
	0.215072	-0.52056	1.37624	-0.527849	-0.328015
	1.09957	-0.510719	-1.76717	-0.915562	0.6436
	1.37136	0.524105	1.35655	-0.186953	1.2023
	0.28863	2.66157	0.824861	-0.348458	0.2986
	1.93549	-0.083206	-0.362154	0.967066	1.96934
	1.67398	0.962199	1.29059	0.343706	0.815572
	1.44695	0.225993	-0.357096	-1.64582	1.50049
	1.46954	-0.0516406	-0.378397	1.00274	-0.130486
	1.08134	-0.757977	-0.255865	0.788335	0.66314
	1.36926	-0.541074	-1.36753	-0.172793	1.20122
	2.30879	0.844536	1.64915	0.663291	0.858146
	1.88644	0.153045	-0.670551	0.394792	0.930907
	0.954688	0.531199	-1.83428	-0.299838	0.587757
	0.62812	0.481786	0.669011	0.819726	-0.522544
	1.20854	-0.27256	1.06689	0.645938	0.308776
	0.29348	0.234237	0.767926	2.21042	-1.73762
	0.941241	0.258873	-0.497031	0.76792	0.398295
	0.651486	0.333108	0.524071	1.82893	0.0530482
	0.467952	-0.205905	0.675654	-1.59957	1.59501
	0.533422	-0.125975	-0.839258	-0.590737	0.822776
	0.484364	-1.38962	-0.45075	-0.159398	-1.46726
	-0.577066	-0.0116037	-0.750938	-0.859428	0.765209
	0.196611	0.0919629	-0.307491	0.665319	-1.33934
	-0.560999	-0.943501	0.336031	0.704677	0.585537
	0.902874	0.151303	0.858559	1.34893	-0.421691
	-1.05639	0.629209	-0.0463475	-0.282945	-0.157152
	0.238707	-0.905337	-1.35443	-1.08771	0.419443
	0.207351	-0.735487	-1.06568	-1.14528	0.623197
	0.0197708	-0.362246	0.54774	0.803319	0.14105
	-0.333079	-0.345419	1.06586	-1.46298	-0.886523
	-0.568452	-0.521147	1.0955	0.837682	0.458343
	-0.571078	-1.44012	-0.0169087	-1.57476	-0.48731
	-0.61658	1.33322	-0.195493	0.328411	0.00212102

## Sheet: PCA_HID2
	-0.624946	-2.83534	3.68373	-2.4687	-1.54152	-2.0664	0.377442	3.53432	-1.45167	0.273274
	-2.12576	5.1716	1.79729	0.575193	-0.531691	2.13648	-3.39388	0.0383781	-0.657854	-1.30273
	4.43418	-0.428947	-0.670012	2.8104	-2.30779	1.07445	-3.2586	1.66406	-0.718289	2.41682
	-3.76161	-1.09528	-4.2073	-0.575169	-1.29744	2.52635	-0.246726	0.103173	-3.5366	1.12612
	-1.41091	-2.00753	0.944127	2.80679	3.37825	2.91079	-0.174837	-2.10255	1.26725	-2.03526
	3.48905	1.1955	-1.54783	-3.14851	2.3002	2.98561	-0.430788	2.56925	1.19638	-0.257581
						1.95867	1.42339	-1.33151	-3.61782	0.0425896
						-2.86926	-2.55165	0.759031	0.5968	1.22739
						3.23855	-0.0992186	0.628872	2.46897	-0.667524
						-1.56323	-0.166821	2.60195	-2.85918	2.17913
						2.60373	1.78616	2.57217	0.487592	1.0249
						2.49597	-3.07808	-0.249198	-0.256196	-1.39553
						2.17866	-0.198802	-0.419716	2.49091	-3.47807
						-0.593413	2.92527	2.53614	2.20092	0.260043
						0.984853	-3.54151	1.35727	-1.35432	-1.70188
						-1.14605	-2.68474	1.93923	1.96656	2.31191
						-3.15194	1.4094	-0.315408	2.20672	0.61098
						2.14562	-0.23706	2.08056	-3.22462	-1.08482
						-0.947114	-1.36855	4.09822	0.59073	0.173259
						-0.21519	4.13728	0.798937	-0.91919	0.700013
						2.37194	-2.85584	0.906742	0.399256	-2.00563
						0.959871	-3.59219	2.0664	0.808204	-0.596645
						0.909896	3.66722	-1.03415	-1.99196	-0.495963
						1.70608	-3.67826	0.280261	1.3152	-0.362749
						2.24212	2.46463	0.748439	-2.47386	1.24732
						3.18797	-1.22389	-0.187733	-0.64946	-2.50035
						-2.44567	-2.45927	-2.25052	0.479742	-0.631433
						2.78598	0.0693857	2.5147	-0.31276	2.16911
						-1.77531	2.85001	1.80002	-0.250766	-2.37697
						3.62303	0.445313	-1.40264	-0.252005	-0.00696642
						-2.79888	-2.67838	0.187253	-1.41415	0.150497
						3.38003	0.116221	-0.254373	-1.82685	1.56053
						2.9531	-1.09298	1.05261	2.63975	-0.115073
						3.71876	-0.165247	-0.678805	-0.147836	-1.04704
						-1.86605	-3.65014	0.898417	0.494401	0.286211
						3.35974	-1.93812	-0.0278459	-0.876815	0.233174
						2.07262	-2.62106	1.83083	2.03512	-0.390613
						3.52193	1.06463	-0.540682	-1.41861	0.0588453
						-0.755726	3.96699	-0.402729	1.60072	0.439804
						-2.39515	-2.51438	-2.34863	-0.147072	-0.242469
						1.03554	-2.47563	-2.1874	2.82303	0.999955
						-0.200975	-3.36256	2.03004	-1.48519	-1.71735
						3.51539	-1.04705	-1.07919	0.40771	-1.07755
						1.12105	-3.08132	2.41503	-1.6749	-0.389676
						3.39528	0.205507	-1.9948	0.150947	-0.764836
						3.508	0.571445	-1.45977	-0.873218	0.587748
						2.3762	1.00139	-0.368016	-2.62733	2.82349
						2.98812	0.975891	-1.49413	-2.27123	0.758026
						1.77848	-2.6238	2.26084	-1.21428	1.76973
						3.56689	1.04072	-1.12359	0.347648	-0.603743
						-1.22954	3.80021	1.43778	0.542278	-0.616716
						3.38656	-0.672067	-1.13008	1.62886	-0.859593
						-0.635888	3.71123	2.11391	0.628684	-0.223045
						0.281045	-0.568294	3.98886	2.17648	0.0278986
						2.24788	3.363	-0.646868	0.82862	-0.36065
						3.62303	0.445313	-1.40264	-0.252005	-0.00696642
						-2.49938	-3.25235	0.250764	-0.166598	0.466241
						3.65573	-0.397336	-0.249779	-1.23113	-0.749758
						3.7612	-0.286255	-0.744336	-0.209686	0.459403
						-2.5485	-2.68826	0.179804	-0.730595	-2.10512
						-2.44588	-3.01115	-0.0342168	-1.28438	-1.10759
						-0.343042	-2.32666	-0.330519	-3.5559	-2.25192
						-0.4254	-1.31486	-3.33733	1.96429	-2.36197
						3.40881	0.651955	-1.16926	-0.069847	1.8988
						2.1062	-1.60402	0.589525	3.45622	-1.18708
						2.41468	-2.08455	1.73956	1.22457	2.18694
						-0.0114837	-0.741945	3.80667	1.14475	2.46473
						3.56173	0.527841	-1.44418	-0.651736	0.374853
						-0.995558	-1.96623	1.35053	-2.86363	-2.95692
						3.63412	0.0769853	-1.44766	-0.0614496	-0.172625
						3.35313	-0.294426	1.47271	-1.12624	-1.47565
						2.8655	-0.125208	-2.04625	-1.60971	1.95371
						3.40936	0.330699	-2.01171	-0.351168	-0.254651
						-3.075	-1.16662	-2.19518	0.54153	-1.05304
						-2.48109	-1.70096	-2.49131	1.28369	1.27619
						-1.16943	-2.79701	2.41837	-1.8989	-1.24872
						-0.69035	2.97298	3.15544	-0.340612	0.282982
						-0.842809	-1.75615	-1.96326	1.74949	3.73098
						-1.52883	-2.31611	0.685755	2.03308	3.26267
						2.93134	-0.48328	-0.120709	1.67487	2.9145
						2.8097	0.529698	-2.39294	-1.81344	0.971775
						1.09903	-3.50238	-0.0353622	0.892614	2.60767
						3.62303	0.445313	-1.40264	-0.252005	-0.00696642
						-1.41504	-3.16219	2.49156	-0.446078	0.722317
						-0.733659	-3.07451	1.71493	-2.17829	1.86139
						-0.956404	-0.915703	2.15793	-2.83381	-3.12686
						3.50272	-0.590465	-0.99352	-0.743972	-1.51673
						-0.813042	-2.29072	2.32062	-2.48611	-2.13209
						3.63753	0.337349	-1.32871	0.239273	-0.472115
						3.27201	0.203872	-0.784344	-2.26834	0.899631
						3.62303	0.445313	-1.40264	-0.252005	-0.00696642
						2.91127	0.900693	-0.512396	2.15357	-2.28107
						3.43477	-0.249476	-0.984927	1.8622	-0.370216
						2.39316	-1.27004	0.410619	2.87689	-2.26022
						3.62303	0.445313	-1.40264	-0.252005	-0.00696642
						3.4535	3.9827e-05	0.269892	2.05939	-0.571074
						3.55687	-0.76845	0.022043	-1.48333	0.746003
						3.64188	0.0839283	-1.24738	0.729228	0.218802
						-1.22954	3.80021	1.43778	0.542278	-0.616716
						-0.816076	-1.47518	0.755274	2.64617	3.91848
						-0.117658	3.49009	2.59155	0.675497	0.112729
						-0.36147	-2.08347	2.94688	-2.32743	-1.78803
						2.06951	0.947374	3.6104	0.624344	0.426568
						-0.36147	-2.08347	2.94688	-2.32743	-1.78803
						3.62303	0.445313	-1.40264	-0.252005	-0.00696642
						3.56759	0.200216	-1.20847	0.820722	-1.01675
						-0.36147	-2.08347	2.94688	-2.32743	-1.78803
						3.37769	1.38335	-0.12036	0.652086	-1.76729
						3.43505	0.615844	-1.47021	-1.10753	0.814067
						-0.487083	-2.33755	3.11248	-1.98623	-1.25145
						3.60295	0.249208	-1.25452	0.617995	-0.827599
						3.44013	0.885905	-1.39378	-1.01584	0.713672
						-2.18768	0.845833	2.69018	-0.714694	-2.77819
						3.37197	0.0361923	-1.03128	1.46224	-1.60963
						2.24588	-2.54453	1.71317	1.98121	-0.38352
						1.21591	-3.58377	0.0834887	-2.25678	0.229853
						1.04666	0.145972	4.09082	1.22524	1.10683
						-0.783931	2.73137	2.8308	0.041747	-2.222
						0.629403	-3.50545	-1.26258	2.39606	0.0337552
						1.22104	2.87253	3.05436	0.0162883	-0.159288
						2.88231	-1.96063	0.981945	1.98	-0.785991
						1.84786	-3.68721	0.565338	0.48002	0.715716
						0.215887	-3.26425	1.82714	1.98951	1.7158
						0.571241	-3.7254	0.88578	-0.919398	2.19723
						2.25187	1.0209	0.257734	-3.78822	-0.0274895
						0.0244541	1.93225	0.388305	-3.68307	2.60087
						2.554	0.416466	0.763385	-3.41737	-0.999625
						-0.432341	-0.857488	4.10944	-0.319889	-1.84927
						3.08559	2.35782	-0.854509	-0.658525	0.32651
						1.58817	1.5387	-0.72728	-2.28867	3.68244
						2.69251	0.383447	1.81986	-0.81449	3.02961
						2.32106	-1.13706	-2.51886	2.08532	1.47418
						0.38826	-2.12345	2.81169	-2.2999	-2.04372
						2.04199	1.92239	1.83075	2.70371	-1.23224
						-0.665707	-2.04204	2.80648	-2.91098	0.500409
						2.45423	-2.93243	-0.501124	0.316702	1.85123
						3.61229	0.221731	-0.846584	1.00962	-1.01427
						0.824045	-3.5404	-1.4298	-1.54465	1.58751
						-1.39202	-2.15909	0.706262	2.17949	3.42862
						-0.168869	3.93614	1.83671	-0.0599057	0.397734
						0.0775694	-0.273077	3.32476	1.79826	3.071
						-2.25399	-0.94544	-0.579102	2.55905	3.06995
						3.508	0.571445	-1.45977	-0.873218	0.587748
						-2.02595	-2.21828	-2.97926	0.574274	0.541557
						3.51594	0.38564	0.97131	1.51622	-0.588165
						-0.977091	2.12177	2.92742	1.98847	1.80441
						2.64325	0.228364	0.930483	0.0283051	3.7706
						3.60844	0.386796	-1.259	-0.83476	0.252206
						-1.32634	4.01239	0.543748	-0.168113	-0.403974
						1.59308	-2.10689	2.96181	-1.95597	0.210683
						1.94347	1.75962	2.96147	1.58555	1.13833
						2.53085	-2.11673	1.37256	-0.862781	2.44997
						2.52635	-0.246726	0.103173	-3.5366	1.12612
						-0.715439	3.37367	2.15088	0.656504	-1.82667
						1.91081	-0.496034	-0.210014	3.14569	-3.10135
						1.40787	2.73713	2.333	-1.71245	-1.50553
						-1.66948	-1.71404	2.20819	-3.11402	-0.582794
						-1.0567	-0.898306	3.43466	2.69278	-0.167548
						1.70309	2.80204	2.65296	0.216021	1.04628
						-0.519625	-2.30666	-1.23835	-3.79533	-0.825411
						1.00226	0.354222	2.4166	3.74508	1.27708
						2.53357	-0.399253	2.99958	-1.0717	-1.40857
						2.29166	0.313325	3.00001	1.63676	1.59215
						0.913163	-2.33949	1.16746	1.90503	-3.5797
						1.02517	-0.905528	0.431207	4.00821	2.47581
						1.34407	-0.700363	-1.57848	-3.91851	1.63284
						2.77726	-1.7891	0.644849	0.538216	2.84383
						0.103938	-2.75821	-0.392162	-1.33264	3.88957
						0.346826	-3.34226	0.66445	2.91831	-0.758134
						2.91628	-0.115709	-2.11597	2.15825	0.517802
						3.33139	-1.5261	-0.48323	-1.28612	1.12303
						1.53386	3.519	-1.14858	-1.29186	-1.15579
						2.64365	-0.26822	3.19888	0.69839	-0.033336
						-1.42346	-1.38503	1.63336	2.93103	-2.83511
						2.92733	1.09755	1.73045	2.16189	0.623743
						1.94935	1.27463	3.46894	0.212794	-1.37058
						-3.09387	1.34644	0.0909481	1.38214	2.26885
						-0.14516	-1.20045	1.08747	0.927897	4.94734
						1.63599	2.93164	2.60232	-0.68812	0.481365
						-0.204263	1.71772	4.12489	0.163808	0.350181
						3.1105	-0.199261	1.60592	-2.19303	0.667537
						0.450524	2.17807	1.79839	3.7056	-0.296868
						-0.560714	2.79091	2.79912	1.31599	-1.77491
						1.04926	-3.74401	-1.14695	0.616808	-1.69029
						2.00911	1.31035	2.50597	2.29845	-1.77677
						3.43079	1.73327	-0.135186	0.784999	-0.660589
						1.94435	-1.9192	2.77001	1.01368	-1.94478
						2.51367	1.07656	2.50871	2.04268	0.89868
						2.02594	-0.685011	-0.197272	3.47147	-2.39005
						2.25102	-1.41457	3.14516	-1.24331	-0.0482863
						0.61323	-1.95989	3.21902	-0.498266	-2.72393
						1.29936	-3.64698	0.855213	0.862398	-1.79196
						2.16903	1.28473	3.09549	1.71854	0.0112927
						2.45509	-2.18916	1.98195	1.39239	1.35426
						2.77673	-2.72221	-1.03235	0.359268	0.838964
						2.61969	1.21843	2.8341	-0.554633	1.19862
						0.919357	0.311829	3.90777	1.4982	1.67792
						1.32347	1.21578	2.79613	-3.14967	-0.424125
						2.99934	-1.77201	2.10295	-0.34679	-0.099945
						2.26762	-0.328903	3.40776	-0.714961	1.2719
						0.798396	0.223914	0.711062	4.34557	-2.05991
						2.23004	-3.00743	-0.194134	1.78461	-1.15944
						-2.70418	-1.30395	1.15935	-2.48866	1.62788
						1.98234	-2.70745	-1.7959	2.04928	0.522155
						2.06789	0.185969	1.18997	-3.8917	0.500499
						-0.44356	-2.31605	3.10829	0.846023	2.41168
						1.79922	0.745704	3.76834	-0.718364	0.98637
						3.62303	0.445313	-1.40264	-0.252005	-0.00696642
						-0.348715	-3.25762	-1.43517	0.187122	-3.08911
						0.0103077	-3.54731	-1.42577	1.59435	-1.90505
						1.14343	-0.287145	4.09296	-0.672293	-1.40321
						-0.94544	3.5231	-0.206287	2.23197	1.4111
						0.397223	-0.0698069	4.43249	0.714023	0.358857
						-3.29023	-0.801683	-1.02779	1.59592	1.47577
						3.79762	0.236161	-0.392913	-0.518925	-0.050245

## Sheet: PCA_HID1
	-0.144159	-1.55856	1.09912	0.94951	-1.01303	-0.254596	5.16726	-1.05362	-0.261592	1.3691	0.250778	-0.478365
	0.870534	-0.0603305	-1.75754	0.277472	0.732459	-0.723389	5.1267	-0.185224	1.81513	-0.287759	-0.508473	-0.30308
	0.671547	-0.491634	-0.767633	0.364041	-0.138612	0.800237	5.12326	1.52212	-0.0489179	-0.370083	1.08547	-0.403775
	0.143471	0.223968	-0.563961	0.400967	-1.26594	-0.130193	5.12732	-1.0853	-1.08625	-1.05153	-0.380582	-0.383973
	0.619418	0.955277	-0.954471	-1.60681	0.464531	-1.22542	5.26855	-0.756391	0.154739	-0.116361	0.486166	1.20071
	0.373445	0.623642	0.527236	0.88577	1.20275	0.085343	5.09092	1.6	-0.579263	0.452055	-0.954679	0.341201
	0.147071	0.260013	-0.463327	-0.275451	-1.76692	-0.687643
	0.261334	-1.53512	-0.431446	-0.736281	-0.277379	0.4717
	-0.0921307	0.752015	0.316962	-0.356981	1.24013	0.034554
	0.475633	-1.22625	0.146085	0.918642	-1.89715	0.467753
	0.102733	0.290397	0.74569	0.185732	-0.295632	0.196583
	0.367895	0.0490113	-1.26635	-0.0044175	0.642854	-0.569406
	-0.00889376	1.30785	0.0579667	-1.85934	3.70476	-3.15673
	0.430714	-0.4753	2.24393	-0.790216	-0.320635	0.0636224
	-0.329804	-0.568811	-0.693905	0.481447	0.404961	-0.582321
	0.220849	-1.96313	-0.0825312	0.268313	1.82209	3.02547
	0.288561	-1.59481	0.790841	-2.42889	-0.924723	0.255184
	1.05452	0.220509	-0.455611	1.37373	-1.09901	-1.36245
	-0.450607	-0.989667	0.640557	0.535598	0.408147	0.203296
	-0.0563952	-0.150127	0.993981	-0.643108	-1.67942	-0.312098
	0.0268948	0.0648248	-0.898536	0.504298	1.56581	-0.812364
	-0.389491	-0.581365	-0.300523	0.30669	0.911616	0.0875806
	-0.357725	0.16758	0.433264	-0.742949	-1.70163	-0.784253
	0.227014	-0.289001	-1.06085	-0.138127	1.27804	0.227887
	-0.508319	1.02062	0.778861	0.891216	-2.08822	-0.00442665
	-0.388516	0.462384	-0.560274	0.113131	0.444028	-1.1212
	-0.199061	-1.55722	-1.23125	-1.85302	-0.295743	-0.274546
	-0.00806111	0.304414	0.37077	0.715746	-0.187605	0.747501
	-0.365286	-1.00784	1.67376	-0.661594	-1.1072	-1.8842
	-0.0526966	0.597048	-0.33856	-0.521594	-0.423176	-0.18279
	-0.515393	-1.49576	-0.581317	-0.36265	-0.562348	-0.0565694
	-0.336659	1.51952	-0.568025	1.0346	-1.05471	0.703022
	-0.534578	0.274849	0.234759	-0.146588	1.13496	0.371546
	-0.668174	0.668283	-0.196328	-0.119507	0.151159	-0.403953
	-0.213035	-1.44987	-0.638692	-0.305539	0.400624	0.334729
	-0.499422	0.326749	-0.555755	0.303574	0.151038	0.105184
	-0.421525	-0.168603	-0.046127	0.187468	1.29377	0.289089
	-0.640356	0.668886	0.00809061	0.0190363	-0.622123	-0.225451
	-0.193163	-0.270294	0.991072	-1.4746	-1.07483	-0.112683
	-0.387449	-1.83262	-1.69341	-1.95838	-0.560166	-0.153687
	-0.659051	-0.243801	-0.593734	-1.21959	0.671125	0.781582
	-0.859706	-1.01019	-0.479206	0.906171	0.59311	-0.663991
	-0.612127	1.37671	-0.927319	-0.134854	1.11139	-0.499683
	-0.419215	-0.549099	-0.593994	1.57917	0.573983	-0.152511
	-0.775645	0.993406	-0.434579	-0.688489	0.00596841	-0.38191
	-0.526213	0.795531	-0.297081	-0.285091	-0.593066	0.0402638
	-0.9726	0.456669	0.0434958	0.367203	-1.33713	0.728691
	-0.886502	0.906711	-0.322121	0.029586	-1.27364	-0.0655824
	-0.725838	-0.230566	-0.185742	1.01375	0.206503	0.746262
	-0.781228	1.11174	0.0845576	-0.453563	-0.00764679	-0.321496
	-0.949472	-0.488131	1.44675	-0.678591	-0.851931	-0.446614
	-0.781165	1.21245	-0.402821	-0.641624	1.37999	-0.0869065
	-0.981228	-0.35043	1.66511	-0.375234	-0.717541	-0.273681
	-0.542729	-0.621607	1.21794	0.602555	1.22759	0.439663
	0.349535	2.20909	1.6964	-1.71487	-1.35617	-0.932334
	-0.88911	0.623849	-0.0950496	-0.32272	-0.201489	-0.0411573
	-0.963186	-1.39774	-0.417394	-0.361274	0.0370132	0.328984
	-0.810438	1.3258	-0.517959	0.797552	0.1251	-0.602016
	-0.612476	0.770201	-0.274869	-0.0304815	-0.00776817	0.187641
	-0.878968	-1.42453	-0.413643	-0.461922	0.00762886	-0.744458
	-0.93183	-1.56759	-0.706148	-0.303696	-0.166741	-0.478992
	-0.934969	-0.741685	-0.757486	0.200528	-0.603728	-1.0899
	-0.986993	-0.549288	-0.579823	-1.87606	0.357966	-0.665265
	-0.146445	3.67094	-0.684755	0.0874328	-0.83345	2.43472
	-0.865718	-0.0345343	0.21843	-0.487574	1.39215	0.117192
	-0.399817	0.330007	-0.0672613	1.04066	1.3927	1.93066
	-0.620913	-0.632055	0.873386	0.634973	0.353337	1.17767
	-0.918022	1.50127	-0.376771	-0.111	-0.421107	0.0954975
	-0.883196	-1.16873	-0.440695	0.680484	-0.299609	-1.70354
	-0.558478	2.87463	-1.08148	-0.179787	0.38573	-0.170823
	-0.537842	0.793544	0.0769924	1.14115	0.38085	-0.902979
	-0.742835	1.15465	-1.00661	-0.117084	-1.25551	0.904246
	-0.914596	1.18117	-0.490504	-0.531536	-0.252596	-0.21551
	-0.449521	-1.72295	-0.750655	-2.21369	-0.63747	-0.615864
	-1.01232	-1.19754	-0.502837	-1.66298	-0.32121	0.700617
	-1.05447	-1.074	-0.0771519	0.634528	0.0924561	-0.413714
	-0.176295	-0.514592	1.60392	0.151828	-1.0526	-0.270955
	-0.905997	-0.693576	-0.449827	-1.27137	-0.182299	1.90379
	-1.05326	-0.977556	0.134027	-0.448279	0.300546	1.49141
	-0.756381	0.784441	0.114761	-0.104591	0.528272	1.93098
	-1.02299	0.511483	-0.361065	-0.379328	-0.916819	0.105257
	0.648672	-0.380539	-1.85644	0.130727	1.1331	2.63945
	-1.05639	0.629209	-0.0463475	-0.282945	-0.157152	-0.0128308
	-0.999735	-1.23497	-0.0249779	0.578222	0.380405	0.493327
	-0.213169	-2.19868	-1.89126	3.3158	-0.523538	2.12754
	-0.915744	-0.937764	0.122748	0.582628	-0.387836	-1.4616
	-0.888998	0.7735	-0.474489	0.0168509	0.199528	-0.716628
	-1.05487	-1.10615	-0.147545	0.995463	0.0230927	-1.04876
	-0.974685	1.13647	-0.167516	-0.345358	0.184696	-0.180651
	-1.02778	0.536551	-0.18701	0.256812	-0.707818	0.0966682
	-1.05639	0.629209	-0.0463475	-0.282945	-0.157152	-0.0128308
	-1.06019	0.407459	0.455412	-0.675528	0.623021	-0.554445
	-1.03067	0.528749	0.0760962	-0.518072	0.612099	0.149668
	-1.06037	0.0513108	0.241045	-0.419646	1.29251	-0.308002
	-1.00137	0.97404	-0.159245	-0.255562	-0.137679	-0.0277038
	-0.706242	1.11829	0.398873	-0.170499	1.43696	0.132987
	-0.946764	0.505861	-0.2135	0.471647	-0.166858	0.215719
	-0.780035	1.05062	-0.190131	-0.413285	0.284333	0.244543
	-0.870948	-0.546247	2.34907	-0.883883	-1.29595	-0.78417
	-1.11199	-0.727222	0.396694	-0.477704	0.360326	1.84587
	-0.15598	-0.140574	2.45987	-0.104255	-0.966458	-0.294485
	-1.11359	-0.855815	0.115122	0.966038	0.0828721	-0.694301
	0.706983	0.249322	1.04792	0.848951	0.173312	0.109547
	-1.08663	-0.968448	0.0708161	1.29882	0.157483	-0.875823
	-1.05639	0.629209	-0.0463475	-0.282945	-0.157152	-0.0128308
	-1.00302	0.954065	-0.0628887	-0.462536	0.487598	-0.318725
	-0.897871	-1.75688	-0.239326	3.6283	0.67976	-2.14648
	-0.75642	0.797327	0.445655	-0.30639	0.22186	-0.753611
	-0.94471	1.33885	-0.3685	-0.0212048	-0.743482	0.248445
	-1.00533	-1.2742	0.00829106	1.93623	0.450679	-0.785348
	-0.947997	1.2989	-0.175787	-0.435153	0.507071	-0.333598
	-0.586774	3.40843	-0.841468	0.281636	-1.39993	0.33771
	-0.55676	-1.13748	0.801915	-0.111897	-0.400256	-1.24632
	-1.03135	0.771662	0.0417386	-0.579715	0.7905	-0.456799
	0.464665	0.0934065	-0.406813	0.485421	2.21782	0.399012
	-0.715865	-0.406111	-0.949327	0.503618	-0.0582469	0.0593943
	0.944624	-0.149132	1.831	1.81139	1.1338	1.17401
	-0.534288	-0.56169	1.25246	-0.182371	-0.469009	-1.01926
	-0.686592	-0.519465	-0.834188	-0.935558	1.19664	0.574504
	-0.62261	0.0281197	1.32808	0.27717	-0.429736	-0.241277
	-0.674382	0.349376	-0.0698912	0.204605	1.72429	0.177922
	-0.581581	-0.261597	-0.612918	0.199291	0.726446	0.548022
	-0.809239	-0.806739	-0.0761559	0.341556	1.47655	1.53312
	-0.80224	-0.581092	-0.547675	0.418657	0.126034	0.882243
	0.309562	0.279721	-0.337974	0.320914	-1.60226	-0.724558
	0.0887905	-0.189427	0.106708	0.20071	-2.60369	0.285133
	-0.473198	0.356317	-0.14704	0.762775	-0.983588	-0.917395
	-0.0366153	-1.00211	0.720959	0.99154	0.499089	-0.935388
	-0.306582	0.751427	0.255768	-0.461727	-0.933414	-0.2131
	-1.05458	0.224471	0.2007	0.00703744	-1.43121	0.925086
	0.375351	1.03582	0.422293	1.56629	-0.77223	1.90446
	0.286888	0.237259	-0.753994	-1.34234	0.0180041	0.650632
	-0.486	-1.36068	-0.699319	4.88463	1.29519	-3.08359
	0.167555	1.06765	2.29695	-0.428965	1.6722	-0.654469
	-0.917299	-0.921686	-0.00384977	1.10508	-0.442768	0.0219141
	-0.747497	0.0387992	-0.624537	0.0234614	0.393271	0.895945
	-0.287802	2.59746	-0.35414	-0.465742	1.51452	-0.734232
	1.38791	-0.483884	-3.02988	-0.197049	-0.732914	0.894356
	-0.858614	-1.0634	0.111412	-0.516206	0.400183	1.91661
	-0.618332	-0.178748	1.46308	-0.337605	-1.10912	-0.192259
	-0.647878	-0.519421	0.917692	0.30219	0.278726	1.35919
	-1.0223	-1.022	0.260748	-1.15285	-0.0564605	1.38749
	-1.02806	0.811612	-0.150975	-0.165766	-0.460054	0.125243
	-0.396734	-1.11913	-1.02451	-1.7255	-0.494528	0.24631
	-0.842004	0.529085	0.502225	0.00986253	0.628757	0.000233826
	1.12558	-1.25947	5.33617	0.0229994	-0.211541	3.04368
	-0.783984	0.408065	0.361685	0.367506	-0.333847	1.48932
	-0.420344	3.28984	-1.1389	0.436101	-0.596369	-0.0506418
	-0.361361	-0.478882	1.27843	-1.05252	-1.57024	-0.678971
	0.774512	-0.285889	-0.5204	1.65285	-0.0528954	-0.152309
	0.13058	1.08467	2.77545	1.26133	0.865002	1.32484
	0.66521	0.330373	-0.849212	1.18375	-0.00525415	1.38182
	-0.0238113	0.229328	-0.515259	0.440742	-1.22161	-0.101866
	-0.895818	-0.438336	1.39417	-0.435604	-0.454945	-0.781083
	2.70447	-0.0612595	-0.756259	-1.75627	0.357071	-1.36958
	1.68696	0.382629	0.938197	0.489669	-1.72429	-1.98144
	1.40127	-1.78647	-0.897572	1.00101	-1.53448	-1.19634
	1.38035	-1.47605	0.981756	-0.164635	1.42585	0.29199
	2.48803	0.615042	1.29828	0.147485	-1.39449	-0.0536042
	2.41791	-0.947243	-2.34702	-0.62292	-2.10214	-1.42582
	1.74063	-0.139107	0.905207	-0.767232	0.983778	1.06117
	1.99688	0.155819	-0.258085	0.753345	-0.233103	-1.15352
	1.88395	0.125619	0.258265	-0.0253346	-0.0540702	0.48589
	0.669815	-0.547661	-0.448323	-0.572364	1.16687	-1.26532
	2.78422	-0.193375	-0.459513	-1.71949	0.511446	1.54349
	1.88361	0.116713	-1.98946	-0.210911	-2.75827	-0.21771
	1.6111	0.762494	-1.11741	0.533372	0.328245	2.16093
	0.629147	-0.742033	-1.97628	0.380632	-1.18858	2.78841
	1.31385	-0.760495	-0.839156	-0.962325	1.02849	-0.0245962
	0.562053	0.719785	-0.623089	-1.51295	0.167509	0.341966
	2.20468	1.12707	-2.04033	0.369136	-0.714288	0.311206
	2.1782	0.249604	-0.305539	-1.42937	-2.04432	-1.3621
	3.30637	1.15282	0.645519	2.26238	1.54823	-0.0758609
	0.832912	-2.09749	0.521797	-1.47895	2.87211	-1.79454
	1.62523	1.03699	0.789673	-0.19585	0.610602	0.463712
	0.623918	0.227889	1.10038	0.788078	0.188265	-0.935568
	1.31795	-1.21773	0.162653	-1.72861	-1.43954	0.465303
	1.8948	-0.730438	-0.458451	-0.189015	-0.83959	3.73698
	2.24953	0.119398	0.395521	-0.281823	-1.48637	-0.584754
	2.22051	-0.600953	0.594827	-0.121754	-0.984358	-0.435957
	1.38315	1.06394	-0.564201	1.75295	-0.984965	-0.20247
	2.50452	0.208666	3.00647	-2.20287	1.47649	0.0737343
	0.215072	-0.52056	1.37624	-0.527849	-0.328015	-0.94451
	1.09957	-0.510719	-1.76717	-0.915562	0.6436	-0.713132
	1.37136	0.524105	1.35655	-0.186953	1.2023	-1.12327
	0.28863	2.66157	0.824861	-0.348458	0.2986	-0.805332
	1.93549	-0.083206	-0.362154	0.967066	1.96934	-1.20367
	1.67398	0.962199	1.29059	0.343706	0.815572	0.796124
	1.44695	0.225993	-0.357096	-1.64582	1.50049	-0.995346
	1.46954	-0.0516406	-0.378397	1.00274	-0.130486	-0.349558
	1.08134	-0.757977	-0.255865	0.788335	0.66314	-1.5151
	1.36926	-0.541074	-1.36753	-0.172793	1.20122	-0.743515
	2.30879	0.844536	1.64915	0.663291	0.858146	-0.0298844
	1.88644	0.153045	-0.670551	0.394792	0.930907	0.942497
	0.954688	0.531199	-1.83428	-0.299838	0.587757	0.669898
	0.62812	0.481786	0.669011	0.819726	-0.522544	0.241089
	1.20854	-0.27256	1.06689	0.645938	0.308776	0.946481
	0.29348	0.234237	0.767926	2.21042	-1.73762	-1.27594
	0.941241	0.258873	-0.497031	0.76792	0.398295	-0.123485
	0.651486	0.333108	0.524071	1.82893	0.0530482	0.617016
	0.467952	-0.205905	0.675654	-1.59957	1.59501	-0.582031
	0.533422	-0.125975	-0.839258	-0.590737	0.822776	-0.213283
	0.484364	-1.38962	-0.45075	-0.159398	-1.46726	0.124907
	-0.577066	-0.0116037	-0.750938	-0.859428	0.765209	0.585187
	0.196611	0.0919629	-0.307491	0.665319	-1.33934	-0.424234
	-0.560999	-0.943501	0.336031	0.704677	0.585537	1.38926
	0.902874	0.151303	0.858559	1.34893	-0.421691	0.190719
	-1.05639	0.629209	-0.0463475	-0.282945	-0.157152	-0.0128308
	0.238707	-0.905337	-1.35443	-1.08771	0.419443	-1.2956
	0.207351	-0.735487	-1.06568	-1.14528	0.623197	-0.487623
	0.0197708	-0.362246	0.54774	0.803319	0.14105	-0.630664
	-0.333079	-0.345419	1.06586	-1.46298	-0.886523	0.369164
	-0.568452	-0.521147	1.0955	0.837682	0.458343	0.277164
	-0.571078	-1.44012	-0.0169087	-1.57476	-0.48731	0.690925
	-0.61658	1.33322	-0.195493	0.328411	0.00212102	-0.107819

## Sheet: PCA_HID
	-0.144159	-1.55856	1.09912	0.94951	-1.01303	-0.254596	5.16726	-1.05362	-0.261592	1.3691	0.250778	-0.478365
	0.870534	-0.0603305	-1.75754	0.277472	0.732459	-0.723389	5.1267	-0.185224	1.81513	-0.287759	-0.508473	-0.30308
	0.671547	-0.491634	-0.767633	0.364041	-0.138612	0.800237	5.12326	1.52212	-0.0489179	-0.370083	1.08547	-0.403775
	0.143471	0.223968	-0.563961	0.400967	-1.26594	-0.130193	5.12732	-1.0853	-1.08625	-1.05153	-0.380582	-0.383973
	0.619418	0.955277	-0.954471	-1.60681	0.464531	-1.22542	5.26855	-0.756391	0.154739	-0.116361	0.486166	1.20071
	0.373445	0.623642	0.527236	0.88577	1.20275	0.085343	5.09092	1.6	-0.579263	0.452055	-0.954679	0.341201
	0.147071	0.260013	-0.463327	-0.275451	-1.76692	-0.687643
	0.261334	-1.53512	-0.431446	-0.736281	-0.277379	0.4717
	-0.0921307	0.752015	0.316962	-0.356981	1.24013	0.034554
	0.475633	-1.22625	0.146085	0.918642	-1.89715	0.467753
	0.102733	0.290397	0.74569	0.185732	-0.295632	0.196583
	0.367895	0.0490113	-1.26635	-0.0044175	0.642854	-0.569406
	-0.00889376	1.30785	0.0579667	-1.85934	3.70476	-3.15673
	0.430714	-0.4753	2.24393	-0.790216	-0.320635	0.0636224
	-0.329804	-0.568811	-0.693905	0.481447	0.404961	-0.582321
	0.220849	-1.96313	-0.0825312	0.268313	1.82209	3.02547
	0.288561	-1.59481	0.790841	-2.42889	-0.924723	0.255184
	1.05452	0.220509	-0.455611	1.37373	-1.09901	-1.36245
	-0.450607	-0.989667	0.640557	0.535598	0.408147	0.203296
	-0.0563952	-0.150127	0.993981	-0.643108	-1.67942	-0.312098
	0.0268948	0.0648248	-0.898536	0.504298	1.56581	-0.812364
	-0.389491	-0.581365	-0.300523	0.30669	0.911616	0.0875806
	-0.357725	0.16758	0.433264	-0.742949	-1.70163	-0.784253
	0.227014	-0.289001	-1.06085	-0.138127	1.27804	0.227887
	-0.508319	1.02062	0.778861	0.891216	-2.08822	-0.00442665
	-0.388516	0.462384	-0.560274	0.113131	0.444028	-1.1212
	-0.199061	-1.55722	-1.23125	-1.85302	-0.295743	-0.274546
	-0.00806111	0.304414	0.37077	0.715746	-0.187605	0.747501
	-0.365286	-1.00784	1.67376	-0.661594	-1.1072	-1.8842
	-0.0526966	0.597048	-0.33856	-0.521594	-0.423176	-0.18279
	-0.515393	-1.49576	-0.581317	-0.36265	-0.562348	-0.0565694
	-0.336659	1.51952	-0.568025	1.0346	-1.05471	0.703022
	-0.534578	0.274849	0.234759	-0.146588	1.13496	0.371546
	-0.668174	0.668283	-0.196328	-0.119507	0.151159	-0.403953
	-0.213035	-1.44987	-0.638692	-0.305539	0.400624	0.334729
	-0.499422	0.326749	-0.555755	0.303574	0.151038	0.105184
	-0.421525	-0.168603	-0.046127	0.187468	1.29377	0.289089
	-0.640356	0.668886	0.00809061	0.0190363	-0.622123	-0.225451
	-0.193163	-0.270294	0.991072	-1.4746	-1.07483	-0.112683
	-0.387449	-1.83262	-1.69341	-1.95838	-0.560166	-0.153687
	-0.659051	-0.243801	-0.593734	-1.21959	0.671125	0.781582
	-0.859706	-1.01019	-0.479206	0.906171	0.59311	-0.663991
	-0.612127	1.37671	-0.927319	-0.134854	1.11139	-0.499683
	-0.419215	-0.549099	-0.593994	1.57917	0.573983	-0.152511
	-0.775645	0.993406	-0.434579	-0.688489	0.00596841	-0.38191
	-0.526213	0.795531	-0.297081	-0.285091	-0.593066	0.0402638
	-0.9726	0.456669	0.0434958	0.367203	-1.33713	0.728691
	-0.886502	0.906711	-0.322121	0.029586	-1.27364	-0.0655824
	-0.725838	-0.230566	-0.185742	1.01375	0.206503	0.746262
	-0.781228	1.11174	0.0845576	-0.453563	-0.00764679	-0.321496
	-0.949472	-0.488131	1.44675	-0.678591	-0.851931	-0.446614
	-0.781165	1.21245	-0.402821	-0.641624	1.37999	-0.0869065
	-0.981228	-0.35043	1.66511	-0.375234	-0.717541	-0.273681
	-0.542729	-0.621607	1.21794	0.602555	1.22759	0.439663
	0.349535	2.20909	1.6964	-1.71487	-1.35617	-0.932334
	-0.88911	0.623849	-0.0950496	-0.32272	-0.201489	-0.0411573
	-0.963186	-1.39774	-0.417394	-0.361274	0.0370132	0.328984
	-0.810438	1.3258	-0.517959	0.797552	0.1251	-0.602016
	-0.612476	0.770201	-0.274869	-0.0304815	-0.00776817	0.187641
	-0.878968	-1.42453	-0.413643	-0.461922	0.00762886	-0.744458
	-0.93183	-1.56759	-0.706148	-0.303696	-0.166741	-0.478992
	-0.934969	-0.741685	-0.757486	0.200528	-0.603728	-1.0899
	-0.986993	-0.549288	-0.579823	-1.87606	0.357966	-0.665265
	-0.146445	3.67094	-0.684755	0.0874328	-0.83345	2.43472
	-0.865718	-0.0345343	0.21843	-0.487574	1.39215	0.117192
	-0.399817	0.330007	-0.0672613	1.04066	1.3927	1.93066
	-0.620913	-0.632055	0.873386	0.634973	0.353337	1.17767
	-0.918022	1.50127	-0.376771	-0.111	-0.421107	0.0954975
	-0.883196	-1.16873	-0.440695	0.680484	-0.299609	-1.70354
	-0.558478	2.87463	-1.08148	-0.179787	0.38573	-0.170823
	-0.537842	0.793544	0.0769924	1.14115	0.38085	-0.902979
	-0.742835	1.15465	-1.00661	-0.117084	-1.25551	0.904246
	-0.914596	1.18117	-0.490504	-0.531536	-0.252596	-0.21551
	-0.449521	-1.72295	-0.750655	-2.21369	-0.63747	-0.615864
	-1.01232	-1.19754	-0.502837	-1.66298	-0.32121	0.700617
	-1.05447	-1.074	-0.0771519	0.634528	0.0924561	-0.413714
	-0.176295	-0.514592	1.60392	0.151828	-1.0526	-0.270955
	-0.905997	-0.693576	-0.449827	-1.27137	-0.182299	1.90379
	-1.05326	-0.977556	0.134027	-0.448279	0.300546	1.49141
	-0.756381	0.784441	0.114761	-0.104591	0.528272	1.93098
	-1.02299	0.511483	-0.361065	-0.379328	-0.916819	0.105257
	0.648672	-0.380539	-1.85644	0.130727	1.1331	2.63945
	-1.05639	0.629209	-0.0463475	-0.282945	-0.157152	-0.0128308
	-0.999735	-1.23497	-0.0249779	0.578222	0.380405	0.493327
	-0.213169	-2.19868	-1.89126	3.3158	-0.523538	2.12754
	-0.915744	-0.937764	0.122748	0.582628	-0.387836	-1.4616
	-0.888998	0.7735	-0.474489	0.0168509	0.199528	-0.716628
	-1.05487	-1.10615	-0.147545	0.995463	0.0230927	-1.04876
	-0.974685	1.13647	-0.167516	-0.345358	0.184696	-0.180651
	-1.02778	0.536551	-0.18701	0.256812	-0.707818	0.0966682
	-1.05639	0.629209	-0.0463475	-0.282945	-0.157152	-0.0128308
	-1.06019	0.407459	0.455412	-0.675528	0.623021	-0.554445
	-1.03067	0.528749	0.0760962	-0.518072	0.612099	0.149668
	-1.06037	0.0513108	0.241045	-0.419646	1.29251	-0.308002
	-1.00137	0.97404	-0.159245	-0.255562	-0.137679	-0.0277038
	-0.706242	1.11829	0.398873	-0.170499	1.43696	0.132987
	-0.946764	0.505861	-0.2135	0.471647	-0.166858	0.215719
	-0.780035	1.05062	-0.190131	-0.413285	0.284333	0.244543
	-0.870948	-0.546247	2.34907	-0.883883	-1.29595	-0.78417
	-1.11199	-0.727222	0.396694	-0.477704	0.360326	1.84587
	-0.15598	-0.140574	2.45987	-0.104255	-0.966458	-0.294485
	-1.11359	-0.855815	0.115122	0.966038	0.0828721	-0.694301
	0.706983	0.249322	1.04792	0.848951	0.173312	0.109547
	-1.08663	-0.968448	0.0708161	1.29882	0.157483	-0.875823
	-1.05639	0.629209	-0.0463475	-0.282945	-0.157152	-0.0128308
	-1.00302	0.954065	-0.0628887	-0.462536	0.487598	-0.318725
	-0.897871	-1.75688	-0.239326	3.6283	0.67976	-2.14648
	-0.75642	0.797327	0.445655	-0.30639	0.22186	-0.753611
	-0.94471	1.33885	-0.3685	-0.0212048	-0.743482	0.248445
	-1.00533	-1.2742	0.00829106	1.93623	0.450679	-0.785348
	-0.947997	1.2989	-0.175787	-0.435153	0.507071	-0.333598
	-0.586774	3.40843	-0.841468	0.281636	-1.39993	0.33771
	-0.55676	-1.13748	0.801915	-0.111897	-0.400256	-1.24632
	-1.03135	0.771662	0.0417386	-0.579715	0.7905	-0.456799
	0.464665	0.0934065	-0.406813	0.485421	2.21782	0.399012
	-0.715865	-0.406111	-0.949327	0.503618	-0.0582469	0.0593943
	0.944624	-0.149132	1.831	1.81139	1.1338	1.17401
	-0.534288	-0.56169	1.25246	-0.182371	-0.469009	-1.01926
	-0.686592	-0.519465	-0.834188	-0.935558	1.19664	0.574504
	-0.62261	0.0281197	1.32808	0.27717	-0.429736	-0.241277
	-0.674382	0.349376	-0.0698912	0.204605	1.72429	0.177922
	-0.581581	-0.261597	-0.612918	0.199291	0.726446	0.548022
	-0.809239	-0.806739	-0.0761559	0.341556	1.47655	1.53312
	-0.80224	-0.581092	-0.547675	0.418657	0.126034	0.882243
	0.309562	0.279721	-0.337974	0.320914	-1.60226	-0.724558
	0.0887905	-0.189427	0.106708	0.20071	-2.60369	0.285133
	-0.473198	0.356317	-0.14704	0.762775	-0.983588	-0.917395
	-0.0366153	-1.00211	0.720959	0.99154	0.499089	-0.935388
	-0.306582	0.751427	0.255768	-0.461727	-0.933414	-0.2131
	-1.05458	0.224471	0.2007	0.00703744	-1.43121	0.925086
	0.375351	1.03582	0.422293	1.56629	-0.77223	1.90446
	0.286888	0.237259	-0.753994	-1.34234	0.0180041	0.650632
	-0.486	-1.36068	-0.699319	4.88463	1.29519	-3.08359
	0.167555	1.06765	2.29695	-0.428965	1.6722	-0.654469
	-0.917299	-0.921686	-0.00384977	1.10508	-0.442768	0.0219141
	-0.747497	0.0387992	-0.624537	0.0234614	0.393271	0.895945
	-0.287802	2.59746	-0.35414	-0.465742	1.51452	-0.734232
	1.38791	-0.483884	-3.02988	-0.197049	-0.732914	0.894356
	-0.858614	-1.0634	0.111412	-0.516206	0.400183	1.91661
	-0.618332	-0.178748	1.46308	-0.337605	-1.10912	-0.192259
	-0.647878	-0.519421	0.917692	0.30219	0.278726	1.35919
	-1.0223	-1.022	0.260748	-1.15285	-0.0564605	1.38749
	-1.02806	0.811612	-0.150975	-0.165766	-0.460054	0.125243
	-0.396734	-1.11913	-1.02451	-1.7255	-0.494528	0.24631
	-0.842004	0.529085	0.502225	0.00986253	0.628757	0.000233826
	1.12558	-1.25947	5.33617	0.0229994	-0.211541	3.04368
	-0.783984	0.408065	0.361685	0.367506	-0.333847	1.48932
	-0.420344	3.28984	-1.1389	0.436101	-0.596369	-0.0506418
	-0.361361	-0.478882	1.27843	-1.05252	-1.57024	-0.678971
	0.774512	-0.285889	-0.5204	1.65285	-0.0528954	-0.152309
	0.13058	1.08467	2.77545	1.26133	0.865002	1.32484
	0.66521	0.330373	-0.849212	1.18375	-0.00525415	1.38182
	-0.0238113	0.229328	-0.515259	0.440742	-1.22161	-0.101866
	-0.895818	-0.438336	1.39417	-0.435604	-0.454945	-0.781083
	2.70447	-0.0612595	-0.756259	-1.75627	0.357071	-1.36958
	1.68696	0.382629	0.938197	0.489669	-1.72429	-1.98144
	1.40127	-1.78647	-0.897572	1.00101	-1.53448	-1.19634
	1.38035	-1.47605	0.981756	-0.164635	1.42585	0.29199
	2.48803	0.615042	1.29828	0.147485	-1.39449	-0.0536042
	2.41791	-0.947243	-2.34702	-0.62292	-2.10214	-1.42582
	1.74063	-0.139107	0.905207	-0.767232	0.983778	1.06117
	1.99688	0.155819	-0.258085	0.753345	-0.233103	-1.15352
	1.88395	0.125619	0.258265	-0.0253346	-0.0540702	0.48589
	0.669815	-0.547661	-0.448323	-0.572364	1.16687	-1.26532
	2.78422	-0.193375	-0.459513	-1.71949	0.511446	1.54349
	1.88361	0.116713	-1.98946	-0.210911	-2.75827	-0.21771
	1.6111	0.762494	-1.11741	0.533372	0.328245	2.16093
	0.629147	-0.742033	-1.97628	0.380632	-1.18858	2.78841
	1.31385	-0.760495	-0.839156	-0.962325	1.02849	-0.0245962
	0.562053	0.719785	-0.623089	-1.51295	0.167509	0.341966
	2.20468	1.12707	-2.04033	0.369136	-0.714288	0.311206
	2.1782	0.249604	-0.305539	-1.42937	-2.04432	-1.3621
	3.30637	1.15282	0.645519	2.26238	1.54823	-0.0758609
	0.832912	-2.09749	0.521797	-1.47895	2.87211	-1.79454
	1.62523	1.03699	0.789673	-0.19585	0.610602	0.463712
	0.623918	0.227889	1.10038	0.788078	0.188265	-0.935568
	1.31795	-1.21773	0.162653	-1.72861	-1.43954	0.465303
	1.8948	-0.730438	-0.458451	-0.189015	-0.83959	3.73698
	2.24953	0.119398	0.395521	-0.281823	-1.48637	-0.584754
	2.22051	-0.600953	0.594827	-0.121754	-0.984358	-0.435957
	1.38315	1.06394	-0.564201	1.75295	-0.984965	-0.20247
	2.50452	0.208666	3.00647	-2.20287	1.47649	0.0737343
	0.215072	-0.52056	1.37624	-0.527849	-0.328015	-0.94451
	1.09957	-0.510719	-1.76717	-0.915562	0.6436	-0.713132
	1.37136	0.524105	1.35655	-0.186953	1.2023	-1.12327
	0.28863	2.66157	0.824861	-0.348458	0.2986	-0.805332
	1.93549	-0.083206	-0.362154	0.967066	1.96934	-1.20367
	1.67398	0.962199	1.29059	0.343706	0.815572	0.796124
	1.44695	0.225993	-0.357096	-1.64582	1.50049	-0.995346
	1.46954	-0.0516406	-0.378397	1.00274	-0.130486	-0.349558
	1.08134	-0.757977	-0.255865	0.788335	0.66314	-1.5151
	1.36926	-0.541074	-1.36753	-0.172793	1.20122	-0.743515
	2.30879	0.844536	1.64915	0.663291	0.858146	-0.0298844
	1.88644	0.153045	-0.670551	0.394792	0.930907	0.942497
	0.954688	0.531199	-1.83428	-0.299838	0.587757	0.669898
	0.62812	0.481786	0.669011	0.819726	-0.522544	0.241089
	1.20854	-0.27256	1.06689	0.645938	0.308776	0.946481
	0.29348	0.234237	0.767926	2.21042	-1.73762	-1.27594
	0.941241	0.258873	-0.497031	0.76792	0.398295	-0.123485
	0.651486	0.333108	0.524071	1.82893	0.0530482	0.617016
	0.467952	-0.205905	0.675654	-1.59957	1.59501	-0.582031
	0.533422	-0.125975	-0.839258	-0.590737	0.822776	-0.213283
	0.484364	-1.38962	-0.45075	-0.159398	-1.46726	0.124907
	-0.577066	-0.0116037	-0.750938	-0.859428	0.765209	0.585187
	0.196611	0.0919629	-0.307491	0.665319	-1.33934	-0.424234
	-0.560999	-0.943501	0.336031	0.704677	0.585537	1.38926
	0.902874	0.151303	0.858559	1.34893	-0.421691	0.190719
	-1.05639	0.629209	-0.0463475	-0.282945	-0.157152	-0.0128308
	0.238707	-0.905337	-1.35443	-1.08771	0.419443	-1.2956
	0.207351	-0.735487	-1.06568	-1.14528	0.623197	-0.487623
	0.0197708	-0.362246	0.54774	0.803319	0.14105	-0.630664
	-0.333079	-0.345419	1.06586	-1.46298	-0.886523	0.369164
	-0.568452	-0.521147	1.0955	0.837682	0.458343	0.277164
	-0.571078	-1.44012	-0.0169087	-1.57476	-0.48731	0.690925
	-0.61658	1.33322	-0.195493	0.328411	0.00212102	-0.107819
