# Supplementary material for: Comparative genomic analysis of six Glossina genomes, vectors of African trypanosomes
Source: Genome Biol. 2019 Sep 2;20:187. doi: 10.1186/s13059-019-1768-2 (PMC6721284; doi:10.1186/s13059-019-1768-2)
Supplement: Supplementary file 8 — Summary of the BLAST results of all members of the variable orthology groups to identify their closest dipteran homologs. (XLSX 679 kb) [file 13059_2019_1768_MOESM8_ESM.xlsx]

## Sheet: Orthology_group_BLAST_Output
Orthology_Group	Gene_ID	Species	Hit_ID	Description	Bit_Score	E-Value	Species_Variation	CAFÉ_P-Value
VBGT00190000009640	GAUT000086	Glossina austeni	gi|195361635|ref|XP_002045506.1|	GM11653 [Drosophila sechellia]	209.92	2.44e-68	austeni & brevipalpis+	0.001
VBGT00190000009640	GAUT000253	Glossina austeni	gi|907698738|ref|XP_013109300.1|	PREDICTED: histone H3-like centromeric protein cid [Stomoxys calcitrans]	128.64	3.17e-34	austeni & brevipalpis+	0.001
VBGT00190000009640	GAUT004941	Glossina austeni	gi|170053486|ref|XP_001862696.1|	Histone H3c [Culex quinquefasciatus]	276.94	6.51e-94	austeni & brevipalpis+	0.001
VBGT00190000009640	GAUT006159	Glossina austeni	gi|157129249|ref|XP_001655332.1|	AAEL011424-PA, partial [Aedes aegypti]	119.01	9.49e-33	austeni & brevipalpis+	0.001
VBGT00190000009640	GAUT024518	Glossina austeni	gi|17530867|ref|NP_511095.1|	histone H3.3B, isoform A	183.73	5.57e-58	austeni & brevipalpis+	0.001
VBGT00190000009640	GAUT029726	Glossina austeni	gi|58393832|ref|XP_320335.2|	AGAP012197-PA [Anopheles gambiae str. PEST]	258.84	2.92e-87	austeni & brevipalpis+	0.001
VBGT00190000009640	GAUT040862	Glossina austeni	gi|907698738|ref|XP_013109300.1|	PREDICTED: histone H3-like centromeric protein cid [Stomoxys calcitrans]	128.64	3.17e-34	austeni & brevipalpis+	0.001
VBGT00190000009640	GAUT045145	Glossina austeni	gi|506965510|gb|AGM32107.1|	histone H3.3 [Coptotermes formosanus]	206.84	9.91e-67	austeni & brevipalpis+	0.001
VBGT00190000009640	GAUT046468	Glossina austeni	gi|195361635|ref|XP_002045506.1|	GM11653 [Drosophila sechellia]	209.92	2.44e-68	austeni & brevipalpis+	0.001
VBGT00190000009640	GAUT047319	Glossina austeni	gi|307204446|gb|EFN83153.1|	Histone H3.3 [Harpegnathos saltator]	182.57	1.66e-55	austeni & brevipalpis+	0.001
VBGT00190000009640	GAUT049940	Glossina austeni	gi|17530867|ref|NP_511095.1|	histone H3.3B, isoform A [Drosophila melanogaster]	273.86	4.01e-93	austeni & brevipalpis+	0.001
VBGT00190000009640	GBRI015623	Glossina brevipalpis	gi|195363572|ref|XP_002045584.1|	GM20952 [Drosophila sechellia]	111.69	4.76e-30	austeni & brevipalpis+	0.001
VBGT00190000009640	GBRI021304	Glossina brevipalpis	gi|755887521|ref|XP_011294351.1|	PREDICTED: histone H3-like centromeric protein cid [Musca domestica]	127.87	1.87e-33	austeni & brevipalpis+	0.001
VBGT00190000009640	GBRI021728	Glossina brevipalpis	gi|915667631|gb|KOC69409.1|	Histone H3.3, partial [Habropoda laboriosa]	234.96	7.25e-78	austeni & brevipalpis+	0.001
VBGT00190000009640	GBRI025836	Glossina brevipalpis	gi|170053486|ref|XP_001862696.1|	Histone H3c [Culex quinquefasciatus]	276.94	6.51e-94	austeni & brevipalpis+	0.001
VBGT00190000009640	GBRI025840	Glossina brevipalpis	gi|195357351|ref|XP_002045012.1|	GM24194 [Drosophila sechellia]	162.93	1.01e-49	austeni & brevipalpis+	0.001
VBGT00190000009640	GBRI030097	Glossina brevipalpis	gi|17530867|ref|NP_511095.1|	histone H3.3B, isoform A [Drosophila melanogaster]	214.93	5.94e-68	austeni & brevipalpis+	0.001
VBGT00190000009640	GBRI033989	Glossina brevipalpis	gi|589096649|gb|AHK60503.1|	histone 3, partial [Necterosoma susanna]	117.86	6.15e-32	austeni & brevipalpis+	0.001
VBGT00190000009640	GBRI034634	Glossina brevipalpis	gi|17530867|ref|NP_511095.1|	histone H3.3B, isoform A [Drosophila melanogaster]	250.37	5.54e-84	austeni & brevipalpis+	0.001
VBGT00190000009640	GBRI035178	Glossina brevipalpis	gi|170053486|ref|XP_001862696.1|	Histone H3c [Culex quinquefasciatus]	276.94	6.51e-94	austeni & brevipalpis+	0.001
VBGT00190000009640	GBRI045054	Glossina brevipalpis	gi|17530867|ref|NP_511095.1|	histone H3.3B, isoform A [Drosophila melanogaster]	273.86	4.01e-93	austeni & brevipalpis+	0.001
VBGT00190000009640	GFUI016833	Glossina fuscipes	gi|907698738|ref|XP_013109300.1|	PREDICTED: histone H3-like centromeric protein cid [Stomoxys calcitrans]	117.09	6.68e-30	austeni & brevipalpis+	0.001
VBGT00190000009640	GFUI017328	Glossina fuscipes	gi|170053486|ref|XP_001862696.1|	Histone H3c [Culex quinquefasciatus]	276.94	6.51e-94	austeni & brevipalpis+	0.001
VBGT00190000009640	GFUI017552	Glossina fuscipes	gi|506965510|gb|AGM32107.1|	histone H3.3 [Coptotermes formosanus]	133.65	4.58e-38	austeni & brevipalpis+	0.001
VBGT00190000009640	GFUI048294	Glossina fuscipes	gi|17530867|ref|NP_511095.1|	histone H3.3B, isoform A [Drosophila melanogaster]	273.86	4.01e-93	austeni & brevipalpis+	0.001
VBGT00190000009640	GMOY002746	Glossina morsitans	gi|768432961|ref|XP_011557828.1|	PREDICTED: neurofilament medium polypeptide-like [Plutella xylostella]	352.83	1.45e-112	austeni & brevipalpis+	0.001
VBGT00190000009640	GMOY005741	Glossina morsitans	gi|196481264|gb|ACG80500.1|	histone 3 [Isothraulus abditus]	118.24	2.81e-33	austeni & brevipalpis+	0.001
VBGT00190000009640	GMOY007564	Glossina morsitans	gi|195356608|ref|XP_002044751.1|	GM19716 [Drosophila sechellia]	75.49	7.6e-17	austeni & brevipalpis+	0.001
VBGT00190000009640	GMOY009328	Glossina morsitans	gi|755887521|ref|XP_011294351.1|	PREDICTED: histone H3-like centromeric protein cid [Musca domestica]	127.87	1.27e-33	austeni & brevipalpis+	0.001
VBGT00190000009640	GMOY009714	Glossina morsitans	gi|17530867|ref|NP_511095.1|	histone H3.3B, isoform A [Drosophila melanogaster]	273.86	4.01e-93	austeni & brevipalpis+	0.001
VBGT00190000009640	GMOY010595	Glossina morsitans	gi|433351225|gb|AGB34252.1|	histone H3, partial [Macromia illinoiensis]	72.4	1.86e-14	austeni & brevipalpis+	0.001
VBGT00190000009640	GPAI003636	Glossina pallidipes	gi|170053486|ref|XP_001862696.1|	Histone H3c [Culex quinquefasciatus]	276.94	6.51e-94	austeni & brevipalpis+	0.001
VBGT00190000009640	GPAI008879	Glossina pallidipes	gi|170053486|ref|XP_001862696.1|	Histone H3c [Culex quinquefasciatus]	260	2.66e-87	austeni & brevipalpis+	0.001
VBGT00190000009640	GPAI009115	Glossina pallidipes	gi|17530867|ref|NP_511095.1|	histone H3.3B, isoform A [Drosophila melanogaster]	273.86	4.01e-93	austeni & brevipalpis+	0.001
VBGT00190000009640	GPAI013525	Glossina pallidipes	gi|618884455|gb|AHX97495.1|	histone 3, partial [Camponotus sp. MG053]	104.38	1.37e-27	austeni & brevipalpis+	0.001
VBGT00190000009640	GPAI013937	Glossina pallidipes	gi|907698738|ref|XP_013109300.1|	PREDICTED: histone H3-like centromeric protein cid [Stomoxys calcitrans]	128.64	4.2e-34	austeni & brevipalpis+	0.001
VBGT00190000009640	GPAI030840	Glossina pallidipes	gi|58393832|ref|XP_320335.2|	AGAP012197-PA [Anopheles gambiae str. PEST]	144.82	1.23e-42	austeni & brevipalpis+	0.001
VBGT00190000009640	GPAI043300	Glossina pallidipes	gi|915667631|gb|KOC69409.1|	Histone H3.3, partial [Habropoda laboriosa]	208.38	1.15e-66	austeni & brevipalpis+	0.001
VBGT00190000009640	GPAI044317	Glossina pallidipes	gi|755887521|ref|XP_011294351.1|	PREDICTED: histone H3-like centromeric protein cid [Musca domestica]	130.57	1.04e-34	austeni & brevipalpis+	0.001
VBGT00190000009640	GPPI015781	Glossina palpalis	gi|195357351|ref|XP_002045012.1|	GM24194 [Drosophila sechellia]	86.66	6.18e-21	austeni & brevipalpis+	0.001
VBGT00190000009640	GPPI021276	Glossina palpalis	gi|907698738|ref|XP_013109300.1|	PREDICTED: histone H3-like centromeric protein cid [Stomoxys calcitrans]	119.78	7.88e-31	austeni & brevipalpis+	0.001
VBGT00190000009640	GPPI025949	Glossina palpalis	gi|161376332|gb|ABX71455.1|	histone H3, partial [Styloperla wui]	81.65	1.17e-18	austeni & brevipalpis+	0.001
VBGT00190000009640	GPPI026857	Glossina palpalis	gi|170053486|ref|XP_001862696.1|	Histone H3c [Culex quinquefasciatus]	276.94	6.51e-94	austeni & brevipalpis+	0.001
VBGT00190000009640	GPPI031224	Glossina palpalis	gi|17530867|ref|NP_511095.1|	histone H3.3B, isoform A [Drosophila melanogaster]	273.86	4.01e-93	austeni & brevipalpis+	0.001
VBGT00190000009640	GPPI033162	Glossina palpalis	gi|662220544|ref|XP_008484413.1|	PREDICTED: LOW QUALITY PROTEIN: uncharacterized protein LOC103521087 [Diaphorina citri]	123.25	2.88e-32	austeni & brevipalpis+	0.001
VBGT00190000009645	GAUT002377	Glossina austeni	gi|906469477|gb|KNC30240.1|	hypothetical protein FF38_06999 [Lucilia cuprina]	991.88	0	brevipalpis-	0.111
VBGT00190000009645	GAUT003528	Glossina austeni	gi|557767195|ref|XP_005183288.1|	PREDICTED: heat shock 70 kDa protein cognate 1 [Musca domestica]	1222.22	0	brevipalpis-	0.111
VBGT00190000009645	GAUT005997	Glossina austeni	gi|906475295|gb|KNC34680.1|	hypothetical protein FF38_09145 [Lucilia cuprina]	751.51	0	brevipalpis-	0.111
VBGT00190000009645	GAUT007215	Glossina austeni	gi|499009769|ref|XP_004536638.1|	PREDICTED: heat shock 70 kDa protein cognate 2 [Ceratitis capitata]	1164.44	0	brevipalpis-	0.111
VBGT00190000009645	GAUT007465	Glossina austeni	gi|546670664|gb|ERL83342.1|	hypothetical protein D910_00242 [Dendroctonus ponderosae]	1036.56	0	brevipalpis-	0.111
VBGT00190000009645	GAUT012127	Glossina austeni	gi|906469477|gb|KNC30240.1|	hypothetical protein FF38_06999 [Lucilia cuprina]	1394.02	0	brevipalpis-	0.111
VBGT00190000009645	GAUT013010	Glossina austeni	gi|906465375|gb|KNC27044.1|	hypothetical protein FF38_02296, partial [Lucilia cuprina]	1355.12	0	brevipalpis-	0.111
VBGT00190000009645	GAUT014485	Glossina austeni	gi|557783502|ref|XP_005191359.1|	PREDICTED: protein DENND6B [Musca domestica]	958.36	0	brevipalpis-	0.111
VBGT00190000009645	GAUT016352	Glossina austeni	gi|907663589|ref|XP_013103049.1|	PREDICTED: heat shock 70 kDa protein cognate 3 [Stomoxys calcitrans]	1244.57	0	brevipalpis-	0.111
VBGT00190000009645	GAUT028529	Glossina austeni	gi|557754727|ref|XP_005177106.1|	PREDICTED: heat shock 70 kDa protein cognate 5 [Musca domestica]	1221.45	0	brevipalpis-	0.111
VBGT00190000009645	GAUT036194	Glossina austeni	gi|822092760|ref|NP_001295984.1|	heat shock 70 kDa protein cognate 4 [Musca domestica]	1289.25	0	brevipalpis-	0.111
VBGT00190000009645	GAUT036196	Glossina austeni	gi|822092760|ref|NP_001295984.1|	heat shock 70 kDa protein cognate 4 [Musca domestica]	1291.56	0	brevipalpis-	0.111
VBGT00190000009645	GAUT039397	Glossina austeni	gi|795021205|ref|XP_011860182.1|	PREDICTED: chaperone protein dnaK-like [Vollenhovia emeryi]	1127.85	0	brevipalpis-	0.111
VBGT00190000009645	GAUT039738	Glossina austeni	gi|795021254|ref|XP_011860200.1|	PREDICTED: heat shock 70 kDa protein F, mitochondrial-like [Vollenhovia emeryi]	1212.21	0	brevipalpis-	0.111
VBGT00190000009645	GAUT044824	Glossina austeni	gi|63053874|gb|AAY28732.1|	heat shock protein 70 [Delia antiqua]	1187.94	0	brevipalpis-	0.111
VBGT00190000009645	GAUT044827	Glossina austeni	gi|63053874|gb|AAY28732.1|	heat shock protein 70 [Delia antiqua]	882.86	0	brevipalpis-	0.111
VBGT00190000009645	GBRI003166	Glossina brevipalpis	gi|906473173|gb|KNC33132.1|	Heat shock 70 kDa protein cognate 2 [Lucilia cuprina]	1169.84	0	brevipalpis-	0.111
VBGT00190000009645	GBRI012583	Glossina brevipalpis	gi|557783502|ref|XP_005191359.1|	PREDICTED: protein DENND6B [Musca domestica]	946.81	0	brevipalpis-	0.111
VBGT00190000009645	GBRI020806	Glossina brevipalpis	gi|557754727|ref|XP_005177106.1|	PREDICTED: heat shock 70 kDa protein cognate 5 [Musca domestica]	1225.69	0	brevipalpis-	0.111
VBGT00190000009645	GBRI024806	Glossina brevipalpis	gi|906465375|gb|KNC27044.1|	hypothetical protein FF38_02296, partial [Lucilia cuprina]	1357.43	0	brevipalpis-	0.111
VBGT00190000009645	GBRI030586	Glossina brevipalpis	gi|557767195|ref|XP_005183288.1|	PREDICTED: heat shock 70 kDa protein cognate 1 [Musca domestica]	1229.93	0	brevipalpis-	0.111
VBGT00190000009645	GBRI038364	Glossina brevipalpis	gi|907663589|ref|XP_013103049.1|	PREDICTED: heat shock 70 kDa protein cognate 3 [Stomoxys calcitrans]	1241.1	0	brevipalpis-	0.111
VBGT00190000009645	GBRI040204	Glossina brevipalpis	gi|906469477|gb|KNC30240.1|	hypothetical protein FF38_06999 [Lucilia cuprina]	1397.49	0	brevipalpis-	0.111
VBGT00190000009645	GBRI045589	Glossina brevipalpis	gi|822092760|ref|NP_001295984.1|	heat shock 70 kDa protein cognate 4 [Musca domestica]	1281.54	0	brevipalpis-	0.111
VBGT00190000009645	GBRI045590	Glossina brevipalpis	gi|822092760|ref|NP_001295984.1|	heat shock 70 kDa protein cognate 4 [Musca domestica]	1281.16	0	brevipalpis-	0.111
VBGT00190000009645	GFUI000381	Glossina fuscipes	gi|546670664|gb|ERL83342.1|	hypothetical protein D910_00242 [Dendroctonus ponderosae]	1028.47	0	brevipalpis-	0.111
VBGT00190000009645	GFUI000471	Glossina fuscipes	gi|906475295|gb|KNC34680.1|	hypothetical protein FF38_09145 [Lucilia cuprina]	761.91	0	brevipalpis-	0.111
VBGT00190000009645	GFUI003402	Glossina fuscipes	gi|906469477|gb|KNC30240.1|	hypothetical protein FF38_06999 [Lucilia cuprina]	983.4	0	brevipalpis-	0.111
VBGT00190000009645	GFUI003790	Glossina fuscipes	gi|822092760|ref|NP_001295984.1|	heat shock 70 kDa protein cognate 4 [Musca domestica]	1232.62	0	brevipalpis-	0.111
VBGT00190000009645	GFUI006678	Glossina fuscipes	gi|906469477|gb|KNC30240.1|	hypothetical protein FF38_06999 [Lucilia cuprina]	1381.31	0	brevipalpis-	0.111
VBGT00190000009645	GFUI009582	Glossina fuscipes	gi|557767195|ref|XP_005183288.1|	PREDICTED: heat shock 70 kDa protein cognate 1 [Musca domestica]	1181.01	0	brevipalpis-	0.111
VBGT00190000009645	GFUI011212	Glossina fuscipes	gi|63053874|gb|AAY28732.1|	heat shock protein 70 [Delia antiqua]	1193.33	0	brevipalpis-	0.111
VBGT00190000009645	GFUI011218	Glossina fuscipes	gi|63053874|gb|AAY28732.1|	heat shock protein 70 [Delia antiqua]	896.35	0	brevipalpis-	0.111
VBGT00190000009645	GFUI014856	Glossina fuscipes	gi|557783502|ref|XP_005191359.1|	PREDICTED: protein DENND6B [Musca domestica]	946.04	0	brevipalpis-	0.111
VBGT00190000009645	GFUI014974	Glossina fuscipes	gi|906465375|gb|KNC27044.1|	hypothetical protein FF38_02296, partial [Lucilia cuprina]	1348.18	0	brevipalpis-	0.111
VBGT00190000009645	GFUI017430	Glossina fuscipes	gi|557754727|ref|XP_005177106.1|	PREDICTED: heat shock 70 kDa protein cognate 5 [Musca domestica]	1223.76	0	brevipalpis-	0.111
VBGT00190000009645	GFUI025859	Glossina fuscipes	gi|907663589|ref|XP_013103049.1|	PREDICTED: heat shock 70 kDa protein cognate 3 [Stomoxys calcitrans]	1246.11	0	brevipalpis-	0.111
VBGT00190000009645	GFUI037663	Glossina fuscipes	gi|499009769|ref|XP_004536638.1|	PREDICTED: heat shock 70 kDa protein cognate 2 [Ceratitis capitata]	1165.98	0	brevipalpis-	0.111
VBGT00190000009645	GFUI048020	Glossina fuscipes	gi|822092760|ref|NP_001295984.1|	heat shock 70 kDa protein cognate 4 [Musca domestica]	1285.4	0	brevipalpis-	0.111
VBGT00190000009645	GFUI051390	Glossina fuscipes	gi|861646913|gb|KMQ95693.1|	molecular chaperone [Lasius niger]	427.56	6.11e-143	brevipalpis-	0.111
VBGT00190000009645	GFUI051391	Glossina fuscipes	gi|861646913|gb|KMQ95693.1|	molecular chaperone [Lasius niger]	285.03	1.52e-90	brevipalpis-	0.111
VBGT00190000009645	GMOY001597	Glossina morsitans	gi|861646913|gb|KMQ95693.1|	molecular chaperone [Lasius niger]	442.97	3.46e-144	brevipalpis-	0.111
VBGT00190000009645	GMOY003216	Glossina morsitans	gi|907663589|ref|XP_013103049.1|	PREDICTED: heat shock 70 kDa protein cognate 3 [Stomoxys calcitrans]	1244.57	0	brevipalpis-	0.111
VBGT00190000009645	GMOY003545	Glossina morsitans	gi|906475295|gb|KNC34680.1|	hypothetical protein FF38_09145 [Lucilia cuprina]	767.69	0	brevipalpis-	0.111
VBGT00190000009645	GMOY004286	Glossina morsitans	gi|557767195|ref|XP_005183288.1|	PREDICTED: heat shock 70 kDa protein cognate 1 [Musca domestica]	1220.68	0	brevipalpis-	0.111
VBGT00190000009645	GMOY004612	Glossina morsitans	gi|557783502|ref|XP_005191359.1|	PREDICTED: protein DENND6B [Musca domestica]	954.9	0	brevipalpis-	0.111
VBGT00190000009645	GMOY006943	Glossina morsitans	gi|906465375|gb|KNC27044.1|	hypothetical protein FF38_02296, partial [Lucilia cuprina]	1359.74	0	brevipalpis-	0.111
VBGT00190000009645	GMOY009493	Glossina morsitans	gi|118572220|gb|ABL06948.1|	heat shock protein 70 [Rhagoletis pomonella]	1187.17	0	brevipalpis-	0.111
VBGT00190000009645	GMOY009495	Glossina morsitans	gi|63053874|gb|AAY28732.1|	heat shock protein 70 [Delia antiqua]	938.72	0	brevipalpis-	0.111
VBGT00190000009645	GMOY010029	Glossina morsitans	gi|751469875|ref|XP_011190144.1|	PREDICTED: heat shock 70 kDa protein 4 isoform X2 [Bactrocera cucurbitae]	992.65	0	brevipalpis-	0.111
VBGT00190000009645	GMOY010851	Glossina morsitans	gi|557754727|ref|XP_005177106.1|	PREDICTED: heat shock 70 kDa protein cognate 5 [Musca domestica]	1224.92	0	brevipalpis-	0.111
VBGT00190000009645	GMOY011246	Glossina morsitans	gi|906469477|gb|KNC30240.1|	hypothetical protein FF38_06999 [Lucilia cuprina]	1388.63	0	brevipalpis-	0.111
VBGT00190000009645	GMOY011568	Glossina morsitans	gi|63053874|gb|AAY28732.1|	heat shock protein 70 [Delia antiqua]	442.58	3.13e-149	brevipalpis-	0.111
VBGT00190000009645	GMOY012049	Glossina morsitans	gi|907691579|ref|XP_013108281.1|	PREDICTED: heat shock 70 kDa protein cognate 4 [Stomoxys calcitrans]	1232.62	0	brevipalpis-	0.111
VBGT00190000009645	GPAI000767	Glossina pallidipes	gi|546670664|gb|ERL83342.1|	hypothetical protein D910_00242 [Dendroctonus ponderosae]	766.53	0	brevipalpis-	0.111
VBGT00190000009645	GPAI006958	Glossina pallidipes	gi|822092760|ref|NP_001295984.1|	heat shock 70 kDa protein cognate 4 [Musca domestica]	1290.4	0	brevipalpis-	0.111
VBGT00190000009645	GPAI006961	Glossina pallidipes	gi|907691579|ref|XP_013108281.1|	PREDICTED: heat shock 70 kDa protein cognate 4 [Stomoxys calcitrans]	1233.01	0	brevipalpis-	0.111
VBGT00190000009645	GPAI010429	Glossina pallidipes	gi|906475295|gb|KNC34680.1|	hypothetical protein FF38_09145 [Lucilia cuprina]	774.24	0	brevipalpis-	0.111
VBGT00190000009645	GPAI012716	Glossina pallidipes	gi|557783502|ref|XP_005191359.1|	PREDICTED: protein DENND6B [Musca domestica]	956.44	0	brevipalpis-	0.111
VBGT00190000009645	GPAI017725	Glossina pallidipes	gi|557767195|ref|XP_005183288.1|	PREDICTED: heat shock 70 kDa protein cognate 1 [Musca domestica]	1220.68	0	brevipalpis-	0.111
VBGT00190000009645	GPAI018169	Glossina pallidipes	gi|118572220|gb|ABL06948.1|	heat shock protein 70 [Rhagoletis pomonella]	1187.17	0	brevipalpis-	0.111
VBGT00190000009645	GPAI018621	Glossina pallidipes	gi|907663589|ref|XP_013103049.1|	PREDICTED: heat shock 70 kDa protein cognate 3 [Stomoxys calcitrans]	1234.17	0	brevipalpis-	0.111
VBGT00190000009645	GPAI019213	Glossina pallidipes	gi|906469477|gb|KNC30240.1|	hypothetical protein FF38_06999 [Lucilia cuprina]	998.42	0	brevipalpis-	0.111
VBGT00190000009645	GPAI020814	Glossina pallidipes	gi|557754727|ref|XP_005177106.1|	PREDICTED: heat shock 70 kDa protein cognate 5 [Musca domestica]	1222.22	0	brevipalpis-	0.111
VBGT00190000009645	GPAI023358	Glossina pallidipes	gi|906469477|gb|KNC30240.1|	hypothetical protein FF38_06999 [Lucilia cuprina]	1387.86	0	brevipalpis-	0.111
VBGT00190000009645	GPAI032696	Glossina pallidipes	gi|906465375|gb|KNC27044.1|	hypothetical protein FF38_02296, partial [Lucilia cuprina]	1356.27	0	brevipalpis-	0.111
VBGT00190000009645	GPAI037889	Glossina pallidipes	gi|929360890|ref|XP_014089867.1|	PREDICTED: heat shock 70 kDa protein cognate 2 isoform X3 [Bactrocera oleae]	1165.21	0	brevipalpis-	0.111
VBGT00190000009645	GPPI000484	Glossina palpalis	gi|815928487|ref|XP_012248720.1|	PREDICTED: heat shock 70 kDa protein 9, mitochondrial-like [Bombus impatiens]	266.16	9.36e-84	brevipalpis-	0.111
VBGT00190000009645	GPPI001528	Glossina palpalis	gi|557754727|ref|XP_005177106.1|	PREDICTED: heat shock 70 kDa protein cognate 5 [Musca domestica]	1223.76	0	brevipalpis-	0.111
VBGT00190000009645	GPPI007377	Glossina palpalis	gi|907663589|ref|XP_013103049.1|	PREDICTED: heat shock 70 kDa protein cognate 3 [Stomoxys calcitrans]	1244.57	0	brevipalpis-	0.111
VBGT00190000009645	GPPI019692	Glossina palpalis	gi|822092760|ref|NP_001295984.1|	heat shock 70 kDa protein cognate 4 [Musca domestica]	1288.86	0	brevipalpis-	0.111
VBGT00190000009645	GPPI020182	Glossina palpalis	gi|557783502|ref|XP_005191359.1|	PREDICTED: protein DENND6B [Musca domestica]	946.42	0	brevipalpis-	0.111
VBGT00190000009645	GPPI020922	Glossina palpalis	gi|499009769|ref|XP_004536638.1|	PREDICTED: heat shock 70 kDa protein cognate 2 [Ceratitis capitata]	1165.98	0	brevipalpis-	0.111
VBGT00190000009645	GPPI030026	Glossina palpalis	gi|906469477|gb|KNC30240.1|	hypothetical protein FF38_06999 [Lucilia cuprina]	985.71	0	brevipalpis-	0.111
VBGT00190000009645	GPPI032264	Glossina palpalis	gi|118572220|gb|ABL06948.1|	heat shock protein 70 [Rhagoletis pomonella]	1197.19	0	brevipalpis-	0.111
VBGT00190000009645	GPPI032277	Glossina palpalis	gi|63053874|gb|AAY28732.1|	heat shock protein 70 [Delia antiqua]	887.49	0	brevipalpis-	0.111
VBGT00190000009645	GPPI035940	Glossina palpalis	gi|906475295|gb|KNC34680.1|	hypothetical protein FF38_09145 [Lucilia cuprina]	720.69	0	brevipalpis-	0.111
VBGT00190000009645	GPPI036292	Glossina palpalis	gi|906469477|gb|KNC30240.1|	hypothetical protein FF38_06999 [Lucilia cuprina]	1386.32	0	brevipalpis-	0.111
VBGT00190000009645	GPPI045238	Glossina palpalis	gi|557767195|ref|XP_005183288.1|	PREDICTED: heat shock 70 kDa protein cognate 1 [Musca domestica]	1181.01	0	brevipalpis-	0.111
VBGT00190000009645	GPPI046395	Glossina palpalis	gi|546670664|gb|ERL83342.1|	hypothetical protein D910_00242 [Dendroctonus ponderosae]	795.42	0	brevipalpis-	0.111
VBGT00190000009645	GPPI048155	Glossina palpalis	gi|312285648|gb|ADQ64514.1|	hypothetical protein [Bactrocera oleae]	333.18	5.95e-112	brevipalpis-	0.111
VBGT00190000009649	GAUT000511	Glossina austeni	gi|906462689|gb|KNC24905.1|	hypothetical protein FF38_02999 [Lucilia cuprina]	341.27	5.76e-112	brevipalpis-	0.182
VBGT00190000009649	GAUT001844	Glossina austeni	gi|906460525|gb|KNC23237.1|	Transcription factor btd [Lucilia cuprina]	615.54	0	brevipalpis-	0.182
VBGT00190000009649	GAUT001887	Glossina austeni	gi|906463805|gb|KNC25790.1|	hypothetical protein FF38_05477 [Lucilia cuprina]	761.53	0	brevipalpis-	0.182
VBGT00190000009649	GAUT006792	Glossina austeni	gi|118786048|ref|XP_315099.3|	AGAP004994-PA [Anopheles gambiae str. PEST]	87.43	5.11e-22	brevipalpis-	0.182
VBGT00190000009649	GAUT007108	Glossina austeni	gi|906471202|gb|KNC31599.1|	hypothetical protein FF38_12818 [Lucilia cuprina]	306.99	5.18e-100	brevipalpis-	0.182
VBGT00190000009649	GAUT012755	Glossina austeni	gi|907639077|ref|XP_013100205.1|	PREDICTED: Krueppel-like factor 11 [Stomoxys calcitrans]	385.96	4.55e-125	brevipalpis-	0.182
VBGT00190000009649	GAUT013608	Glossina austeni	gi|751464711|ref|XP_011187312.1|	PREDICTED: transcription factor Sp4 [Bactrocera cucurbitae]	296.59	1.34e-91	brevipalpis-	0.182
VBGT00190000009649	GAUT029896	Glossina austeni	gi|907735167|ref|XP_013115346.1|	PREDICTED: zinc finger protein rotund isoform X2 [Stomoxys calcitrans]	872.46	0	brevipalpis-	0.182
VBGT00190000009649	GAUT032649	Glossina austeni	gi|906460837|gb|KNC23471.1|	hypothetical protein FF38_04785 [Lucilia cuprina]	338.19	2.65e-113	brevipalpis-	0.182
VBGT00190000009649	GAUT036562	Glossina austeni	gi|906468751|gb|KNC29701.1|	hypothetical protein FF38_03036, partial [Lucilia cuprina]	131.72	5.36e-33	brevipalpis-	0.182
VBGT00190000009649	GAUT036587	Glossina austeni	gi|906468751|gb|KNC29701.1|	hypothetical protein FF38_03036, partial [Lucilia cuprina]	362.46	1.16e-117	brevipalpis-	0.182
VBGT00190000009649	GAUT042868	Glossina austeni	gi|906468751|gb|KNC29701.1|	hypothetical protein FF38_03036, partial [Lucilia cuprina]	52.37	8.75e-07	brevipalpis-	0.182
VBGT00190000009649	GAUT042870	Glossina austeni	gi|194885922|ref|XP_001976513.1|	GG22915 [Drosophila erecta]	81.65	3e-17	brevipalpis-	0.182
VBGT00190000009649	GAUT049071	Glossina austeni	gi|907724624|ref|XP_013113552.1|	PREDICTED: putative uncharacterized protein DDB_G0271606 [Stomoxys calcitrans]	334.34	6.99e-96	brevipalpis-	0.182
VBGT00190000009649	GBRI004763	Glossina brevipalpis	gi|118786048|ref|XP_315099.3|	AGAP004994-PA [Anopheles gambiae str. PEST]	137.89	8.89e-40	brevipalpis-	0.182
VBGT00190000009649	GBRI016640	Glossina brevipalpis	gi|907724624|ref|XP_013113552.1|	PREDICTED: putative uncharacterized protein DDB_G0271606 [Stomoxys calcitrans]	309.3	9.3e-88	brevipalpis-	0.182
VBGT00190000009649	GBRI030157	Glossina brevipalpis	gi|906463805|gb|KNC25790.1|	hypothetical protein FF38_05477 [Lucilia cuprina]	770	0	brevipalpis-	0.182
VBGT00190000009649	GBRI030183	Glossina brevipalpis	gi|906460525|gb|KNC23237.1|	Transcription factor btd [Lucilia cuprina]	588.96	0	brevipalpis-	0.182
VBGT00190000009649	GBRI032798	Glossina brevipalpis	gi|906468309|gb|KNC29347.1|	hypothetical protein FF38_10627 [Lucilia cuprina]	379.79	5.76e-123	brevipalpis-	0.182
VBGT00190000009649	GBRI034553	Glossina brevipalpis	gi|906462689|gb|KNC24905.1|	hypothetical protein FF38_02999 [Lucilia cuprina]	350.9	1.66e-115	brevipalpis-	0.182
VBGT00190000009649	GBRI036897	Glossina brevipalpis	gi|557751755|ref|XP_005175631.1|	PREDICTED: zinc finger and SCAN domain-containing protein 10 [Musca domestica]	320.47	3.07e-105	brevipalpis-	0.182
VBGT00190000009649	GBRI037607	Glossina brevipalpis	gi|751464711|ref|XP_011187312.1|	PREDICTED: transcription factor Sp4 [Bactrocera cucurbitae]	479.56	1.69e-160	brevipalpis-	0.182
VBGT00190000009649	GBRI040903	Glossina brevipalpis	gi|281361999|ref|NP_001163643.1|	stripe, isoform C [Drosophila melanogaster]	536.18	2.82e-178	brevipalpis-	0.182
VBGT00190000009649	GBRI043919	Glossina brevipalpis	gi|906468751|gb|KNC29701.1|	hypothetical protein FF38_03036, partial [Lucilia cuprina]	242.28	2.35e-72	brevipalpis-	0.182
VBGT00190000009649	GFUI009292	Glossina fuscipes	gi|906471202|gb|KNC31599.1|	hypothetical protein FF38_12818 [Lucilia cuprina]	318.93	1.6e-104	brevipalpis-	0.182
VBGT00190000009649	GFUI009681	Glossina fuscipes	gi|157119732|ref|XP_001659479.1|	AAEL008774-PA [Aedes aegypti]	132.11	2.79e-39	brevipalpis-	0.182
VBGT00190000009649	GFUI009730	Glossina fuscipes	gi|668460792|gb|KFB48414.1|	AGAP004994-PA-like protein [Anopheles sinensis]	133.65	4.79e-40	brevipalpis-	0.182
VBGT00190000009649	GFUI016967	Glossina fuscipes	gi|74054139|gb|AAZ95459.1|	stripe-b-like protein [Calliphora vicina]	360.92	2.45e-115	brevipalpis-	0.182
VBGT00190000009649	GFUI016968	Glossina fuscipes	gi|906462128|gb|KNC24477.1|	hypothetical protein FF38_10538 [Lucilia cuprina]	573.16	0	brevipalpis-	0.182
VBGT00190000009649	GFUI028082	Glossina fuscipes	gi|907724624|ref|XP_013113552.1|	PREDICTED: putative uncharacterized protein DDB_G0271606 [Stomoxys calcitrans]	332.8	3.38e-95	brevipalpis-	0.182
VBGT00190000009649	GFUI028842	Glossina fuscipes	gi|906468751|gb|KNC29701.1|	hypothetical protein FF38_03036, partial [Lucilia cuprina]	355.53	4.81e-115	brevipalpis-	0.182
VBGT00190000009649	GFUI039048	Glossina fuscipes	gi|906462689|gb|KNC24905.1|	hypothetical protein FF38_02999 [Lucilia cuprina]	345.51	1.67e-113	brevipalpis-	0.182
VBGT00190000009649	GFUI039379	Glossina fuscipes	gi|751464711|ref|XP_011187312.1|	PREDICTED: transcription factor Sp4 [Bactrocera cucurbitae]	331.26	7.44e-105	brevipalpis-	0.182
VBGT00190000009649	GFUI040538	Glossina fuscipes	gi|906468309|gb|KNC29347.1|	hypothetical protein FF38_10627 [Lucilia cuprina]	389.04	1.1e-126	brevipalpis-	0.182
VBGT00190000009649	GFUI042405	Glossina fuscipes	gi|906460525|gb|KNC23237.1|	Transcription factor btd [Lucilia cuprina]	496.89	2.21e-165	brevipalpis-	0.182
VBGT00190000009649	GFUI052799	Glossina fuscipes	gi|906463805|gb|KNC25790.1|	hypothetical protein FF38_05477 [Lucilia cuprina]	762.3	0	brevipalpis-	0.182
VBGT00190000009649	GMOY000834	Glossina morsitans	gi|907639077|ref|XP_013100205.1|	PREDICTED: Krueppel-like factor 11 [Stomoxys calcitrans]	382.49	1.32e-123	brevipalpis-	0.182
VBGT00190000009649	GMOY001309	Glossina morsitans	gi|906463805|gb|KNC25790.1|	hypothetical protein FF38_05477 [Lucilia cuprina]	716.46	0	brevipalpis-	0.182
VBGT00190000009649	GMOY002475	Glossina morsitans	gi|751464711|ref|XP_011187312.1|	PREDICTED: transcription factor Sp4 [Bactrocera cucurbitae]	423.71	1.06e-139	brevipalpis-	0.182
VBGT00190000009649	GMOY002850	Glossina morsitans	gi|906460837|gb|KNC23471.1|	hypothetical protein FF38_04785 [Lucilia cuprina]	290.81	1.02e-94	brevipalpis-	0.182
VBGT00190000009649	GMOY003244	Glossina morsitans	gi|906471202|gb|KNC31599.1|	hypothetical protein FF38_12818 [Lucilia cuprina]	309.69	4.69e-101	brevipalpis-	0.182
VBGT00190000009649	GMOY006837	Glossina morsitans	gi|906460525|gb|KNC23237.1|	Transcription factor btd [Lucilia cuprina]	587.03	0	brevipalpis-	0.182
VBGT00190000009649	GMOY007010	Glossina morsitans	gi|906462128|gb|KNC24477.1|	hypothetical protein FF38_10538 [Lucilia cuprina]	674.86	0	brevipalpis-	0.182
VBGT00190000009649	GMOY007534	Glossina morsitans	gi|906468751|gb|KNC29701.1|	hypothetical protein FF38_03036, partial [Lucilia cuprina]	357.07	1.55e-115	brevipalpis-	0.182
VBGT00190000009649	GMOY007936	Glossina morsitans	gi|498951382|ref|XP_004523167.1|	PREDICTED: LOW QUALITY PROTEIN: transcription factor Sp1 [Ceratitis capitata]	333.95	8.11e-96	brevipalpis-	0.182
VBGT00190000009649	GMOY010359	Glossina morsitans	gi|906468751|gb|KNC29701.1|	hypothetical protein FF38_03036, partial [Lucilia cuprina]	90.12	4.33e-20	brevipalpis-	0.182
VBGT00190000009649	GMOY011749	Glossina morsitans	gi|906462689|gb|KNC24905.1|	hypothetical protein FF38_02999 [Lucilia cuprina]	285.03	5.05e-90	brevipalpis-	0.182
VBGT00190000009649	GPAI001839	Glossina pallidipes	gi|170035633|ref|XP_001845673.1|	conserved hypothetical protein [Culex quinquefasciatus]	138.66	1.82e-40	brevipalpis-	0.182
VBGT00190000009649	GPAI004234	Glossina pallidipes	gi|907639077|ref|XP_013100205.1|	PREDICTED: Krueppel-like factor 11 [Stomoxys calcitrans]	385.96	5.58e-125	brevipalpis-	0.182
VBGT00190000009649	GPAI007859	Glossina pallidipes	gi|906471202|gb|KNC31599.1|	hypothetical protein FF38_12818 [Lucilia cuprina]	310.07	3.94e-101	brevipalpis-	0.182
VBGT00190000009649	GPAI009058	Glossina pallidipes	gi|929356634|ref|XP_014087536.1|	PREDICTED: Krueppel-like factor 7 [Bactrocera oleae]	295.05	2.52e-92	brevipalpis-	0.182
VBGT00190000009649	GPAI020501	Glossina pallidipes	gi|906462689|gb|KNC24905.1|	hypothetical protein FF38_02999 [Lucilia cuprina]	350.52	3.3e-115	brevipalpis-	0.182
VBGT00190000009649	GPAI022280	Glossina pallidipes	gi|906462128|gb|KNC24477.1|	hypothetical protein FF38_10538 [Lucilia cuprina]	602.05	0	brevipalpis-	0.182
VBGT00190000009649	GPAI022285	Glossina pallidipes	gi|906462128|gb|KNC24477.1|	hypothetical protein FF38_10538 [Lucilia cuprina]	309.3	4.63e-95	brevipalpis-	0.182
VBGT00190000009649	GPAI027940	Glossina pallidipes	gi|195489419|ref|XP_002092731.1|	GE14352 [Drosophila yakuba]	79.72	3.04e-16	brevipalpis-	0.182
VBGT00190000009649	GPAI028488	Glossina pallidipes	gi|906462128|gb|KNC24477.1|	hypothetical protein FF38_10538 [Lucilia cuprina]	602.05	0	brevipalpis-	0.182
VBGT00190000009649	GPAI028497	Glossina pallidipes	gi|906462128|gb|KNC24477.1|	hypothetical protein FF38_10538 [Lucilia cuprina]	288.89	7.14e-88	brevipalpis-	0.182
VBGT00190000009649	GPAI031724	Glossina pallidipes	gi|498951382|ref|XP_004523167.1|	PREDICTED: LOW QUALITY PROTEIN: transcription factor Sp1 [Ceratitis capitata]	333.95	7.19e-96	brevipalpis-	0.182
VBGT00190000009649	GPAI032912	Glossina pallidipes	gi|906460525|gb|KNC23237.1|	Transcription factor btd [Lucilia cuprina]	612.07	0	brevipalpis-	0.182
VBGT00190000009649	GPAI032927	Glossina pallidipes	gi|906463805|gb|KNC25790.1|	hypothetical protein FF38_05477 [Lucilia cuprina]	749.2	0	brevipalpis-	0.182
VBGT00190000009649	GPAI042672	Glossina pallidipes	gi|118786048|ref|XP_315099.3|	AGAP004994-PA [Anopheles gambiae str. PEST]	133.27	8.61e-40	brevipalpis-	0.182
VBGT00190000009649	GPPI001667	Glossina palpalis	gi|906468751|gb|KNC29701.1|	hypothetical protein FF38_03036, partial [Lucilia cuprina]	355.53	4.81e-115	brevipalpis-	0.182
VBGT00190000009649	GPPI015397	Glossina palpalis	gi|929347477|ref|XP_014094740.1|	PREDICTED: G-box-binding factor [Bactrocera oleae]	151.37	8.8e-41	brevipalpis-	0.182
VBGT00190000009649	GPPI015450	Glossina palpalis	gi|170035633|ref|XP_001845673.1|	conserved hypothetical protein [Culex quinquefasciatus]	132.49	1.72e-39	brevipalpis-	0.182
VBGT00190000009649	GPPI023299	Glossina palpalis	gi|906460525|gb|KNC23237.1|	Transcription factor btd [Lucilia cuprina]	593.19	0	brevipalpis-	0.182
VBGT00190000009649	GPPI027368	Glossina palpalis	gi|906471202|gb|KNC31599.1|	hypothetical protein FF38_12818 [Lucilia cuprina]	318.55	2.43e-104	brevipalpis-	0.182
VBGT00190000009649	GPPI028346	Glossina palpalis	gi|906468309|gb|KNC29347.1|	hypothetical protein FF38_10627 [Lucilia cuprina]	388.27	2.59e-126	brevipalpis-	0.182
VBGT00190000009649	GPPI032372	Glossina palpalis	gi|906462894|gb|KNC25091.1|	hypothetical protein FF38_11908 [Lucilia cuprina]	322.01	4.43e-91	brevipalpis-	0.182
VBGT00190000009649	GPPI032442	Glossina palpalis	gi|906460837|gb|KNC23471.1|	hypothetical protein FF38_04785 [Lucilia cuprina]	325.87	1.72e-108	brevipalpis-	0.182
VBGT00190000009649	GPPI032682	Glossina palpalis	gi|906462689|gb|KNC24905.1|	hypothetical protein FF38_02999 [Lucilia cuprina]	345.51	1.34e-113	brevipalpis-	0.182
VBGT00190000009649	GPPI034872	Glossina palpalis	gi|906462894|gb|KNC25091.1|	hypothetical protein FF38_11908 [Lucilia cuprina]	322.01	4.43e-91	brevipalpis-	0.182
VBGT00190000009649	GPPI039071	Glossina palpalis	gi|906462128|gb|KNC24477.1|	hypothetical protein FF38_10538 [Lucilia cuprina]	577.4	0	brevipalpis-	0.182
VBGT00190000009649	GPPI041387	Glossina palpalis	gi|907614542|ref|XP_013118858.1|	PREDICTED: probable serine/threonine-protein kinase yakA [Stomoxys calcitrans]	158.69	1.18e-41	brevipalpis-	0.182
VBGT00190000009649	GPPI049345	Glossina palpalis	gi|906463805|gb|KNC25790.1|	hypothetical protein FF38_05477 [Lucilia cuprina]	805.05	0	brevipalpis-	0.182
VBGT00190000009660	GAUT001621	Glossina austeni	gi|557762620|ref|XP_005181024.1|	PREDICTED: ubiquitin carboxyl-terminal hydrolase 2 isoform X3 [Musca domestica]	731.48	0	austeni & palpalis+	0.059
VBGT00190000009660	GAUT003415	Glossina austeni	gi|498952180|ref|XP_004523297.1|	PREDICTED: ubiquitin carboxyl-terminal hydrolase 46 [Ceratitis capitata]	738.8	0	austeni & palpalis+	0.059
VBGT00190000009660	GAUT005600	Glossina austeni	gi|906468559|gb|KNC29550.1|	hypothetical protein FF38_11514 [Lucilia cuprina]	1470.29	0	austeni & palpalis+	0.059
VBGT00190000009660	GAUT012102	Glossina austeni	gi|907748584|ref|XP_013117622.1|	PREDICTED: ubiquitin carboxyl-terminal hydrolase 32 isoform X2 [Stomoxys calcitrans]	2576.59	0	austeni & palpalis+	0.059
VBGT00190000009660	GAUT028523	Glossina austeni	gi|906468675|gb|KNC29640.1|	hypothetical protein FF38_08656 [Lucilia cuprina]	1231.47	0	austeni & palpalis+	0.059
VBGT00190000009660	GAUT029684	Glossina austeni	gi|906464448|gb|KNC26270.1|	hypothetical protein FF38_01167, partial [Lucilia cuprina]	560.45	5.88e-176	austeni & palpalis+	0.059
VBGT00190000009660	GAUT035232	Glossina austeni	gi|907607505|ref|XP_013112995.1|	PREDICTED: ubiquitin carboxyl-terminal hydrolase 8 isoform X1 [Stomoxys calcitrans]	1113.21	0	austeni & palpalis+	0.059
VBGT00190000009660	GAUT035314	Glossina austeni	gi|906471068|gb|KNC31476.1|	Ubiquitin carboxyl-terminal hydrolase nonstop [Lucilia cuprina]	245.36	6.55e-76	austeni & palpalis+	0.059
VBGT00190000009660	GAUT041895	Glossina austeni	gi|907732928|ref|XP_013114845.1|	PREDICTED: ubiquitin carboxyl-terminal hydrolase nonstop [Stomoxys calcitrans]	952.97	0	austeni & palpalis+	0.059
VBGT00190000009660	GAUT043617	Glossina austeni	gi|906468279|gb|KNC29329.1|	hypothetical protein FF38_02441 [Lucilia cuprina]	1121.69	0	austeni & palpalis+	0.059
VBGT00190000009660	GBRI002659	Glossina brevipalpis	gi|498952180|ref|XP_004523297.1|	PREDICTED: ubiquitin carboxyl-terminal hydrolase 46 [Ceratitis capitata]	734.95	0	austeni & palpalis+	0.059
VBGT00190000009660	GBRI004981	Glossina brevipalpis	gi|907732928|ref|XP_013114845.1|	PREDICTED: ubiquitin carboxyl-terminal hydrolase nonstop [Stomoxys calcitrans]	960.29	0	austeni & palpalis+	0.059
VBGT00190000009660	GBRI016017	Glossina brevipalpis	gi|906468559|gb|KNC29550.1|	hypothetical protein FF38_11514 [Lucilia cuprina]	1398.65	0	austeni & palpalis+	0.059
VBGT00190000009660	GBRI022297	Glossina brevipalpis	gi|907607505|ref|XP_013112995.1|	PREDICTED: ubiquitin carboxyl-terminal hydrolase 8 isoform X1 [Stomoxys calcitrans]	1112.83	0	austeni & palpalis+	0.059
VBGT00190000009660	GBRI023598	Glossina brevipalpis	gi|906457353|gb|KNC20823.1|	hypothetical protein FF38_11250, partial [Lucilia cuprina]	1191.02	0	austeni & palpalis+	0.059
VBGT00190000009660	GBRI025960	Glossina brevipalpis	gi|906468675|gb|KNC29640.1|	hypothetical protein FF38_08656 [Lucilia cuprina]	1257.66	0	austeni & palpalis+	0.059
VBGT00190000009660	GBRI040229	Glossina brevipalpis	gi|906470345|gb|KNC30923.1|	hypothetical protein FF38_09308 [Lucilia cuprina]	1843.17	0	austeni & palpalis+	0.059
VBGT00190000009660	GBRI040231	Glossina brevipalpis	gi|906470345|gb|KNC30923.1|	hypothetical protein FF38_09308 [Lucilia cuprina]	905.59	0	austeni & palpalis+	0.059
VBGT00190000009660	GFUI006673	Glossina fuscipes	gi|907748584|ref|XP_013117622.1|	PREDICTED: ubiquitin carboxyl-terminal hydrolase 32 isoform X2 [Stomoxys calcitrans]	2519.58	0	austeni & palpalis+	0.059
VBGT00190000009660	GFUI009252	Glossina fuscipes	gi|906468559|gb|KNC29550.1|	hypothetical protein FF38_11514 [Lucilia cuprina]	1471.83	0	austeni & palpalis+	0.059
VBGT00190000009660	GFUI017457	Glossina fuscipes	gi|906468675|gb|KNC29640.1|	hypothetical protein FF38_08656 [Lucilia cuprina]	1226.85	0	austeni & palpalis+	0.059
VBGT00190000009660	GFUI019062	Glossina fuscipes	gi|498952180|ref|XP_004523297.1|	PREDICTED: ubiquitin carboxyl-terminal hydrolase 46 [Ceratitis capitata]	740.73	0	austeni & palpalis+	0.059
VBGT00190000009660	GFUI032395	Glossina fuscipes	gi|907686164|ref|XP_013107220.1|	PREDICTED: ubiquitin carboxyl-terminal hydrolase 36 isoform X3 [Stomoxys calcitrans]	1129.78	0	austeni & palpalis+	0.059
VBGT00190000009660	GFUI036416	Glossina fuscipes	gi|907732928|ref|XP_013114845.1|	PREDICTED: ubiquitin carboxyl-terminal hydrolase nonstop [Stomoxys calcitrans]	958.36	0	austeni & palpalis+	0.059
VBGT00190000009660	GFUI037598	Glossina fuscipes	gi|907607505|ref|XP_013112995.1|	PREDICTED: ubiquitin carboxyl-terminal hydrolase 8 isoform X1 [Stomoxys calcitrans]	1112.06	0	austeni & palpalis+	0.059
VBGT00190000009660	GFUI045648	Glossina fuscipes	gi|906457353|gb|KNC20823.1|	hypothetical protein FF38_11250, partial [Lucilia cuprina]	1241.87	0	austeni & palpalis+	0.059
VBGT00190000009660	GFUI052657	Glossina fuscipes	gi|906468279|gb|KNC29329.1|	hypothetical protein FF38_02441 [Lucilia cuprina]	1120.92	0	austeni & palpalis+	0.059
VBGT00190000009660	GMOY000177	Glossina morsitans	gi|907732928|ref|XP_013114845.1|	PREDICTED: ubiquitin carboxyl-terminal hydrolase nonstop [Stomoxys calcitrans]	931.78	0	austeni & palpalis+	0.059
VBGT00190000009660	GMOY000704	Glossina morsitans	gi|907607505|ref|XP_013112995.1|	PREDICTED: ubiquitin carboxyl-terminal hydrolase 8 isoform X1 [Stomoxys calcitrans]	1100.89	0	austeni & palpalis+	0.059
VBGT00190000009660	GMOY003692	Glossina morsitans	gi|751802919|ref|XP_011211574.1|	PREDICTED: ubiquitin carboxyl-terminal hydrolase 46 [Bactrocera dorsalis]	622.85	0	austeni & palpalis+	0.059
VBGT00190000009660	GMOY005483	Glossina morsitans	gi|906468559|gb|KNC29550.1|	hypothetical protein FF38_11514 [Lucilia cuprina]	1471.06	0	austeni & palpalis+	0.059
VBGT00190000009660	GMOY007731	Glossina morsitans	gi|907686164|ref|XP_013107220.1|	PREDICTED: ubiquitin carboxyl-terminal hydrolase 36 isoform X3 [Stomoxys calcitrans]	1038.1	0	austeni & palpalis+	0.059
VBGT00190000009660	GMOY010063	Glossina morsitans	gi|906457353|gb|KNC20823.1|	hypothetical protein FF38_11250, partial [Lucilia cuprina]	1242.25	0	austeni & palpalis+	0.059
VBGT00190000009660	GMOY010740	Glossina morsitans	gi|906468279|gb|KNC29329.1|	hypothetical protein FF38_02441 [Lucilia cuprina]	1064.68	0	austeni & palpalis+	0.059
VBGT00190000009660	GMOY011234	Glossina morsitans	gi|907748581|ref|XP_013117621.1|	PREDICTED: ubiquitin carboxyl-terminal hydrolase 32 isoform X1 [Stomoxys calcitrans]	2600.85	0	austeni & palpalis+	0.059
VBGT00190000009660	GPAI004553	Glossina pallidipes	gi|906468559|gb|KNC29550.1|	hypothetical protein FF38_11514 [Lucilia cuprina]	1473.76	0	austeni & palpalis+	0.059
VBGT00190000009660	GPAI008192	Glossina pallidipes	gi|498952180|ref|XP_004523297.1|	PREDICTED: ubiquitin carboxyl-terminal hydrolase 46 [Ceratitis capitata]	742.27	0	austeni & palpalis+	0.059
VBGT00190000009660	GPAI008484	Glossina pallidipes	gi|907607505|ref|XP_013112995.1|	PREDICTED: ubiquitin carboxyl-terminal hydrolase 8 isoform X1 [Stomoxys calcitrans]	1100.89	0	austeni & palpalis+	0.059
VBGT00190000009660	GPAI009284	Glossina pallidipes	gi|906468279|gb|KNC29329.1|	hypothetical protein FF38_02441 [Lucilia cuprina]	1124.38	0	austeni & palpalis+	0.059
VBGT00190000009660	GPAI012596	Glossina pallidipes	gi|907686164|ref|XP_013107220.1|	PREDICTED: ubiquitin carboxyl-terminal hydrolase 36 isoform X3 [Stomoxys calcitrans]	1021.54	0	austeni & palpalis+	0.059
VBGT00190000009660	GPAI019607	Glossina pallidipes	gi|907732928|ref|XP_013114845.1|	PREDICTED: ubiquitin carboxyl-terminal hydrolase nonstop [Stomoxys calcitrans]	974.16	0	austeni & palpalis+	0.059
VBGT00190000009660	GPAI023374	Glossina pallidipes	gi|907748584|ref|XP_013117622.1|	PREDICTED: ubiquitin carboxyl-terminal hydrolase 32 isoform X2 [Stomoxys calcitrans]	2147.47	0	austeni & palpalis+	0.059
VBGT00190000009660	GPAI049060	Glossina pallidipes	gi|906468675|gb|KNC29640.1|	hypothetical protein FF38_08656 [Lucilia cuprina]	1227.23	0	austeni & palpalis+	0.059
VBGT00190000009660	GPPI000044	Glossina palpalis	gi|907607505|ref|XP_013112995.1|	PREDICTED: ubiquitin carboxyl-terminal hydrolase 8 isoform X1 [Stomoxys calcitrans]	1110.9	0	austeni & palpalis+	0.059
VBGT00190000009660	GPPI000785	Glossina palpalis	gi|906470345|gb|KNC30923.1|	hypothetical protein FF38_09308 [Lucilia cuprina]	893.26	0	austeni & palpalis+	0.059
VBGT00190000009660	GPPI001549	Glossina palpalis	gi|906468675|gb|KNC29640.1|	hypothetical protein FF38_08656 [Lucilia cuprina]	1227.62	0	austeni & palpalis+	0.059
VBGT00190000009660	GPPI025994	Glossina palpalis	gi|906457353|gb|KNC20823.1|	hypothetical protein FF38_11250, partial [Lucilia cuprina]	543.89	0	austeni & palpalis+	0.059
VBGT00190000009660	GPPI029090	Glossina palpalis	gi|906468559|gb|KNC29550.1|	hypothetical protein FF38_11514 [Lucilia cuprina]	1475.69	0	austeni & palpalis+	0.059
VBGT00190000009660	GPPI032899	Glossina palpalis	gi|907732928|ref|XP_013114845.1|	PREDICTED: ubiquitin carboxyl-terminal hydrolase nonstop [Stomoxys calcitrans]	973.39	0	austeni & palpalis+	0.059
VBGT00190000009660	GPPI035188	Glossina palpalis	gi|907607505|ref|XP_013112995.1|	PREDICTED: ubiquitin carboxyl-terminal hydrolase 8 isoform X1 [Stomoxys calcitrans]	1109.36	0	austeni & palpalis+	0.059
VBGT00190000009660	GPPI038133	Glossina palpalis	gi|907686164|ref|XP_013107220.1|	PREDICTED: ubiquitin carboxyl-terminal hydrolase 36 isoform X3 [Stomoxys calcitrans]	1126.69	0	austeni & palpalis+	0.059
VBGT00190000009660	GPPI045783	Glossina palpalis	gi|906470345|gb|KNC30923.1|	hypothetical protein FF38_09308 [Lucilia cuprina]	1727.61	0	austeni & palpalis+	0.059
VBGT00190000009660	GPPI046189	Glossina palpalis	gi|498952180|ref|XP_004523297.1|	PREDICTED: ubiquitin carboxyl-terminal hydrolase 46 [Ceratitis capitata]	482.26	1.64e-168	austeni & palpalis+	0.059
VBGT00190000009660	GPPI049952	Glossina palpalis	gi|906468279|gb|KNC29329.1|	hypothetical protein FF38_02441 [Lucilia cuprina]	1120.92	0	austeni & palpalis+	0.059
VBGT00190000009660	GPPI051678	Glossina palpalis	gi|557762622|ref|XP_005181025.1|	PREDICTED: ubiquitin carboxyl-terminal hydrolase 2 isoform X4 [Musca domestica]	245.74	1.93e-77	austeni & palpalis+	0.059
VBGT00190000009668	GAUT000304	Glossina austeni	gi|557763235|ref|XP_005181330.1|	PREDICTED: probable palmitoyltransferase ZDHHC14 isoform X3 [Musca domestica]	196.44	2.8e-60	fuscipes+	0.007
VBGT00190000009668	GAUT000746	Glossina austeni	gi|906470831|gb|KNC31297.1|	hypothetical protein FF38_14420 [Lucilia cuprina]	501.9	1.39e-178	fuscipes+	0.007
VBGT00190000009668	GAUT023422	Glossina austeni	gi|907652313|ref|XP_013102397.1|	PREDICTED: probable palmitoyltransferase ZDHHC24 [Stomoxys calcitrans]	389.04	5.39e-134	fuscipes+	0.007
VBGT00190000009668	GAUT023423	Glossina austeni	gi|906462931|gb|KNC25119.1|	hypothetical protein FF38_07807 [Lucilia cuprina]	284.65	1.45e-93	fuscipes+	0.007
VBGT00190000009668	GAUT029031	Glossina austeni	gi|906473753|gb|KNC33492.1|	hypothetical protein FF38_05833 [Lucilia cuprina]	1055.82	0	fuscipes+	0.007
VBGT00190000009668	GAUT031276	Glossina austeni	gi|906475642|gb|KNC34955.1|	hypothetical protein FF38_12274 [Lucilia cuprina]	1190.25	0	fuscipes+	0.007
VBGT00190000009668	GAUT031373	Glossina austeni	gi|907596287|ref|XP_013118667.1|	PREDICTED: probable palmitoyltransferase ZDHHC16 [Stomoxys calcitrans]	594.73	0	fuscipes+	0.007
VBGT00190000009668	GAUT036342	Glossina austeni	gi|557768675|ref|XP_005184014.1|	PREDICTED: palmitoyltransferase ZDHHC6 [Musca domestica]	647.12	0	fuscipes+	0.007
VBGT00190000009668	GAUT038412	Glossina austeni	gi|929345780|ref|XP_014085561.1|	PREDICTED: palmitoyltransferase ZDHHC15 isoform X1 [Bactrocera oleae]	535.41	0	fuscipes+	0.007
VBGT00190000009668	GAUT045410	Glossina austeni	gi|929353164|ref|XP_014085633.1|	PREDICTED: RNA polymerase II degradation factor 1 isoform X1 [Bactrocera oleae]	871.31	0	fuscipes+	0.007
VBGT00190000009668	GBRI003938	Glossina brevipalpis	gi|906470296|gb|KNC30883.1|	hypothetical protein FF38_01562 [Lucilia cuprina]	447.2	2.9e-157	fuscipes+	0.007
VBGT00190000009668	GBRI014551	Glossina brevipalpis	gi|755868271|ref|XP_011291531.1|	PREDICTED: neurogenic protein mastermind isoform X1 [Musca domestica]	1132.09	0	fuscipes+	0.007
VBGT00190000009668	GBRI015006	Glossina brevipalpis	gi|907734394|ref|XP_013115261.1|	PREDICTED: probable protein S-acyltransferase 4 [Stomoxys calcitrans]	1115.14	0	fuscipes+	0.007
VBGT00190000009668	GBRI018865	Glossina brevipalpis	gi|906475642|gb|KNC34955.1|	hypothetical protein FF38_12274 [Lucilia cuprina]	1197.19	0	fuscipes+	0.007
VBGT00190000009668	GBRI023046	Glossina brevipalpis	gi|906473753|gb|KNC33492.1|	hypothetical protein FF38_05833 [Lucilia cuprina]	1064.29	0	fuscipes+	0.007
VBGT00190000009668	GBRI026117	Glossina brevipalpis	gi|557768675|ref|XP_005184014.1|	PREDICTED: palmitoyltransferase ZDHHC6 [Musca domestica]	481.87	5.2e-168	fuscipes+	0.007
VBGT00190000009668	GBRI031047	Glossina brevipalpis	gi|924555928|gb|ALC41201.1|	CG1407 [Drosophila busckii]	533.87	0	fuscipes+	0.007
VBGT00190000009668	GBRI034484	Glossina brevipalpis	gi|906470831|gb|KNC31297.1|	hypothetical protein FF38_14420 [Lucilia cuprina]	505.37	7.24e-180	fuscipes+	0.007
VBGT00190000009668	GBRI043454	Glossina brevipalpis	gi|907596287|ref|XP_013118667.1|	PREDICTED: probable palmitoyltransferase ZDHHC16 [Stomoxys calcitrans]	629.4	0	fuscipes+	0.007
VBGT00190000009668	GBRI044313	Glossina brevipalpis	gi|906462931|gb|KNC25119.1|	hypothetical protein FF38_07807 [Lucilia cuprina]	368.62	1.76e-125	fuscipes+	0.007
VBGT00190000009668	GFUI007960	Glossina fuscipes	gi|906473753|gb|KNC33492.1|	hypothetical protein FF38_05833 [Lucilia cuprina]	1055.05	0	fuscipes+	0.007
VBGT00190000009668	GFUI010215	Glossina fuscipes	gi|929353164|ref|XP_014085633.1|	PREDICTED: RNA polymerase II degradation factor 1 isoform X1 [Bactrocera oleae]	1013.45	0	fuscipes+	0.007
VBGT00190000009668	GFUI017066	Glossina fuscipes	gi|906470296|gb|KNC30883.1|	hypothetical protein FF38_01562 [Lucilia cuprina]	521.16	0	fuscipes+	0.007
VBGT00190000009668	GFUI018820	Glossina fuscipes	gi|906462931|gb|KNC25119.1|	hypothetical protein FF38_07807 [Lucilia cuprina]	99.75	8.32e-22	fuscipes+	0.007
VBGT00190000009668	GFUI018829	Glossina fuscipes	gi|557756050|ref|XP_005177763.1|	PREDICTED: probable palmitoyltransferase ZDHHC24 [Musca domestica]	136.73	1.15e-36	fuscipes+	0.007
VBGT00190000009668	GFUI020696	Glossina fuscipes	gi|906475642|gb|KNC34955.1|	hypothetical protein FF38_12274 [Lucilia cuprina]	1199.11	0	fuscipes+	0.007
VBGT00190000009668	GFUI021585	Glossina fuscipes	gi|906470831|gb|KNC31297.1|	hypothetical protein FF38_14420 [Lucilia cuprina]	389.42	3.71e-135	fuscipes+	0.007
VBGT00190000009668	GFUI023112	Glossina fuscipes	gi|557768675|ref|XP_005184014.1|	PREDICTED: palmitoyltransferase ZDHHC6 [Musca domestica]	658.68	0	fuscipes+	0.007
VBGT00190000009668	GFUI025960	Glossina fuscipes	gi|906470831|gb|KNC31297.1|	hypothetical protein FF38_14420 [Lucilia cuprina]	496.89	1.31e-176	fuscipes+	0.007
VBGT00190000009668	GFUI032984	Glossina fuscipes	gi|194765009|ref|XP_001964620.1|	GF23277 [Drosophila ananassae]	159.84	1.78e-46	fuscipes+	0.007
VBGT00190000009668	GFUI033397	Glossina fuscipes	gi|557768675|ref|XP_005184014.1|	PREDICTED: palmitoyltransferase ZDHHC6 [Musca domestica]	157.53	5.63e-44	fuscipes+	0.007
VBGT00190000009668	GFUI035522	Glossina fuscipes	gi|907596287|ref|XP_013118667.1|	PREDICTED: probable palmitoyltransferase ZDHHC16 [Stomoxys calcitrans]	608.22	0	fuscipes+	0.007
VBGT00190000009668	GFUI037789	Glossina fuscipes	gi|907734394|ref|XP_013115261.1|	PREDICTED: probable protein S-acyltransferase 4 [Stomoxys calcitrans]	984.56	0	fuscipes+	0.007
VBGT00190000009668	GFUI040283	Glossina fuscipes	gi|906470831|gb|KNC31297.1|	hypothetical protein FF38_14420 [Lucilia cuprina]	162.54	1.92e-48	fuscipes+	0.007
VBGT00190000009668	GFUI040886	Glossina fuscipes	gi|907679532|ref|XP_013106167.1|	PREDICTED: palmitoyltransferase ZDHHC15 isoform X3 [Stomoxys calcitrans]	467.62	5.55e-161	fuscipes+	0.007
VBGT00190000009668	GFUI046991	Glossina fuscipes	gi|906462931|gb|KNC25119.1|	hypothetical protein FF38_07807 [Lucilia cuprina]	369.39	5.07e-126	fuscipes+	0.007
VBGT00190000009668	GFUI046997	Glossina fuscipes	gi|907652313|ref|XP_013102397.1|	PREDICTED: probable palmitoyltransferase ZDHHC24 [Stomoxys calcitrans]	267.7	6.62e-85	fuscipes+	0.007
VBGT00190000009668	GMOY000654	Glossina morsitans	gi|906475642|gb|KNC34955.1|	hypothetical protein FF38_12274 [Lucilia cuprina]	1187.56	0	fuscipes+	0.007
VBGT00190000009668	GMOY001936	Glossina morsitans	gi|906470831|gb|KNC31297.1|	hypothetical protein FF38_14420 [Lucilia cuprina]	502.67	7.94e-179	fuscipes+	0.007
VBGT00190000009668	GMOY001985	Glossina morsitans	gi|906473753|gb|KNC33492.1|	hypothetical protein FF38_05833 [Lucilia cuprina]	1053.89	0	fuscipes+	0.007
VBGT00190000009668	GMOY003816	Glossina morsitans	gi|194191203|gb|EDX04779.1|	GD22129 [Drosophila simulans]	130.95	5.11e-35	fuscipes+	0.007
VBGT00190000009668	GMOY004176	Glossina morsitans	gi|907679522|ref|XP_013106164.1|	PREDICTED: palmitoyltransferase ZDHHC15 isoform X1 [Stomoxys calcitrans]	312	1.57e-99	fuscipes+	0.007
VBGT00190000009668	GMOY005134	Glossina morsitans	gi|929353164|ref|XP_014085633.1|	PREDICTED: RNA polymerase II degradation factor 1 isoform X1 [Bactrocera oleae]	875.54	0	fuscipes+	0.007
VBGT00190000009668	GMOY006597	Glossina morsitans	gi|906470296|gb|KNC30883.1|	hypothetical protein FF38_01562 [Lucilia cuprina]	527.32	0	fuscipes+	0.007
VBGT00190000009668	GMOY007337	Glossina morsitans	gi|907596287|ref|XP_013118667.1|	PREDICTED: probable palmitoyltransferase ZDHHC16 [Stomoxys calcitrans]	611.68	0	fuscipes+	0.007
VBGT00190000009668	GMOY007371	Glossina morsitans	gi|907734394|ref|XP_013115261.1|	PREDICTED: probable protein S-acyltransferase 4 [Stomoxys calcitrans]	981.47	0	fuscipes+	0.007
VBGT00190000009668	GMOY008884	Glossina morsitans	gi|557768675|ref|XP_005184014.1|	PREDICTED: palmitoyltransferase ZDHHC6 [Musca domestica]	653.67	0	fuscipes+	0.007
VBGT00190000009668	GMOY010908	Glossina morsitans	gi|907652313|ref|XP_013102397.1|	PREDICTED: probable palmitoyltransferase ZDHHC24 [Stomoxys calcitrans]	390.58	2.01e-134	fuscipes+	0.007
VBGT00190000009668	GMOY010910	Glossina morsitans	gi|906462931|gb|KNC25119.1|	hypothetical protein FF38_07807 [Lucilia cuprina]	369.78	2.92e-126	fuscipes+	0.007
VBGT00190000009668	GPAI006503	Glossina pallidipes	gi|906473753|gb|KNC33492.1|	hypothetical protein FF38_05833 [Lucilia cuprina]	1156.35	0	fuscipes+	0.007
VBGT00190000009668	GPAI007414	Glossina pallidipes	gi|751801701|ref|XP_011210907.1|	PREDICTED: uncharacterized protein LOC105231344 [Bactrocera dorsalis]	548.51	0	fuscipes+	0.007
VBGT00190000009668	GPAI011765	Glossina pallidipes	gi|751443742|ref|XP_011196580.1|	PREDICTED: palmitoyltransferase ZDHHC15 isoform X1 [Bactrocera cucurbitae]	534.26	0	fuscipes+	0.007
VBGT00190000009668	GPAI014215	Glossina pallidipes	gi|906470296|gb|KNC30883.1|	hypothetical protein FF38_01562 [Lucilia cuprina]	527.32	0	fuscipes+	0.007
VBGT00190000009668	GPAI014697	Glossina pallidipes	gi|907596287|ref|XP_013118667.1|	PREDICTED: probable palmitoyltransferase ZDHHC16 [Stomoxys calcitrans]	626.71	0	fuscipes+	0.007
VBGT00190000009668	GPAI021980	Glossina pallidipes	gi|906470831|gb|KNC31297.1|	hypothetical protein FF38_14420 [Lucilia cuprina]	504.98	1.05e-179	fuscipes+	0.007
VBGT00190000009668	GPAI027602	Glossina pallidipes	gi|557768675|ref|XP_005184014.1|	PREDICTED: palmitoyltransferase ZDHHC6 [Musca domestica]	656.37	0	fuscipes+	0.007
VBGT00190000009668	GPAI027914	Glossina pallidipes	gi|751473656|ref|XP_011192191.1|	PREDICTED: probable protein S-acyltransferase 23 [Bactrocera cucurbitae]	163.7	4.49e-45	fuscipes+	0.007
VBGT00190000009668	GPAI043853	Glossina pallidipes	gi|906462931|gb|KNC25119.1|	hypothetical protein FF38_07807 [Lucilia cuprina]	366.7	3.26e-125	fuscipes+	0.007
VBGT00190000009668	GPAI046780	Glossina pallidipes	gi|906475642|gb|KNC34955.1|	hypothetical protein FF38_12274 [Lucilia cuprina]	1193.72	0	fuscipes+	0.007
VBGT00190000009668	GPPI002788	Glossina palpalis	gi|906459752|gb|KNC22661.1|	hypothetical protein FF38_05335 [Lucilia cuprina]	791.57	0	fuscipes+	0.007
VBGT00190000009668	GPPI005454	Glossina palpalis	gi|907734394|ref|XP_013115261.1|	PREDICTED: probable protein S-acyltransferase 4 [Stomoxys calcitrans]	982.63	0	fuscipes+	0.007
VBGT00190000009668	GPPI013979	Glossina palpalis	gi|751799606|ref|XP_011209772.1|	PREDICTED: palmitoyltransferase ZDHHC15 isoform X3 [Bactrocera dorsalis]	573.16	0	fuscipes+	0.007
VBGT00190000009668	GPPI022821	Glossina palpalis	gi|906475642|gb|KNC34955.1|	hypothetical protein FF38_12274 [Lucilia cuprina]	1199.11	0	fuscipes+	0.007
VBGT00190000009668	GPPI028967	Glossina palpalis	gi|907596287|ref|XP_013118667.1|	PREDICTED: probable palmitoyltransferase ZDHHC16 [Stomoxys calcitrans]	349.75	9.27e-118	fuscipes+	0.007
VBGT00190000009668	GPPI031866	Glossina palpalis	gi|907620239|ref|XP_013097360.1|	PREDICTED: palmitoyltransferase ZDHHC6 [Stomoxys calcitrans]	114.01	2.89e-27	fuscipes+	0.007
VBGT00190000009668	GPPI032145	Glossina palpalis	gi|906470831|gb|KNC31297.1|	hypothetical protein FF38_14420 [Lucilia cuprina]	429.1	2.7e-150	fuscipes+	0.007
VBGT00190000009668	GPPI033415	Glossina palpalis	gi|557768675|ref|XP_005184014.1|	PREDICTED: palmitoyltransferase ZDHHC6 [Musca domestica]	654.83	0	fuscipes+	0.007
VBGT00190000009668	GPPI044619	Glossina palpalis	gi|751441338|ref|XP_011194355.1|	PREDICTED: palmitoyltransferase ZDHHC6 [Bactrocera cucurbitae]	115.55	1.24e-27	fuscipes+	0.007
VBGT00190000009668	GPPI045661	Glossina palpalis	gi|906462931|gb|KNC25119.1|	hypothetical protein FF38_07807 [Lucilia cuprina]	233.8	4.72e-70	fuscipes+	0.007
VBGT00190000009668	GPPI046048	Glossina palpalis	gi|906473753|gb|KNC33492.1|	hypothetical protein FF38_05833 [Lucilia cuprina]	784.64	0	fuscipes+	0.007
VBGT00190000009668	GPPI049929	Glossina palpalis	gi|906462931|gb|KNC25119.1|	hypothetical protein FF38_07807 [Lucilia cuprina]	366.7	4.33e-125	fuscipes+	0.007
VBGT00190000009668	GPPI050164	Glossina palpalis	gi|907652313|ref|XP_013102397.1|	PREDICTED: probable palmitoyltransferase ZDHHC24 [Stomoxys calcitrans]	365.93	7.93e-125	fuscipes+	0.007
VBGT00190000009679	GAUT007513	Glossina austeni	gi|768448578|ref|XP_011566328.1|	PREDICTED: probable Xaa-Pro aminopeptidase 3 [Plutella xylostella]	211.85	7.47e-55	Check Annotations	0
VBGT00190000009679	GAUT012106	Glossina austeni	gi|907711562|ref|XP_013111351.1|	PREDICTED: delta-1-pyrroline-5-carboxylate dehydrogenase, mitochondrial [Stomoxys calcitrans]	1035.02	0	Check Annotations	0
VBGT00190000009679	GAUT014109	Glossina austeni	gi|755885782|ref|XP_005187388.2|	PREDICTED: aldehyde dehydrogenase, dimeric NADP-preferring-like [Musca domestica]	532.72	0	Check Annotations	0
VBGT00190000009679	GAUT018404	Glossina austeni	gi|906473587|gb|KNC33358.1|	hypothetical protein FF38_10898 [Lucilia cuprina]	1598.18	0	Check Annotations	0
VBGT00190000009679	GAUT027949	Glossina austeni	gi|110611284|gb|ABG77991.1|	1-pyrroline-5-carboxylate dehydrogenase 2 [Glossina morsitans morsitans]	1072	0	Check Annotations	0
VBGT00190000009679	GAUT042964	Glossina austeni	gi|110611282|gb|ABG77990.1|	1-pyrroline-5-carboxylate dehydrogenase 1 [Glossina morsitans morsitans]	1004.2	0	Check Annotations	0
VBGT00190000009679	GAUT047688	Glossina austeni	gi|388329681|gb|AFK29235.1|	succinic semialdehyde dehydrogenase [Drosophila buzzatii]	159.07	6.39e-44	Check Annotations	0
VBGT00190000009679	GAUT049798	Glossina austeni	gi|906470331|gb|KNC30909.1|	hypothetical protein FF38_09284 [Lucilia cuprina]	962.6	0	Check Annotations	0
VBGT00190000009679	GAUT050276	Glossina austeni	gi|557754178|ref|XP_005176833.1|	PREDICTED: probable methylmalonate-semialdehyde dehydrogenase [acylating], mitochondrial [Musca domestica]	875.54	0	Check Annotations	0
VBGT00190000009679	GAUT051641	Glossina austeni	gi|907622534|ref|XP_013097531.1|	PREDICTED: glutarate-semialdehyde dehydrogenase DavD isoform X1 [Stomoxys calcitrans]	823.16	0	Check Annotations	0
VBGT00190000009679	GAUT051642	Glossina austeni	gi|195453876|ref|XP_002073982.1|	GK14395 [Drosophila willistoni]	650.2	0	Check Annotations	0
VBGT00190000009679	GAUT051643	Glossina austeni	gi|195453876|ref|XP_002073982.1|	GK14395 [Drosophila willistoni]	653.28	0	Check Annotations	0
VBGT00190000009679	GBRI000229	Glossina brevipalpis	gi|110611282|gb|ABG77990.1|	1-pyrroline-5-carboxylate dehydrogenase 1 [Glossina morsitans morsitans]	866.69	0	Check Annotations	0
VBGT00190000009679	GBRI010356	Glossina brevipalpis	gi|557754178|ref|XP_005176833.1|	PREDICTED: probable methylmalonate-semialdehyde dehydrogenase [acylating], mitochondrial [Musca domestica]	880.17	0	Check Annotations	0
VBGT00190000009679	GBRI011649	Glossina brevipalpis	gi|110611284|gb|ABG77991.1|	1-pyrroline-5-carboxylate dehydrogenase 2 [Glossina morsitans morsitans]	1036.17	0	Check Annotations	0
VBGT00190000009679	GBRI012914	Glossina brevipalpis	gi|557759203|ref|XP_005179326.1|	PREDICTED: succinate-semialdehyde dehydrogenase, mitochondrial [Musca domestica]	824.7	0	Check Annotations	0
VBGT00190000009679	GBRI012916	Glossina brevipalpis	gi|195453876|ref|XP_002073982.1|	GK14395 [Drosophila willistoni]	660.6	0	Check Annotations	0
VBGT00190000009679	GBRI012917	Glossina brevipalpis	gi|906470076|gb|KNC30694.1|	hypothetical protein FF38_11689 [Lucilia cuprina]	642.88	0	Check Annotations	0
VBGT00190000009679	GBRI016995	Glossina brevipalpis	gi|557764376|ref|XP_005181895.1|	PREDICTED: cytosolic 10-formyltetrahydrofolate dehydrogenase [Musca domestica]	1621.29	0	Check Annotations	0
VBGT00190000009679	GBRI018704	Glossina brevipalpis	gi|906470331|gb|KNC30909.1|	hypothetical protein FF38_09284 [Lucilia cuprina]	968.76	0	Check Annotations	0
VBGT00190000009679	GBRI036852	Glossina brevipalpis	gi|906462628|gb|KNC24847.1|	hypothetical protein FF38_07849 [Lucilia cuprina]	783.48	0	Check Annotations	0
VBGT00190000009679	GBRI040217	Glossina brevipalpis	gi|906470340|gb|KNC30918.1|	hypothetical protein FF38_09302, partial [Lucilia cuprina]	1021.92	0	Check Annotations	0
VBGT00190000009679	GFUI000794	Glossina fuscipes	gi|195395702|ref|XP_002056475.1|	GJ10208 [Drosophila virilis]	187.19	1.53e-47	Check Annotations	0
VBGT00190000009679	GFUI003635	Glossina fuscipes	gi|557754178|ref|XP_005176833.1|	PREDICTED: probable methylmalonate-semialdehyde dehydrogenase [acylating], mitochondrial [Musca domestica]	875.93	0	Check Annotations	0
VBGT00190000009679	GFUI006665	Glossina fuscipes	gi|906470340|gb|KNC30918.1|	hypothetical protein FF38_09302, partial [Lucilia cuprina]	1039.25	0	Check Annotations	0
VBGT00190000009679	GFUI016064	Glossina fuscipes	gi|755885782|ref|XP_005187388.2|	PREDICTED: aldehyde dehydrogenase, dimeric NADP-preferring-like [Musca domestica]	534.64	0	Check Annotations	0
VBGT00190000009679	GFUI016509	Glossina fuscipes	gi|110611282|gb|ABG77990.1|	1-pyrroline-5-carboxylate dehydrogenase 1 [Glossina morsitans morsitans]	988.79	0	Check Annotations	0
VBGT00190000009679	GFUI019897	Glossina fuscipes	gi|110611284|gb|ABG77991.1|	1-pyrroline-5-carboxylate dehydrogenase 2 [Glossina morsitans morsitans]	299.67	4.28e-95	Check Annotations	0
VBGT00190000009679	GFUI020319	Glossina fuscipes	gi|906462628|gb|KNC24847.1|	hypothetical protein FF38_07849 [Lucilia cuprina]	182.57	8.85e-52	Check Annotations	0
VBGT00190000009679	GFUI026433	Glossina fuscipes	gi|906473587|gb|KNC33358.1|	hypothetical protein FF38_10898 [Lucilia cuprina]	1606.27	0	Check Annotations	0
VBGT00190000009679	GFUI030416	Glossina fuscipes	gi|906470331|gb|KNC30909.1|	hypothetical protein FF38_09284 [Lucilia cuprina]	954.13	0	Check Annotations	0
VBGT00190000009679	GFUI033145	Glossina fuscipes	gi|110611284|gb|ABG77991.1|	1-pyrroline-5-carboxylate dehydrogenase 2 [Glossina morsitans morsitans]	1063.52	0	Check Annotations	0
VBGT00190000009679	GFUI033147	Glossina fuscipes	gi|110611284|gb|ABG77991.1|	1-pyrroline-5-carboxylate dehydrogenase 2 [Glossina morsitans morsitans]	820.46	0	Check Annotations	0
VBGT00190000009679	GFUI034967	Glossina fuscipes	gi|478252004|gb|ENN72439.1|	hypothetical protein YQE_10930, partial [Dendroctonus ponderosae]	151.75	1.84e-40	Check Annotations	0
VBGT00190000009679	GFUI035782	Glossina fuscipes	gi|907622534|ref|XP_013097531.1|	PREDICTED: glutarate-semialdehyde dehydrogenase DavD isoform X1 [Stomoxys calcitrans]	823.16	0	Check Annotations	0
VBGT00190000009679	GFUI047713	Glossina fuscipes	gi|907706177|ref|XP_013110430.1|	PREDICTED: delta-1-pyrroline-5-carboxylate dehydrogenase, mitochondrial [Stomoxys calcitrans]	741.88	0	Check Annotations	0
VBGT00190000009679	GMOY002513	Glossina morsitans	gi|110611284|gb|ABG77991.1|	1-pyrroline-5-carboxylate dehydrogenase 2 [Glossina morsitans morsitans]	1080.47	0	Check Annotations	0
VBGT00190000009679	GMOY003209	Glossina morsitans	gi|110611282|gb|ABG77990.1|	1-pyrroline-5-carboxylate dehydrogenase 1 [Glossina morsitans morsitans]	1019.99	0	Check Annotations	0
VBGT00190000009679	GMOY008693	Glossina morsitans	gi|755885782|ref|XP_005187388.2|	PREDICTED: aldehyde dehydrogenase, dimeric NADP-preferring-like [Musca domestica]	779.25	0	Check Annotations	0
VBGT00190000009679	GMOY011230	Glossina morsitans	gi|906470340|gb|KNC30918.1|	hypothetical protein FF38_09302, partial [Lucilia cuprina]	1033.09	0	Check Annotations	0
VBGT00190000009679	GMOY011771	Glossina morsitans	gi|906471318|gb|KNC31681.1|	putative methylmalonate-semialdehyde dehydrogenase [acylating], mitochondrial [Lucilia cuprina]	666.38	0	Check Annotations	0
VBGT00190000009679	GMOY012131	Glossina morsitans	gi|906470331|gb|KNC30909.1|	hypothetical protein FF38_09284 [Lucilia cuprina]	962.6	0	Check Annotations	0
VBGT00190000009679	GPAI000582	Glossina pallidipes	gi|768450391|ref|XP_011567333.1|	PREDICTED: uncharacterized protein LOC105397023 [Plutella xylostella]	247.28	1.98e-67	Check Annotations	0
VBGT00190000009679	GPAI000801	Glossina pallidipes	gi|861630351|gb|KMQ90017.1|	small-conductance mechanosensitive channel [Lasius niger]	92.43	7.78e-18	Check Annotations	0
VBGT00190000009679	GPAI006647	Glossina pallidipes	gi|110611284|gb|ABG77991.1|	1-pyrroline-5-carboxylate dehydrogenase 2 [Glossina morsitans morsitans]	1065.83	0	Check Annotations	0
VBGT00190000009679	GPAI007829	Glossina pallidipes	gi|906462628|gb|KNC24847.1|	hypothetical protein FF38_07849 [Lucilia cuprina]	777.7	0	Check Annotations	0
VBGT00190000009679	GPAI008291	Glossina pallidipes	gi|906470331|gb|KNC30909.1|	hypothetical protein FF38_09284 [Lucilia cuprina]	965.3	0	Check Annotations	0
VBGT00190000009679	GPAI008971	Glossina pallidipes	gi|110611284|gb|ABG77991.1|	1-pyrroline-5-carboxylate dehydrogenase 2 [Glossina morsitans morsitans]	166.78	5.56e-47	Check Annotations	0
VBGT00190000009679	GPAI021444	Glossina pallidipes	gi|110611282|gb|ABG77990.1|	1-pyrroline-5-carboxylate dehydrogenase 1 [Glossina morsitans morsitans]	1016.53	0	Check Annotations	0
VBGT00190000009679	GPAI023370	Glossina pallidipes	gi|906470340|gb|KNC30918.1|	hypothetical protein FF38_09302, partial [Lucilia cuprina]	1034.25	0	Check Annotations	0
VBGT00190000009679	GPAI031254	Glossina pallidipes	gi|557754178|ref|XP_005176833.1|	PREDICTED: probable methylmalonate-semialdehyde dehydrogenase [acylating], mitochondrial [Musca domestica]	861.68	0	Check Annotations	0
VBGT00190000009679	GPAI039333	Glossina pallidipes	gi|906473587|gb|KNC33358.1|	hypothetical protein FF38_10898 [Lucilia cuprina]	1604.73	0	Check Annotations	0
VBGT00190000009679	GPAI045048	Glossina pallidipes	gi|166998036|emb|CAP78905.1|	succinic semialdehyde dehydrogenase [Lucilia cuprina]	665.23	0	Check Annotations	0
VBGT00190000009679	GPPI002434	Glossina palpalis	gi|557754178|ref|XP_005176833.1|	PREDICTED: probable methylmalonate-semialdehyde dehydrogenase [acylating], mitochondrial [Musca domestica]	863.99	0	Check Annotations	0
VBGT00190000009679	GPPI020701	Glossina palpalis	gi|195453876|ref|XP_002073982.1|	GK14395 [Drosophila willistoni]	640.96	0	Check Annotations	0
VBGT00190000009679	GPPI025698	Glossina palpalis	gi|906470331|gb|KNC30909.1|	hypothetical protein FF38_09284 [Lucilia cuprina]	951.04	0	Check Annotations	0
VBGT00190000009679	GPPI027157	Glossina palpalis	gi|807023629|ref|XP_012155772.1|	PREDICTED: aldehyde dehydrogenase, dimeric NADP-preferring isoform X2 [Ceratitis capitata]	629.79	0	Check Annotations	0
VBGT00190000009679	GPPI032847	Glossina palpalis	gi|110611282|gb|ABG77990.1|	1-pyrroline-5-carboxylate dehydrogenase 1 [Glossina morsitans morsitans]	1000.35	0	Check Annotations	0
VBGT00190000009679	GPPI038532	Glossina palpalis	gi|110611284|gb|ABG77991.1|	1-pyrroline-5-carboxylate dehydrogenase 2 [Glossina morsitans morsitans]	825.85	0	Check Annotations	0
VBGT00190000009679	GPPI039183	Glossina palpalis	gi|110611284|gb|ABG77991.1|	1-pyrroline-5-carboxylate dehydrogenase 2 [Glossina morsitans morsitans]	277.72	3.66e-87	Check Annotations	0
VBGT00190000009679	GPPI044152	Glossina palpalis	gi|906462628|gb|KNC24847.1|	hypothetical protein FF38_07849 [Lucilia cuprina]	768.07	0	Check Annotations	0
VBGT00190000009679	GPPI044570	Glossina palpalis	gi|906470340|gb|KNC30918.1|	hypothetical protein FF38_09302, partial [Lucilia cuprina]	1031.94	0	Check Annotations	0
VBGT00190000009679	GPPI046948	Glossina palpalis	gi|906473587|gb|KNC33358.1|	hypothetical protein FF38_10898 [Lucilia cuprina]	1602.42	0	Check Annotations	0
VBGT00190000009679	GPPI050409	Glossina palpalis	gi|768450391|ref|XP_011567333.1|	PREDICTED: uncharacterized protein LOC105397023 [Plutella xylostella]	211.46	1.79e-54	Check Annotations	0
VBGT00190000009683	GAUT002818	Glossina austeni	gi|906467143|gb|KNC28427.1|	hypothetical protein FF38_00213 [Lucilia cuprina]	1580.46	0	palpalis+	0.015
VBGT00190000009683	GAUT005288	Glossina austeni	gi|906467133|gb|KNC28419.1|	hypothetical protein FF38_02128 [Lucilia cuprina]	1467.6	0	palpalis+	0.015
VBGT00190000009683	GAUT010131	Glossina austeni	gi|907701236|ref|XP_013109745.1|	PREDICTED: TBC1 domain family member 10A [Stomoxys calcitrans]	731.87	0	palpalis+	0.015
VBGT00190000009683	GAUT024823	Glossina austeni	gi|557777636|ref|XP_005188452.1|	PREDICTED: TBC1 domain family member 8 isoform X1 [Musca domestica]	1955.64	0	palpalis+	0.015
VBGT00190000009683	GAUT029103	Glossina austeni	gi|906460217|gb|KNC23020.1|	hypothetical protein FF38_12158 [Lucilia cuprina]	904.05	0	palpalis+	0.015
VBGT00190000009683	GAUT029803	Glossina austeni	gi|751462101|ref|XP_011185887.1|	PREDICTED: uncharacterized protein LOC105214258 [Bactrocera cucurbitae]	1289.25	0	palpalis+	0.015
VBGT00190000009683	GAUT031428	Glossina austeni	gi|906458591|gb|KNC21770.1|	hypothetical protein FF38_04006 [Lucilia cuprina]	604.36	0	palpalis+	0.015
VBGT00190000009683	GAUT034765	Glossina austeni	gi|907703790|ref|XP_013110164.1|	PREDICTED: TBC1 domain family member 4 isoform X3 [Stomoxys calcitrans]	2020.36	0	palpalis+	0.015
VBGT00190000009683	GAUT051892	Glossina austeni	gi|557765927|ref|XP_005182661.1|	PREDICTED: rab GTPase-activating protein 1-like isoform X2 [Musca domestica]	1821.98	0	palpalis+	0.015
VBGT00190000009683	GBRI005400	Glossina brevipalpis	gi|906458591|gb|KNC21770.1|	hypothetical protein FF38_04006 [Lucilia cuprina]	603.98	0	palpalis+	0.015
VBGT00190000009683	GBRI009845	Glossina brevipalpis	gi|907701236|ref|XP_013109745.1|	PREDICTED: TBC1 domain family member 10A [Stomoxys calcitrans]	731.1	0	palpalis+	0.015
VBGT00190000009683	GBRI021242	Glossina brevipalpis	gi|906460217|gb|KNC23020.1|	hypothetical protein FF38_12158 [Lucilia cuprina]	892.11	0	palpalis+	0.015
VBGT00190000009683	GBRI024233	Glossina brevipalpis	gi|195037174|ref|XP_001990039.1|	GH19119 [Drosophila grimshawi]	1996.86	0	palpalis+	0.015
VBGT00190000009683	GBRI027012	Glossina brevipalpis	gi|906467143|gb|KNC28427.1|	hypothetical protein FF38_00213 [Lucilia cuprina]	1583.54	0	palpalis+	0.015
VBGT00190000009683	GBRI029262	Glossina brevipalpis	gi|557765919|ref|XP_005182657.1|	PREDICTED: rab GTPase-activating protein 1-like isoform X1 [Musca domestica]	1899.4	0	palpalis+	0.015
VBGT00190000009683	GBRI031454	Glossina brevipalpis	gi|557777636|ref|XP_005188452.1|	PREDICTED: TBC1 domain family member 8 isoform X1 [Musca domestica]	1735.31	0	palpalis+	0.015
VBGT00190000009683	GBRI038194	Glossina brevipalpis	gi|906467133|gb|KNC28419.1|	hypothetical protein FF38_02128 [Lucilia cuprina]	1484.16	0	palpalis+	0.015
VBGT00190000009683	GBRI041712	Glossina brevipalpis	gi|907703790|ref|XP_013110164.1|	PREDICTED: TBC1 domain family member 4 isoform X3 [Stomoxys calcitrans]	2040.77	0	palpalis+	0.015
VBGT00190000009683	GFUI017095	Glossina fuscipes	gi|557773790|ref|XP_005186546.1|	PREDICTED: USP6 N-terminal-like protein isoform X3 [Musca domestica]	267.7	1.18e-85	palpalis+	0.015
VBGT00190000009683	GFUI023783	Glossina fuscipes	gi|906458591|gb|KNC21770.1|	hypothetical protein FF38_04006 [Lucilia cuprina]	595.5	0	palpalis+	0.015
VBGT00190000009683	GFUI023937	Glossina fuscipes	gi|557765919|ref|XP_005182657.1|	PREDICTED: rab GTPase-activating protein 1-like isoform X1 [Musca domestica]	1915.58	0	palpalis+	0.015
VBGT00190000009683	GFUI027820	Glossina fuscipes	gi|906460217|gb|KNC23020.1|	hypothetical protein FF38_12158 [Lucilia cuprina]	911.75	0	palpalis+	0.015
VBGT00190000009683	GFUI027957	Glossina fuscipes	gi|557777636|ref|XP_005188452.1|	PREDICTED: TBC1 domain family member 8 isoform X1 [Musca domestica]	1917.51	0	palpalis+	0.015
VBGT00190000009683	GFUI028444	Glossina fuscipes	gi|906467133|gb|KNC28419.1|	hypothetical protein FF38_02128 [Lucilia cuprina]	1467.98	0	palpalis+	0.015
VBGT00190000009683	GFUI038030	Glossina fuscipes	gi|907703790|ref|XP_013110164.1|	PREDICTED: TBC1 domain family member 4 isoform X3 [Stomoxys calcitrans]	2011.5	0	palpalis+	0.015
VBGT00190000009683	GFUI046431	Glossina fuscipes	gi|907701236|ref|XP_013109745.1|	PREDICTED: TBC1 domain family member 10A [Stomoxys calcitrans]	729.94	0	palpalis+	0.015
VBGT00190000009683	GFUI052219	Glossina fuscipes	gi|906467143|gb|KNC28427.1|	hypothetical protein FF38_00213 [Lucilia cuprina]	1583.54	0	palpalis+	0.015
VBGT00190000009683	GMOY002569	Glossina morsitans	gi|665393750|ref|NP_001287271.1|	CG42795, isoform F [Drosophila melanogaster]	1397.88	0	palpalis+	0.015
VBGT00190000009683	GMOY003912	Glossina morsitans	gi|906467143|gb|KNC28427.1|	hypothetical protein FF38_00213 [Lucilia cuprina]	1577.76	0	palpalis+	0.015
VBGT00190000009683	GMOY004932	Glossina morsitans	gi|557765919|ref|XP_005182657.1|	PREDICTED: rab GTPase-activating protein 1-like isoform X1 [Musca domestica]	1881.69	0	palpalis+	0.015
VBGT00190000009683	GMOY005808	Glossina morsitans	gi|906458591|gb|KNC21770.1|	hypothetical protein FF38_04006 [Lucilia cuprina]	603.21	0	palpalis+	0.015
VBGT00190000009683	GMOY007239	Glossina morsitans	gi|906467133|gb|KNC28419.1|	hypothetical protein FF38_02128 [Lucilia cuprina]	1416.75	0	palpalis+	0.015
VBGT00190000009683	GMOY009054	Glossina morsitans	gi|907701236|ref|XP_013109745.1|	PREDICTED: TBC1 domain family member 10A [Stomoxys calcitrans]	733.41	0	palpalis+	0.015
VBGT00190000009683	GMOY009346	Glossina morsitans	gi|906460217|gb|KNC23020.1|	hypothetical protein FF38_12158 [Lucilia cuprina]	914.45	0	palpalis+	0.015
VBGT00190000009683	GMOY009615	Glossina morsitans	gi|557777636|ref|XP_005188452.1|	PREDICTED: TBC1 domain family member 8 isoform X1 [Musca domestica]	1952.95	0	palpalis+	0.015
VBGT00190000009683	GMOY011336	Glossina morsitans	gi|907703778|ref|XP_013110160.1|	PREDICTED: uncharacterized protein LOC106088983 isoform X1 [Stomoxys calcitrans]	2207.18	0	palpalis+	0.015
VBGT00190000009683	GPAI002632	Glossina pallidipes	gi|557765919|ref|XP_005182657.1|	PREDICTED: rab GTPase-activating protein 1-like isoform X1 [Musca domestica]	1889	0	palpalis+	0.015
VBGT00190000009683	GPAI015104	Glossina pallidipes	gi|907703790|ref|XP_013110164.1|	PREDICTED: TBC1 domain family member 4 isoform X3 [Stomoxys calcitrans]	2021.51	0	palpalis+	0.015
VBGT00190000009683	GPAI022337	Glossina pallidipes	gi|906467143|gb|KNC28427.1|	hypothetical protein FF38_00213 [Lucilia cuprina]	1578.92	0	palpalis+	0.015
VBGT00190000009683	GPAI027117	Glossina pallidipes	gi|906460217|gb|KNC23020.1|	hypothetical protein FF38_12158 [Lucilia cuprina]	910.98	0	palpalis+	0.015
VBGT00190000009683	GPAI028773	Glossina pallidipes	gi|906458591|gb|KNC21770.1|	hypothetical protein FF38_04006 [Lucilia cuprina]	605.13	0	palpalis+	0.015
VBGT00190000009683	GPAI039222	Glossina pallidipes	gi|907701236|ref|XP_013109745.1|	PREDICTED: TBC1 domain family member 10A [Stomoxys calcitrans]	731.48	0	palpalis+	0.015
VBGT00190000009683	GPAI047283	Glossina pallidipes	gi|906467133|gb|KNC28419.1|	hypothetical protein FF38_02128 [Lucilia cuprina]	1476.84	0	palpalis+	0.015
VBGT00190000009683	GPPI000145	Glossina palpalis	gi|907701236|ref|XP_013109745.1|	PREDICTED: TBC1 domain family member 10A [Stomoxys calcitrans]	704.13	0	palpalis+	0.015
VBGT00190000009683	GPPI012706	Glossina palpalis	gi|557765919|ref|XP_005182657.1|	PREDICTED: rab GTPase-activating protein 1-like isoform X1 [Musca domestica]	1915.58	0	palpalis+	0.015
VBGT00190000009683	GPPI014075	Glossina palpalis	gi|907703790|ref|XP_013110164.1|	PREDICTED: TBC1 domain family member 4 isoform X3 [Stomoxys calcitrans]	1980.3	0	palpalis+	0.015
VBGT00190000009683	GPPI018352	Glossina palpalis	gi|906467143|gb|KNC28427.1|	hypothetical protein FF38_00213 [Lucilia cuprina]	1580.84	0	palpalis+	0.015
VBGT00190000009683	GPPI019612	Glossina palpalis	gi|557777636|ref|XP_005188452.1|	PREDICTED: TBC1 domain family member 8 isoform X1 [Musca domestica]	1941.01	0	palpalis+	0.015
VBGT00190000009683	GPPI021034	Glossina palpalis	gi|225581073|gb|ACN94649.1|	GA11164 [Drosophila miranda]	947.96	0	palpalis+	0.015
VBGT00190000009683	GPPI029028	Glossina palpalis	gi|557773790|ref|XP_005186546.1|	PREDICTED: USP6 N-terminal-like protein isoform X3 [Musca domestica]	183.73	5.05e-53	palpalis+	0.015
VBGT00190000009683	GPPI031761	Glossina palpalis	gi|906467143|gb|KNC28427.1|	hypothetical protein FF38_00213 [Lucilia cuprina]	346.67	3.8e-112	palpalis+	0.015
VBGT00190000009683	GPPI033542	Glossina palpalis	gi|906458591|gb|KNC21770.1|	hypothetical protein FF38_04006 [Lucilia cuprina]	561.22	0	palpalis+	0.015
VBGT00190000009683	GPPI034762	Glossina palpalis	gi|665393752|ref|NP_001287272.1|	CG42795, isoform G [Drosophila melanogaster]	1983.76	0	palpalis+	0.015
VBGT00190000009683	GPPI035668	Glossina palpalis	gi|906460217|gb|KNC23020.1|	hypothetical protein FF38_12158 [Lucilia cuprina]	909.06	0	palpalis+	0.015
VBGT00190000009683	GPPI038273	Glossina palpalis	gi|907701236|ref|XP_013109745.1|	PREDICTED: TBC1 domain family member 10A [Stomoxys calcitrans]	704.13	0	palpalis+	0.015
VBGT00190000009687	GAUT004139	Glossina austeni	gi|929353587|ref|XP_014085866.1|	PREDICTED: synaptic vesicle glycoprotein 2A isoform X2 [Bactrocera oleae]	99.37	1.28e-20	Morsitans Group+	0.576
VBGT00190000009687	GAUT012048	Glossina austeni	gi|755892291|ref|XP_011295045.1|	PREDICTED: synaptic vesicle glycoprotein 2B [Musca domestica]	909.44	0	Morsitans Group+	0.576
VBGT00190000009687	GAUT019461	Glossina austeni	gi|807031839|ref|XP_012158342.1|	PREDICTED: synaptic vesicle glycoprotein 2B-like isoform X2 [Ceratitis capitata]	823.16	0	Morsitans Group+	0.576
VBGT00190000009687	GAUT019462	Glossina austeni	gi|907685861|ref|XP_013107186.1|	PREDICTED: synaptic vesicle glycoprotein 2B-like isoform X2 [Stomoxys calcitrans]	693.35	0	Morsitans Group+	0.576
VBGT00190000009687	GAUT022456	Glossina austeni	gi|906461861|gb|KNC24259.1|	hypothetical protein FF38_13384, partial [Lucilia cuprina]	685.26	0	Morsitans Group+	0.576
VBGT00190000009687	GAUT034900	Glossina austeni	gi|907706929|ref|XP_013110522.1|	PREDICTED: synaptic vesicle glycoprotein 2C-like isoform X1 [Stomoxys calcitrans]	620.16	0	Morsitans Group+	0.576
VBGT00190000009687	GAUT034908	Glossina austeni	gi|906463514|gb|KNC25565.1|	hypothetical protein FF38_12985 [Lucilia cuprina]	224.17	2.64e-67	Morsitans Group+	0.576
VBGT00190000009687	GAUT034920	Glossina austeni	gi|906463514|gb|KNC25565.1|	hypothetical protein FF38_12985 [Lucilia cuprina]	424.09	1.31e-140	Morsitans Group+	0.576
VBGT00190000009687	GAUT035880	Glossina austeni	gi|906460666|gb|KNC23336.1|	hypothetical protein FF38_00464 [Lucilia cuprina]	694.89	0	Morsitans Group+	0.576
VBGT00190000009687	GAUT035906	Glossina austeni	gi|906462755|gb|KNC24952.1|	hypothetical protein FF38_11887 [Lucilia cuprina]	711.84	0	Morsitans Group+	0.576
VBGT00190000009687	GAUT035925	Glossina austeni	gi|557762662|ref|XP_005181045.1|	PREDICTED: putative transporter ZK637.1 [Musca domestica]	316.62	1.4e-98	Morsitans Group+	0.576
VBGT00190000009687	GBRI018992	Glossina brevipalpis	gi|906462755|gb|KNC24952.1|	hypothetical protein FF38_11887 [Lucilia cuprina]	535.03	0	Morsitans Group+	0.576
VBGT00190000009687	GBRI018995	Glossina brevipalpis	gi|929353585|ref|XP_014085865.1|	PREDICTED: synaptic vesicle glycoprotein 2A isoform X1 [Bactrocera oleae]	303.91	1.23e-94	Morsitans Group+	0.576
VBGT00190000009687	GBRI019350	Glossina brevipalpis	gi|907706929|ref|XP_013110522.1|	PREDICTED: synaptic vesicle glycoprotein 2C-like isoform X1 [Stomoxys calcitrans]	642.5	0	Morsitans Group+	0.576
VBGT00190000009687	GBRI019353	Glossina brevipalpis	gi|906463514|gb|KNC25565.1|	hypothetical protein FF38_12985 [Lucilia cuprina]	528.48	0	Morsitans Group+	0.576
VBGT00190000009687	GBRI024638	Glossina brevipalpis	gi|906461861|gb|KNC24259.1|	hypothetical protein FF38_13384, partial [Lucilia cuprina]	690.65	0	Morsitans Group+	0.576
VBGT00190000009687	GBRI030866	Glossina brevipalpis	gi|755892291|ref|XP_011295045.1|	PREDICTED: synaptic vesicle glycoprotein 2B [Musca domestica]	865.14	0	Morsitans Group+	0.576
VBGT00190000009687	GBRI037443	Glossina brevipalpis	gi|906460666|gb|KNC23336.1|	hypothetical protein FF38_00464 [Lucilia cuprina]	885.95	0	Morsitans Group+	0.576
VBGT00190000009687	GBRI039195	Glossina brevipalpis	gi|907685861|ref|XP_013107186.1|	PREDICTED: synaptic vesicle glycoprotein 2B-like isoform X2 [Stomoxys calcitrans]	740.73	0	Morsitans Group+	0.576
VBGT00190000009687	GBRI039197	Glossina brevipalpis	gi|907685852|ref|XP_013107184.1|	PREDICTED: synaptic vesicle glycoprotein 2A-like [Stomoxys calcitrans]	470.7	9.52e-162	Morsitans Group+	0.576
VBGT00190000009687	GFUI002591	Glossina fuscipes	gi|906461861|gb|KNC24259.1|	hypothetical protein FF38_13384, partial [Lucilia cuprina]	691.8	0	Morsitans Group+	0.576
VBGT00190000009687	GFUI004805	Glossina fuscipes	gi|906463512|gb|KNC25563.1|	hypothetical protein FF38_12986 [Lucilia cuprina]	652.51	0	Morsitans Group+	0.576
VBGT00190000009687	GFUI004807	Glossina fuscipes	gi|751781260|ref|XP_011199788.1|	PREDICTED: LOW QUALITY PROTEIN: synaptic vesicle glycoprotein 2B-like [Bactrocera dorsalis]	198.36	1.28e-55	Morsitans Group+	0.576
VBGT00190000009687	GFUI043916	Glossina fuscipes	gi|907685861|ref|XP_013107186.1|	PREDICTED: synaptic vesicle glycoprotein 2B-like isoform X2 [Stomoxys calcitrans]	676.78	0	Morsitans Group+	0.576
VBGT00190000009687	GFUI043918	Glossina fuscipes	gi|807031839|ref|XP_012158342.1|	PREDICTED: synaptic vesicle glycoprotein 2B-like isoform X2 [Ceratitis capitata]	840.88	0	Morsitans Group+	0.576
VBGT00190000009687	GFUI047735	Glossina fuscipes	gi|755892291|ref|XP_011295045.1|	PREDICTED: synaptic vesicle glycoprotein 2B [Musca domestica]	687.57	0	Morsitans Group+	0.576
VBGT00190000009687	GFUI053300	Glossina fuscipes	gi|557762662|ref|XP_005181045.1|	PREDICTED: putative transporter ZK637.1 [Musca domestica]	314.31	1.01e-97	Morsitans Group+	0.576
VBGT00190000009687	GFUI053302	Glossina fuscipes	gi|906462755|gb|KNC24952.1|	hypothetical protein FF38_11887 [Lucilia cuprina]	639.42	0	Morsitans Group+	0.576
VBGT00190000009687	GMOY001742	Glossina morsitans	gi|755892291|ref|XP_011295045.1|	PREDICTED: synaptic vesicle glycoprotein 2B [Musca domestica]	905.98	0	Morsitans Group+	0.576
VBGT00190000009687	GMOY001792	Glossina morsitans	gi|751788909|ref|XP_011203937.1|	PREDICTED: synaptic vesicle glycoprotein 2B-like isoform X5 [Bactrocera dorsalis]	424.48	9.43e-142	Morsitans Group+	0.576
VBGT00190000009687	GMOY001793	Glossina morsitans	gi|907706929|ref|XP_013110522.1|	PREDICTED: synaptic vesicle glycoprotein 2C-like isoform X1 [Stomoxys calcitrans]	184.88	6.12e-54	Morsitans Group+	0.576
VBGT00190000009687	GMOY002034	Glossina morsitans	gi|906462755|gb|KNC24952.1|	hypothetical protein FF38_11887 [Lucilia cuprina]	642.5	0	Morsitans Group+	0.576
VBGT00190000009687	GMOY003490	Glossina morsitans	gi|906460666|gb|KNC23336.1|	hypothetical protein FF38_00464 [Lucilia cuprina]	810.45	0	Morsitans Group+	0.576
VBGT00190000009687	GMOY004486	Glossina morsitans	gi|751441107|ref|XP_011193233.1|	PREDICTED: synaptic vesicle glycoprotein 2A isoform X1 [Bactrocera cucurbitae]	139.43	4.68e-35	Morsitans Group+	0.576
VBGT00190000009687	GMOY004520	Glossina morsitans	gi|906463514|gb|KNC25565.1|	hypothetical protein FF38_12985 [Lucilia cuprina]	312.77	1.59e-100	Morsitans Group+	0.576
VBGT00190000009687	GMOY005501	Glossina morsitans	gi|907685852|ref|XP_013107184.1|	PREDICTED: synaptic vesicle glycoprotein 2A-like [Stomoxys calcitrans]	784.25	0	Morsitans Group+	0.576
VBGT00190000009687	GMOY008324	Glossina morsitans	gi|906463512|gb|KNC25563.1|	hypothetical protein FF38_12986 [Lucilia cuprina]	455.68	5.93e-154	Morsitans Group+	0.576
VBGT00190000009687	GMOY010323	Glossina morsitans	gi|906461861|gb|KNC24259.1|	hypothetical protein FF38_13384, partial [Lucilia cuprina]	683.33	0	Morsitans Group+	0.576
VBGT00190000009687	GMOY013093	Glossina morsitans	gi|557762662|ref|XP_005181045.1|	PREDICTED: putative transporter ZK637.1 [Musca domestica]	312.38	2.74e-97	Morsitans Group+	0.576
VBGT00190000009687	GPAI008512	Glossina pallidipes	gi|907706929|ref|XP_013110522.1|	PREDICTED: synaptic vesicle glycoprotein 2C-like isoform X1 [Stomoxys calcitrans]	672.93	0	Morsitans Group+	0.576
VBGT00190000009687	GPAI008519	Glossina pallidipes	gi|906463514|gb|KNC25565.1|	hypothetical protein FF38_12985 [Lucilia cuprina]	391.35	1.74e-128	Morsitans Group+	0.576
VBGT00190000009687	GPAI015054	Glossina pallidipes	gi|906461861|gb|KNC24259.1|	hypothetical protein FF38_13384, partial [Lucilia cuprina]	611.68	0	Morsitans Group+	0.576
VBGT00190000009687	GPAI017416	Glossina pallidipes	gi|929353585|ref|XP_014085865.1|	PREDICTED: synaptic vesicle glycoprotein 2A isoform X1 [Bactrocera oleae]	93.97	2.69e-20	Morsitans Group+	0.576
VBGT00190000009687	GPAI017417	Glossina pallidipes	gi|929353587|ref|XP_014085866.1|	PREDICTED: synaptic vesicle glycoprotein 2A isoform X2 [Bactrocera oleae]	102.06	3.94e-24	Morsitans Group+	0.576
VBGT00190000009687	GPAI027663	Glossina pallidipes	gi|755892291|ref|XP_011295045.1|	PREDICTED: synaptic vesicle glycoprotein 2B [Musca domestica]	688.72	0	Morsitans Group+	0.576
VBGT00190000009687	GPAI029398	Glossina pallidipes	gi|557762662|ref|XP_005181045.1|	PREDICTED: putative transporter ZK637.1 [Musca domestica]	315.85	1.84e-98	Morsitans Group+	0.576
VBGT00190000009687	GPAI029400	Glossina pallidipes	gi|906462755|gb|KNC24952.1|	hypothetical protein FF38_11887 [Lucilia cuprina]	712.22	0	Morsitans Group+	0.576
VBGT00190000009687	GPAI029455	Glossina pallidipes	gi|906460666|gb|KNC23336.1|	hypothetical protein FF38_00464 [Lucilia cuprina]	770	0	Morsitans Group+	0.576
VBGT00190000009687	GPAI031989	Glossina pallidipes	gi|557762662|ref|XP_005181045.1|	PREDICTED: putative transporter ZK637.1 [Musca domestica]	321.24	1.82e-100	Morsitans Group+	0.576
VBGT00190000009687	GPAI045763	Glossina pallidipes	gi|907685861|ref|XP_013107186.1|	PREDICTED: synaptic vesicle glycoprotein 2B-like isoform X2 [Stomoxys calcitrans]	676.78	0	Morsitans Group+	0.576
VBGT00190000009687	GPAI045765	Glossina pallidipes	gi|807031839|ref|XP_012158342.1|	PREDICTED: synaptic vesicle glycoprotein 2B-like isoform X2 [Ceratitis capitata]	818.15	0	Morsitans Group+	0.576
VBGT00190000009687	GPPI002012	Glossina palpalis	gi|907685861|ref|XP_013107186.1|	PREDICTED: synaptic vesicle glycoprotein 2B-like isoform X2 [Stomoxys calcitrans]	676.78	0	Morsitans Group+	0.576
VBGT00190000009687	GPPI002033	Glossina palpalis	gi|807031839|ref|XP_012158342.1|	PREDICTED: synaptic vesicle glycoprotein 2B-like isoform X2 [Ceratitis capitata]	816.61	0	Morsitans Group+	0.576
VBGT00190000009687	GPPI013762	Glossina palpalis	gi|907706929|ref|XP_013110522.1|	PREDICTED: synaptic vesicle glycoprotein 2C-like isoform X1 [Stomoxys calcitrans]	552.75	0	Morsitans Group+	0.576
VBGT00190000009687	GPPI013763	Glossina palpalis	gi|906463514|gb|KNC25565.1|	hypothetical protein FF38_12985 [Lucilia cuprina]	146.75	3.16e-40	Morsitans Group+	0.576
VBGT00190000009687	GPPI016921	Glossina palpalis	gi|557762662|ref|XP_005181045.1|	PREDICTED: putative transporter ZK637.1 [Musca domestica]	312.38	4.98e-97	Morsitans Group+	0.576
VBGT00190000009687	GPPI016936	Glossina palpalis	gi|906462755|gb|KNC24952.1|	hypothetical protein FF38_11887 [Lucilia cuprina]	629.4	0	Morsitans Group+	0.576
VBGT00190000009687	GPPI036959	Glossina palpalis	gi|906461861|gb|KNC24259.1|	hypothetical protein FF38_13384, partial [Lucilia cuprina]	685.64	0	Morsitans Group+	0.576
VBGT00190000009687	GPPI045866	Glossina palpalis	gi|755892291|ref|XP_011295045.1|	PREDICTED: synaptic vesicle glycoprotein 2B [Musca domestica]	692.19	0	Morsitans Group+	0.576
VBGT00190000009689	GAUT000681	Glossina austeni	gi|929374045|ref|XP_014097065.1|	PREDICTED: plasma membrane calcium-transporting ATPase 3 isoform X1 [Bactrocera oleae]	1467.6	0	fuscipes+	0.001
VBGT00190000009689	GAUT035480	Glossina austeni	gi|195377810|ref|XP_002047680.1|	GJ11786 [Drosophila virilis]	1096.26	0	fuscipes+	0.001
VBGT00190000009689	GAUT035481	Glossina austeni	gi|906469952|gb|KNC30576.1|	hypothetical protein FF38_11991 [Lucilia cuprina]	642.11	0	fuscipes+	0.001
VBGT00190000009689	GAUT042706	Glossina austeni	gi|906474112|gb|KNC33775.1|	Calcium-transporting ATPase sarcoplasmic/endoplasmic reticulum type [Lucilia cuprina]	1991.85	0	fuscipes+	0.001
VBGT00190000009689	GAUT044743	Glossina austeni	gi|557772174|ref|XP_005185745.1|	PREDICTED: sodium/potassium-transporting ATPase subunit alpha isoform X4 [Musca domestica]	1687.55	0	fuscipes+	0.001
VBGT00190000009689	GAUT048013	Glossina austeni	gi|906472849|gb|KNC32887.1|	hypothetical protein FF38_08107 [Lucilia cuprina]	1524.22	0	fuscipes+	0.001
VBGT00190000009689	GAUT048020	Glossina austeni	gi|907610126|ref|XP_013115679.1|	PREDICTED: copper-transporting ATPase 1 [Stomoxys calcitrans]	433.34	9.04e-137	fuscipes+	0.001
VBGT00190000009689	GBRI002413	Glossina brevipalpis	gi|906474112|gb|KNC33775.1|	Calcium-transporting ATPase sarcoplasmic/endoplasmic reticulum type [Lucilia cuprina]	1997.63	0	fuscipes+	0.001
VBGT00190000009689	GBRI007819	Glossina brevipalpis	gi|906472849|gb|KNC32887.1|	hypothetical protein FF38_08107 [Lucilia cuprina]	1528.84	0	fuscipes+	0.001
VBGT00190000009689	GBRI007828	Glossina brevipalpis	gi|907610126|ref|XP_013115679.1|	PREDICTED: copper-transporting ATPase 1 [Stomoxys calcitrans]	429.1	8.4e-137	fuscipes+	0.001
VBGT00190000009689	GBRI015302	Glossina brevipalpis	gi|195377810|ref|XP_002047680.1|	GJ11786 [Drosophila virilis]	1102.04	0	fuscipes+	0.001
VBGT00190000009689	GBRI015303	Glossina brevipalpis	gi|906469952|gb|KNC30576.1|	hypothetical protein FF38_11991 [Lucilia cuprina]	642.11	0	fuscipes+	0.001
VBGT00190000009689	GBRI018106	Glossina brevipalpis	gi|906466862|gb|KNC28219.1|	Sodium/potassium-transporting ATPase subunit alpha [Lucilia cuprina]	1635.93	0	fuscipes+	0.001
VBGT00190000009689	GBRI037095	Glossina brevipalpis	gi|751771205|ref|XP_011203894.1|	PREDICTED: plasma membrane calcium-transporting ATPase 2 [Bactrocera dorsalis]	1988	0	fuscipes+	0.001
VBGT00190000009689	GFUI014678	Glossina fuscipes	gi|906472849|gb|KNC32887.1|	hypothetical protein FF38_08107 [Lucilia cuprina]	1527.3	0	fuscipes+	0.001
VBGT00190000009689	GFUI014690	Glossina fuscipes	gi|907610126|ref|XP_013115679.1|	PREDICTED: copper-transporting ATPase 1 [Stomoxys calcitrans]	426.79	5.21e-136	fuscipes+	0.001
VBGT00190000009689	GFUI026842	Glossina fuscipes	gi|906474112|gb|KNC33775.1|	Calcium-transporting ATPase sarcoplasmic/endoplasmic reticulum type [Lucilia cuprina]	1999.94	0	fuscipes+	0.001
VBGT00190000009689	GFUI035056	Glossina fuscipes	gi|751771205|ref|XP_011203894.1|	PREDICTED: plasma membrane calcium-transporting ATPase 2 [Bactrocera dorsalis]	1463.74	0	fuscipes+	0.001
VBGT00190000009689	GFUI035067	Glossina fuscipes	gi|498942515|ref|XP_004521729.1|	PREDICTED: plasma membrane calcium-transporting ATPase 2-like [Ceratitis capitata]	508.83	1.72e-178	fuscipes+	0.001
VBGT00190000009689	GFUI044193	Glossina fuscipes	gi|861652494|gb|KMQ98351.1|	magnesium-translocating p-type atpase [Lasius niger]	390.58	4.72e-128	fuscipes+	0.001
VBGT00190000009689	GFUI044195	Glossina fuscipes	gi|861652494|gb|KMQ98351.1|	magnesium-translocating p-type atpase [Lasius niger]	296.98	1.52e-92	fuscipes+	0.001
VBGT00190000009689	GFUI047435	Glossina fuscipes	gi|906466862|gb|KNC28219.1|	Sodium/potassium-transporting ATPase subunit alpha [Lucilia cuprina]	1683.69	0	fuscipes+	0.001
VBGT00190000009689	GFUI050096	Glossina fuscipes	gi|751479143|ref|XP_011195138.1|	PREDICTED: calcium-transporting ATPase-like, partial [Bactrocera cucurbitae]	346.67	3.74e-101	fuscipes+	0.001
VBGT00190000009689	GFUI050424	Glossina fuscipes	gi|906469952|gb|KNC30576.1|	hypothetical protein FF38_11991 [Lucilia cuprina]	640.57	0	fuscipes+	0.001
VBGT00190000009689	GFUI050425	Glossina fuscipes	gi|924559532|gb|ALC44544.1|	SPoCk [Drosophila busckii]	1104.74	0	fuscipes+	0.001
VBGT00190000009689	GFUI051731	Glossina fuscipes	gi|820848455|ref|XP_012342026.1|	PREDICTED: calcium-transporting ATPase 1-like [Apis florea]	210.69	1.14e-58	fuscipes+	0.001
VBGT00190000009689	GMOY000286	Glossina morsitans	gi|751771711|ref|XP_011206850.1|	PREDICTED: plasma membrane calcium-transporting ATPase 2-like [Bactrocera dorsalis]	2068.12	0	fuscipes+	0.001
VBGT00190000009689	GMOY002646	Glossina morsitans	gi|906469952|gb|KNC30576.1|	hypothetical protein FF38_11991 [Lucilia cuprina]	1748.02	0	fuscipes+	0.001
VBGT00190000009689	GMOY003579	Glossina morsitans	gi|906466862|gb|KNC28219.1|	Sodium/potassium-transporting ATPase subunit alpha [Lucilia cuprina]	1805.8	0	fuscipes+	0.001
VBGT00190000009689	GMOY009244	Glossina morsitans	gi|906474112|gb|KNC33775.1|	Calcium-transporting ATPase sarcoplasmic/endoplasmic reticulum type [Lucilia cuprina]	1950.64	0	fuscipes+	0.001
VBGT00190000009689	GMOY010516	Glossina morsitans	gi|907610126|ref|XP_013115679.1|	PREDICTED: copper-transporting ATPase 1 [Stomoxys calcitrans]	1952.56	0	fuscipes+	0.001
VBGT00190000009689	GPAI017086	Glossina pallidipes	gi|751771205|ref|XP_011203894.1|	PREDICTED: plasma membrane calcium-transporting ATPase 2 [Bactrocera dorsalis]	1469.52	0	fuscipes+	0.001
VBGT00190000009689	GPAI017087	Glossina pallidipes	gi|498942515|ref|XP_004521729.1|	PREDICTED: plasma membrane calcium-transporting ATPase 2-like [Ceratitis capitata]	526.55	0	fuscipes+	0.001
VBGT00190000009689	GPAI017317	Glossina pallidipes	gi|906466862|gb|KNC28219.1|	Sodium/potassium-transporting ATPase subunit alpha [Lucilia cuprina]	1631.31	0	fuscipes+	0.001
VBGT00190000009689	GPAI025898	Glossina pallidipes	gi|906474112|gb|KNC33775.1|	Calcium-transporting ATPase sarcoplasmic/endoplasmic reticulum type [Lucilia cuprina]	1998.4	0	fuscipes+	0.001
VBGT00190000009689	GPAI032302	Glossina pallidipes	gi|195377810|ref|XP_002047680.1|	GJ11786 [Drosophila virilis]	1107.05	0	fuscipes+	0.001
VBGT00190000009689	GPAI032304	Glossina pallidipes	gi|906469952|gb|KNC30576.1|	hypothetical protein FF38_11991 [Lucilia cuprina]	642.11	0	fuscipes+	0.001
VBGT00190000009689	GPAI040757	Glossina pallidipes	gi|906472849|gb|KNC32887.1|	hypothetical protein FF38_08107 [Lucilia cuprina]	1529.61	0	fuscipes+	0.001
VBGT00190000009689	GPAI040770	Glossina pallidipes	gi|907610126|ref|XP_013115679.1|	PREDICTED: copper-transporting ATPase 1 [Stomoxys calcitrans]	429.48	1.99e-136	fuscipes+	0.001
VBGT00190000009689	GPPI010369	Glossina palpalis	gi|906469952|gb|KNC30576.1|	hypothetical protein FF38_11991 [Lucilia cuprina]	640.57	0	fuscipes+	0.001
VBGT00190000009689	GPPI010370	Glossina palpalis	gi|924559532|gb|ALC44544.1|	SPoCk [Drosophila busckii]	1104.35	0	fuscipes+	0.001
VBGT00190000009689	GPPI020345	Glossina palpalis	gi|906472849|gb|KNC32887.1|	hypothetical protein FF38_08107 [Lucilia cuprina]	1528.07	0	fuscipes+	0.001
VBGT00190000009689	GPPI020348	Glossina palpalis	gi|907610126|ref|XP_013115679.1|	PREDICTED: copper-transporting ATPase 1 [Stomoxys calcitrans]	428.33	1.42e-136	fuscipes+	0.001
VBGT00190000009689	GPPI042407	Glossina palpalis	gi|751771205|ref|XP_011203894.1|	PREDICTED: plasma membrane calcium-transporting ATPase 2 [Bactrocera dorsalis]	1464.51	0	fuscipes+	0.001
VBGT00190000009689	GPPI044580	Glossina palpalis	gi|906474112|gb|KNC33775.1|	Calcium-transporting ATPase sarcoplasmic/endoplasmic reticulum type [Lucilia cuprina]	1999.94	0	fuscipes+	0.001
VBGT00190000009689	GPPI048220	Glossina palpalis	gi|498942515|ref|XP_004521729.1|	PREDICTED: plasma membrane calcium-transporting ATPase 2-like [Ceratitis capitata]	511.15	0	fuscipes+	0.001
VBGT00190000009689	GPPI050262	Glossina palpalis	gi|906466862|gb|KNC28219.1|	Sodium/potassium-transporting ATPase subunit alpha [Lucilia cuprina]	1791.16	0	fuscipes+	0.001
VBGT00190000009701	GAUT014609	Glossina austeni	gi|751476223|ref|XP_011193588.1|	PREDICTED: muscle calcium channel subunit alpha-1 isoform X1 [Bactrocera cucurbitae]	2818.88	0	fuscipes-	0
VBGT00190000009701	GAUT030436	Glossina austeni	gi|755859522|ref|XP_011290345.1|	PREDICTED: sodium channel protein 60E [Musca domestica]	641.34	0	fuscipes-	0
VBGT00190000009701	GAUT030437	Glossina austeni	gi|751475294|ref|XP_011193081.1|	PREDICTED: sodium channel protein 60E [Bactrocera cucurbitae]	342.04	7.47e-106	fuscipes-	0
VBGT00190000009701	GAUT030438	Glossina austeni	gi|907695214|ref|XP_013108794.1|	PREDICTED: sodium channel protein 60E isoform X10 [Stomoxys calcitrans]	1708.35	0	fuscipes-	0
VBGT00190000009701	GAUT033100	Glossina austeni	gi|320542196|ref|NP_001188635.1|	paralytic, isoform AN [Drosophila melanogaster]	3836.19	0	fuscipes-	0
VBGT00190000009701	GAUT036781	Glossina austeni	gi|900887766|gb|KMY90459.1|	uncharacterized protein Dsimw501_GD24041, isoform D [Drosophila simulans]	2660.56	0	fuscipes-	0
VBGT00190000009701	GAUT042611	Glossina austeni	gi|906461236|gb|KNC23762.1|	hypothetical protein FF38_13823 [Lucilia cuprina]	3610.46	0	fuscipes-	0
VBGT00190000009701	GAUT046484	Glossina austeni	gi|755858212|ref|XP_011290155.1|	PREDICTED: uncharacterized protein LOC101891331 [Musca domestica]	2300.4	0	fuscipes-	0
VBGT00190000009701	GAUT046485	Glossina austeni	gi|907677488|ref|XP_013105578.1|	PREDICTED: voltage-dependent T-type calcium channel subunit alpha-1G isoform X1 [Stomoxys calcitrans]	478.02	7.14e-150	fuscipes-	0
VBGT00190000009701	GAUT046486	Glossina austeni	gi|347967981|ref|XP_312434.5|	AGAP002505-PA [Anopheles gambiae str. PEST]	379.41	4.5e-116	fuscipes-	0
VBGT00190000009701	GAUT046488	Glossina austeni	gi|900929402|gb|KMZ08419.1|	uncharacterized protein Dsimw501_GD16210 [Drosophila simulans]	257.3	1.71e-76	fuscipes-	0
VBGT00190000009701	GAUT048174	Glossina austeni	gi|907614673|ref|XP_013118893.1|	PREDICTED: voltage-dependent calcium channel type A subunit alpha-1 isoform X3 [Stomoxys calcitrans]	928.32	0	fuscipes-	0
VBGT00190000009701	GAUT048176	Glossina austeni	gi|557775885|ref|XP_005187587.1|	PREDICTED: voltage-dependent calcium channel type A subunit alpha-1-like [Musca domestica]	236.11	9.99e-76	fuscipes-	0
VBGT00190000009701	GAUT048182	Glossina austeni	gi|194204127|gb|EDX17703.1|	GD15954 [Drosophila simulans]	258.84	2.37e-83	fuscipes-	0
VBGT00190000009701	GBRI003023	Glossina brevipalpis	gi|900887766|gb|KMY90459.1|	uncharacterized protein Dsimw501_GD24041, isoform D [Drosophila simulans]	2747.61	0	fuscipes-	0
VBGT00190000009701	GBRI007626	Glossina brevipalpis	gi|907614669|ref|XP_013118892.1|	PREDICTED: voltage-dependent calcium channel type A subunit alpha-1 isoform X2 [Stomoxys calcitrans]	2287.69	0	fuscipes-	0
VBGT00190000009701	GBRI007636	Glossina brevipalpis	gi|195167275|ref|XP_002024459.1|	GL15848 [Drosophila persimilis]	241.12	2e-77	fuscipes-	0
VBGT00190000009701	GBRI007639	Glossina brevipalpis	gi|906458759|gb|KNC21905.1|	Voltage-dependent calcium channel type A subunit alpha-1, partial [Lucilia cuprina]	121.32	5.74e-34	fuscipes-	0
VBGT00190000009701	GBRI014641	Glossina brevipalpis	gi|320542158|ref|NP_001188616.1|	paralytic, isoform U [Drosophila melanogaster]	3777.64	0	fuscipes-	0
VBGT00190000009701	GBRI020896	Glossina brevipalpis	gi|906458396|gb|KNC21613.1|	hypothetical protein FF38_13442 [Lucilia cuprina]	390.19	6.34e-130	fuscipes-	0
VBGT00190000009701	GBRI023742	Glossina brevipalpis	gi|900887771|gb|KMY90464.1|	uncharacterized protein Dsimw501_GD24041, isoform J [Drosophila simulans]	1259.59	0	fuscipes-	0
VBGT00190000009701	GBRI023746	Glossina brevipalpis	gi|751771325|ref|XP_011204563.1|	PREDICTED: voltage-dependent calcium channel type D subunit alpha-1-like [Bactrocera dorsalis]	1502.65	0	fuscipes-	0
VBGT00190000009701	GBRI026866	Glossina brevipalpis	gi|907695186|ref|XP_013108783.1|	PREDICTED: sodium channel protein 60E isoform X1 [Stomoxys calcitrans]	4497.58	0	fuscipes-	0
VBGT00190000009701	GBRI030939	Glossina brevipalpis	gi|907677488|ref|XP_013105578.1|	PREDICTED: voltage-dependent T-type calcium channel subunit alpha-1G isoform X1 [Stomoxys calcitrans]	3049.23	0	fuscipes-	0
VBGT00190000009701	GBRI030943	Glossina brevipalpis	gi|907677491|ref|XP_013105579.1|	PREDICTED: voltage-dependent T-type calcium channel subunit alpha-1G isoform X2 [Stomoxys calcitrans]	669.46	0	fuscipes-	0
VBGT00190000009701	GBRI034238	Glossina brevipalpis	gi|906461236|gb|KNC23762.1|	hypothetical protein FF38_13823 [Lucilia cuprina]	2511.87	0	fuscipes-	0
VBGT00190000009701	GFUI000011	Glossina fuscipes	gi|907695192|ref|XP_013108785.1|	PREDICTED: sodium channel protein 60E isoform X3 [Stomoxys calcitrans]	4358.13	0	fuscipes-	0
VBGT00190000009701	GFUI005074	Glossina fuscipes	gi|929360548|ref|XP_014089682.1|	PREDICTED: sodium channel protein para [Bactrocera oleae]	3827.33	0	fuscipes-	0
VBGT00190000009701	GFUI005211	Glossina fuscipes	gi|907677488|ref|XP_013105578.1|	PREDICTED: voltage-dependent T-type calcium channel subunit alpha-1G isoform X1 [Stomoxys calcitrans]	3739.5	0	fuscipes-	0
VBGT00190000009701	GFUI013546	Glossina fuscipes	gi|906461236|gb|KNC23762.1|	hypothetical protein FF38_13823 [Lucilia cuprina]	3596.21	0	fuscipes-	0
VBGT00190000009701	GFUI033746	Glossina fuscipes	gi|751476223|ref|XP_011193588.1|	PREDICTED: muscle calcium channel subunit alpha-1 isoform X1 [Bactrocera cucurbitae]	2672.12	0	fuscipes-	0
VBGT00190000009701	GFUI037556	Glossina fuscipes	gi|900887766|gb|KMY90459.1|	uncharacterized protein Dsimw501_GD24041, isoform D [Drosophila simulans]	2754.16	0	fuscipes-	0
VBGT00190000009701	GFUI041544	Glossina fuscipes	gi|195393782|ref|XP_002055532.1|	GJ18738 [Drosophila virilis]	1579.3	0	fuscipes-	0
VBGT00190000009701	GMOY001285	Glossina morsitans	gi|929359308|ref|XP_014088993.1|	PREDICTED: voltage-dependent calcium channel type A subunit alpha-1 isoform X4 [Bactrocera oleae]	508.06	1e-164	fuscipes-	0
VBGT00190000009701	GMOY001631	Glossina morsitans	gi|900887768|gb|KMY90461.1|	uncharacterized protein Dsimw501_GD24041, isoform G [Drosophila simulans]	1581.62	0	fuscipes-	0
VBGT00190000009701	GMOY001753	Glossina morsitans	gi|906460912|gb|KNC23530.1|	Sodium channel protein para [Lucilia cuprina]	900.58	0	fuscipes-	0
VBGT00190000009701	GMOY002496	Glossina morsitans	gi|907695192|ref|XP_013108785.1|	PREDICTED: sodium channel protein 60E isoform X3 [Stomoxys calcitrans]	4330.01	0	fuscipes-	0
VBGT00190000009701	GMOY003756	Glossina morsitans	gi|751457272|ref|XP_011183245.1|	PREDICTED: sodium channel protein para isoform X10 [Bactrocera cucurbitae]	1550.03	0	fuscipes-	0
VBGT00190000009701	GMOY003828	Glossina morsitans	gi|195033827|ref|XP_001988771.1|	GH10399 [Drosophila grimshawi]	1283.09	0	fuscipes-	0
VBGT00190000009701	GMOY005066	Glossina morsitans	gi|907614741|ref|XP_013118911.1|	PREDICTED: voltage-dependent calcium channel type A subunit alpha-1 isoform X20 [Stomoxys calcitrans]	1855.88	0	fuscipes-	0
VBGT00190000009701	GMOY005969	Glossina morsitans	gi|751771325|ref|XP_011204563.1|	PREDICTED: voltage-dependent calcium channel type D subunit alpha-1-like [Bactrocera dorsalis]	1508.81	0	fuscipes-	0
VBGT00190000009701	GMOY006058	Glossina morsitans	gi|906461236|gb|KNC23762.1|	hypothetical protein FF38_13823 [Lucilia cuprina]	3604.3	0	fuscipes-	0
VBGT00190000009701	GMOY010152	Glossina morsitans	gi|755858212|ref|XP_011290155.1|	PREDICTED: uncharacterized protein LOC101891331 [Musca domestica]	2716.03	0	fuscipes-	0
VBGT00190000009701	GPAI008446	Glossina pallidipes	gi|900887766|gb|KMY90459.1|	uncharacterized protein Dsimw501_GD24041, isoform D [Drosophila simulans]	2738.37	0	fuscipes-	0
VBGT00190000009701	GPAI012233	Glossina pallidipes	gi|907677488|ref|XP_013105578.1|	PREDICTED: voltage-dependent T-type calcium channel subunit alpha-1G isoform X1 [Stomoxys calcitrans]	3087.75	0	fuscipes-	0
VBGT00190000009701	GPAI012237	Glossina pallidipes	gi|900929402|gb|KMZ08419.1|	uncharacterized protein Dsimw501_GD16210 [Drosophila simulans]	257.3	1.52e-76	fuscipes-	0
VBGT00190000009701	GPAI012386	Glossina pallidipes	gi|320542196|ref|NP_001188635.1|	paralytic, isoform AN [Drosophila melanogaster]	3796.9	0	fuscipes-	0
VBGT00190000009701	GPAI026468	Glossina pallidipes	gi|195033827|ref|XP_001988771.1|	GH10399 [Drosophila grimshawi]	723.39	0	fuscipes-	0
VBGT00190000009701	GPAI031085	Glossina pallidipes	gi|906460986|gb|KNC23583.1|	Voltage-dependent calcium channel type A subunit alpha-1, partial [Lucilia cuprina]	1401.34	0	fuscipes-	0
VBGT00190000009701	GPAI031087	Glossina pallidipes	gi|386764279|ref|NP_001245636.1|	cacophony, isoform L [Drosophila melanogaster]	481.1	8.89e-155	fuscipes-	0
VBGT00190000009701	GPAI038256	Glossina pallidipes	gi|755859522|ref|XP_011290345.1|	PREDICTED: sodium channel protein 60E [Musca domestica]	1014.99	0	fuscipes-	0
VBGT00190000009701	GPAI038257	Glossina pallidipes	gi|861602237|gb|KMQ83908.1|	sodium channel protein 60e [Lasius niger]	250.75	9.51e-83	fuscipes-	0
VBGT00190000009701	GPAI038265	Glossina pallidipes	gi|907695214|ref|XP_013108794.1|	PREDICTED: sodium channel protein 60E isoform X10 [Stomoxys calcitrans]	1524.99	0	fuscipes-	0
VBGT00190000009701	GPAI038266	Glossina pallidipes	gi|755859522|ref|XP_011290345.1|	PREDICTED: sodium channel protein 60E [Musca domestica]	1364.36	0	fuscipes-	0
VBGT00190000009701	GPAI043923	Glossina pallidipes	gi|906461236|gb|KNC23762.1|	hypothetical protein FF38_13823 [Lucilia cuprina]	3578.88	0	fuscipes-	0
VBGT00190000009701	GPPI002204	Glossina palpalis	gi|906460986|gb|KNC23583.1|	Voltage-dependent calcium channel type A subunit alpha-1, partial [Lucilia cuprina]	532.72	3.21e-172	fuscipes-	0
VBGT00190000009701	GPPI002206	Glossina palpalis	gi|755883476|ref|XP_011293755.1|	PREDICTED: voltage-dependent calcium channel type A subunit alpha-1 isoform X2 [Musca domestica]	347.44	3.72e-110	fuscipes-	0
VBGT00190000009701	GPPI002207	Glossina palpalis	gi|755852156|ref|XP_011293538.1|	PREDICTED: voltage-dependent calcium channel type A subunit alpha-1-like, partial [Musca domestica]	295.43	2.41e-97	fuscipes-	0
VBGT00190000009701	GPPI007970	Glossina palpalis	gi|242013090|ref|XP_002427248.1|	sodium channel protein type 4 subunit alpha, putative [Pediculus humanus corporis]	1304.27	0	fuscipes-	0
VBGT00190000009701	GPPI013147	Glossina palpalis	gi|906461236|gb|KNC23762.1|	hypothetical protein FF38_13823 [Lucilia cuprina]	3587.35	0	fuscipes-	0
VBGT00190000009701	GPPI026225	Glossina palpalis	gi|751476229|ref|XP_011193591.1|	PREDICTED: muscle calcium channel subunit alpha-1 isoform X4 [Bactrocera cucurbitae]	2590.07	0	fuscipes-	0
VBGT00190000009701	GPPI026993	Glossina palpalis	gi|755858212|ref|XP_011290155.1|	PREDICTED: uncharacterized protein LOC101891331 [Musca domestica]	2308.49	0	fuscipes-	0
VBGT00190000009701	GPPI034354	Glossina palpalis	gi|900887766|gb|KMY90459.1|	uncharacterized protein Dsimw501_GD24041, isoform D [Drosophila simulans]	2657.48	0	fuscipes-	0
VBGT00190000009701	GPPI039299	Glossina palpalis	gi|907695195|ref|XP_013108786.1|	PREDICTED: sodium channel protein 60E isoform X4 [Stomoxys calcitrans]	3124.72	0	fuscipes-	0
VBGT00190000009701	GPPI040317	Glossina palpalis	gi|386763891|ref|NP_001245544.1|	Ca[2+]-channel protein alpha[[1]] subunit T, isoform D [Drosophila melanogaster]	230.34	6.79e-68	fuscipes-	0
VBGT00190000009701	GPPI040318	Glossina palpalis	gi|755858212|ref|XP_011290155.1|	PREDICTED: uncharacterized protein LOC101891331 [Musca domestica]	2638.6	0	fuscipes-	0
VBGT00190000009701	GPPI040452	Glossina palpalis	gi|906461236|gb|KNC23762.1|	hypothetical protein FF38_13823 [Lucilia cuprina]	3587.35	0	fuscipes-	0
VBGT00190000009702	GAUT012879	Glossina austeni	gi|195029745|ref|XP_001987732.1|	GH22084 [Drosophila grimshawi]	600.51	0	Check Annotations	0.084
VBGT00190000009702	GAUT021412	Glossina austeni	gi|557754661|ref|XP_005177073.1|	PREDICTED: cytochrome P450 CYP12A2-like [Musca domestica]	705.67	0	Check Annotations	0.084
VBGT00190000009702	GAUT021413	Glossina austeni	gi|557754661|ref|XP_005177073.1|	PREDICTED: cytochrome P450 CYP12A2-like [Musca domestica]	687.95	0	Check Annotations	0.084
VBGT00190000009702	GAUT021416	Glossina austeni	gi|557754661|ref|XP_005177073.1|	PREDICTED: cytochrome P450 CYP12A2-like [Musca domestica]	168.7	1.15e-45	Check Annotations	0.084
VBGT00190000009702	GAUT025385	Glossina austeni	gi|659106217|gb|AID61459.1|	cytochrome P450 [Calliphora stygia]	779.25	0	Check Annotations	0.084
VBGT00190000009702	GAUT025923	Glossina austeni	gi|907643201|ref|XP_013100737.1|	PREDICTED: probable cytochrome P450 301a1, mitochondrial isoform X1 [Stomoxys calcitrans]	899.81	0	Check Annotations	0.084
VBGT00190000009702	GAUT027994	Glossina austeni	gi|907600512|ref|XP_013101747.1|	PREDICTED: cytochrome P450 315a1, mitochondrial [Stomoxys calcitrans]	614.76	0	Check Annotations	0.084
VBGT00190000009702	GAUT036554	Glossina austeni	gi|906458667|gb|KNC21835.1|	putative cytochrome P450 49a1 [Lucilia cuprina]	659.83	0	Check Annotations	0.084
VBGT00190000009702	GAUT037818	Glossina austeni	gi|906465807|gb|KNC27383.1|	Ecdysone 20-monooxygenase [Lucilia cuprina]	830.48	0	Check Annotations	0.084
VBGT00190000009702	GBRI000067	Glossina brevipalpis	gi|195149923|ref|XP_002015904.1|	GL10769 [Drosophila persimilis]	369.39	3.12e-121	Check Annotations	0.084
VBGT00190000009702	GBRI000069	Glossina brevipalpis	gi|66772473|gb|AAY55548.1|	IP03594p [Drosophila melanogaster]	238.04	6.73e-76	Check Annotations	0.084
VBGT00190000009702	GBRI000080	Glossina brevipalpis	gi|195121342|ref|XP_002005179.1|	GI19220 [Drosophila mojavensis]	543.89	0	Check Annotations	0.084
VBGT00190000009702	GBRI003925	Glossina brevipalpis	gi|659106059|gb|AID61418.1|	cytochrome P450, partial [Calliphora stygia]	720.31	0	Check Annotations	0.084
VBGT00190000009702	GBRI003926	Glossina brevipalpis	gi|659106059|gb|AID61418.1|	cytochrome P450, partial [Calliphora stygia]	292.74	4.19e-91	Check Annotations	0.084
VBGT00190000009702	GBRI006298	Glossina brevipalpis	gi|659106217|gb|AID61459.1|	cytochrome P450 [Calliphora stygia]	756.13	0	Check Annotations	0.084
VBGT00190000009702	GBRI009995	Glossina brevipalpis	gi|906465807|gb|KNC27383.1|	Ecdysone 20-monooxygenase [Lucilia cuprina]	874.77	0	Check Annotations	0.084
VBGT00190000009702	GBRI026560	Glossina brevipalpis	gi|906473908|gb|KNC33618.1|	putative cytochrome P450 301a1 [Lucilia cuprina]	899.43	0	Check Annotations	0.084
VBGT00190000009702	GBRI042184	Glossina brevipalpis	gi|907600512|ref|XP_013101747.1|	PREDICTED: cytochrome P450 315a1, mitochondrial [Stomoxys calcitrans]	586.65	0	Check Annotations	0.084
VBGT00190000009702	GBRI042995	Glossina brevipalpis	gi|659106110|gb|AID61431.1|	cytochrome P450, partial [Calliphora stygia]	692.96	0	Check Annotations	0.084
VBGT00190000009702	GFUI004281	Glossina fuscipes	gi|907643201|ref|XP_013100737.1|	PREDICTED: probable cytochrome P450 301a1, mitochondrial isoform X1 [Stomoxys calcitrans]	894.03	0	Check Annotations	0.084
VBGT00190000009702	GFUI005577	Glossina fuscipes	gi|906465807|gb|KNC27383.1|	Ecdysone 20-monooxygenase [Lucilia cuprina]	877.47	0	Check Annotations	0.084
VBGT00190000009702	GFUI010430	Glossina fuscipes	gi|939220910|gb|EDV38036.2|	uncharacterized protein Dana_GF11114, isoform B [Drosophila ananassae]	612.45	0	Check Annotations	0.084
VBGT00190000009702	GFUI023588	Glossina fuscipes	gi|907600512|ref|XP_013101747.1|	PREDICTED: cytochrome P450 315a1, mitochondrial [Stomoxys calcitrans]	578.17	0	Check Annotations	0.084
VBGT00190000009702	GFUI034317	Glossina fuscipes	gi|557754661|ref|XP_005177073.1|	PREDICTED: cytochrome P450 CYP12A2-like [Musca domestica]	708.75	0	Check Annotations	0.084
VBGT00190000009702	GFUI034319	Glossina fuscipes	gi|659106059|gb|AID61418.1|	cytochrome P450, partial [Calliphora stygia]	724.93	0	Check Annotations	0.084
VBGT00190000009702	GFUI041186	Glossina fuscipes	gi|659106217|gb|AID61459.1|	cytochrome P450 [Calliphora stygia]	773.85	0	Check Annotations	0.084
VBGT00190000009702	GFUI041348	Glossina fuscipes	gi|906458667|gb|KNC21835.1|	putative cytochrome P450 49a1 [Lucilia cuprina]	172.56	5.65e-49	Check Annotations	0.084
VBGT00190000009702	GFUI041349	Glossina fuscipes	gi|906458667|gb|KNC21835.1|	putative cytochrome P450 49a1 [Lucilia cuprina]	542.73	0	Check Annotations	0.084
VBGT00190000009702	GFUI052811	Glossina fuscipes	gi|407729748|gb|AFU24704.1|	shadow, partial [Drosophila pachea]	97.44	3.49e-23	Check Annotations	0.084
VBGT00190000009702	GMOY002937	Glossina morsitans	gi|659106217|gb|AID61459.1|	cytochrome P450 [Calliphora stygia]	773.08	0	Check Annotations	0.084
VBGT00190000009702	GMOY004338	Glossina morsitans	gi|906463565|gb|KNC25613.1|	hypothetical protein FF38_05788 [Lucilia cuprina]	1237.63	0	Check Annotations	0.084
VBGT00190000009702	GMOY007172	Glossina morsitans	gi|907643201|ref|XP_013100737.1|	PREDICTED: probable cytochrome P450 301a1, mitochondrial isoform X1 [Stomoxys calcitrans]	902.89	0	Check Annotations	0.084
VBGT00190000009702	GMOY007270	Glossina morsitans	gi|195149923|ref|XP_002015904.1|	GL10769 [Drosophila persimilis]	608.99	0	Check Annotations	0.084
VBGT00190000009702	GMOY009171	Glossina morsitans	gi|906458667|gb|KNC21835.1|	putative cytochrome P450 49a1 [Lucilia cuprina]	662.14	0	Check Annotations	0.084
VBGT00190000009702	GMOY009748	Glossina morsitans	gi|906465807|gb|KNC27383.1|	Ecdysone 20-monooxygenase [Lucilia cuprina]	876.7	0	Check Annotations	0.084
VBGT00190000009702	GPAI001437	Glossina pallidipes	gi|557754661|ref|XP_005177073.1|	PREDICTED: cytochrome P450 CYP12A2-like [Musca domestica]	703.36	0	Check Annotations	0.084
VBGT00190000009702	GPAI013707	Glossina pallidipes	gi|659106110|gb|AID61431.1|	cytochrome P450, partial [Calliphora stygia]	297.75	3.6e-95	Check Annotations	0.084
VBGT00190000009702	GPAI018034	Glossina pallidipes	gi|907600512|ref|XP_013101747.1|	PREDICTED: cytochrome P450 315a1, mitochondrial [Stomoxys calcitrans]	613.61	0	Check Annotations	0.084
VBGT00190000009702	GPAI023191	Glossina pallidipes	gi|659106217|gb|AID61459.1|	cytochrome P450 [Calliphora stygia]	774.24	0	Check Annotations	0.084
VBGT00190000009702	GPAI027725	Glossina pallidipes	gi|907643201|ref|XP_013100737.1|	PREDICTED: probable cytochrome P450 301a1, mitochondrial isoform X1 [Stomoxys calcitrans]	829.32	0	Check Annotations	0.084
VBGT00190000009702	GPAI036735	Glossina pallidipes	gi|659106059|gb|AID61418.1|	cytochrome P450, partial [Calliphora stygia]	672.93	0	Check Annotations	0.084
VBGT00190000009702	GPAI044236	Glossina pallidipes	gi|195149923|ref|XP_002015904.1|	GL10769 [Drosophila persimilis]	364.77	1.57e-119	Check Annotations	0.084
VBGT00190000009702	GPAI044237	Glossina pallidipes	gi|195029745|ref|XP_001987732.1|	GH22084 [Drosophila grimshawi]	211.08	1.53e-62	Check Annotations	0.084
VBGT00190000009702	GPAI044388	Glossina pallidipes	gi|906465807|gb|KNC27383.1|	Ecdysone 20-monooxygenase [Lucilia cuprina]	882.48	0	Check Annotations	0.084
VBGT00190000009702	GPPI000456	Glossina palpalis	gi|906465807|gb|KNC27383.1|	Ecdysone 20-monooxygenase [Lucilia cuprina]	877.47	0	Check Annotations	0.084
VBGT00190000009702	GPPI001833	Glossina palpalis	gi|939220910|gb|EDV38036.2|	uncharacterized protein Dana_GF11114, isoform B [Drosophila ananassae]	614.38	0	Check Annotations	0.084
VBGT00190000009702	GPPI021630	Glossina palpalis	gi|659106217|gb|AID61459.1|	cytochrome P450 [Calliphora stygia]	776.16	0	Check Annotations	0.084
VBGT00190000009702	GPPI026767	Glossina palpalis	gi|907600512|ref|XP_013101747.1|	PREDICTED: cytochrome P450 315a1, mitochondrial [Stomoxys calcitrans]	577.4	0	Check Annotations	0.084
VBGT00190000009702	GPPI028488	Glossina palpalis	gi|906473908|gb|KNC33618.1|	putative cytochrome P450 301a1 [Lucilia cuprina]	894.03	0	Check Annotations	0.084
VBGT00190000009702	GPPI029033	Glossina palpalis	gi|659106059|gb|AID61418.1|	cytochrome P450, partial [Calliphora stygia]	724.93	0	Check Annotations	0.084
VBGT00190000009702	GPPI029034	Glossina palpalis	gi|557754661|ref|XP_005177073.1|	PREDICTED: cytochrome P450 CYP12A2-like [Musca domestica]	702.21	0	Check Annotations	0.084
VBGT00190000009702	GPPI037804	Glossina palpalis	gi|407729748|gb|AFU24704.1|	shadow, partial [Drosophila pachea]	98.6	1.51e-23	Check Annotations	0.084
VBGT00190000009702	GPPI048019	Glossina palpalis	gi|906458667|gb|KNC21835.1|	putative cytochrome P450 49a1 [Lucilia cuprina]	494.2	5.1e-171	Check Annotations	0.084
VBGT00190000009702	GPPI048020	Glossina palpalis	gi|906458667|gb|KNC21835.1|	putative cytochrome P450 49a1 [Lucilia cuprina]	169.86	5.94e-48	Check Annotations	0.084
VBGT00190000009707	GAUT007514	Glossina austeni	gi|815923472|ref|XP_003493083.2|	PREDICTED: 3-oxoacyl-[acyl-carrier-protein] synthase, mitochondrial-like [Bombus impatiens]	550.44	0	brevipalpis-	0.146
VBGT00190000009707	GAUT007518	Glossina austeni	gi|350424841|ref|XP_003493930.1|	PREDICTED: chorismate synthase 1, chloroplastic-like [Bombus impatiens]	283.49	2.82e-91	brevipalpis-	0.146
VBGT00190000009707	GAUT010051	Glossina austeni	gi|906458061|gb|KNC21349.1|	hypothetical protein FF38_13056 [Lucilia cuprina]	3588.12	0	brevipalpis-	0.146
VBGT00190000009707	GAUT010052	Glossina austeni	gi|557752064|ref|XP_005175784.1|	PREDICTED: fatty acid synthase [Musca domestica]	315.08	3.35e-95	brevipalpis-	0.146
VBGT00190000009707	GAUT010055	Glossina austeni	gi|906458061|gb|KNC21349.1|	hypothetical protein FF38_13056 [Lucilia cuprina]	813.53	0	brevipalpis-	0.146
VBGT00190000009707	GAUT010058	Glossina austeni	gi|195094544|ref|XP_001997799.1|	GH24989 [Drosophila grimshawi]	312	5.85e-99	brevipalpis-	0.146
VBGT00190000009707	GAUT010073	Glossina austeni	gi|906458061|gb|KNC21349.1|	hypothetical protein FF38_13056 [Lucilia cuprina]	3519.55	0	brevipalpis-	0.146
VBGT00190000009707	GAUT010079	Glossina austeni	gi|906458061|gb|KNC21349.1|	hypothetical protein FF38_13056 [Lucilia cuprina]	664.46	0	brevipalpis-	0.146
VBGT00190000009707	GAUT010080	Glossina austeni	gi|906458061|gb|KNC21349.1|	hypothetical protein FF38_13056 [Lucilia cuprina]	2060.03	0	brevipalpis-	0.146
VBGT00190000009707	GAUT015155	Glossina austeni	gi|906459943|gb|KNC22821.1|	hypothetical protein FF38_08018, partial [Lucilia cuprina]	3936.73	0	brevipalpis-	0.146
VBGT00190000009707	GAUT039422	Glossina austeni	gi|795027125|ref|XP_011862176.1|	PREDICTED: 3-oxoacyl-[acyl-carrier-protein] synthase, mitochondrial-like [Vollenhovia emeryi]	842.8	0	brevipalpis-	0.146
VBGT00190000009707	GAUT044124	Glossina austeni	gi|906462791|gb|KNC24988.1|	hypothetical protein FF38_11803 [Lucilia cuprina]	674.09	0	brevipalpis-	0.146
VBGT00190000009707	GBRI008466	Glossina brevipalpis	gi|906462791|gb|KNC24988.1|	hypothetical protein FF38_11803 [Lucilia cuprina]	682.95	0	brevipalpis-	0.146
VBGT00190000009707	GBRI009805	Glossina brevipalpis	gi|906458061|gb|KNC21349.1|	hypothetical protein FF38_13056 [Lucilia cuprina]	3789.96	0	brevipalpis-	0.146
VBGT00190000009707	GBRI009807	Glossina brevipalpis	gi|906458061|gb|KNC21349.1|	hypothetical protein FF38_13056 [Lucilia cuprina]	3688.66	0	brevipalpis-	0.146
VBGT00190000009707	GBRI009813	Glossina brevipalpis	gi|906458061|gb|KNC21349.1|	hypothetical protein FF38_13056 [Lucilia cuprina]	3611.62	0	brevipalpis-	0.146
VBGT00190000009707	GBRI013401	Glossina brevipalpis	gi|906458061|gb|KNC21349.1|	hypothetical protein FF38_13056 [Lucilia cuprina]	3606.99	0	brevipalpis-	0.146
VBGT00190000009707	GBRI025102	Glossina brevipalpis	gi|907719915|ref|XP_013112645.1|	PREDICTED: 3-oxoacyl-[acyl-carrier-protein] synthase, mitochondrial [Stomoxys calcitrans]	192.97	1.42e-57	brevipalpis-	0.146
VBGT00190000009707	GBRI032424	Glossina brevipalpis	gi|906459943|gb|KNC22821.1|	hypothetical protein FF38_08018, partial [Lucilia cuprina]	3914.38	0	brevipalpis-	0.146
VBGT00190000009707	GFUI000796	Glossina fuscipes	gi|815923472|ref|XP_003493083.2|	PREDICTED: 3-oxoacyl-[acyl-carrier-protein] synthase, mitochondrial-like [Bombus impatiens]	542.35	1.08e-180	brevipalpis-	0.146
VBGT00190000009707	GFUI010879	Glossina fuscipes	gi|906458061|gb|KNC21349.1|	hypothetical protein FF38_13056 [Lucilia cuprina]	1790.01	0	brevipalpis-	0.146
VBGT00190000009707	GFUI010880	Glossina fuscipes	gi|195069347|ref|XP_001996961.1|	GH19665 [Drosophila grimshawi]	997.27	0	brevipalpis-	0.146
VBGT00190000009707	GFUI010881	Glossina fuscipes	gi|906458061|gb|KNC21349.1|	hypothetical protein FF38_13056 [Lucilia cuprina]	1224.15	0	brevipalpis-	0.146
VBGT00190000009707	GFUI010883	Glossina fuscipes	gi|906458061|gb|KNC21349.1|	hypothetical protein FF38_13056 [Lucilia cuprina]	700.28	0	brevipalpis-	0.146
VBGT00190000009707	GFUI010886	Glossina fuscipes	gi|906458061|gb|KNC21349.1|	hypothetical protein FF38_13056 [Lucilia cuprina]	2835.83	0	brevipalpis-	0.146
VBGT00190000009707	GFUI010887	Glossina fuscipes	gi|557752064|ref|XP_005175784.1|	PREDICTED: fatty acid synthase [Musca domestica]	953.36	0	brevipalpis-	0.146
VBGT00190000009707	GFUI010888	Glossina fuscipes	gi|906458061|gb|KNC21349.1|	hypothetical protein FF38_13056 [Lucilia cuprina]	2468.34	0	brevipalpis-	0.146
VBGT00190000009707	GFUI010892	Glossina fuscipes	gi|751771062|ref|XP_011203074.1|	PREDICTED: fatty acid synthase [Bactrocera dorsalis]	513.46	2.66e-163	brevipalpis-	0.146
VBGT00190000009707	GFUI026152	Glossina fuscipes	gi|906459943|gb|KNC22821.1|	hypothetical protein FF38_08018, partial [Lucilia cuprina]	3932.1	0	brevipalpis-	0.146
VBGT00190000009707	GFUI031087	Glossina fuscipes	gi|907719915|ref|XP_013112645.1|	PREDICTED: 3-oxoacyl-[acyl-carrier-protein] synthase, mitochondrial [Stomoxys calcitrans]	245.74	4.37e-76	brevipalpis-	0.146
VBGT00190000009707	GFUI032433	Glossina fuscipes	gi|906462791|gb|KNC24988.1|	hypothetical protein FF38_11803 [Lucilia cuprina]	152.14	5.8e-43	brevipalpis-	0.146
VBGT00190000009707	GFUI046533	Glossina fuscipes	gi|906462791|gb|KNC24988.1|	hypothetical protein FF38_11803 [Lucilia cuprina]	672.93	0	brevipalpis-	0.146
VBGT00190000009707	GMOY001864	Glossina morsitans	gi|795027125|ref|XP_011862176.1|	PREDICTED: 3-oxoacyl-[acyl-carrier-protein] synthase, mitochondrial-like [Vollenhovia emeryi]	824.7	0	brevipalpis-	0.146
VBGT00190000009707	GMOY004307	Glossina morsitans	gi|557752064|ref|XP_005175784.1|	PREDICTED: fatty acid synthase [Musca domestica]	1004.97	0	brevipalpis-	0.146
VBGT00190000009707	GMOY004308	Glossina morsitans	gi|906458061|gb|KNC21349.1|	hypothetical protein FF38_13056 [Lucilia cuprina]	3610.46	0	brevipalpis-	0.146
VBGT00190000009707	GMOY004309	Glossina morsitans	gi|906458061|gb|KNC21349.1|	hypothetical protein FF38_13056 [Lucilia cuprina]	1333.93	0	brevipalpis-	0.146
VBGT00190000009707	GMOY004926	Glossina morsitans	gi|906459943|gb|KNC22821.1|	hypothetical protein FF38_08018, partial [Lucilia cuprina]	3888.58	0	brevipalpis-	0.146
VBGT00190000009707	GMOY005012	Glossina morsitans	gi|907719915|ref|XP_013112645.1|	PREDICTED: 3-oxoacyl-[acyl-carrier-protein] synthase, mitochondrial [Stomoxys calcitrans]	679.86	0	brevipalpis-	0.146
VBGT00190000009707	GMOY007148	Glossina morsitans	gi|906458061|gb|KNC21349.1|	hypothetical protein FF38_13056 [Lucilia cuprina]	1436.4	0	brevipalpis-	0.146
VBGT00190000009707	GMOY008601	Glossina morsitans	gi|906458061|gb|KNC21349.1|	hypothetical protein FF38_13056 [Lucilia cuprina]	2944.84	0	brevipalpis-	0.146
VBGT00190000009707	GMOY008602	Glossina morsitans	gi|557752064|ref|XP_005175784.1|	PREDICTED: fatty acid synthase [Musca domestica]	2832.74	0	brevipalpis-	0.146
VBGT00190000009707	GMOY009079	Glossina morsitans	gi|906458061|gb|KNC21349.1|	hypothetical protein FF38_13056 [Lucilia cuprina]	3249.53	0	brevipalpis-	0.146
VBGT00190000009707	GPAI000606	Glossina pallidipes	gi|815923472|ref|XP_003493083.2|	PREDICTED: 3-oxoacyl-[acyl-carrier-protein] synthase, mitochondrial-like [Bombus impatiens]	554.29	0	brevipalpis-	0.146
VBGT00190000009707	GPAI000607	Glossina pallidipes	gi|350424841|ref|XP_003493930.1|	PREDICTED: chorismate synthase 1, chloroplastic-like [Bombus impatiens]	441.04	5.41e-152	brevipalpis-	0.146
VBGT00190000009707	GPAI004908	Glossina pallidipes	gi|906459943|gb|KNC22821.1|	hypothetical protein FF38_08018, partial [Lucilia cuprina]	3923.24	0	brevipalpis-	0.146
VBGT00190000009707	GPAI038751	Glossina pallidipes	gi|907719915|ref|XP_013112645.1|	PREDICTED: 3-oxoacyl-[acyl-carrier-protein] synthase, mitochondrial [Stomoxys calcitrans]	677.55	0	brevipalpis-	0.146
VBGT00190000009707	GPAI039159	Glossina pallidipes	gi|906458061|gb|KNC21349.1|	hypothetical protein FF38_13056 [Lucilia cuprina]	2516.11	0	brevipalpis-	0.146
VBGT00190000009707	GPAI039160	Glossina pallidipes	gi|906458061|gb|KNC21349.1|	hypothetical protein FF38_13056 [Lucilia cuprina]	3621.63	0	brevipalpis-	0.146
VBGT00190000009707	GPAI039166	Glossina pallidipes	gi|906458061|gb|KNC21349.1|	hypothetical protein FF38_13056 [Lucilia cuprina]	621.31	0	brevipalpis-	0.146
VBGT00190000009707	GPAI039167	Glossina pallidipes	gi|557752064|ref|XP_005175784.1|	PREDICTED: fatty acid synthase [Musca domestica]	651.74	0	brevipalpis-	0.146
VBGT00190000009707	GPAI039169	Glossina pallidipes	gi|906458061|gb|KNC21349.1|	hypothetical protein FF38_13056 [Lucilia cuprina]	1161.75	0	brevipalpis-	0.146
VBGT00190000009707	GPAI039170	Glossina pallidipes	gi|906458061|gb|KNC21349.1|	hypothetical protein FF38_13056 [Lucilia cuprina]	2735.29	0	brevipalpis-	0.146
VBGT00190000009707	GPPI000826	Glossina palpalis	gi|906458061|gb|KNC21349.1|	hypothetical protein FF38_13056 [Lucilia cuprina]	993.8	0	brevipalpis-	0.146
VBGT00190000009707	GPPI004264	Glossina palpalis	gi|906462791|gb|KNC24988.1|	hypothetical protein FF38_11803 [Lucilia cuprina]	145.21	9.99e-40	brevipalpis-	0.146
VBGT00190000009707	GPPI006592	Glossina palpalis	gi|906462791|gb|KNC24988.1|	hypothetical protein FF38_11803 [Lucilia cuprina]	154.07	1.39e-43	brevipalpis-	0.146
VBGT00190000009707	GPPI023171	Glossina palpalis	gi|906458061|gb|KNC21349.1|	hypothetical protein FF38_13056 [Lucilia cuprina]	2379.75	0	brevipalpis-	0.146
VBGT00190000009707	GPPI023172	Glossina palpalis	gi|906458061|gb|KNC21349.1|	hypothetical protein FF38_13056 [Lucilia cuprina]	2236.07	0	brevipalpis-	0.146
VBGT00190000009707	GPPI023190	Glossina palpalis	gi|924561368|gb|ALC46026.1|	CG17374 [Drosophila busckii]	888.64	0	brevipalpis-	0.146
VBGT00190000009707	GPPI023192	Glossina palpalis	gi|906458061|gb|KNC21349.1|	hypothetical protein FF38_13056 [Lucilia cuprina]	900.2	0	brevipalpis-	0.146
VBGT00190000009707	GPPI038438	Glossina palpalis	gi|906459943|gb|KNC22821.1|	hypothetical protein FF38_08018, partial [Lucilia cuprina]	3853.14	0	brevipalpis-	0.146
VBGT00190000009707	GPPI040550	Glossina palpalis	gi|907719915|ref|XP_013112645.1|	PREDICTED: 3-oxoacyl-[acyl-carrier-protein] synthase, mitochondrial [Stomoxys calcitrans]	241.89	1.11e-71	brevipalpis-	0.146
VBGT00190000009707	GPPI049918	Glossina palpalis	gi|815923472|ref|XP_003493083.2|	PREDICTED: 3-oxoacyl-[acyl-carrier-protein] synthase, mitochondrial-like [Bombus impatiens]	550.05	0	brevipalpis-	0.146
VBGT00190000009707	GPPI050523	Glossina palpalis	gi|906462791|gb|KNC24988.1|	hypothetical protein FF38_11803 [Lucilia cuprina]	674.86	0	brevipalpis-	0.146
VBGT00190000009708	GAUT004597	Glossina austeni	gi|906461788|gb|KNC24201.1|	hypothetical protein FF38_02175 [Lucilia cuprina]	631.33	0	fuscipes+	0
VBGT00190000009708	GAUT004613	Glossina austeni	gi|906461790|gb|KNC24203.1|	hypothetical protein FF38_02178 [Lucilia cuprina]	201.45	4.4e-51	fuscipes+	0
VBGT00190000009708	GAUT028461	Glossina austeni	gi|907603936|ref|XP_013106748.1|	PREDICTED: probable helicase senataxin [Stomoxys calcitrans]	754.59	0	fuscipes+	0
VBGT00190000009708	GAUT030830	Glossina austeni	gi|557783158|ref|XP_005191189.1|	PREDICTED: probable RNA helicase armi [Musca domestica]	1581.62	0	fuscipes+	0
VBGT00190000009708	GAUT033213	Glossina austeni	gi|755876270|ref|XP_011292681.1|	PREDICTED: uncharacterized protein LOC101893648 [Musca domestica]	1169.45	0	fuscipes+	0
VBGT00190000009708	GAUT041973	Glossina austeni	gi|907664478|ref|XP_013103353.1|	PREDICTED: probable helicase with zinc finger domain [Stomoxys calcitrans]	2804.62	0	fuscipes+	0
VBGT00190000009708	GAUT045715	Glossina austeni	gi|557769371|ref|XP_005184359.1|	PREDICTED: regulator of nonsense transcripts 1 homolog [Musca domestica]	2033.84	0	fuscipes+	0
VBGT00190000009708	GBRI004556	Glossina brevipalpis	gi|557769371|ref|XP_005184359.1|	PREDICTED: regulator of nonsense transcripts 1 homolog [Musca domestica]	2056.57	0	fuscipes+	0
VBGT00190000009708	GBRI014831	Glossina brevipalpis	gi|907664478|ref|XP_013103353.1|	PREDICTED: probable helicase with zinc finger domain [Stomoxys calcitrans]	2809.63	0	fuscipes+	0
VBGT00190000009708	GBRI018952	Glossina brevipalpis	gi|557783158|ref|XP_005191189.1|	PREDICTED: probable RNA helicase armi [Musca domestica]	1526.15	0	fuscipes+	0
VBGT00190000009708	GBRI025889	Glossina brevipalpis	gi|557783158|ref|XP_005191189.1|	PREDICTED: probable RNA helicase armi [Musca domestica]	947.58	0	fuscipes+	0
VBGT00190000009708	GBRI028361	Glossina brevipalpis	gi|755876270|ref|XP_011292681.1|	PREDICTED: uncharacterized protein LOC101893648 [Musca domestica]	1262.28	0	fuscipes+	0
VBGT00190000009708	GBRI035316	Glossina brevipalpis	gi|557782966|ref|XP_005191093.1|	PREDICTED: putative helicase mov-10-B.1 [Musca domestica]	674.09	0	fuscipes+	0
VBGT00190000009708	GBRI035344	Glossina brevipalpis	gi|906461790|gb|KNC24203.1|	hypothetical protein FF38_02178 [Lucilia cuprina]	1062.75	0	fuscipes+	0
VBGT00190000009708	GFUI002138	Glossina fuscipes	gi|751438973|ref|XP_011181734.1|	PREDICTED: probable RNA helicase armi [Bactrocera cucurbitae]	341.27	6.12e-105	fuscipes+	0
VBGT00190000009708	GFUI003424	Glossina fuscipes	gi|499014993|ref|XP_004537921.1|	PREDICTED: probable RNA helicase armi [Ceratitis capitata]	230.72	8e-68	fuscipes+	0
VBGT00190000009708	GFUI014227	Glossina fuscipes	gi|557783158|ref|XP_005191189.1|	PREDICTED: probable RNA helicase armi [Musca domestica]	301.6	2.29e-92	fuscipes+	0
VBGT00190000009708	GFUI021907	Glossina fuscipes	gi|557783158|ref|XP_005191189.1|	PREDICTED: probable RNA helicase armi [Musca domestica]	305.45	5.21e-91	fuscipes+	0
VBGT00190000009708	GFUI022436	Glossina fuscipes	gi|557783158|ref|XP_005191189.1|	PREDICTED: probable RNA helicase armi [Musca domestica]	392.5	6.12e-123	fuscipes+	0
VBGT00190000009708	GFUI023824	Glossina fuscipes	gi|557782966|ref|XP_005191093.1|	PREDICTED: putative helicase mov-10-B.1 [Musca domestica]	668.31	0	fuscipes+	0
VBGT00190000009708	GFUI024521	Glossina fuscipes	gi|557769371|ref|XP_005184359.1|	PREDICTED: regulator of nonsense transcripts 1 homolog [Musca domestica]	2074.67	0	fuscipes+	0
VBGT00190000009708	GFUI024992	Glossina fuscipes	gi|557783158|ref|XP_005191189.1|	PREDICTED: probable RNA helicase armi [Musca domestica]	234.57	6.38e-68	fuscipes+	0
VBGT00190000009708	GFUI026431	Glossina fuscipes	gi|557783158|ref|XP_005191189.1|	PREDICTED: probable RNA helicase armi [Musca domestica]	347.82	3.55e-105	fuscipes+	0
VBGT00190000009708	GFUI027836	Glossina fuscipes	gi|906461790|gb|KNC24203.1|	hypothetical protein FF38_02178 [Lucilia cuprina]	1052.74	0	fuscipes+	0
VBGT00190000009708	GFUI036460	Glossina fuscipes	gi|907664478|ref|XP_013103353.1|	PREDICTED: probable helicase with zinc finger domain [Stomoxys calcitrans]	2787.29	0	fuscipes+	0
VBGT00190000009708	GFUI037257	Glossina fuscipes	gi|907603936|ref|XP_013106748.1|	PREDICTED: probable helicase senataxin [Stomoxys calcitrans]	860.91	0	fuscipes+	0
VBGT00190000009708	GFUI038604	Glossina fuscipes	gi|557783158|ref|XP_005191189.1|	PREDICTED: probable RNA helicase armi [Musca domestica]	465.31	1.42e-151	fuscipes+	0
VBGT00190000009708	GFUI038956	Glossina fuscipes	gi|557783158|ref|XP_005191189.1|	PREDICTED: probable RNA helicase armi [Musca domestica]	558.14	0	fuscipes+	0
VBGT00190000009708	GFUI042165	Glossina fuscipes	gi|557783158|ref|XP_005191189.1|	PREDICTED: probable RNA helicase armi [Musca domestica]	1562.36	0	fuscipes+	0
VBGT00190000009708	GFUI042777	Glossina fuscipes	gi|907707275|ref|XP_013110641.1|	PREDICTED: probable RNA helicase armi [Stomoxys calcitrans]	273.09	2.46e-82	fuscipes+	0
VBGT00190000009708	GFUI044312	Glossina fuscipes	gi|557783158|ref|XP_005191189.1|	PREDICTED: probable RNA helicase armi [Musca domestica]	382.49	1.29e-120	fuscipes+	0
VBGT00190000009708	GFUI045499	Glossina fuscipes	gi|557783158|ref|XP_005191189.1|	PREDICTED: probable RNA helicase armi [Musca domestica]	298.9	1.28e-91	fuscipes+	0
VBGT00190000009708	GFUI046037	Glossina fuscipes	gi|557783158|ref|XP_005191189.1|	PREDICTED: probable RNA helicase armi [Musca domestica]	424.48	1.26e-136	fuscipes+	0
VBGT00190000009708	GMOY000302	Glossina morsitans	gi|557783158|ref|XP_005191189.1|	PREDICTED: probable RNA helicase armi [Musca domestica]	1575.84	0	fuscipes+	0
VBGT00190000009708	GMOY000338	Glossina morsitans	gi|907664478|ref|XP_013103353.1|	PREDICTED: probable helicase with zinc finger domain [Stomoxys calcitrans]	2807.71	0	fuscipes+	0
VBGT00190000009708	GMOY000375	Glossina morsitans	gi|557769371|ref|XP_005184359.1|	PREDICTED: regulator of nonsense transcripts 1 homolog [Musca domestica]	2041.16	0	fuscipes+	0
VBGT00190000009708	GMOY006936	Glossina morsitans	gi|557783158|ref|XP_005191189.1|	PREDICTED: probable RNA helicase armi [Musca domestica]	449.9	3.7e-145	fuscipes+	0
VBGT00190000009708	GMOY009368	Glossina morsitans	gi|906461790|gb|KNC24203.1|	hypothetical protein FF38_02178 [Lucilia cuprina]	965.3	0	fuscipes+	0
VBGT00190000009708	GMOY009372	Glossina morsitans	gi|557782966|ref|XP_005191093.1|	PREDICTED: putative helicase mov-10-B.1 [Musca domestica]	592.81	0	fuscipes+	0
VBGT00190000009708	GMOY010750	Glossina morsitans	gi|755876270|ref|XP_011292681.1|	PREDICTED: uncharacterized protein LOC101893648 [Musca domestica]	1225.31	0	fuscipes+	0
VBGT00190000009708	GPAI001033	Glossina pallidipes	gi|907664478|ref|XP_013103353.1|	PREDICTED: probable helicase with zinc finger domain [Stomoxys calcitrans]	2804.62	0	fuscipes+	0
VBGT00190000009708	GPAI009242	Glossina pallidipes	gi|755876270|ref|XP_011292681.1|	PREDICTED: uncharacterized protein LOC101893648 [Musca domestica]	1124	0	fuscipes+	0
VBGT00190000009708	GPAI015307	Glossina pallidipes	gi|906461790|gb|KNC24203.1|	hypothetical protein FF38_02178 [Lucilia cuprina]	987.25	0	fuscipes+	0
VBGT00190000009708	GPAI015321	Glossina pallidipes	gi|906461788|gb|KNC24201.1|	hypothetical protein FF38_02175 [Lucilia cuprina]	451.06	2.05e-144	fuscipes+	0
VBGT00190000009708	GPAI017279	Glossina pallidipes	gi|557769371|ref|XP_005184359.1|	PREDICTED: regulator of nonsense transcripts 1 homolog [Musca domestica]	2078.52	0	fuscipes+	0
VBGT00190000009708	GPPI000331	Glossina palpalis	gi|557769371|ref|XP_005184359.1|	PREDICTED: regulator of nonsense transcripts 1 homolog [Musca domestica]	2077.37	0	fuscipes+	0
VBGT00190000009708	GPPI018471	Glossina palpalis	gi|906461790|gb|KNC24203.1|	hypothetical protein FF38_02178 [Lucilia cuprina]	198.36	1.03e-49	fuscipes+	0
VBGT00190000009708	GPPI018484	Glossina palpalis	gi|906461788|gb|KNC24201.1|	hypothetical protein FF38_02175 [Lucilia cuprina]	626.71	0	fuscipes+	0
VBGT00190000009708	GPPI027277	Glossina palpalis	gi|755876270|ref|XP_011292681.1|	PREDICTED: uncharacterized protein LOC101893648 [Musca domestica]	1227.23	0	fuscipes+	0
VBGT00190000009708	GPPI042796	Glossina palpalis	gi|907664478|ref|XP_013103353.1|	PREDICTED: probable helicase with zinc finger domain [Stomoxys calcitrans]	2809.25	0	fuscipes+	0
VBGT00190000009711	GAUT003345	Glossina austeni	gi|906466429|gb|KNC27853.1|	hypothetical protein FF38_03437 [Lucilia cuprina]	305.45	1.95e-99	brevipalpis+	0.008
VBGT00190000009711	GAUT003346	Glossina austeni	gi|91076412|ref|XP_969601.1|	PREDICTED: aldose reductase [Tribolium castaneum]	243.82	2.52e-76	brevipalpis+	0.008
VBGT00190000009711	GAUT013389	Glossina austeni	gi|907748948|ref|XP_013117744.1|	PREDICTED: alcohol dehydrogenase [NADP(+)]-like [Stomoxys calcitrans]	463.77	1.94e-161	brevipalpis+	0.008
VBGT00190000009711	GAUT021221	Glossina austeni	gi|755885368|ref|XP_011294043.1|	PREDICTED: aldose reductase-like [Musca domestica]	558.14	0	brevipalpis+	0.008
VBGT00190000009711	GAUT024779	Glossina austeni	gi|906464938|gb|KNC26675.1|	hypothetical protein FF38_12926, partial [Lucilia cuprina]	820.46	0	brevipalpis+	0.008
VBGT00190000009711	GAUT024781	Glossina austeni	gi|557782449|ref|XP_005190837.1|	PREDICTED: 1,5-anhydro-D-fructose reductase [Musca domestica]	545.04	0	brevipalpis+	0.008
VBGT00190000009711	GAUT029579	Glossina austeni	gi|557772851|ref|XP_005186080.1|	PREDICTED: alcohol dehydrogenase [NADP(+)] [Musca domestica]	538.88	0	brevipalpis+	0.008
VBGT00190000009711	GAUT036143	Glossina austeni	gi|906466429|gb|KNC27853.1|	hypothetical protein FF38_03437 [Lucilia cuprina]	412.54	6.15e-141	brevipalpis+	0.008
VBGT00190000009711	GAUT038103	Glossina austeni	gi|906468575|gb|KNC29566.1|	hypothetical protein FF38_11499 [Lucilia cuprina]	420.24	1.98e-145	brevipalpis+	0.008
VBGT00190000009711	GAUT038104	Glossina austeni	gi|906468575|gb|KNC29566.1|	hypothetical protein FF38_11499 [Lucilia cuprina]	421.39	6.5e-146	brevipalpis+	0.008
VBGT00190000009711	GBRI001465	Glossina brevipalpis	gi|906458352|gb|KNC21576.1|	hypothetical protein FF38_05882 [Lucilia cuprina]	342.04	1.27e-113	brevipalpis+	0.008
VBGT00190000009711	GBRI008572	Glossina brevipalpis	gi|546674527|gb|ERL85887.1|	hypothetical protein D910_03302 [Dendroctonus ponderosae]	148.29	2.97e-40	brevipalpis+	0.008
VBGT00190000009711	GBRI008575	Glossina brevipalpis	gi|906466429|gb|KNC27853.1|	hypothetical protein FF38_03437 [Lucilia cuprina]	384.8	1.01e-130	brevipalpis+	0.008
VBGT00190000009711	GBRI008577	Glossina brevipalpis	gi|755885368|ref|XP_011294043.1|	PREDICTED: aldose reductase-like [Musca domestica]	557.76	0	brevipalpis+	0.008
VBGT00190000009711	GBRI008580	Glossina brevipalpis	gi|906458352|gb|KNC21576.1|	hypothetical protein FF38_05882 [Lucilia cuprina]	370.55	5.21e-125	brevipalpis+	0.008
VBGT00190000009711	GBRI009563	Glossina brevipalpis	gi|906466429|gb|KNC27853.1|	hypothetical protein FF38_03437 [Lucilia cuprina]	243.43	4.74e-75	brevipalpis+	0.008
VBGT00190000009711	GBRI009564	Glossina brevipalpis	gi|906466429|gb|KNC27853.1|	hypothetical protein FF38_03437 [Lucilia cuprina]	263.46	5.25e-83	brevipalpis+	0.008
VBGT00190000009711	GBRI009574	Glossina brevipalpis	gi|906466429|gb|KNC27853.1|	hypothetical protein FF38_03437 [Lucilia cuprina]	346.28	5.96e-115	brevipalpis+	0.008
VBGT00190000009711	GBRI009575	Glossina brevipalpis	gi|906466429|gb|KNC27853.1|	hypothetical protein FF38_03437 [Lucilia cuprina]	327.02	2.83e-108	brevipalpis+	0.008
VBGT00190000009711	GBRI015714	Glossina brevipalpis	gi|557772851|ref|XP_005186080.1|	PREDICTED: alcohol dehydrogenase [NADP(+)] [Musca domestica]	377.1	1.94e-129	brevipalpis+	0.008
VBGT00190000009711	GBRI016710	Glossina brevipalpis	gi|906468575|gb|KNC29566.1|	hypothetical protein FF38_11499 [Lucilia cuprina]	426.4	7.92e-148	brevipalpis+	0.008
VBGT00190000009711	GBRI016711	Glossina brevipalpis	gi|906468575|gb|KNC29566.1|	hypothetical protein FF38_11499 [Lucilia cuprina]	454.52	6.29e-159	brevipalpis+	0.008
VBGT00190000009711	GBRI018452	Glossina brevipalpis	gi|907748948|ref|XP_013117744.1|	PREDICTED: alcohol dehydrogenase [NADP(+)]-like [Stomoxys calcitrans]	462.23	2.27e-161	brevipalpis+	0.008
VBGT00190000009711	GBRI031475	Glossina brevipalpis	gi|906464938|gb|KNC26675.1|	hypothetical protein FF38_12926, partial [Lucilia cuprina]	837.03	0	brevipalpis+	0.008
VBGT00190000009711	GBRI031485	Glossina brevipalpis	gi|907739604|ref|XP_013116113.1|	PREDICTED: aldose reductase-like [Stomoxys calcitrans]	294.66	1.13e-97	brevipalpis+	0.008
VBGT00190000009711	GBRI042607	Glossina brevipalpis	gi|907748948|ref|XP_013117744.1|	PREDICTED: alcohol dehydrogenase [NADP(+)]-like [Stomoxys calcitrans]	462.23	2.27e-161	brevipalpis+	0.008
VBGT00190000009711	GFUI011919	Glossina fuscipes	gi|906466429|gb|KNC27853.1|	hypothetical protein FF38_03437 [Lucilia cuprina]	266.93	1.82e-84	brevipalpis+	0.008
VBGT00190000009711	GFUI011922	Glossina fuscipes	gi|906466429|gb|KNC27853.1|	hypothetical protein FF38_03437 [Lucilia cuprina]	306.99	9.57e-96	brevipalpis+	0.008
VBGT00190000009711	GFUI011923	Glossina fuscipes	gi|906466429|gb|KNC27853.1|	hypothetical protein FF38_03437 [Lucilia cuprina]	293.51	1.1e-94	brevipalpis+	0.008
VBGT00190000009711	GFUI015202	Glossina fuscipes	gi|557772851|ref|XP_005186080.1|	PREDICTED: alcohol dehydrogenase [NADP(+)] [Musca domestica]	536.95	0	brevipalpis+	0.008
VBGT00190000009711	GFUI019679	Glossina fuscipes	gi|906466429|gb|KNC27853.1|	hypothetical protein FF38_03437 [Lucilia cuprina]	393.28	1.68e-132	brevipalpis+	0.008
VBGT00190000009711	GFUI019685	Glossina fuscipes	gi|118777462|ref|XP_308086.3|	AGAP011050-PA [Anopheles gambiae str. PEST]	378.25	2.9e-128	brevipalpis+	0.008
VBGT00190000009711	GFUI027931	Glossina fuscipes	gi|755899092|ref|XP_011295548.1|	PREDICTED: 1,5-anhydro-D-fructose reductase-like isoform X1 [Musca domestica]	545.04	0	brevipalpis+	0.008
VBGT00190000009711	GFUI029161	Glossina fuscipes	gi|755885368|ref|XP_011294043.1|	PREDICTED: aldose reductase-like [Musca domestica]	556.98	0	brevipalpis+	0.008
VBGT00190000009711	GFUI029173	Glossina fuscipes	gi|907748948|ref|XP_013117744.1|	PREDICTED: alcohol dehydrogenase [NADP(+)]-like [Stomoxys calcitrans]	463.38	9.96e-162	brevipalpis+	0.008
VBGT00190000009711	GFUI031740	Glossina fuscipes	gi|906468575|gb|KNC29566.1|	hypothetical protein FF38_11499 [Lucilia cuprina]	410.99	5.12e-140	brevipalpis+	0.008
VBGT00190000009711	GFUI051811	Glossina fuscipes	gi|906458352|gb|KNC21576.1|	hypothetical protein FF38_05882 [Lucilia cuprina]	342.43	3.77e-114	brevipalpis+	0.008
VBGT00190000009711	GMOY001968	Glossina morsitans	gi|906458352|gb|KNC21576.1|	hypothetical protein FF38_05882 [Lucilia cuprina]	323.17	3.65e-106	brevipalpis+	0.008
VBGT00190000009711	GMOY002110	Glossina morsitans	gi|906458352|gb|KNC21576.1|	hypothetical protein FF38_05882 [Lucilia cuprina]	464.15	8.32e-163	brevipalpis+	0.008
VBGT00190000009711	GMOY002884	Glossina morsitans	gi|906466453|gb|KNC27877.1|	hypothetical protein FF38_03440, partial [Lucilia cuprina]	449.51	2.67e-142	brevipalpis+	0.008
VBGT00190000009711	GMOY005535	Glossina morsitans	gi|557772851|ref|XP_005186080.1|	PREDICTED: alcohol dehydrogenase [NADP(+)] [Musca domestica]	542.35	0	brevipalpis+	0.008
VBGT00190000009711	GMOY006191	Glossina morsitans	gi|668459393|gb|KFB47180.1|	hypothetical protein ZHAS_00015202 [Anopheles sinensis]	514.61	1.02e-173	brevipalpis+	0.008
VBGT00190000009711	GMOY006971	Glossina morsitans	gi|906466429|gb|KNC27853.1|	hypothetical protein FF38_03437 [Lucilia cuprina]	354.37	2.34e-119	brevipalpis+	0.008
VBGT00190000009711	GMOY008539	Glossina morsitans	gi|907748948|ref|XP_013117744.1|	PREDICTED: alcohol dehydrogenase [NADP(+)]-like [Stomoxys calcitrans]	463.38	9.23e-162	brevipalpis+	0.008
VBGT00190000009711	GMOY009603	Glossina morsitans	gi|906464938|gb|KNC26675.1|	hypothetical protein FF38_12926, partial [Lucilia cuprina]	841.65	0	brevipalpis+	0.008
VBGT00190000009711	GPAI005618	Glossina pallidipes	gi|755885368|ref|XP_011294043.1|	PREDICTED: aldose reductase-like [Musca domestica]	306.22	4.11e-100	brevipalpis+	0.008
VBGT00190000009711	GPAI006607	Glossina pallidipes	gi|906468575|gb|KNC29566.1|	hypothetical protein FF38_11499 [Lucilia cuprina]	414.46	3.51e-143	brevipalpis+	0.008
VBGT00190000009711	GPAI006608	Glossina pallidipes	gi|906468575|gb|KNC29566.1|	hypothetical protein FF38_11499 [Lucilia cuprina]	402.13	1.15e-138	brevipalpis+	0.008
VBGT00190000009711	GPAI010227	Glossina pallidipes	gi|925683635|gb|KOX80213.1|	Alcohol dehydrogenase [NADP(+)] A [Melipona quadrifasciata]	317.01	9.55e-98	brevipalpis+	0.008
VBGT00190000009711	GPAI010228	Glossina pallidipes	gi|668459392|gb|KFB47179.1|	hypothetical protein ZHAS_00015201 [Anopheles sinensis]	244.97	1.11e-76	brevipalpis+	0.008
VBGT00190000009711	GPAI010229	Glossina pallidipes	gi|906466429|gb|KNC27853.1|	hypothetical protein FF38_03437 [Lucilia cuprina]	236.5	1.69e-74	brevipalpis+	0.008
VBGT00190000009711	GPAI029254	Glossina pallidipes	gi|270002448|gb|EEZ98895.1|	hypothetical protein TcasGA2_TC004510 [Tribolium castaneum]	379.02	6.41e-129	brevipalpis+	0.008
VBGT00190000009711	GPAI029255	Glossina pallidipes	gi|906466429|gb|KNC27853.1|	hypothetical protein FF38_03437 [Lucilia cuprina]	383.65	3.78e-129	brevipalpis+	0.008
VBGT00190000009711	GPAI036017	Glossina pallidipes	gi|755885368|ref|XP_011294043.1|	PREDICTED: aldose reductase-like [Musca domestica]	559.68	0	brevipalpis+	0.008
VBGT00190000009711	GPAI036020	Glossina pallidipes	gi|907748948|ref|XP_013117744.1|	PREDICTED: alcohol dehydrogenase [NADP(+)]-like [Stomoxys calcitrans]	460.3	4.49e-160	brevipalpis+	0.008
VBGT00190000009711	GPAI036950	Glossina pallidipes	gi|557772851|ref|XP_005186080.1|	PREDICTED: alcohol dehydrogenase [NADP(+)] [Musca domestica]	530.41	0	brevipalpis+	0.008
VBGT00190000009711	GPAI046551	Glossina pallidipes	gi|755899097|ref|XP_011295549.1|	PREDICTED: 1,5-anhydro-D-fructose reductase-like isoform X3 [Musca domestica]	361.3	4.66e-122	brevipalpis+	0.008
VBGT00190000009711	GPPI010502	Glossina palpalis	gi|907748948|ref|XP_013117744.1|	PREDICTED: alcohol dehydrogenase [NADP(+)]-like [Stomoxys calcitrans]	444.89	9.82e-155	brevipalpis+	0.008
VBGT00190000009711	GPPI010505	Glossina palpalis	gi|755885368|ref|XP_011294043.1|	PREDICTED: aldose reductase-like [Musca domestica]	557.76	0	brevipalpis+	0.008
VBGT00190000009711	GPPI019595	Glossina palpalis	gi|755899092|ref|XP_011295548.1|	PREDICTED: 1,5-anhydro-D-fructose reductase-like isoform X1 [Musca domestica]	544.66	0	brevipalpis+	0.008
VBGT00190000009711	GPPI023357	Glossina palpalis	gi|906458352|gb|KNC21576.1|	hypothetical protein FF38_05882 [Lucilia cuprina]	380.18	2.47e-128	brevipalpis+	0.008
VBGT00190000009711	GPPI023358	Glossina palpalis	gi|906466429|gb|KNC27853.1|	hypothetical protein FF38_03437 [Lucilia cuprina]	394.82	1.33e-132	brevipalpis+	0.008
VBGT00190000009711	GPPI027101	Glossina palpalis	gi|906468575|gb|KNC29566.1|	hypothetical protein FF38_11499 [Lucilia cuprina]	337.81	1.37e-112	brevipalpis+	0.008
VBGT00190000009711	GPPI034678	Glossina palpalis	gi|906466453|gb|KNC27877.1|	hypothetical protein FF38_03440, partial [Lucilia cuprina]	432.95	1.33e-134	brevipalpis+	0.008
VBGT00190000009711	GPPI035864	Glossina palpalis	gi|557772851|ref|XP_005186080.1|	PREDICTED: alcohol dehydrogenase [NADP(+)] [Musca domestica]	540.04	0	brevipalpis+	0.008
VBGT00190000009711	GPPI047495	Glossina palpalis	gi|906458352|gb|KNC21576.1|	hypothetical protein FF38_05882 [Lucilia cuprina]	342.81	2.34e-114	brevipalpis+	0.008
VBGT00190000009719	GAUT001889	Glossina austeni	gi|557771092|ref|XP_005185208.1|	PREDICTED: enoyl-CoA hydratase domain-containing protein 2, mitochondrial [Musca domestica]	126.72	1.89e-32	brevipalpis-	0.148
VBGT00190000009719	GAUT004610	Glossina austeni	gi|906461791|gb|KNC24204.1|	hypothetical protein FF38_02179 [Lucilia cuprina]	743.04	0	brevipalpis-	0.148
VBGT00190000009719	GAUT009272	Glossina austeni	gi|924563234|gb|ALC47892.1|	CG5844 [Drosophila busckii]	223.4	6.21e-70	brevipalpis-	0.148
VBGT00190000009719	GAUT009273	Glossina austeni	gi|924563234|gb|ALC47892.1|	CG5844 [Drosophila busckii]	183.73	2.78e-54	brevipalpis-	0.148
VBGT00190000009719	GAUT025847	Glossina austeni	gi|924563234|gb|ALC47892.1|	CG5844 [Drosophila busckii]	498.05	4.35e-173	brevipalpis-	0.148
VBGT00190000009719	GAUT025850	Glossina austeni	gi|906472055|gb|KNC32258.1|	hypothetical protein FF38_06607 [Lucilia cuprina]	450.67	1.23e-156	brevipalpis-	0.148
VBGT00190000009719	GAUT028455	Glossina austeni	gi|907700924|ref|XP_013109725.1|	PREDICTED: methylglutaconyl-CoA hydratase, mitochondrial [Stomoxys calcitrans]	479.17	5.73e-169	brevipalpis-	0.148
VBGT00190000009719	GAUT042552	Glossina austeni	gi|906467790|gb|KNC28947.1|	hypothetical protein FF38_09175 [Lucilia cuprina]	503.06	9.64e-178	brevipalpis-	0.148
VBGT00190000009719	GAUT049578	Glossina austeni	gi|907638101|ref|XP_013099944.1|	PREDICTED: enoyl-CoA hydratase, mitochondrial [Stomoxys calcitrans]	542.73	0	brevipalpis-	0.148
VBGT00190000009719	GBRI027090	Glossina brevipalpis	gi|906472055|gb|KNC32258.1|	hypothetical protein FF38_06607 [Lucilia cuprina]	453.75	8.05e-158	brevipalpis-	0.148
VBGT00190000009719	GBRI028327	Glossina brevipalpis	gi|907700924|ref|XP_013109725.1|	PREDICTED: methylglutaconyl-CoA hydratase, mitochondrial [Stomoxys calcitrans]	478.79	7.09e-169	brevipalpis-	0.148
VBGT00190000009719	GBRI034997	Glossina brevipalpis	gi|907638101|ref|XP_013099944.1|	PREDICTED: enoyl-CoA hydratase, mitochondrial [Stomoxys calcitrans]	534.26	0	brevipalpis-	0.148
VBGT00190000009719	GBRI035328	Glossina brevipalpis	gi|906461791|gb|KNC24204.1|	hypothetical protein FF38_02179 [Lucilia cuprina]	645.97	0	brevipalpis-	0.148
VBGT00190000009719	GFUI001094	Glossina fuscipes	gi|906461791|gb|KNC24204.1|	hypothetical protein FF38_02179 [Lucilia cuprina]	109.38	9.18e-26	brevipalpis-	0.148
VBGT00190000009719	GFUI001095	Glossina fuscipes	gi|906461791|gb|KNC24204.1|	hypothetical protein FF38_02179 [Lucilia cuprina]	109.38	9.18e-26	brevipalpis-	0.148
VBGT00190000009719	GFUI013506	Glossina fuscipes	gi|906467790|gb|KNC28947.1|	hypothetical protein FF38_09175 [Lucilia cuprina]	503.83	4.11e-178	brevipalpis-	0.148
VBGT00190000009719	GFUI016778	Glossina fuscipes	gi|924563234|gb|ALC47892.1|	CG5844 [Drosophila busckii]	495.35	4.89e-172	brevipalpis-	0.148
VBGT00190000009719	GFUI035914	Glossina fuscipes	gi|907700924|ref|XP_013109725.1|	PREDICTED: methylglutaconyl-CoA hydratase, mitochondrial [Stomoxys calcitrans]	479.95	3.42e-169	brevipalpis-	0.148
VBGT00190000009719	GFUI048893	Glossina fuscipes	gi|906461791|gb|KNC24204.1|	hypothetical protein FF38_02179 [Lucilia cuprina]	676.78	0	brevipalpis-	0.148
VBGT00190000009719	GFUI051475	Glossina fuscipes	gi|907638101|ref|XP_013099944.1|	PREDICTED: enoyl-CoA hydratase, mitochondrial [Stomoxys calcitrans]	540.04	0	brevipalpis-	0.148
VBGT00190000009719	GMOY001589	Glossina morsitans	gi|907638101|ref|XP_013099944.1|	PREDICTED: enoyl-CoA hydratase, mitochondrial [Stomoxys calcitrans]	543.12	0	brevipalpis-	0.148
VBGT00190000009719	GMOY003343	Glossina morsitans	gi|906467790|gb|KNC28947.1|	hypothetical protein FF38_09175 [Lucilia cuprina]	505.37	1.06e-178	brevipalpis-	0.148
VBGT00190000009719	GMOY009369	Glossina morsitans	gi|906461791|gb|KNC24204.1|	hypothetical protein FF38_02179 [Lucilia cuprina]	647.12	0	brevipalpis-	0.148
VBGT00190000009719	GMOY010743	Glossina morsitans	gi|907700924|ref|XP_013109725.1|	PREDICTED: methylglutaconyl-CoA hydratase, mitochondrial [Stomoxys calcitrans]	471.47	5.71e-166	brevipalpis-	0.148
VBGT00190000009719	GMOY011579	Glossina morsitans	gi|924563234|gb|ALC47892.1|	CG5844 [Drosophila busckii]	500.36	5.37e-174	brevipalpis-	0.148
VBGT00190000009719	GMOY011580	Glossina morsitans	gi|755886984|ref|XP_011294268.1|	PREDICTED: enoyl-CoA hydratase domain-containing protein 2, mitochondrial [Musca domestica]	408.68	1.4e-140	brevipalpis-	0.148
VBGT00190000009719	GPAI001369	Glossina pallidipes	gi|924563234|gb|ALC47892.1|	CG5844 [Drosophila busckii]	499.98	7.21e-174	brevipalpis-	0.148
VBGT00190000009719	GPAI001383	Glossina pallidipes	gi|755886984|ref|XP_011294268.1|	PREDICTED: enoyl-CoA hydratase domain-containing protein 2, mitochondrial [Musca domestica]	406.76	8.46e-140	brevipalpis-	0.148
VBGT00190000009719	GPAI009289	Glossina pallidipes	gi|907700924|ref|XP_013109725.1|	PREDICTED: methylglutaconyl-CoA hydratase, mitochondrial [Stomoxys calcitrans]	410.22	2.64e-142	brevipalpis-	0.148
VBGT00190000009719	GPAI015310	Glossina pallidipes	gi|906461791|gb|KNC24204.1|	hypothetical protein FF38_02179 [Lucilia cuprina]	551.59	0	brevipalpis-	0.148
VBGT00190000009719	GPAI032087	Glossina pallidipes	gi|907638101|ref|XP_013099944.1|	PREDICTED: enoyl-CoA hydratase, mitochondrial [Stomoxys calcitrans]	544.27	0	brevipalpis-	0.148
VBGT00190000009719	GPAI043972	Glossina pallidipes	gi|906467790|gb|KNC28947.1|	hypothetical protein FF38_09175 [Lucilia cuprina]	502.29	1.86e-177	brevipalpis-	0.148
VBGT00190000009719	GPPI009024	Glossina palpalis	gi|906467790|gb|KNC28947.1|	hypothetical protein FF38_09175 [Lucilia cuprina]	504.6	5.68e-178	brevipalpis-	0.148
VBGT00190000009719	GPPI018478	Glossina palpalis	gi|906461791|gb|KNC24204.1|	hypothetical protein FF38_02179 [Lucilia cuprina]	380.95	2.3e-126	brevipalpis-	0.148
VBGT00190000009719	GPPI027306	Glossina palpalis	gi|907700924|ref|XP_013109725.1|	PREDICTED: methylglutaconyl-CoA hydratase, mitochondrial [Stomoxys calcitrans]	479.95	3.3e-169	brevipalpis-	0.148
VBGT00190000009719	GPPI040587	Glossina palpalis	gi|907638101|ref|XP_013099944.1|	PREDICTED: enoyl-CoA hydratase, mitochondrial [Stomoxys calcitrans]	537.34	0	brevipalpis-	0.148
VBGT00190000009719	GPPI044362	Glossina palpalis	gi|751802739|ref|XP_011211475.1|	PREDICTED: probable enoyl-CoA hydratase, mitochondrial [Bactrocera dorsalis]	184.11	5.89e-55	brevipalpis-	0.148
VBGT00190000009719	GPPI051601	Glossina palpalis	gi|557765588|ref|XP_005182493.1|	PREDICTED: enoyl-CoA hydratase domain-containing protein 3, mitochondrial-like [Musca domestica]	384.03	7.84e-132	brevipalpis-	0.148
VBGT00190000009724	GAUT000112	Glossina austeni	gi|907619804|ref|XP_013097252.1|	PREDICTED: DNA replication licensing factor Mcm2 [Stomoxys calcitrans]	184.88	2.96e-52	pallidipes+	0
VBGT00190000009724	GAUT010311	Glossina austeni	gi|907619804|ref|XP_013097252.1|	PREDICTED: DNA replication licensing factor Mcm2 [Stomoxys calcitrans]	1650.57	0	pallidipes+	0
VBGT00190000009724	GAUT010700	Glossina austeni	gi|906475402|gb|KNC34776.1|	DNA replication licensing factor Mcm3 [Lucilia cuprina]	1437.17	0	pallidipes+	0
VBGT00190000009724	GAUT010945	Glossina austeni	gi|906457985|gb|KNC21307.1|	DNA replication licensing factor Mcm7 [Lucilia cuprina]	1345.87	0	pallidipes+	0
VBGT00190000009724	GAUT014096	Glossina austeni	gi|557769319|ref|XP_005184333.1|	PREDICTED: DNA replication licensing factor MCM4 [Musca domestica]	1635.16	0	pallidipes+	0
VBGT00190000009724	GAUT017286	Glossina austeni	gi|907629506|ref|XP_013098757.1|	PREDICTED: DNA replication licensing factor Mcm6 [Stomoxys calcitrans]	616.69	0	pallidipes+	0
VBGT00190000009724	GAUT018620	Glossina austeni	gi|906459104|gb|KNC22180.1|	DNA replication licensing factor Mcm5, partial [Lucilia cuprina]	1405.96	0	pallidipes+	0
VBGT00190000009724	GAUT022315	Glossina austeni	gi|924562341|gb|ALC46999.1|	Mcm2, partial [Drosophila busckii]	509.22	5.34e-172	pallidipes+	0
VBGT00190000009724	GAUT039963	Glossina austeni	gi|262300481|gb|ACY42833.1|	DNA replication licensing factor, partial [Nicoletia phytophila]	92.05	7.68e-23	pallidipes+	0
VBGT00190000009724	GAUT043002	Glossina austeni	gi|907611976|ref|XP_013118352.1|	PREDICTED: DNA replication licensing factor REC isoform X1 [Stomoxys calcitrans]	914.45	0	pallidipes+	0
VBGT00190000009724	GAUT043967	Glossina austeni	gi|907629506|ref|XP_013098757.1|	PREDICTED: DNA replication licensing factor Mcm6 [Stomoxys calcitrans]	1514.21	0	pallidipes+	0
VBGT00190000009724	GAUT046312	Glossina austeni	gi|907611976|ref|XP_013118352.1|	PREDICTED: DNA replication licensing factor REC isoform X1 [Stomoxys calcitrans]	914.45	0	pallidipes+	0
VBGT00190000009724	GBRI000326	Glossina brevipalpis	gi|78183063|gb|ABB29527.1|	putative Minichromosome maintenance 3 [Drosophila teissieri]	92.43	7.35e-21	pallidipes+	0
VBGT00190000009724	GBRI005074	Glossina brevipalpis	gi|906457985|gb|KNC21307.1|	DNA replication licensing factor Mcm7 [Lucilia cuprina]	1375.53	0	pallidipes+	0
VBGT00190000009724	GBRI006853	Glossina brevipalpis	gi|906475402|gb|KNC34776.1|	DNA replication licensing factor Mcm3 [Lucilia cuprina]	1462.97	0	pallidipes+	0
VBGT00190000009724	GBRI019216	Glossina brevipalpis	gi|907619804|ref|XP_013097252.1|	PREDICTED: DNA replication licensing factor Mcm2 [Stomoxys calcitrans]	1675.22	0	pallidipes+	0
VBGT00190000009724	GBRI022845	Glossina brevipalpis	gi|907629506|ref|XP_013098757.1|	PREDICTED: DNA replication licensing factor Mcm6 [Stomoxys calcitrans]	1513.43	0	pallidipes+	0
VBGT00190000009724	GBRI027455	Glossina brevipalpis	gi|906459104|gb|KNC22180.1|	DNA replication licensing factor Mcm5, partial [Lucilia cuprina]	1377.84	0	pallidipes+	0
VBGT00190000009724	GBRI029703	Glossina brevipalpis	gi|907611976|ref|XP_013118352.1|	PREDICTED: DNA replication licensing factor REC isoform X1 [Stomoxys calcitrans]	910.6	0	pallidipes+	0
VBGT00190000009724	GFUI018470	Glossina fuscipes	gi|906457985|gb|KNC21307.1|	DNA replication licensing factor Mcm7 [Lucilia cuprina]	1362.05	0	pallidipes+	0
VBGT00190000009724	GFUI022979	Glossina fuscipes	gi|498958437|ref|XP_004524315.1|	PREDICTED: DNA replication licensing factor Mcm5 [Ceratitis capitata]	206.45	2.92e-58	pallidipes+	0
VBGT00190000009724	GFUI032035	Glossina fuscipes	gi|907629506|ref|XP_013098757.1|	PREDICTED: DNA replication licensing factor Mcm6 [Stomoxys calcitrans]	1502.65	0	pallidipes+	0
VBGT00190000009724	GFUI032854	Glossina fuscipes	gi|906475402|gb|KNC34776.1|	DNA replication licensing factor Mcm3 [Lucilia cuprina]	1432.16	0	pallidipes+	0
VBGT00190000009724	GFUI033310	Glossina fuscipes	gi|907619804|ref|XP_013097252.1|	PREDICTED: DNA replication licensing factor Mcm2 [Stomoxys calcitrans]	1647.87	0	pallidipes+	0
VBGT00190000009724	GFUI037510	Glossina fuscipes	gi|907611976|ref|XP_013118352.1|	PREDICTED: DNA replication licensing factor REC isoform X1 [Stomoxys calcitrans]	902.89	0	pallidipes+	0
VBGT00190000009724	GFUI046993	Glossina fuscipes	gi|906459104|gb|KNC22180.1|	DNA replication licensing factor Mcm5, partial [Lucilia cuprina]	218.39	3.32e-64	pallidipes+	0
VBGT00190000009724	GFUI047379	Glossina fuscipes	gi|906459104|gb|KNC22180.1|	DNA replication licensing factor Mcm5, partial [Lucilia cuprina]	1395.95	0	pallidipes+	0
VBGT00190000009724	GMOY000965	Glossina morsitans	gi|906457985|gb|KNC21307.1|	DNA replication licensing factor Mcm7 [Lucilia cuprina]	831.25	0	pallidipes+	0
VBGT00190000009724	GMOY001186	Glossina morsitans	gi|929363504|ref|XP_014091304.1|	PREDICTED: DNA replication licensing factor Mcm7 [Bactrocera oleae]	926.78	0	pallidipes+	0
VBGT00190000009724	GMOY001692	Glossina morsitans	gi|906457985|gb|KNC21307.1|	DNA replication licensing factor Mcm7 [Lucilia cuprina]	740.73	0	pallidipes+	0
VBGT00190000009724	GMOY002467	Glossina morsitans	gi|906475402|gb|KNC34776.1|	DNA replication licensing factor Mcm3 [Lucilia cuprina]	1431.77	0	pallidipes+	0
VBGT00190000009724	GMOY003240	Glossina morsitans	gi|907629506|ref|XP_013098757.1|	PREDICTED: DNA replication licensing factor Mcm6 [Stomoxys calcitrans]	576.24	0	pallidipes+	0
VBGT00190000009724	GMOY006205	Glossina morsitans	gi|915662269|gb|KOC64709.1|	DNA replication licensing factor Mcm5 [Habropoda laboriosa]	880.94	0	pallidipes+	0
VBGT00190000009724	GMOY006553	Glossina morsitans	gi|907619804|ref|XP_013097252.1|	PREDICTED: DNA replication licensing factor Mcm2 [Stomoxys calcitrans]	1647.1	0	pallidipes+	0
VBGT00190000009724	GMOY009000	Glossina morsitans	gi|907611976|ref|XP_013118352.1|	PREDICTED: DNA replication licensing factor REC isoform X1 [Stomoxys calcitrans]	906.36	0	pallidipes+	0
VBGT00190000009724	GPAI006915	Glossina pallidipes	gi|557770171|ref|XP_005184754.1|	PREDICTED: DNA replication licensing factor Mcm6 [Musca domestica]	250.37	1.03e-76	pallidipes+	0
VBGT00190000009724	GPAI010018	Glossina pallidipes	gi|906457985|gb|KNC21307.1|	DNA replication licensing factor Mcm7 [Lucilia cuprina]	1331.62	0	pallidipes+	0
VBGT00190000009724	GPAI012805	Glossina pallidipes	gi|225581089|gb|ACN94664.1|	GA17904 [Drosophila miranda]	155.22	1.78e-42	pallidipes+	0
VBGT00190000009724	GPAI013097	Glossina pallidipes	gi|906475402|gb|KNC34776.1|	DNA replication licensing factor Mcm3 [Lucilia cuprina]	1427.92	0	pallidipes+	0
VBGT00190000009724	GPAI013299	Glossina pallidipes	gi|15292515|gb|AAK93526.1|	SD04977p [Drosophila melanogaster]	246.51	6.13e-77	pallidipes+	0
VBGT00190000009724	GPAI014708	Glossina pallidipes	gi|15292515|gb|AAK93526.1|	SD04977p [Drosophila melanogaster]	256.53	5.23e-81	pallidipes+	0
VBGT00190000009724	GPAI017345	Glossina pallidipes	gi|906459104|gb|KNC22180.1|	DNA replication licensing factor Mcm5, partial [Lucilia cuprina]	1407.89	0	pallidipes+	0
VBGT00190000009724	GPAI019674	Glossina pallidipes	gi|907629506|ref|XP_013098757.1|	PREDICTED: DNA replication licensing factor Mcm6 [Stomoxys calcitrans]	242.28	1.15e-73	pallidipes+	0
VBGT00190000009724	GPAI019687	Glossina pallidipes	gi|15292515|gb|AAK93526.1|	SD04977p [Drosophila melanogaster]	337.81	2e-107	pallidipes+	0
VBGT00190000009724	GPAI020537	Glossina pallidipes	gi|907629506|ref|XP_013098757.1|	PREDICTED: DNA replication licensing factor Mcm6 [Stomoxys calcitrans]	1489.17	0	pallidipes+	0
VBGT00190000009724	GPAI023070	Glossina pallidipes	gi|907611976|ref|XP_013118352.1|	PREDICTED: DNA replication licensing factor REC isoform X1 [Stomoxys calcitrans]	909.06	0	pallidipes+	0
VBGT00190000009724	GPAI032062	Glossina pallidipes	gi|557770171|ref|XP_005184754.1|	PREDICTED: DNA replication licensing factor Mcm6 [Musca domestica]	152.14	1.09e-41	pallidipes+	0
VBGT00190000009724	GPAI032576	Glossina pallidipes	gi|930672872|gb|KPJ13440.1|	DNA replication licensing factor Mcm6 [Papilio machaon]	167.16	6.78e-49	pallidipes+	0
VBGT00190000009724	GPAI033479	Glossina pallidipes	gi|906474169|gb|KNC33820.1|	hypothetical protein FF38_10834 [Lucilia cuprina]	187.19	7.6e-54	pallidipes+	0
VBGT00190000009724	GPAI035198	Glossina pallidipes	gi|907619804|ref|XP_013097252.1|	PREDICTED: DNA replication licensing factor Mcm2 [Stomoxys calcitrans]	1644.79	0	pallidipes+	0
VBGT00190000009724	GPAI040850	Glossina pallidipes	gi|557770171|ref|XP_005184754.1|	PREDICTED: DNA replication licensing factor Mcm6 [Musca domestica]	333.57	2.87e-107	pallidipes+	0
VBGT00190000009724	GPAI043620	Glossina pallidipes	gi|557770171|ref|XP_005184754.1|	PREDICTED: DNA replication licensing factor Mcm6 [Musca domestica]	217.62	4.44e-63	pallidipes+	0
VBGT00190000009724	GPPI003187	Glossina palpalis	gi|906457985|gb|KNC21307.1|	DNA replication licensing factor Mcm7 [Lucilia cuprina]	1362.05	0	pallidipes+	0
VBGT00190000009724	GPPI011187	Glossina palpalis	gi|906475402|gb|KNC34776.1|	DNA replication licensing factor Mcm3 [Lucilia cuprina]	1425.22	0	pallidipes+	0
VBGT00190000009724	GPPI032946	Glossina palpalis	gi|907611976|ref|XP_013118352.1|	PREDICTED: DNA replication licensing factor REC isoform X1 [Stomoxys calcitrans]	905.21	0	pallidipes+	0
VBGT00190000009724	GPPI033120	Glossina palpalis	gi|907619804|ref|XP_013097252.1|	PREDICTED: DNA replication licensing factor Mcm2 [Stomoxys calcitrans]	1649.8	0	pallidipes+	0
VBGT00190000009724	GPPI043587	Glossina palpalis	gi|906459104|gb|KNC22180.1|	DNA replication licensing factor Mcm5, partial [Lucilia cuprina]	1403.27	0	pallidipes+	0
VBGT00190000009724	GPPI043754	Glossina palpalis	gi|907629506|ref|XP_013098757.1|	PREDICTED: DNA replication licensing factor Mcm6 [Stomoxys calcitrans]	1346.26	0	pallidipes+	0
VBGT00190000009725	GAUT002476	Glossina austeni	gi|195381195|ref|XP_002049340.1|	GJ21530 [Drosophila virilis]	1928.68	0	Palpalis Group-	0.025
VBGT00190000009725	GAUT006024	Glossina austeni	gi|906469478|gb|KNC30241.1|	Protein argonaute-2, partial [Lucilia cuprina]	500.36	2.12e-161	Palpalis Group-	0.025
VBGT00190000009725	GAUT007962	Glossina austeni	gi|906469478|gb|KNC30241.1|	Protein argonaute-2, partial [Lucilia cuprina]	931.4	0	Palpalis Group-	0.025
VBGT00190000009725	GAUT027143	Glossina austeni	gi|906462798|gb|KNC24995.1|	Protein argonaute-3 [Lucilia cuprina]	984.56	0	Palpalis Group-	0.025
VBGT00190000009725	GAUT035389	Glossina austeni	gi|906469478|gb|KNC30241.1|	Protein argonaute-2, partial [Lucilia cuprina]	1037.71	0	Palpalis Group-	0.025
VBGT00190000009725	GAUT038230	Glossina austeni	gi|557784838|ref|XP_005192021.1|	PREDICTED: protein aubergine [Musca domestica]	1365.13	0	Palpalis Group-	0.025
VBGT00190000009725	GAUT039230	Glossina austeni	gi|557767736|ref|XP_005183556.1|	PREDICTED: protein argonaute-3 [Musca domestica]	1241.87	0	Palpalis Group-	0.025
VBGT00190000009725	GAUT047403	Glossina austeni	gi|557766418|ref|XP_005182904.1|	PREDICTED: protein piwi [Musca domestica]	1286.17	0	Palpalis Group-	0.025
VBGT00190000009725	GBRI000325	Glossina brevipalpis	gi|906462798|gb|KNC24995.1|	Protein argonaute-3 [Lucilia cuprina]	299.29	1.04e-89	Palpalis Group-	0.025
VBGT00190000009725	GBRI002205	Glossina brevipalpis	gi|557766418|ref|XP_005182904.1|	PREDICTED: protein piwi [Musca domestica]	1306.58	0	Palpalis Group-	0.025
VBGT00190000009725	GBRI005181	Glossina brevipalpis	gi|194861920|ref|XP_001969885.1|	GG10336 [Drosophila erecta]	209.15	5.54e-61	Palpalis Group-	0.025
VBGT00190000009725	GBRI005982	Glossina brevipalpis	gi|755856359|ref|XP_011296406.1|	PREDICTED: protein argonaute-2-like isoform X5 [Musca domestica]	997.27	0	Palpalis Group-	0.025
VBGT00190000009725	GBRI009867	Glossina brevipalpis	gi|557784838|ref|XP_005192021.1|	PREDICTED: protein aubergine [Musca domestica]	1143.26	0	Palpalis Group-	0.025
VBGT00190000009725	GBRI017128	Glossina brevipalpis	gi|557767736|ref|XP_005183556.1|	PREDICTED: protein argonaute-3 [Musca domestica]	1233.01	0	Palpalis Group-	0.025
VBGT00190000009725	GBRI017817	Glossina brevipalpis	gi|906469478|gb|KNC30241.1|	Protein argonaute-2, partial [Lucilia cuprina]	1054.28	0	Palpalis Group-	0.025
VBGT00190000009725	GBRI017820	Glossina brevipalpis	gi|755856359|ref|XP_011296406.1|	PREDICTED: protein argonaute-2-like isoform X5 [Musca domestica]	543.5	3.54e-178	Palpalis Group-	0.025
VBGT00190000009725	GBRI024389	Glossina brevipalpis	gi|557784838|ref|XP_005192021.1|	PREDICTED: protein aubergine [Musca domestica]	690.65	0	Palpalis Group-	0.025
VBGT00190000009725	GBRI024391	Glossina brevipalpis	gi|906466965|gb|KNC28299.1|	Protein aubergine [Lucilia cuprina]	493.81	5.05e-165	Palpalis Group-	0.025
VBGT00190000009725	GBRI043015	Glossina brevipalpis	gi|557767736|ref|XP_005183556.1|	PREDICTED: protein argonaute-3 [Musca domestica]	372.47	7.36e-120	Palpalis Group-	0.025
VBGT00190000009725	GBRI043036	Glossina brevipalpis	gi|557767736|ref|XP_005183556.1|	PREDICTED: protein argonaute-3 [Musca domestica]	206.45	6.94e-60	Palpalis Group-	0.025
VBGT00190000009725	GBRI043708	Glossina brevipalpis	gi|24653501|ref|NP_725341.1|	Argonaute-1, isoform A [Drosophila melanogaster]	1940.24	0	Palpalis Group-	0.025
VBGT00190000009725	GFUI001025	Glossina fuscipes	gi|906469478|gb|KNC30241.1|	Protein argonaute-2, partial [Lucilia cuprina]	1030.01	0	Palpalis Group-	0.025
VBGT00190000009725	GFUI006141	Glossina fuscipes	gi|907669064|ref|XP_013104114.1|	PREDICTED: protein argonaute-2 [Stomoxys calcitrans]	836.25	0	Palpalis Group-	0.025
VBGT00190000009725	GFUI022266	Glossina fuscipes	gi|906469478|gb|KNC30241.1|	Protein argonaute-2, partial [Lucilia cuprina]	945.27	0	Palpalis Group-	0.025
VBGT00190000009725	GFUI030240	Glossina fuscipes	gi|557766418|ref|XP_005182904.1|	PREDICTED: protein piwi [Musca domestica]	1187.94	0	Palpalis Group-	0.025
VBGT00190000009725	GFUI031750	Glossina fuscipes	gi|170039525|ref|XP_001847582.1|	eukaryotic translation initiation factor 2C 2 [Culex quinquefasciatus]	1472.99	0	Palpalis Group-	0.025
VBGT00190000009725	GFUI039869	Glossina fuscipes	gi|906462798|gb|KNC24995.1|	Protein argonaute-3 [Lucilia cuprina]	1235.71	0	Palpalis Group-	0.025
VBGT00190000009725	GFUI043614	Glossina fuscipes	gi|906466965|gb|KNC28299.1|	Protein aubergine [Lucilia cuprina]	1345.1	0	Palpalis Group-	0.025
VBGT00190000009725	GFUI046067	Glossina fuscipes	gi|906462798|gb|KNC24995.1|	Protein argonaute-3 [Lucilia cuprina]	1028.47	0	Palpalis Group-	0.025
VBGT00190000009725	GMOY000183	Glossina morsitans	gi|906469478|gb|KNC30241.1|	Protein argonaute-2, partial [Lucilia cuprina]	885.95	0	Palpalis Group-	0.025
VBGT00190000009725	GMOY000184	Glossina morsitans	gi|906469478|gb|KNC30241.1|	Protein argonaute-2, partial [Lucilia cuprina]	820.08	0	Palpalis Group-	0.025
VBGT00190000009725	GMOY001425	Glossina morsitans	gi|557784838|ref|XP_005192021.1|	PREDICTED: protein aubergine [Musca domestica]	774.62	0	Palpalis Group-	0.025
VBGT00190000009725	GMOY003051	Glossina morsitans	gi|906462798|gb|KNC24995.1|	Protein argonaute-3 [Lucilia cuprina]	648.28	0	Palpalis Group-	0.025
VBGT00190000009725	GMOY004940	Glossina morsitans	gi|906469478|gb|KNC30241.1|	Protein argonaute-2, partial [Lucilia cuprina]	1034.63	0	Palpalis Group-	0.025
VBGT00190000009725	GMOY006932	Glossina morsitans	gi|557784838|ref|XP_005192021.1|	PREDICTED: protein aubergine [Musca domestica]	442.97	6.95e-147	Palpalis Group-	0.025
VBGT00190000009725	GMOY006933	Glossina morsitans	gi|195030452|ref|XP_001988082.1|	GH10973 [Drosophila grimshawi]	228.41	2e-68	Palpalis Group-	0.025
VBGT00190000009725	GMOY007769	Glossina morsitans	gi|906469478|gb|KNC30241.1|	Protein argonaute-2, partial [Lucilia cuprina]	713.76	0	Palpalis Group-	0.025
VBGT00190000009725	GMOY008849	Glossina morsitans	gi|557766418|ref|XP_005182904.1|	PREDICTED: protein piwi [Musca domestica]	276.17	2.12e-84	Palpalis Group-	0.025
VBGT00190000009725	GMOY009919	Glossina morsitans	gi|907678374|ref|XP_013105878.1|	PREDICTED: protein piwi-like [Stomoxys calcitrans]	1173.69	0	Palpalis Group-	0.025
VBGT00190000009725	GMOY010338	Glossina morsitans	gi|907663409|ref|XP_013102983.1|	PREDICTED: protein argonaute-2 isoform X2 [Stomoxys calcitrans]	1917.12	0	Palpalis Group-	0.025
VBGT00190000009725	GMOY010351	Glossina morsitans	gi|906462798|gb|KNC24995.1|	Protein argonaute-3 [Lucilia cuprina]	1243.8	0	Palpalis Group-	0.025
VBGT00190000009725	GPAI002659	Glossina pallidipes	gi|906469478|gb|KNC30241.1|	Protein argonaute-2, partial [Lucilia cuprina]	1030.39	0	Palpalis Group-	0.025
VBGT00190000009725	GPAI010447	Glossina pallidipes	gi|906469478|gb|KNC30241.1|	Protein argonaute-2, partial [Lucilia cuprina]	506.14	5.23e-164	Palpalis Group-	0.025
VBGT00190000009725	GPAI012540	Glossina pallidipes	gi|906466965|gb|KNC28299.1|	Protein aubergine [Lucilia cuprina]	1235.32	0	Palpalis Group-	0.025
VBGT00190000009725	GPAI015723	Glossina pallidipes	gi|906469478|gb|KNC30241.1|	Protein argonaute-2, partial [Lucilia cuprina]	743.04	0	Palpalis Group-	0.025
VBGT00190000009725	GPAI015724	Glossina pallidipes	gi|906469478|gb|KNC30241.1|	Protein argonaute-2, partial [Lucilia cuprina]	857.44	0	Palpalis Group-	0.025
VBGT00190000009725	GPAI017774	Glossina pallidipes	gi|751799457|ref|XP_011209691.1|	PREDICTED: protein aubergine [Bactrocera dorsalis]	288.12	8.06e-89	Palpalis Group-	0.025
VBGT00190000009725	GPAI022202	Glossina pallidipes	gi|907663400|ref|XP_013102980.1|	PREDICTED: protein argonaute-2 isoform X1 [Stomoxys calcitrans]	1936	0	Palpalis Group-	0.025
VBGT00190000009725	GPAI022224	Glossina pallidipes	gi|906462798|gb|KNC24995.1|	Protein argonaute-3 [Lucilia cuprina]	1239.17	0	Palpalis Group-	0.025
VBGT00190000009725	GPAI022637	Glossina pallidipes	gi|906462798|gb|KNC24995.1|	Protein argonaute-3 [Lucilia cuprina]	956.82	0	Palpalis Group-	0.025
VBGT00190000009725	GPAI030991	Glossina pallidipes	gi|751465080|ref|XP_011187514.1|	PREDICTED: protein piwi [Bactrocera cucurbitae]	1084.32	0	Palpalis Group-	0.025
VBGT00190000009725	GPAI039314	Glossina pallidipes	gi|195434100|ref|XP_002065041.1|	GK15249 [Drosophila willistoni]	296.2	9.1e-93	Palpalis Group-	0.025
VBGT00190000009725	GPAI047070	Glossina pallidipes	gi|755856359|ref|XP_011296406.1|	PREDICTED: protein argonaute-2-like isoform X5 [Musca domestica]	353.21	1.84e-110	Palpalis Group-	0.025
VBGT00190000009725	GPPI012691	Glossina palpalis	gi|906469478|gb|KNC30241.1|	Protein argonaute-2, partial [Lucilia cuprina]	1034.25	0	Palpalis Group-	0.025
VBGT00190000009725	GPPI035929	Glossina palpalis	gi|906469478|gb|KNC30241.1|	Protein argonaute-2, partial [Lucilia cuprina]	939.49	0	Palpalis Group-	0.025
VBGT00190000009725	GPPI040079	Glossina palpalis	gi|907678374|ref|XP_013105878.1|	PREDICTED: protein piwi-like [Stomoxys calcitrans]	1187.94	0	Palpalis Group-	0.025
VBGT00190000009725	GPPI041119	Glossina palpalis	gi|211938703|gb|ACJ13248.1|	LD15865p [Drosophila melanogaster]	863.22	0	Palpalis Group-	0.025
VBGT00190000009725	GPPI043499	Glossina palpalis	gi|170039525|ref|XP_001847582.1|	eukaryotic translation initiation factor 2C 2 [Culex quinquefasciatus]	1473.37	0	Palpalis Group-	0.025
VBGT00190000009725	GPPI046097	Glossina palpalis	gi|906466965|gb|KNC28299.1|	Protein aubergine [Lucilia cuprina]	530.02	2.7e-179	Palpalis Group-	0.025
VBGT00190000009725	GPPI047722	Glossina palpalis	gi|906469478|gb|KNC30241.1|	Protein argonaute-2, partial [Lucilia cuprina]	941.41	0	Palpalis Group-	0.025
VBGT00190000009743	GAUT000409	Glossina austeni	gi|907651353|ref|XP_013102080.1|	PREDICTED: ELAV-like protein 2 [Stomoxys calcitrans]	319.32	1.45e-105	morsitans & pallidipes-	0.029
VBGT00190000009743	GAUT015386	Glossina austeni	gi|6226775|sp|O97018.2|SXL_CHRRU	RecName: Full=Sex-lethal homolog	406.37	5.5e-141	morsitans & pallidipes-	0.029
VBGT00190000009743	GAUT015492	Glossina austeni	gi|119265|sp|P23241.1|ELAV_DROVI	RecName: Full=Protein elav; AltName: Full=Embryonic lethal abnormal visual protein	565.84	0	morsitans & pallidipes-	0.029
VBGT00190000009743	GAUT017103	Glossina austeni	gi|557761328|ref|XP_005180382.1|	PREDICTED: nucleolysin TIA-1 [Musca domestica]	489.19	2.26e-170	morsitans & pallidipes-	0.029
VBGT00190000009743	GAUT017148	Glossina austeni	gi|498971939|ref|XP_004527188.1|	PREDICTED: nucleolysin TIA-1 isoform p40 [Ceratitis capitata]	351.29	4.32e-120	morsitans & pallidipes-	0.029
VBGT00190000009743	GAUT018243	Glossina austeni	gi|907651353|ref|XP_013102080.1|	PREDICTED: ELAV-like protein 2 [Stomoxys calcitrans]	635.95	0	morsitans & pallidipes-	0.029
VBGT00190000009743	GAUT019861	Glossina austeni	gi|57231546|gb|AAW47486.1|	embryonic lethal abnormal vision protein, partial [Drosophila americana]	136.35	5.92e-37	morsitans & pallidipes-	0.029
VBGT00190000009743	GAUT032673	Glossina austeni	gi|557783314|ref|XP_005191265.1|	PREDICTED: splicing factor 3B subunit 4 [Musca domestica]	499.59	8.24e-176	morsitans & pallidipes-	0.029
VBGT00190000009743	GAUT037935	Glossina austeni	gi|907642665|ref|XP_013100594.1|	PREDICTED: polyadenylate-binding protein [Stomoxys calcitrans]	1113.6	0	morsitans & pallidipes-	0.029
VBGT00190000009743	GAUT038850	Glossina austeni	gi|57231546|gb|AAW47486.1|	embryonic lethal abnormal vision protein, partial [Drosophila americana]	179.1	4.41e-54	morsitans & pallidipes-	0.029
VBGT00190000009743	GAUT039088	Glossina austeni	gi|907691346|ref|XP_013108199.1|	PREDICTED: protein alan shepard-like isoform X1 [Stomoxys calcitrans]	636.72	0	morsitans & pallidipes-	0.029
VBGT00190000009743	GAUT039124	Glossina austeni	gi|751450582|ref|XP_011179580.1|	PREDICTED: protein alan shepard isoform X2 [Bactrocera cucurbitae]	277.33	1.35e-89	morsitans & pallidipes-	0.029
VBGT00190000009743	GAUT039131	Glossina austeni	gi|907698993|ref|XP_013109319.1|	PREDICTED: protein alan shepard [Stomoxys calcitrans]	418.31	4.4e-142	morsitans & pallidipes-	0.029
VBGT00190000009743	GAUT044502	Glossina austeni	gi|195449393|ref|XP_002072055.1|	GK22641 [Drosophila willistoni]	191.43	1.22e-56	morsitans & pallidipes-	0.029
VBGT00190000009743	GAUT044806	Glossina austeni	gi|557775177|ref|XP_005187235.1|	PREDICTED: nucleolysin TIAR [Musca domestica]	554.67	0	morsitans & pallidipes-	0.029
VBGT00190000009743	GAUT044816	Glossina austeni	gi|807037560|ref|XP_012160200.1|	PREDICTED: nucleolysin TIAR isoform X2 [Ceratitis capitata]	161	1.36e-44	morsitans & pallidipes-	0.029
VBGT00190000009743	GAUT047667	Glossina austeni	gi|907672976|ref|XP_013104758.1|	PREDICTED: polyadenylate-binding protein [Stomoxys calcitrans]	519.62	0	morsitans & pallidipes-	0.029
VBGT00190000009743	GAUT050140	Glossina austeni	gi|557767483|ref|XP_005183430.1|	PREDICTED: ELAV-like protein 3 isoform X2 [Musca domestica]	663.3	0	morsitans & pallidipes-	0.029
VBGT00190000009743	GBRI002268	Glossina brevipalpis	gi|907642665|ref|XP_013100594.1|	PREDICTED: polyadenylate-binding protein [Stomoxys calcitrans]	1112.83	0	morsitans & pallidipes-	0.029
VBGT00190000009743	GBRI003792	Glossina brevipalpis	gi|6226775|sp|O97018.2|SXL_CHRRU	RecName: Full=Sex-lethal homolog	510.38	1.02e-180	morsitans & pallidipes-	0.029
VBGT00190000009743	GBRI008845	Glossina brevipalpis	gi|907691349|ref|XP_013108200.1|	PREDICTED: protein alan shepard-like isoform X2 [Stomoxys calcitrans]	455.68	4.75e-154	morsitans & pallidipes-	0.029
VBGT00190000009743	GBRI008890	Glossina brevipalpis	gi|907698993|ref|XP_013109319.1|	PREDICTED: protein alan shepard [Stomoxys calcitrans]	471.47	1.92e-162	morsitans & pallidipes-	0.029
VBGT00190000009743	GBRI008891	Glossina brevipalpis	gi|751450588|ref|XP_011179583.1|	PREDICTED: protein alan shepard isoform X5 [Bactrocera cucurbitae]	276.94	4.77e-90	morsitans & pallidipes-	0.029
VBGT00190000009743	GBRI009554	Glossina brevipalpis	gi|498971939|ref|XP_004527188.1|	PREDICTED: nucleolysin TIA-1 isoform p40 [Ceratitis capitata]	206.84	8.14e-65	morsitans & pallidipes-	0.029
VBGT00190000009743	GBRI016876	Glossina brevipalpis	gi|907651353|ref|XP_013102080.1|	PREDICTED: ELAV-like protein 2 [Stomoxys calcitrans]	636.34	0	morsitans & pallidipes-	0.029
VBGT00190000009743	GBRI018290	Glossina brevipalpis	gi|557783314|ref|XP_005191265.1|	PREDICTED: splicing factor 3B subunit 4 [Musca domestica]	501.13	2.01e-176	morsitans & pallidipes-	0.029
VBGT00190000009743	GBRI018743	Glossina brevipalpis	gi|557757440|ref|XP_005178453.1|	PREDICTED: polyadenylate-binding protein [Musca domestica]	206.84	5.9e-61	morsitans & pallidipes-	0.029
VBGT00190000009743	GBRI029774	Glossina brevipalpis	gi|119265|sp|P23241.1|ELAV_DROVI	RecName: Full=Protein elav; AltName: Full=Embryonic lethal abnormal visual protein	635.95	0	morsitans & pallidipes-	0.029
VBGT00190000009743	GBRI035428	Glossina brevipalpis	gi|557767483|ref|XP_005183430.1|	PREDICTED: ELAV-like protein 3 isoform X2 [Musca domestica]	658.68	0	morsitans & pallidipes-	0.029
VBGT00190000009743	GBRI040571	Glossina brevipalpis	gi|557775177|ref|XP_005187235.1|	PREDICTED: nucleolysin TIAR [Musca domestica]	729.17	0	morsitans & pallidipes-	0.029
VBGT00190000009743	GBRI044208	Glossina brevipalpis	gi|907717659|ref|XP_013112411.1|	PREDICTED: nucleolysin TIA-1 isoform p40, partial [Stomoxys calcitrans]	199.52	5.45e-59	morsitans & pallidipes-	0.029
VBGT00190000009743	GBRI044414	Glossina brevipalpis	gi|907672976|ref|XP_013104758.1|	PREDICTED: polyadenylate-binding protein [Stomoxys calcitrans]	531.56	0	morsitans & pallidipes-	0.029
VBGT00190000009743	GFUI001568	Glossina fuscipes	gi|119265|sp|P23241.1|ELAV_DROVI	RecName: Full=Protein elav; AltName: Full=Embryonic lethal abnormal visual protein	588.19	0	morsitans & pallidipes-	0.029
VBGT00190000009743	GFUI001681	Glossina fuscipes	gi|6226775|sp|O97018.2|SXL_CHRRU	RecName: Full=Sex-lethal homolog	508.45	4.89e-180	morsitans & pallidipes-	0.029
VBGT00190000009743	GFUI007566	Glossina fuscipes	gi|907642665|ref|XP_013100594.1|	PREDICTED: polyadenylate-binding protein [Stomoxys calcitrans]	1115.91	0	morsitans & pallidipes-	0.029
VBGT00190000009743	GFUI011893	Glossina fuscipes	gi|498971939|ref|XP_004527188.1|	PREDICTED: nucleolysin TIA-1 isoform p40 [Ceratitis capitata]	447.59	3.74e-157	morsitans & pallidipes-	0.029
VBGT00190000009743	GFUI022626	Glossina fuscipes	gi|807028015|ref|XP_012157104.1|	PREDICTED: protein alan shepard [Ceratitis capitata]	690.26	0	morsitans & pallidipes-	0.029
VBGT00190000009743	GFUI022656	Glossina fuscipes	gi|907691346|ref|XP_013108199.1|	PREDICTED: protein alan shepard-like isoform X1 [Stomoxys calcitrans]	561.61	0	morsitans & pallidipes-	0.029
VBGT00190000009743	GFUI023230	Glossina fuscipes	gi|755871607|ref|XP_005182331.2|	PREDICTED: LOW QUALITY PROTEIN: polyadenylate-binding protein 1-B [Musca domestica]	605.91	0	morsitans & pallidipes-	0.029
VBGT00190000009743	GFUI023881	Glossina fuscipes	gi|907672976|ref|XP_013104758.1|	PREDICTED: polyadenylate-binding protein [Stomoxys calcitrans]	519.62	0	morsitans & pallidipes-	0.029
VBGT00190000009743	GFUI025714	Glossina fuscipes	gi|755864936|ref|XP_011291068.1|	PREDICTED: protein elav isoform X2 [Musca domestica]	317.39	4.9e-104	morsitans & pallidipes-	0.029
VBGT00190000009743	GFUI032354	Glossina fuscipes	gi|557761328|ref|XP_005180382.1|	PREDICTED: nucleolysin TIA-1 [Musca domestica]	487.26	1.33e-169	morsitans & pallidipes-	0.029
VBGT00190000009743	GFUI032358	Glossina fuscipes	gi|907717659|ref|XP_013112411.1|	PREDICTED: nucleolysin TIA-1 isoform p40, partial [Stomoxys calcitrans]	182.19	1.03e-54	morsitans & pallidipes-	0.029
VBGT00190000009743	GFUI050357	Glossina fuscipes	gi|557783314|ref|XP_005191265.1|	PREDICTED: splicing factor 3B subunit 4 [Musca domestica]	499.59	8.24e-176	morsitans & pallidipes-	0.029
VBGT00190000009743	GFUI050374	Glossina fuscipes	gi|557783314|ref|XP_005191265.1|	PREDICTED: splicing factor 3B subunit 4 [Musca domestica]	499.59	8.24e-176	morsitans & pallidipes-	0.029
VBGT00190000009743	GFUI050583	Glossina fuscipes	gi|907651353|ref|XP_013102080.1|	PREDICTED: ELAV-like protein 2 [Stomoxys calcitrans]	635.95	0	morsitans & pallidipes-	0.029
VBGT00190000009743	GFUI051145	Glossina fuscipes	gi|906465109|gb|KNC26820.1|	hypothetical protein FF38_06372 [Lucilia cuprina]	701.05	0	morsitans & pallidipes-	0.029
VBGT00190000009743	GMOY000895	Glossina morsitans	gi|907698993|ref|XP_013109319.1|	PREDICTED: protein alan shepard [Stomoxys calcitrans]	633.25	0	morsitans & pallidipes-	0.029
VBGT00190000009743	GMOY001191	Glossina morsitans	gi|907691346|ref|XP_013108199.1|	PREDICTED: protein alan shepard-like isoform X1 [Stomoxys calcitrans]	635.18	0	morsitans & pallidipes-	0.029
VBGT00190000009743	GMOY001687	Glossina morsitans	gi|498971939|ref|XP_004527188.1|	PREDICTED: nucleolysin TIA-1 isoform p40 [Ceratitis capitata]	389.81	1.91e-134	morsitans & pallidipes-	0.029
VBGT00190000009743	GMOY002854	Glossina morsitans	gi|557783314|ref|XP_005191265.1|	PREDICTED: splicing factor 3B subunit 4 [Musca domestica]	499.59	8.24e-176	morsitans & pallidipes-	0.029
VBGT00190000009743	GMOY005127	Glossina morsitans	gi|907672976|ref|XP_013104758.1|	PREDICTED: polyadenylate-binding protein [Stomoxys calcitrans]	373.24	1.51e-127	morsitans & pallidipes-	0.029
VBGT00190000009743	GMOY009448	Glossina morsitans	gi|557767483|ref|XP_005183430.1|	PREDICTED: ELAV-like protein 3 isoform X2 [Musca domestica]	664.07	0	morsitans & pallidipes-	0.029
VBGT00190000009743	GMOY009502	Glossina morsitans	gi|557775177|ref|XP_005187235.1|	PREDICTED: nucleolysin TIAR [Musca domestica]	729.55	0	morsitans & pallidipes-	0.029
VBGT00190000009743	GMOY009833	Glossina morsitans	gi|62473376|ref|NP_001014713.1|	embryonic lethal abnormal vision, isoform B [Drosophila melanogaster]	671	0	morsitans & pallidipes-	0.029
VBGT00190000009743	GMOY010661	Glossina morsitans	gi|907642665|ref|XP_013100594.1|	PREDICTED: polyadenylate-binding protein [Stomoxys calcitrans]	1124.38	0	morsitans & pallidipes-	0.029
VBGT00190000009743	GMOY011604	Glossina morsitans	gi|907651353|ref|XP_013102080.1|	PREDICTED: ELAV-like protein 2 [Stomoxys calcitrans]	624.01	0	morsitans & pallidipes-	0.029
VBGT00190000009743	GMOY011734	Glossina morsitans	gi|557761328|ref|XP_005180382.1|	PREDICTED: nucleolysin TIA-1 [Musca domestica]	488.03	5.37e-170	morsitans & pallidipes-	0.029
VBGT00190000009743	GMOY012172	Glossina morsitans	gi|6226775|sp|O97018.2|SXL_CHRRU	RecName: Full=Sex-lethal homolog	482.64	5.2e-170	morsitans & pallidipes-	0.029
VBGT00190000009743	GPAI000374	Glossina pallidipes	gi|907642665|ref|XP_013100594.1|	PREDICTED: polyadenylate-binding protein [Stomoxys calcitrans]	1114.37	0	morsitans & pallidipes-	0.029
VBGT00190000009743	GPAI010244	Glossina pallidipes	gi|498971939|ref|XP_004527188.1|	PREDICTED: nucleolysin TIA-1 isoform p40 [Ceratitis capitata]	449.51	5.97e-158	morsitans & pallidipes-	0.029
VBGT00190000009743	GPAI010286	Glossina pallidipes	gi|907717659|ref|XP_013112411.1|	PREDICTED: nucleolysin TIA-1 isoform p40, partial [Stomoxys calcitrans]	392.89	5.06e-135	morsitans & pallidipes-	0.029
VBGT00190000009743	GPAI010294	Glossina pallidipes	gi|557761328|ref|XP_005180382.1|	PREDICTED: nucleolysin TIA-1 [Musca domestica]	167.93	1.35e-47	morsitans & pallidipes-	0.029
VBGT00190000009743	GPAI031359	Glossina pallidipes	gi|906465109|gb|KNC26820.1|	hypothetical protein FF38_06372 [Lucilia cuprina]	732.64	0	morsitans & pallidipes-	0.029
VBGT00190000009743	GPAI038912	Glossina pallidipes	gi|557783314|ref|XP_005191265.1|	PREDICTED: splicing factor 3B subunit 4 [Musca domestica]	499.59	8.24e-176	morsitans & pallidipes-	0.029
VBGT00190000009743	GPAI043471	Glossina pallidipes	gi|907698993|ref|XP_013109319.1|	PREDICTED: protein alan shepard [Stomoxys calcitrans]	396.36	7.87e-134	morsitans & pallidipes-	0.029
VBGT00190000009743	GPAI043478	Glossina pallidipes	gi|751450588|ref|XP_011179583.1|	PREDICTED: protein alan shepard isoform X5 [Bactrocera cucurbitae]	276.94	4.77e-90	morsitans & pallidipes-	0.029
VBGT00190000009743	GPAI043508	Glossina pallidipes	gi|907691346|ref|XP_013108199.1|	PREDICTED: protein alan shepard-like isoform X1 [Stomoxys calcitrans]	574.32	0	morsitans & pallidipes-	0.029
VBGT00190000009743	GPAI043766	Glossina pallidipes	gi|907672976|ref|XP_013104758.1|	PREDICTED: polyadenylate-binding protein [Stomoxys calcitrans]	519.62	0	morsitans & pallidipes-	0.029
VBGT00190000009743	GPAI048185	Glossina pallidipes	gi|6226775|sp|O97018.2|SXL_CHRRU	RecName: Full=Sex-lethal homolog	510.38	1.02e-180	morsitans & pallidipes-	0.029
VBGT00190000009743	GPAI048266	Glossina pallidipes	gi|924564441|gb|ALC49066.1|	elav, partial [Drosophila busckii]	563.92	0	morsitans & pallidipes-	0.029
VBGT00190000009743	GPPI000714	Glossina palpalis	gi|907691349|ref|XP_013108200.1|	PREDICTED: protein alan shepard-like isoform X2 [Stomoxys calcitrans]	400.21	3.64e-133	morsitans & pallidipes-	0.029
VBGT00190000009743	GPPI001039	Glossina palpalis	gi|119265|sp|P23241.1|ELAV_DROVI	RecName: Full=Protein elav; AltName: Full=Embryonic lethal abnormal visual protein	567.77	0	morsitans & pallidipes-	0.029
VBGT00190000009743	GPPI001153	Glossina palpalis	gi|6226775|sp|O97018.2|SXL_CHRRU	RecName: Full=Sex-lethal homolog	508.83	3.37e-179	morsitans & pallidipes-	0.029
VBGT00190000009743	GPPI012499	Glossina palpalis	gi|557767483|ref|XP_005183430.1|	PREDICTED: ELAV-like protein 3 isoform X2 [Musca domestica]	664.07	0	morsitans & pallidipes-	0.029
VBGT00190000009743	GPPI022861	Glossina palpalis	gi|907698993|ref|XP_013109319.1|	PREDICTED: protein alan shepard [Stomoxys calcitrans]	479.17	2.97e-165	morsitans & pallidipes-	0.029
VBGT00190000009743	GPPI029893	Glossina palpalis	gi|907672976|ref|XP_013104758.1|	PREDICTED: polyadenylate-binding protein [Stomoxys calcitrans]	519.62	0	morsitans & pallidipes-	0.029
VBGT00190000009743	GPPI030972	Glossina palpalis	gi|906457089|gb|KNC20589.1|	hypothetical protein FF38_00403 [Lucilia cuprina]	501.9	2.29e-175	morsitans & pallidipes-	0.029
VBGT00190000009743	GPPI030973	Glossina palpalis	gi|906457089|gb|KNC20589.1|	hypothetical protein FF38_00403 [Lucilia cuprina]	185.27	5.02e-55	morsitans & pallidipes-	0.029
VBGT00190000009743	GPPI032270	Glossina palpalis	gi|557775177|ref|XP_005187235.1|	PREDICTED: nucleolysin TIAR [Musca domestica]	728.78	0	morsitans & pallidipes-	0.029
VBGT00190000009743	GPPI032449	Glossina palpalis	gi|557783314|ref|XP_005191265.1|	PREDICTED: splicing factor 3B subunit 4 [Musca domestica]	499.59	8.24e-176	morsitans & pallidipes-	0.029
VBGT00190000009743	GPPI034702	Glossina palpalis	gi|498971939|ref|XP_004527188.1|	PREDICTED: nucleolysin TIA-1 isoform p40 [Ceratitis capitata]	446.82	7.28e-157	morsitans & pallidipes-	0.029
VBGT00190000009743	GPPI041161	Glossina palpalis	gi|906460853|gb|KNC23487.1|	Protein elav [Lucilia cuprina]	488.8	7.94e-170	morsitans & pallidipes-	0.029
VBGT00190000009743	GPPI044289	Glossina palpalis	gi|907642665|ref|XP_013100594.1|	PREDICTED: polyadenylate-binding protein [Stomoxys calcitrans]	1115.91	0	morsitans & pallidipes-	0.029
VBGT00190000009743	GPPI047564	Glossina palpalis	gi|906464894|gb|KNC26646.1|	hypothetical protein FF38_01345 [Lucilia cuprina]	648.28	0	morsitans & pallidipes-	0.029
VBGT00190000009743	GPPI048071	Glossina palpalis	gi|755866660|ref|XP_011291287.1|	PREDICTED: protein alan shepard-like isoform X1 [Musca domestica]	125.18	8.52e-33	morsitans & pallidipes-	0.029
VBGT00190000009743	GPPI050318	Glossina palpalis	gi|907642665|ref|XP_013100594.1|	PREDICTED: polyadenylate-binding protein [Stomoxys calcitrans]	1115.91	0	morsitans & pallidipes-	0.029
VBGT00190000009743	GPPI051031	Glossina palpalis	gi|906468021|gb|KNC29104.1|	hypothetical protein FF38_14530 [Lucilia cuprina]	162.16	6.56e-46	morsitans & pallidipes-	0.029
VBGT00190000009782	GAUT030462	Glossina austeni	gi|906473392|gb|KNC33288.1|	Angiotensin-converting enzyme [Lucilia cuprina]	840.49	0	morsitans & palpalis-	0.005
VBGT00190000009782	GAUT042805	Glossina austeni	gi|557767049|ref|XP_005183216.1|	PREDICTED: angiotensin-converting enzyme [Musca domestica]	206.84	1.04e-61	morsitans & palpalis-	0.005
VBGT00190000009782	GAUT046805	Glossina austeni	gi|906464847|gb|KNC26609.1|	Phenoloxidase subunit A3 [Lucilia cuprina]	917.53	0	morsitans & palpalis-	0.005
VBGT00190000009782	GAUT050602	Glossina austeni	gi|906457818|gb|KNC21161.1|	Angiotensin-converting enzyme [Lucilia cuprina]	1114.37	0	morsitans & palpalis-	0.005
VBGT00190000009782	GAUT050603	Glossina austeni	gi|907672516|ref|XP_013104590.1|	PREDICTED: angiotensin-converting enzyme-related protein [Stomoxys calcitrans]	880.55	0	morsitans & palpalis-	0.005
VBGT00190000009782	GAUT050605	Glossina austeni	gi|906457827|gb|KNC21170.1|	Angiotensin-converting enzyme, partial [Lucilia cuprina]	859.75	0	morsitans & palpalis-	0.005
VBGT00190000009782	GAUT050609	Glossina austeni	gi|755874205|ref|XP_005183218.2|	PREDICTED: angiotensin-converting enzyme [Musca domestica]	229.18	8.85e-68	morsitans & palpalis-	0.005
VBGT00190000009782	GAUT050646	Glossina austeni	gi|907672462|ref|XP_013104572.1|	PREDICTED: angiotensin-converting enzyme [Stomoxys calcitrans]	260.77	2.55e-79	morsitans & palpalis-	0.005
VBGT00190000009782	GBRI026840	Glossina brevipalpis	gi|906473392|gb|KNC33288.1|	Angiotensin-converting enzyme [Lucilia cuprina]	1004.2	0	morsitans & palpalis-	0.005
VBGT00190000009782	GBRI032012	Glossina brevipalpis	gi|906457818|gb|KNC21161.1|	Angiotensin-converting enzyme [Lucilia cuprina]	879.4	0	morsitans & palpalis-	0.005
VBGT00190000009782	GBRI032013	Glossina brevipalpis	gi|906457818|gb|KNC21161.1|	Angiotensin-converting enzyme [Lucilia cuprina]	1102.81	0	morsitans & palpalis-	0.005
VBGT00190000009782	GBRI032015	Glossina brevipalpis	gi|907672441|ref|XP_013104565.1|	PREDICTED: angiotensin-converting enzyme [Stomoxys calcitrans]	714.53	0	morsitans & palpalis-	0.005
VBGT00190000009782	GBRI032016	Glossina brevipalpis	gi|906457827|gb|KNC21170.1|	Angiotensin-converting enzyme, partial [Lucilia cuprina]	1094.72	0	morsitans & palpalis-	0.005
VBGT00190000009782	GBRI032033	Glossina brevipalpis	gi|907672462|ref|XP_013104572.1|	PREDICTED: angiotensin-converting enzyme [Stomoxys calcitrans]	257.3	2.5e-78	morsitans & palpalis-	0.005
VBGT00190000009782	GFUI006330	Glossina fuscipes	gi|906457837|gb|KNC21180.1|	hypothetical protein FF38_00043 [Lucilia cuprina]	236.88	2.6e-78	morsitans & palpalis-	0.005
VBGT00190000009782	GFUI006362	Glossina fuscipes	gi|906457818|gb|KNC21161.1|	Angiotensin-converting enzyme [Lucilia cuprina]	865.53	0	morsitans & palpalis-	0.005
VBGT00190000009782	GFUI006363	Glossina fuscipes	gi|906457827|gb|KNC21170.1|	Angiotensin-converting enzyme, partial [Lucilia cuprina]	975.7	0	morsitans & palpalis-	0.005
VBGT00190000009782	GFUI006364	Glossina fuscipes	gi|906457818|gb|KNC21161.1|	Angiotensin-converting enzyme [Lucilia cuprina]	1116.29	0	morsitans & palpalis-	0.005
VBGT00190000009782	GFUI033358	Glossina fuscipes	gi|906473392|gb|KNC33288.1|	Angiotensin-converting enzyme [Lucilia cuprina]	937.56	0	morsitans & palpalis-	0.005
VBGT00190000009782	GMOY000853	Glossina morsitans	gi|906473392|gb|KNC33288.1|	Angiotensin-converting enzyme [Lucilia cuprina]	829.71	0	morsitans & palpalis-	0.005
VBGT00190000009782	GMOY003153	Glossina morsitans	gi|906457837|gb|KNC21180.1|	hypothetical protein FF38_00043 [Lucilia cuprina]	233.8	2.98e-77	morsitans & palpalis-	0.005
VBGT00190000009782	GMOY007660	Glossina morsitans	gi|906457827|gb|KNC21170.1|	Angiotensin-converting enzyme, partial [Lucilia cuprina]	798.89	0	morsitans & palpalis-	0.005
VBGT00190000009782	GMOY009723	Glossina morsitans	gi|906457818|gb|KNC21161.1|	Angiotensin-converting enzyme [Lucilia cuprina]	1122.46	0	morsitans & palpalis-	0.005
VBGT00190000009782	GPAI014502	Glossina pallidipes	gi|906457818|gb|KNC21161.1|	Angiotensin-converting enzyme [Lucilia cuprina]	1117.84	0	morsitans & palpalis-	0.005
VBGT00190000009782	GPAI014503	Glossina pallidipes	gi|907672516|ref|XP_013104590.1|	PREDICTED: angiotensin-converting enzyme-related protein [Stomoxys calcitrans]	879.4	0	morsitans & palpalis-	0.005
VBGT00190000009782	GPAI014504	Glossina pallidipes	gi|906457827|gb|KNC21170.1|	Angiotensin-converting enzyme, partial [Lucilia cuprina]	1075.46	0	morsitans & palpalis-	0.005
VBGT00190000009782	GPAI014505	Glossina pallidipes	gi|755874205|ref|XP_005183218.2|	PREDICTED: angiotensin-converting enzyme [Musca domestica]	730.32	0	morsitans & palpalis-	0.005
VBGT00190000009782	GPAI014550	Glossina pallidipes	gi|907672462|ref|XP_013104572.1|	PREDICTED: angiotensin-converting enzyme [Stomoxys calcitrans]	256.53	2e-77	morsitans & palpalis-	0.005
VBGT00190000009782	GPAI038270	Glossina pallidipes	gi|906473392|gb|KNC33288.1|	Angiotensin-converting enzyme [Lucilia cuprina]	940.26	0	morsitans & palpalis-	0.005
VBGT00190000009782	GPAI044144	Glossina pallidipes	gi|906464847|gb|KNC26609.1|	Phenoloxidase subunit A3 [Lucilia cuprina]	930.24	0	morsitans & palpalis-	0.005
VBGT00190000009782	GPPI014979	Glossina palpalis	gi|906457837|gb|KNC21180.1|	hypothetical protein FF38_00043 [Lucilia cuprina]	238.04	1.57e-78	morsitans & palpalis-	0.005
VBGT00190000009782	GPPI015010	Glossina palpalis	gi|906457827|gb|KNC21170.1|	Angiotensin-converting enzyme, partial [Lucilia cuprina]	975.7	0	morsitans & palpalis-	0.005
VBGT00190000009782	GPPI015011	Glossina palpalis	gi|906457818|gb|KNC21161.1|	Angiotensin-converting enzyme [Lucilia cuprina]	1942.93	0	morsitans & palpalis-	0.005
VBGT00190000009782	GPPI044829	Glossina palpalis	gi|906473392|gb|KNC33288.1|	Angiotensin-converting enzyme [Lucilia cuprina]	936.79	0	morsitans & palpalis-	0.005
VBGT00190000009787	GAUT010980	Glossina austeni	gi|755863241|ref|XP_011290859.1|	PREDICTED: FH1/FH2 domain-containing protein 3 [Musca domestica]	1249.96	0	brevipalpis+	0.312
VBGT00190000009787	GAUT026411	Glossina austeni	gi|906467363|gb|KNC28608.1|	Formin-like protein [Lucilia cuprina]	1890.93	0	brevipalpis+	0.312
VBGT00190000009787	GAUT027877	Glossina austeni	gi|907703553|ref|XP_013110083.1|	PREDICTED: protein diaphanous [Stomoxys calcitrans]	1689.86	0	brevipalpis+	0.312
VBGT00190000009787	GAUT031298	Glossina austeni	gi|906472929|gb|KNC32949.1|	hypothetical protein FF38_07787 [Lucilia cuprina]	1627.07	0	brevipalpis+	0.312
VBGT00190000009787	GAUT031305	Glossina austeni	gi|755853419|ref|XP_011295215.1|	PREDICTED: formin-J-like [Musca domestica]	221.86	1.78e-64	brevipalpis+	0.312
VBGT00190000009787	GAUT033119	Glossina austeni	gi|906474548|gb|KNC34099.1|	hypothetical protein FF38_06463 [Lucilia cuprina]	2094.7	0	brevipalpis+	0.312
VBGT00190000009787	GAUT044404	Glossina austeni	gi|906463411|gb|KNC25488.1|	Protein cappuccino, partial [Lucilia cuprina]	355.14	4.55e-103	brevipalpis+	0.312
VBGT00190000009787	GBRI005045	Glossina brevipalpis	gi|755863241|ref|XP_011290859.1|	PREDICTED: FH1/FH2 domain-containing protein 3 [Musca domestica]	1731.84	0	brevipalpis+	0.312
VBGT00190000009787	GBRI014654	Glossina brevipalpis	gi|906474548|gb|KNC34099.1|	hypothetical protein FF38_06463 [Lucilia cuprina]	2276.13	0	brevipalpis+	0.312
VBGT00190000009787	GBRI018494	Glossina brevipalpis	gi|906472929|gb|KNC32949.1|	hypothetical protein FF38_07787 [Lucilia cuprina]	726.09	0	brevipalpis+	0.312
VBGT00190000009787	GBRI018507	Glossina brevipalpis	gi|755853419|ref|XP_011295215.1|	PREDICTED: formin-J-like [Musca domestica]	219.55	1.4e-64	brevipalpis+	0.312
VBGT00190000009787	GBRI026646	Glossina brevipalpis	gi|751476465|ref|XP_011193719.1|	PREDICTED: formin-like protein CG32138 isoform X4 [Bactrocera cucurbitae]	1541.94	0	brevipalpis+	0.312
VBGT00190000009787	GBRI033883	Glossina brevipalpis	gi|906462179|gb|KNC24512.1|	Protein diaphanous [Lucilia cuprina]	274.63	2.51e-80	brevipalpis+	0.312
VBGT00190000009787	GBRI033884	Glossina brevipalpis	gi|907703553|ref|XP_013110083.1|	PREDICTED: protein diaphanous [Stomoxys calcitrans]	202.22	1.1e-58	brevipalpis+	0.312
VBGT00190000009787	GBRI036613	Glossina brevipalpis	gi|807022124|ref|XP_004521700.2|	PREDICTED: protein cappuccino isoform X1 [Ceratitis capitata]	724.93	0	brevipalpis+	0.312
VBGT00190000009787	GBRI039956	Glossina brevipalpis	gi|195388020|ref|XP_002052690.1|	GJ17693 [Drosophila virilis]	1382.85	0	brevipalpis+	0.312
VBGT00190000009787	GBRI042263	Glossina brevipalpis	gi|906467363|gb|KNC28608.1|	Formin-like protein [Lucilia cuprina]	1894.78	0	brevipalpis+	0.312
VBGT00190000009787	GBRI042928	Glossina brevipalpis	gi|907703553|ref|XP_013110083.1|	PREDICTED: protein diaphanous [Stomoxys calcitrans]	652.13	0	brevipalpis+	0.312
VBGT00190000009787	GFUI005030	Glossina fuscipes	gi|906474548|gb|KNC34099.1|	hypothetical protein FF38_06463 [Lucilia cuprina]	2228.37	0	brevipalpis+	0.312
VBGT00190000009787	GFUI013194	Glossina fuscipes	gi|907732818|ref|XP_013114810.1|	PREDICTED: FH1/FH2 domain-containing protein 3 isoform X5 [Stomoxys calcitrans]	1877.83	0	brevipalpis+	0.312
VBGT00190000009787	GFUI022507	Glossina fuscipes	gi|924553446|gb|ALC38721.1|	dia [Drosophila busckii]	1399.03	0	brevipalpis+	0.312
VBGT00190000009787	GFUI032562	Glossina fuscipes	gi|807022124|ref|XP_004521700.2|	PREDICTED: protein cappuccino isoform X1 [Ceratitis capitata]	745.35	0	brevipalpis+	0.312
VBGT00190000009787	GFUI045089	Glossina fuscipes	gi|906467363|gb|KNC28608.1|	Formin-like protein [Lucilia cuprina]	1923.29	0	brevipalpis+	0.312
VBGT00190000009787	GFUI049485	Glossina fuscipes	gi|906472929|gb|KNC32949.1|	hypothetical protein FF38_07787 [Lucilia cuprina]	1855.49	0	brevipalpis+	0.312
VBGT00190000009787	GFUI049491	Glossina fuscipes	gi|751439024|ref|XP_011181994.1|	PREDICTED: formin-J [Bactrocera cucurbitae]	219.16	4.84e-64	brevipalpis+	0.312
VBGT00190000009787	GMOY000964	Glossina morsitans	gi|751788293|ref|XP_011203600.1|	PREDICTED: formin-J [Bactrocera dorsalis]	220.71	5.88e-65	brevipalpis+	0.312
VBGT00190000009787	GMOY000970	Glossina morsitans	gi|755863241|ref|XP_011290859.1|	PREDICTED: FH1/FH2 domain-containing protein 3 [Musca domestica]	1916.35	0	brevipalpis+	0.312
VBGT00190000009787	GMOY002551	Glossina morsitans	gi|906474548|gb|KNC34099.1|	hypothetical protein FF38_06463 [Lucilia cuprina]	2139	0	brevipalpis+	0.312
VBGT00190000009787	GMOY003530	Glossina morsitans	gi|907703553|ref|XP_013110083.1|	PREDICTED: protein diaphanous [Stomoxys calcitrans]	1691.78	0	brevipalpis+	0.312
VBGT00190000009787	GMOY004373	Glossina morsitans	gi|906472929|gb|KNC32949.1|	hypothetical protein FF38_07787 [Lucilia cuprina]	1614.36	0	brevipalpis+	0.312
VBGT00190000009787	GMOY006904	Glossina morsitans	gi|807022126|ref|XP_012155322.1|	PREDICTED: protein cappuccino isoform X2 [Ceratitis capitata]	751.51	0	brevipalpis+	0.312
VBGT00190000009787	GMOY011068	Glossina morsitans	gi|906467363|gb|KNC28608.1|	Formin-like protein [Lucilia cuprina]	1895.55	0	brevipalpis+	0.312
VBGT00190000009787	GPAI002369	Glossina pallidipes	gi|906472929|gb|KNC32949.1|	hypothetical protein FF38_07787 [Lucilia cuprina]	1608.96	0	brevipalpis+	0.312
VBGT00190000009787	GPAI002371	Glossina pallidipes	gi|751788293|ref|XP_011203600.1|	PREDICTED: formin-J [Bactrocera dorsalis]	220.71	5.88e-65	brevipalpis+	0.312
VBGT00190000009787	GPAI009987	Glossina pallidipes	gi|755863241|ref|XP_011290859.1|	PREDICTED: FH1/FH2 domain-containing protein 3 [Musca domestica]	2004.18	0	brevipalpis+	0.312
VBGT00190000009787	GPAI012408	Glossina pallidipes	gi|906474548|gb|KNC34099.1|	hypothetical protein FF38_06463 [Lucilia cuprina]	2235.3	0	brevipalpis+	0.312
VBGT00190000009787	GPAI021235	Glossina pallidipes	gi|807022128|ref|XP_012155323.1|	PREDICTED: protein cappuccino isoform X3 [Ceratitis capitata]	749.97	0	brevipalpis+	0.312
VBGT00190000009787	GPAI041782	Glossina pallidipes	gi|907743658|ref|XP_013116717.1|	PREDICTED: formin-like protein CG32138 isoform X1 [Stomoxys calcitrans]	1913.27	0	brevipalpis+	0.312
VBGT00190000009787	GPAI047153	Glossina pallidipes	gi|907703553|ref|XP_013110083.1|	PREDICTED: protein diaphanous [Stomoxys calcitrans]	1691.4	0	brevipalpis+	0.312
VBGT00190000009787	GPPI000452	Glossina palpalis	gi|906473122|gb|KNC33090.1|	hypothetical protein FF38_04692 [Lucilia cuprina]	300.83	6.41e-91	brevipalpis+	0.312
VBGT00190000009787	GPPI003154	Glossina palpalis	gi|807028286|ref|XP_012157175.1|	PREDICTED: uncharacterized protein LOC101454046 [Ceratitis capitata]	435.65	4.25e-130	brevipalpis+	0.312
VBGT00190000009787	GPPI003155	Glossina palpalis	gi|755874302|ref|XP_011292395.1|	PREDICTED: uncharacterized protein LOC101900325 [Musca domestica]	879.01	0	brevipalpis+	0.312
VBGT00190000009787	GPPI005174	Glossina palpalis	gi|906467363|gb|KNC28608.1|	Formin-like protein [Lucilia cuprina]	1897.09	0	brevipalpis+	0.312
VBGT00190000009787	GPPI006763	Glossina palpalis	gi|907703553|ref|XP_013110083.1|	PREDICTED: protein diaphanous [Stomoxys calcitrans]	1682.15	0	brevipalpis+	0.312
VBGT00190000009787	GPPI007948	Glossina palpalis	gi|906474548|gb|KNC34099.1|	hypothetical protein FF38_06463 [Lucilia cuprina]	2232.22	0	brevipalpis+	0.312
VBGT00190000009787	GPPI009722	Glossina palpalis	gi|807022124|ref|XP_004521700.2|	PREDICTED: protein cappuccino isoform X1 [Ceratitis capitata]	743.42	0	brevipalpis+	0.312
VBGT00190000009787	GPPI022804	Glossina palpalis	gi|906472929|gb|KNC32949.1|	hypothetical protein FF38_07787 [Lucilia cuprina]	1855.88	0	brevipalpis+	0.312
VBGT00190000009787	GPPI022806	Glossina palpalis	gi|751439024|ref|XP_011181994.1|	PREDICTED: formin-J [Bactrocera cucurbitae]	220.71	6.89e-65	brevipalpis+	0.312
VBGT00190000009793	GAUT005914	Glossina austeni	gi|906463980|gb|KNC25939.1|	hypothetical protein FF38_03693 [Lucilia cuprina]	1395.56	0	brevipalpis-	0.001
VBGT00190000009793	GAUT007437	Glossina austeni	gi|350426022|ref|XP_003494308.1|	PREDICTED: translation factor GUF1 homolog, organellar chromatophore-like [Bombus impatiens]	268.47	3.11e-83	brevipalpis-	0.001
VBGT00190000009793	GAUT007597	Glossina austeni	gi|546687042|gb|ERL95962.1|	hypothetical protein D910_00694, partial [Dendroctonus ponderosae]	961.06	0	brevipalpis-	0.001
VBGT00190000009793	GAUT008174	Glossina austeni	gi|557776504|ref|XP_005187892.1|	PREDICTED: translation factor waclaw, mitochondrial-like isoform X2 [Musca domestica]	1086.63	0	brevipalpis-	0.001
VBGT00190000009793	GAUT022782	Glossina austeni	gi|906459939|gb|KNC22817.1|	hypothetical protein FF38_08032 [Lucilia cuprina]	1415.59	0	brevipalpis-	0.001
VBGT00190000009793	GAUT035264	Glossina austeni	gi|751777346|ref|XP_011197675.1|	PREDICTED: elongation factor 2 [Bactrocera dorsalis]	1726.45	0	brevipalpis-	0.001
VBGT00190000009793	GAUT039491	Glossina austeni	gi|350426829|ref|XP_003494556.1|	PREDICTED: translation factor GUF1 homolog, chloroplastic-like [Bombus impatiens]	624.01	0	brevipalpis-	0.001
VBGT00190000009793	GAUT039539	Glossina austeni	gi|795025313|ref|XP_011861565.1|	PREDICTED: uncharacterized protein LOC105558474 [Vollenhovia emeryi]	1501.11	0	brevipalpis-	0.001
VBGT00190000009793	GAUT039646	Glossina austeni	gi|795021261|ref|XP_011860202.1|	PREDICTED: translation factor GUF1 homolog, chloroplastic-like [Vollenhovia emeryi]	1150.96	0	brevipalpis-	0.001
VBGT00190000009793	GAUT044536	Glossina austeni	gi|929361969|ref|XP_014090458.1|	PREDICTED: 116 kDa U5 small nuclear ribonucleoprotein component [Bactrocera oleae]	1872.06	0	brevipalpis-	0.001
VBGT00190000009793	GAUT049339	Glossina austeni	gi|557756771|ref|XP_005178121.1|	PREDICTED: ribosome-releasing factor 2, mitochondrial [Musca domestica]	1145.57	0	brevipalpis-	0.001
VBGT00190000009793	GBRI007036	Glossina brevipalpis	gi|751777346|ref|XP_011197675.1|	PREDICTED: elongation factor 2 [Bactrocera dorsalis]	1683.31	0	brevipalpis-	0.001
VBGT00190000009793	GBRI029918	Glossina brevipalpis	gi|906458876|gb|KNC22009.1|	hypothetical protein FF38_14218 [Lucilia cuprina]	1127.46	0	brevipalpis-	0.001
VBGT00190000009793	GBRI032530	Glossina brevipalpis	gi|906459939|gb|KNC22817.1|	hypothetical protein FF38_08032 [Lucilia cuprina]	1409.05	0	brevipalpis-	0.001
VBGT00190000009793	GBRI040678	Glossina brevipalpis	gi|557776504|ref|XP_005187892.1|	PREDICTED: translation factor waclaw, mitochondrial-like isoform X2 [Musca domestica]	1088.56	0	brevipalpis-	0.001
VBGT00190000009793	GBRI044237	Glossina brevipalpis	gi|929361969|ref|XP_014090458.1|	PREDICTED: 116 kDa U5 small nuclear ribonucleoprotein component [Bactrocera oleae]	1883.23	0	brevipalpis-	0.001
VBGT00190000009793	GFUI000568	Glossina fuscipes	gi|350426022|ref|XP_003494308.1|	PREDICTED: translation factor GUF1 homolog, organellar chromatophore-like [Bombus impatiens]	618.62	0	brevipalpis-	0.001
VBGT00190000009793	GFUI000950	Glossina fuscipes	gi|546687042|gb|ERL95962.1|	hypothetical protein D910_00694, partial [Dendroctonus ponderosae]	994.96	0	brevipalpis-	0.001
VBGT00190000009793	GFUI002489	Glossina fuscipes	gi|861633056|gb|KMQ90829.1|	translation elongation factor g [Lasius niger]	428.71	2.36e-144	brevipalpis-	0.001
VBGT00190000009793	GFUI008759	Glossina fuscipes	gi|557756771|ref|XP_005178121.1|	PREDICTED: ribosome-releasing factor 2, mitochondrial [Musca domestica]	1135.55	0	brevipalpis-	0.001
VBGT00190000009793	GFUI008762	Glossina fuscipes	gi|557756771|ref|XP_005178121.1|	PREDICTED: ribosome-releasing factor 2, mitochondrial [Musca domestica]	223.79	1.75e-64	brevipalpis-	0.001
VBGT00190000009793	GFUI018310	Glossina fuscipes	gi|751777346|ref|XP_011197675.1|	PREDICTED: elongation factor 2 [Bactrocera dorsalis]	1726.45	0	brevipalpis-	0.001
VBGT00190000009793	GFUI040290	Glossina fuscipes	gi|906459939|gb|KNC22817.1|	hypothetical protein FF38_08032 [Lucilia cuprina]	1422.91	0	brevipalpis-	0.001
VBGT00190000009793	GFUI045425	Glossina fuscipes	gi|929361969|ref|XP_014090458.1|	PREDICTED: 116 kDa U5 small nuclear ribonucleoprotein component [Bactrocera oleae]	1869.74	0	brevipalpis-	0.001
VBGT00190000009793	GFUI049726	Glossina fuscipes	gi|557776504|ref|XP_005187892.1|	PREDICTED: translation factor waclaw, mitochondrial-like isoform X2 [Musca domestica]	1085.09	0	brevipalpis-	0.001
VBGT00190000009793	GFUI050544	Glossina fuscipes	gi|795021261|ref|XP_011860202.1|	PREDICTED: translation factor GUF1 homolog, chloroplastic-like [Vollenhovia emeryi]	391.73	9.5e-130	brevipalpis-	0.001
VBGT00190000009793	GFUI050545	Glossina fuscipes	gi|768434312|ref|XP_011558559.1|	PREDICTED: translation factor GUF1 homolog, chloroplastic-like [Plutella xylostella]	325.09	4.72e-105	brevipalpis-	0.001
VBGT00190000009793	GFUI053143	Glossina fuscipes	gi|906463980|gb|KNC25939.1|	hypothetical protein FF38_03693 [Lucilia cuprina]	1392.1	0	brevipalpis-	0.001
VBGT00190000009793	GMOY000430	Glossina morsitans	gi|751777346|ref|XP_011197675.1|	PREDICTED: elongation factor 2 [Bactrocera dorsalis]	1726.45	0	brevipalpis-	0.001
VBGT00190000009793	GMOY001294	Glossina morsitans	gi|557776504|ref|XP_005187892.1|	PREDICTED: translation factor waclaw, mitochondrial-like isoform X2 [Musca domestica]	1086.63	0	brevipalpis-	0.001
VBGT00190000009793	GMOY004024	Glossina morsitans	gi|906463980|gb|KNC25939.1|	hypothetical protein FF38_03693 [Lucilia cuprina]	1387.86	0	brevipalpis-	0.001
VBGT00190000009793	GMOY004993	Glossina morsitans	gi|906458876|gb|KNC22009.1|	hypothetical protein FF38_14218 [Lucilia cuprina]	1521.52	0	brevipalpis-	0.001
VBGT00190000009793	GMOY005173	Glossina morsitans	gi|795025313|ref|XP_011861565.1|	PREDICTED: uncharacterized protein LOC105558474 [Vollenhovia emeryi]	1578.15	0	brevipalpis-	0.001
VBGT00190000009793	GMOY006367	Glossina morsitans	gi|929361969|ref|XP_014090458.1|	PREDICTED: 116 kDa U5 small nuclear ribonucleoprotein component [Bactrocera oleae]	1860.88	0	brevipalpis-	0.001
VBGT00190000009793	GMOY007168	Glossina morsitans	gi|906459939|gb|KNC22817.1|	hypothetical protein FF38_08032 [Lucilia cuprina]	1419.45	0	brevipalpis-	0.001
VBGT00190000009793	GPAI000724	Glossina pallidipes	gi|546672489|gb|ERL84326.1|	hypothetical protein D910_01745 [Dendroctonus ponderosae]	662.53	0	brevipalpis-	0.001
VBGT00190000009793	GPAI000757	Glossina pallidipes	gi|815927474|ref|XP_012248272.1|	PREDICTED: elongation factor G-2, chloroplastic-like [Bombus impatiens]	357.07	6.31e-117	brevipalpis-	0.001
VBGT00190000009793	GPAI001419	Glossina pallidipes	gi|929361969|ref|XP_014090458.1|	PREDICTED: 116 kDa U5 small nuclear ribonucleoprotein component [Bactrocera oleae]	1860.88	0	brevipalpis-	0.001
VBGT00190000009793	GPAI002955	Glossina pallidipes	gi|907740431|ref|XP_013116399.1|	PREDICTED: ribosome-releasing factor 2, mitochondrial isoform X1 [Stomoxys calcitrans]	1122.07	0	brevipalpis-	0.001
VBGT00190000009793	GPAI004978	Glossina pallidipes	gi|906459939|gb|KNC22817.1|	hypothetical protein FF38_08032 [Lucilia cuprina]	1412.9	0	brevipalpis-	0.001
VBGT00190000009793	GPAI012882	Glossina pallidipes	gi|751777346|ref|XP_011197675.1|	PREDICTED: elongation factor 2 [Bactrocera dorsalis]	1726.45	0	brevipalpis-	0.001
VBGT00190000009793	GPAI036245	Glossina pallidipes	gi|906463980|gb|KNC25939.1|	hypothetical protein FF38_03693 [Lucilia cuprina]	1390.94	0	brevipalpis-	0.001
VBGT00190000009793	GPAI043018	Glossina pallidipes	gi|557776504|ref|XP_005187892.1|	PREDICTED: translation factor waclaw, mitochondrial-like isoform X2 [Musca domestica]	1085.09	0	brevipalpis-	0.001
VBGT00190000009793	GPPI004022	Glossina palpalis	gi|557776504|ref|XP_005187892.1|	PREDICTED: translation factor waclaw, mitochondrial-like isoform X2 [Musca domestica]	1084.71	0	brevipalpis-	0.001
VBGT00190000009793	GPPI020567	Glossina palpalis	gi|906463980|gb|KNC25939.1|	hypothetical protein FF38_03693 [Lucilia cuprina]	1395.56	0	brevipalpis-	0.001
VBGT00190000009793	GPPI030939	Glossina palpalis	gi|929361969|ref|XP_014090458.1|	PREDICTED: 116 kDa U5 small nuclear ribonucleoprotein component [Bactrocera oleae]	1869.74	0	brevipalpis-	0.001
VBGT00190000009793	GPPI033375	Glossina palpalis	gi|906459939|gb|KNC22817.1|	hypothetical protein FF38_08032 [Lucilia cuprina]	1421.76	0	brevipalpis-	0.001
VBGT00190000009793	GPPI035279	Glossina palpalis	gi|751777346|ref|XP_011197675.1|	PREDICTED: elongation factor 2 [Bactrocera dorsalis]	1726.07	0	brevipalpis-	0.001
VBGT00190000009793	GPPI043726	Glossina palpalis	gi|557756771|ref|XP_005178121.1|	PREDICTED: ribosome-releasing factor 2, mitochondrial [Musca domestica]	900.58	0	brevipalpis-	0.001
VBGT00190000009793	GPPI046742	Glossina palpalis	gi|546687042|gb|ERL95962.1|	hypothetical protein D910_00694, partial [Dendroctonus ponderosae]	999.58	0	brevipalpis-	0.001
VBGT00190000009793	GPPI046757	Glossina palpalis	gi|350426022|ref|XP_003494308.1|	PREDICTED: translation factor GUF1 homolog, organellar chromatophore-like [Bombus impatiens]	330.1	2.37e-101	brevipalpis-	0.001
VBGT00190000009794	GAUT008708	Glossina austeni	gi|906468419|gb|KNC29434.1|	hypothetical protein FF38_00341 [Lucilia cuprina]	880.55	0	brevipalpis-	0.011
VBGT00190000009794	GAUT010144	Glossina austeni	gi|906474675|gb|KNC34195.1|	hypothetical protein FF38_10102 [Lucilia cuprina]	823.93	0	brevipalpis-	0.011
VBGT00190000009794	GAUT032063	Glossina austeni	gi|906459617|gb|KNC22557.1|	hypothetical protein FF38_00170 [Lucilia cuprina]	1224.54	0	brevipalpis-	0.011
VBGT00190000009794	GAUT046690	Glossina austeni	gi|815916202|ref|XP_012243274.1|	PREDICTED: laccase-5-like isoform X3 [Bombus impatiens]	335.88	1.53e-109	brevipalpis-	0.011
VBGT00190000009794	GAUT046695	Glossina austeni	gi|63108423|gb|AAY33507.1|	RE01056p [Drosophila melanogaster]	506.52	3e-177	brevipalpis-	0.011
VBGT00190000009794	GAUT046696	Glossina austeni	gi|194192236|gb|EDX05812.1|	GD10373, partial [Drosophila simulans]	464.15	9.08e-164	brevipalpis-	0.011
VBGT00190000009794	GAUT046697	Glossina austeni	gi|906474082|gb|KNC33752.1|	hypothetical protein FF38_05858, partial [Lucilia cuprina]	350.9	1.58e-120	brevipalpis-	0.011
VBGT00190000009794	GAUT049291	Glossina austeni	gi|906461962|gb|KNC24348.1|	hypothetical protein FF38_04599 [Lucilia cuprina]	818.54	0	brevipalpis-	0.011
VBGT00190000009794	GBRI009848	Glossina brevipalpis	gi|906474675|gb|KNC34195.1|	hypothetical protein FF38_10102 [Lucilia cuprina]	840.49	0	brevipalpis-	0.011
VBGT00190000009794	GBRI011763	Glossina brevipalpis	gi|906459617|gb|KNC22557.1|	hypothetical protein FF38_00170 [Lucilia cuprina]	1236.86	0	brevipalpis-	0.011
VBGT00190000009794	GBRI012095	Glossina brevipalpis	gi|906468419|gb|KNC29434.1|	hypothetical protein FF38_00341 [Lucilia cuprina]	900.2	0	brevipalpis-	0.011
VBGT00190000009794	GBRI029879	Glossina brevipalpis	gi|906461962|gb|KNC24348.1|	hypothetical protein FF38_04599 [Lucilia cuprina]	828.17	0	brevipalpis-	0.011
VBGT00190000009794	GFUI025234	Glossina fuscipes	gi|906459617|gb|KNC22557.1|	hypothetical protein FF38_00170 [Lucilia cuprina]	1224.15	0	brevipalpis-	0.011
VBGT00190000009794	GFUI030964	Glossina fuscipes	gi|906461962|gb|KNC24348.1|	hypothetical protein FF38_04599 [Lucilia cuprina]	817.38	0	brevipalpis-	0.011
VBGT00190000009794	GFUI035820	Glossina fuscipes	gi|906468419|gb|KNC29434.1|	hypothetical protein FF38_00341 [Lucilia cuprina]	890.95	0	brevipalpis-	0.011
VBGT00190000009794	GFUI045806	Glossina fuscipes	gi|195122618|ref|XP_002005808.1|	GI18876 [Drosophila mojavensis]	1380.93	0	brevipalpis-	0.011
VBGT00190000009794	GFUI045807	Glossina fuscipes	gi|194192236|gb|EDX05812.1|	GD10373, partial [Drosophila simulans]	463.38	7.65e-164	brevipalpis-	0.011
VBGT00190000009794	GFUI045821	Glossina fuscipes	gi|906474082|gb|KNC33752.1|	hypothetical protein FF38_05858, partial [Lucilia cuprina]	336.27	1.01e-115	brevipalpis-	0.011
VBGT00190000009794	GFUI046424	Glossina fuscipes	gi|906474675|gb|KNC34195.1|	hypothetical protein FF38_10102 [Lucilia cuprina]	832.79	0	brevipalpis-	0.011
VBGT00190000009794	GMOY004101	Glossina morsitans	gi|195028474|ref|XP_001987101.1|	GH21733 [Drosophila grimshawi]	1555.42	0	brevipalpis-	0.011
VBGT00190000009794	GMOY004647	Glossina morsitans	gi|906461962|gb|KNC24348.1|	hypothetical protein FF38_04599 [Lucilia cuprina]	821.62	0	brevipalpis-	0.011
VBGT00190000009794	GMOY009058	Glossina morsitans	gi|906474675|gb|KNC34195.1|	hypothetical protein FF38_10102 [Lucilia cuprina]	824.7	0	brevipalpis-	0.011
VBGT00190000009794	GMOY009565	Glossina morsitans	gi|906459617|gb|KNC22557.1|	hypothetical protein FF38_00170 [Lucilia cuprina]	1226.46	0	brevipalpis-	0.011
VBGT00190000009794	GMOY011874	Glossina morsitans	gi|906468419|gb|KNC29434.1|	hypothetical protein FF38_00341 [Lucilia cuprina]	505.37	9.89e-172	brevipalpis-	0.011
VBGT00190000009794	GPAI002917	Glossina pallidipes	gi|906461962|gb|KNC24348.1|	hypothetical protein FF38_04599 [Lucilia cuprina]	747.66	0	brevipalpis-	0.011
VBGT00190000009794	GPAI004751	Glossina pallidipes	gi|906459617|gb|KNC22557.1|	hypothetical protein FF38_00170 [Lucilia cuprina]	1227.23	0	brevipalpis-	0.011
VBGT00190000009794	GPAI025756	Glossina pallidipes	gi|906468419|gb|KNC29434.1|	hypothetical protein FF38_00341 [Lucilia cuprina]	885.17	0	brevipalpis-	0.011
VBGT00190000009794	GPAI025787	Glossina pallidipes	gi|195356690|ref|XP_002044785.1|	GM22046 [Drosophila sechellia]	314.69	1.4e-107	brevipalpis-	0.011
VBGT00190000009794	GPAI025789	Glossina pallidipes	gi|906474082|gb|KNC33752.1|	hypothetical protein FF38_05858, partial [Lucilia cuprina]	298.52	9.59e-99	brevipalpis-	0.011
VBGT00190000009794	GPAI025791	Glossina pallidipes	gi|195122618|ref|XP_002005808.1|	GI18876 [Drosophila mojavensis]	1399.42	0	brevipalpis-	0.011
VBGT00190000009794	GPAI039228	Glossina pallidipes	gi|906474675|gb|KNC34195.1|	hypothetical protein FF38_10102 [Lucilia cuprina]	824.31	0	brevipalpis-	0.011
VBGT00190000009794	GPPI001810	Glossina palpalis	gi|195122618|ref|XP_002005808.1|	GI18876 [Drosophila mojavensis]	1382.47	0	brevipalpis-	0.011
VBGT00190000009794	GPPI004157	Glossina palpalis	gi|906459617|gb|KNC22557.1|	hypothetical protein FF38_00170 [Lucilia cuprina]	1226.08	0	brevipalpis-	0.011
VBGT00190000009794	GPPI038262	Glossina palpalis	gi|906474675|gb|KNC34195.1|	hypothetical protein FF38_10102 [Lucilia cuprina]	825.08	0	brevipalpis-	0.011
VBGT00190000009794	GPPI039354	Glossina palpalis	gi|906461962|gb|KNC24348.1|	hypothetical protein FF38_04599 [Lucilia cuprina]	600.9	0	brevipalpis-	0.011
VBGT00190000009794	GPPI045817	Glossina palpalis	gi|906468419|gb|KNC29434.1|	hypothetical protein FF38_00341 [Lucilia cuprina]	889.03	0	brevipalpis-	0.011
VBGT00190000009807	GAUT018384	Glossina austeni	gi|929380071|ref|XP_014100403.1|	PREDICTED: LOW QUALITY PROTEIN: lysosomal alpha-mannosidase-like [Bactrocera oleae]	344.35	4.69e-108	brevipalpis & palpalis+	0.031
VBGT00190000009807	GAUT046128	Glossina austeni	gi|906466517|gb|KNC27938.1|	Alpha-mannosidase 2 [Lucilia cuprina]	1687.93	0	brevipalpis & palpalis+	0.031
VBGT00190000009807	GAUT050592	Glossina austeni	gi|906459912|gb|KNC22793.1|	hypothetical protein FF38_04132 [Lucilia cuprina]	96.67	1.99e-20	brevipalpis & palpalis+	0.031
VBGT00190000009807	GAUT050697	Glossina austeni	gi|906459915|gb|KNC22796.1|	hypothetical protein FF38_04135 [Lucilia cuprina]	1707.96	0	brevipalpis & palpalis+	0.031
VBGT00190000009807	GAUT050704	Glossina austeni	gi|557780730|ref|XP_005189986.1|	PREDICTED: lysosomal alpha-mannosidase [Musca domestica]	1115.91	0	brevipalpis & palpalis+	0.031
VBGT00190000009807	GBRI003063	Glossina brevipalpis	gi|906469922|gb|KNC30549.1|	hypothetical protein FF38_05570 [Lucilia cuprina]	1930.61	0	brevipalpis & palpalis+	0.031
VBGT00190000009807	GBRI008301	Glossina brevipalpis	gi|906459915|gb|KNC22796.1|	hypothetical protein FF38_04135 [Lucilia cuprina]	1622.06	0	brevipalpis & palpalis+	0.031
VBGT00190000009807	GBRI008306	Glossina brevipalpis	gi|557780730|ref|XP_005189986.1|	PREDICTED: lysosomal alpha-mannosidase [Musca domestica]	1006.13	0	brevipalpis & palpalis+	0.031
VBGT00190000009807	GBRI008307	Glossina brevipalpis	gi|924559468|gb|ALC44480.1|	CG9465 [Drosophila busckii]	115.55	1.03e-28	brevipalpis & palpalis+	0.031
VBGT00190000009807	GBRI008314	Glossina brevipalpis	gi|906459912|gb|KNC22793.1|	hypothetical protein FF38_04132 [Lucilia cuprina]	246.51	1.9e-72	brevipalpis & palpalis+	0.031
VBGT00190000009807	GBRI012823	Glossina brevipalpis	gi|907683610|ref|XP_013106959.1|	PREDICTED: alpha-mannosidase 2 [Stomoxys calcitrans]	1555.04	0	brevipalpis & palpalis+	0.031
VBGT00190000009807	GBRI016960	Glossina brevipalpis	gi|557780730|ref|XP_005189986.1|	PREDICTED: lysosomal alpha-mannosidase [Musca domestica]	951.81	0	brevipalpis & palpalis+	0.031
VBGT00190000009807	GBRI031993	Glossina brevipalpis	gi|906459912|gb|KNC22793.1|	hypothetical protein FF38_04132 [Lucilia cuprina]	988.41	0	brevipalpis & palpalis+	0.031
VBGT00190000009807	GFUI005700	Glossina fuscipes	gi|557780730|ref|XP_005189986.1|	PREDICTED: lysosomal alpha-mannosidase [Musca domestica]	1103.2	0	brevipalpis & palpalis+	0.031
VBGT00190000009807	GFUI005704	Glossina fuscipes	gi|906459915|gb|KNC22796.1|	hypothetical protein FF38_04135 [Lucilia cuprina]	1636.31	0	brevipalpis & palpalis+	0.031
VBGT00190000009807	GFUI026406	Glossina fuscipes	gi|906459912|gb|KNC22793.1|	hypothetical protein FF38_04132 [Lucilia cuprina]	226.48	4.16e-65	brevipalpis & palpalis+	0.031
VBGT00190000009807	GFUI037499	Glossina fuscipes	gi|557751664|ref|XP_005175586.1|	PREDICTED: alpha-mannosidase 2 [Musca domestica]	283.11	2.75e-85	brevipalpis & palpalis+	0.031
VBGT00190000009807	GFUI037506	Glossina fuscipes	gi|906469922|gb|KNC30549.1|	hypothetical protein FF38_05570 [Lucilia cuprina]	999.58	0	brevipalpis & palpalis+	0.031
VBGT00190000009807	GFUI038252	Glossina fuscipes	gi|557772052|ref|XP_005185684.1|	PREDICTED: alpha-mannosidase 2 [Musca domestica]	1673.68	0	brevipalpis & palpalis+	0.031
VBGT00190000009807	GMOY007471	Glossina morsitans	gi|906459915|gb|KNC22796.1|	hypothetical protein FF38_04135 [Lucilia cuprina]	1711.81	0	brevipalpis & palpalis+	0.031
VBGT00190000009807	GMOY007472	Glossina morsitans	gi|557780730|ref|XP_005189986.1|	PREDICTED: lysosomal alpha-mannosidase [Musca domestica]	1092.03	0	brevipalpis & palpalis+	0.031
VBGT00190000009807	GMOY009001	Glossina morsitans	gi|906469922|gb|KNC30549.1|	hypothetical protein FF38_05570 [Lucilia cuprina]	1932.15	0	brevipalpis & palpalis+	0.031
VBGT00190000009807	GMOY009726	Glossina morsitans	gi|557780730|ref|XP_005189986.1|	PREDICTED: lysosomal alpha-mannosidase [Musca domestica]	221.48	9.66e-65	brevipalpis & palpalis+	0.031
VBGT00190000009807	GMOY011819	Glossina morsitans	gi|557772052|ref|XP_005185684.1|	PREDICTED: alpha-mannosidase 2 [Musca domestica]	1622.06	0	brevipalpis & palpalis+	0.031
VBGT00190000009807	GMOY011902	Glossina morsitans	gi|557780730|ref|XP_005189986.1|	PREDICTED: lysosomal alpha-mannosidase [Musca domestica]	909.44	0	brevipalpis & palpalis+	0.031
VBGT00190000009807	GPAI014614	Glossina pallidipes	gi|906459915|gb|KNC22796.1|	hypothetical protein FF38_04135 [Lucilia cuprina]	1652.49	0	brevipalpis & palpalis+	0.031
VBGT00190000009807	GPAI014618	Glossina pallidipes	gi|557780730|ref|XP_005189986.1|	PREDICTED: lysosomal alpha-mannosidase [Musca domestica]	1110.9	0	brevipalpis & palpalis+	0.031
VBGT00190000009807	GPAI018999	Glossina pallidipes	gi|907683610|ref|XP_013106959.1|	PREDICTED: alpha-mannosidase 2 [Stomoxys calcitrans]	1708.73	0	brevipalpis & palpalis+	0.031
VBGT00190000009807	GPAI023068	Glossina pallidipes	gi|907611606|ref|XP_013118314.1|	PREDICTED: alpha-mannosidase 2x [Stomoxys calcitrans]	1891.32	0	brevipalpis & palpalis+	0.031
VBGT00190000009807	GPPI009916	Glossina palpalis	gi|907683610|ref|XP_013106959.1|	PREDICTED: alpha-mannosidase 2 [Stomoxys calcitrans]	1667.13	0	brevipalpis & palpalis+	0.031
VBGT00190000009807	GPPI014901	Glossina palpalis	gi|906459915|gb|KNC22796.1|	hypothetical protein FF38_04135 [Lucilia cuprina]	1626.3	0	brevipalpis & palpalis+	0.031
VBGT00190000009807	GPPI014913	Glossina palpalis	gi|557780730|ref|XP_005189986.1|	PREDICTED: lysosomal alpha-mannosidase [Musca domestica]	1103.2	0	brevipalpis & palpalis+	0.031
VBGT00190000009807	GPPI014916	Glossina palpalis	gi|194760767|ref|XP_001962604.1|	GF14355 [Drosophila ananassae]	80.88	4.45e-17	brevipalpis & palpalis+	0.031
VBGT00190000009807	GPPI014917	Glossina palpalis	gi|195339317|ref|XP_002036266.1|	GM12715 [Drosophila sechellia]	77.41	1.11e-15	brevipalpis & palpalis+	0.031
VBGT00190000009807	GPPI032945	Glossina palpalis	gi|906469922|gb|KNC30549.1|	hypothetical protein FF38_05570 [Lucilia cuprina]	1922.13	0	brevipalpis & palpalis+	0.031
VBGT00190000009807	GPPI032949	Glossina palpalis	gi|557751664|ref|XP_005175586.1|	PREDICTED: alpha-mannosidase 2 [Musca domestica]	318.16	3.75e-97	brevipalpis & palpalis+	0.031
VBGT00190000009807	GPPI042181	Glossina palpalis	gi|906459912|gb|KNC22793.1|	hypothetical protein FF38_04132 [Lucilia cuprina]	222.63	9.76e-63	brevipalpis & palpalis+	0.031
VBGT00190000009808	GAUT003874	Glossina austeni	gi|906459029|gb|KNC22122.1|	ATP synthase subunit beta, mitochondrial [Lucilia cuprina]	836.64	0	brevipalpis-	0.011
VBGT00190000009808	GAUT004837	Glossina austeni	gi|807037153|ref|XP_004533402.2|	PREDICTED: V-type proton ATPase catalytic subunit A isoform 2-like [Ceratitis capitata]	1025	0	brevipalpis-	0.011
VBGT00190000009808	GAUT007598	Glossina austeni	gi|546686306|gb|ERL95632.1|	hypothetical protein D910_00056 [Dendroctonus ponderosae]	755.75	0	brevipalpis-	0.011
VBGT00190000009808	GAUT007602	Glossina austeni	gi|350421313|ref|XP_003492803.1|	PREDICTED: ATP synthase subunit alpha, chloroplastic [Bombus impatiens]	223.79	3.9e-68	brevipalpis-	0.011
VBGT00190000009808	GAUT026271	Glossina austeni	gi|906460395|gb|KNC23160.1|	ATP synthase subunit beta, mitochondrial [Lucilia cuprina]	986.87	0	brevipalpis-	0.011
VBGT00190000009808	GAUT032803	Glossina austeni	gi|906472801|gb|KNC32844.1|	ATP synthase subunit alpha, mitochondrial [Lucilia cuprina]	1090.1	0	brevipalpis-	0.011
VBGT00190000009808	GAUT034244	Glossina austeni	gi|906472755|gb|KNC32804.1|	V-type proton ATPase catalytic subunit A isoform 1 [Lucilia cuprina]	1203.73	0	brevipalpis-	0.011
VBGT00190000009808	GAUT035912	Glossina austeni	gi|909574171|ref|XP_013142773.1|	PREDICTED: V-type proton ATPase subunit B [Papilio polytes]	990.72	0	brevipalpis-	0.011
VBGT00190000009808	GAUT039419	Glossina austeni	gi|795024715|ref|XP_011861364.1|	PREDICTED: ATP synthase subunit beta, mitochondrial-like [Vollenhovia emeryi]	1073.54	0	brevipalpis-	0.011
VBGT00190000009808	GAUT039565	Glossina austeni	gi|795024238|ref|XP_011861208.1|	PREDICTED: uncharacterized protein LOC105558230 [Vollenhovia emeryi]	1253.04	0	brevipalpis-	0.011
VBGT00190000009808	GAUT051303	Glossina austeni	gi|195434356|ref|XP_002065169.1|	GK15307 [Drosophila willistoni]	1229.54	0	brevipalpis-	0.011
VBGT00190000009808	GBRI012964	Glossina brevipalpis	gi|906461624|gb|KNC24065.1|	V-type proton ATPase catalytic subunit A isoform 2 [Lucilia cuprina]	1030.01	0	brevipalpis-	0.011
VBGT00190000009808	GBRI017354	Glossina brevipalpis	gi|906472755|gb|KNC32804.1|	V-type proton ATPase catalytic subunit A isoform 1 [Lucilia cuprina]	1207.2	0	brevipalpis-	0.011
VBGT00190000009808	GBRI018972	Glossina brevipalpis	gi|751462396|ref|XP_011186046.1|	PREDICTED: V-type proton ATPase subunit B [Bactrocera cucurbitae]	988.79	0	brevipalpis-	0.011
VBGT00190000009808	GBRI023960	Glossina brevipalpis	gi|906460395|gb|KNC23160.1|	ATP synthase subunit beta, mitochondrial [Lucilia cuprina]	987.64	0	brevipalpis-	0.011
VBGT00190000009808	GBRI037265	Glossina brevipalpis	gi|906472801|gb|KNC32844.1|	ATP synthase subunit alpha, mitochondrial [Lucilia cuprina]	1093.18	0	brevipalpis-	0.011
VBGT00190000009808	GBRI037361	Glossina brevipalpis	gi|906468917|gb|KNC29832.1|	V-type proton ATPase catalytic subunit A isoform 2 [Lucilia cuprina]	1229.93	0	brevipalpis-	0.011
VBGT00190000009808	GFUI000547	Glossina fuscipes	gi|52630923|gb|AAU84925.1|	putative flagellum-specific ATP synthase [Aphis citricidus]	480.33	1.85e-164	brevipalpis-	0.011
VBGT00190000009808	GFUI000557	Glossina fuscipes	gi|546686306|gb|ERL95632.1|	hypothetical protein D910_00056 [Dendroctonus ponderosae]	637.49	0	brevipalpis-	0.011
VBGT00190000009808	GFUI004237	Glossina fuscipes	gi|906472801|gb|KNC32844.1|	ATP synthase subunit alpha, mitochondrial [Lucilia cuprina]	1091.26	0	brevipalpis-	0.011
VBGT00190000009808	GFUI006558	Glossina fuscipes	gi|906461624|gb|KNC24065.1|	V-type proton ATPase catalytic subunit A isoform 2 [Lucilia cuprina]	1029.24	0	brevipalpis-	0.011
VBGT00190000009808	GFUI037690	Glossina fuscipes	gi|195434356|ref|XP_002065169.1|	GK15307 [Drosophila willistoni]	1229.16	0	brevipalpis-	0.011
VBGT00190000009808	GFUI039276	Glossina fuscipes	gi|906460395|gb|KNC23160.1|	ATP synthase subunit beta, mitochondrial [Lucilia cuprina]	984.56	0	brevipalpis-	0.011
VBGT00190000009808	GFUI041283	Glossina fuscipes	gi|906472755|gb|KNC32804.1|	V-type proton ATPase catalytic subunit A isoform 1 [Lucilia cuprina]	1200.65	0	brevipalpis-	0.011
VBGT00190000009808	GFUI044846	Glossina fuscipes	gi|557764177|ref|XP_005181797.1|	PREDICTED: ATP synthase subunit beta, mitochondrial [Musca domestica]	841.65	0	brevipalpis-	0.011
VBGT00190000009808	GFUI047802	Glossina fuscipes	gi|906460395|gb|KNC23160.1|	ATP synthase subunit beta, mitochondrial [Lucilia cuprina]	653.67	0	brevipalpis-	0.011
VBGT00190000009808	GFUI047803	Glossina fuscipes	gi|820846503|ref|XP_003693184.2|	PREDICTED: LOW QUALITY PROTEIN: ATP synthase subunit alpha, chloroplastic-like, partial [Apis florea]	276.94	4.53e-86	brevipalpis-	0.011
VBGT00190000009808	GFUI047804	Glossina fuscipes	gi|801403385|ref|XP_012061634.1|	PREDICTED: ATP synthase subunit alpha, mitochondrial-like [Atta cephalotes]	297.75	1.79e-97	brevipalpis-	0.011
VBGT00190000009808	GFUI053295	Glossina fuscipes	gi|906462832|gb|KNC25029.1|	hypothetical protein FF38_11891 [Lucilia cuprina]	991.88	0	brevipalpis-	0.011
VBGT00190000009808	GMOY000642	Glossina morsitans	gi|795024715|ref|XP_011861364.1|	PREDICTED: ATP synthase subunit beta, mitochondrial-like [Vollenhovia emeryi]	833.17	0	brevipalpis-	0.011
VBGT00190000009808	GMOY000743	Glossina morsitans	gi|906472755|gb|KNC32804.1|	V-type proton ATPase catalytic subunit A isoform 1 [Lucilia cuprina]	1202.58	0	brevipalpis-	0.011
VBGT00190000009808	GMOY001525	Glossina morsitans	gi|906460395|gb|KNC23160.1|	ATP synthase subunit beta, mitochondrial [Lucilia cuprina]	988.02	0	brevipalpis-	0.011
VBGT00190000009808	GMOY001949	Glossina morsitans	gi|795024238|ref|XP_011861208.1|	PREDICTED: uncharacterized protein LOC105558230 [Vollenhovia emeryi]	1431.77	0	brevipalpis-	0.011
VBGT00190000009808	GMOY002029	Glossina morsitans	gi|909574171|ref|XP_013142773.1|	PREDICTED: V-type proton ATPase subunit B [Papilio polytes]	992.26	0	brevipalpis-	0.011
VBGT00190000009808	GMOY005064	Glossina morsitans	gi|807037153|ref|XP_004533402.2|	PREDICTED: V-type proton ATPase catalytic subunit A isoform 2-like [Ceratitis capitata]	996.11	0	brevipalpis-	0.011
VBGT00190000009808	GMOY007817	Glossina morsitans	gi|557764177|ref|XP_005181797.1|	PREDICTED: ATP synthase subunit beta, mitochondrial [Musca domestica]	841.26	0	brevipalpis-	0.011
VBGT00190000009808	GMOY008764	Glossina morsitans	gi|906472801|gb|KNC32844.1|	ATP synthase subunit alpha, mitochondrial [Lucilia cuprina]	1090.1	0	brevipalpis-	0.011
VBGT00190000009808	GMOY008993	Glossina morsitans	gi|195434356|ref|XP_002065169.1|	GK15307 [Drosophila willistoni]	1229.54	0	brevipalpis-	0.011
VBGT00190000009808	GPAI000731	Glossina pallidipes	gi|546686306|gb|ERL95632.1|	hypothetical protein D910_00056 [Dendroctonus ponderosae]	731.48	0	brevipalpis-	0.011
VBGT00190000009808	GPAI000882	Glossina pallidipes	gi|52630923|gb|AAU84925.1|	putative flagellum-specific ATP synthase [Aphis citricidus]	352.83	2.78e-117	brevipalpis-	0.011
VBGT00190000009808	GPAI000893	Glossina pallidipes	gi|546686306|gb|ERL95632.1|	hypothetical protein D910_00056 [Dendroctonus ponderosae]	534.26	0	brevipalpis-	0.011
VBGT00190000009808	GPAI000907	Glossina pallidipes	gi|52630923|gb|AAU84925.1|	putative flagellum-specific ATP synthase [Aphis citricidus]	78.95	4.17e-16	brevipalpis-	0.011
VBGT00190000009808	GPAI025297	Glossina pallidipes	gi|906459029|gb|KNC22122.1|	ATP synthase subunit beta, mitochondrial [Lucilia cuprina]	846.27	0	brevipalpis-	0.011
VBGT00190000009808	GPAI025603	Glossina pallidipes	gi|906472755|gb|KNC32804.1|	V-type proton ATPase catalytic subunit A isoform 1 [Lucilia cuprina]	1200.65	0	brevipalpis-	0.011
VBGT00190000009808	GPAI027233	Glossina pallidipes	gi|906460395|gb|KNC23160.1|	ATP synthase subunit beta, mitochondrial [Lucilia cuprina]	988.41	0	brevipalpis-	0.011
VBGT00190000009808	GPAI027793	Glossina pallidipes	gi|906472801|gb|KNC32844.1|	ATP synthase subunit alpha, mitochondrial [Lucilia cuprina]	1090.1	0	brevipalpis-	0.011
VBGT00190000009808	GPAI027879	Glossina pallidipes	gi|195434356|ref|XP_002065169.1|	GK15307 [Drosophila willistoni]	1229.54	0	brevipalpis-	0.011
VBGT00190000009808	GPAI029412	Glossina pallidipes	gi|906462832|gb|KNC25029.1|	hypothetical protein FF38_11891 [Lucilia cuprina]	990.72	0	brevipalpis-	0.011
VBGT00190000009808	GPAI036367	Glossina pallidipes	gi|807037153|ref|XP_004533402.2|	PREDICTED: V-type proton ATPase catalytic subunit A isoform 2-like [Ceratitis capitata]	1029.62	0	brevipalpis-	0.011
VBGT00190000009808	GPPI005057	Glossina palpalis	gi|906460395|gb|KNC23160.1|	ATP synthase subunit beta, mitochondrial [Lucilia cuprina]	984.56	0	brevipalpis-	0.011
VBGT00190000009808	GPPI016918	Glossina palpalis	gi|906462832|gb|KNC25029.1|	hypothetical protein FF38_11891 [Lucilia cuprina]	991.88	0	brevipalpis-	0.011
VBGT00190000009808	GPPI020869	Glossina palpalis	gi|557764177|ref|XP_005181797.1|	PREDICTED: ATP synthase subunit beta, mitochondrial [Musca domestica]	841.65	0	brevipalpis-	0.011
VBGT00190000009808	GPPI030375	Glossina palpalis	gi|195434356|ref|XP_002065169.1|	GK15307 [Drosophila willistoni]	1229.16	0	brevipalpis-	0.011
VBGT00190000009808	GPPI035016	Glossina palpalis	gi|906461624|gb|KNC24065.1|	V-type proton ATPase catalytic subunit A isoform 2 [Lucilia cuprina]	1028.85	0	brevipalpis-	0.011
VBGT00190000009808	GPPI035335	Glossina palpalis	gi|906472801|gb|KNC32844.1|	ATP synthase subunit alpha, mitochondrial [Lucilia cuprina]	1091.26	0	brevipalpis-	0.011
VBGT00190000009808	GPPI038938	Glossina palpalis	gi|906472755|gb|KNC32804.1|	V-type proton ATPase catalytic subunit A isoform 1 [Lucilia cuprina]	1200.65	0	brevipalpis-	0.011
VBGT00190000009808	GPPI049249	Glossina palpalis	gi|52630923|gb|AAU84925.1|	putative flagellum-specific ATP synthase [Aphis citricidus]	480.33	1.85e-164	brevipalpis-	0.011
VBGT00190000009808	GPPI049996	Glossina palpalis	gi|906461624|gb|KNC24065.1|	V-type proton ATPase catalytic subunit A isoform 2 [Lucilia cuprina]	1028.47	0	brevipalpis-	0.011
VBGT00190000009842	GAUT009801	Glossina austeni	gi|17136570|ref|NP_476776.1|	ribosomal protein L40, isoform A [Drosophila melanogaster]	263.08	3.84e-89	palpalis+	0
VBGT00190000009842	GAUT014297	Glossina austeni	gi|755856661|ref|XP_011296442.1|	PREDICTED: polyubiquitin-B isoform X3 [Musca domestica]	558.91	0	palpalis+	0
VBGT00190000009842	GAUT014298	Glossina austeni	gi|827554447|ref|XP_012548794.1|	PREDICTED: polyubiquitin [Bombyx mori]	255.37	1.04e-85	palpalis+	0
VBGT00190000009842	GAUT022117	Glossina austeni	gi|939270647|ref|XP_014255553.1|	PREDICTED: ubiquitin-60S ribosomal protein L40 [Cimex lectularius]	70.48	1.5e-14	palpalis+	0
VBGT00190000009842	GAUT044857	Glossina austeni	gi|913330697|ref|XP_013196887.1|	PREDICTED: polyubiquitin, partial [Amyelois transitella]	147.52	4.41e-44	palpalis+	0
VBGT00190000009842	GBRI001787	Glossina brevipalpis	gi|70909913|emb|CAJ17443.1|	ribosomal protein Ubq/L40e [Dascillus cervinus]	224.17	1.42e-71	palpalis+	0
VBGT00190000009842	GBRI019831	Glossina brevipalpis	gi|56199554|gb|AAV84266.1|	ubiquitin [Culicoides sonorensis]	208.38	1.97e-65	palpalis+	0
VBGT00190000009842	GBRI020885	Glossina brevipalpis	gi|239788927|dbj|BAH71116.1|	ACYPI006410 [Acyrthosiphon pisum]	218.39	3.51e-70	palpalis+	0
VBGT00190000009842	GBRI023752	Glossina brevipalpis	gi|557751911|ref|XP_005175708.1|	PREDICTED: ubiquitin-40S ribosomal protein S27a [Musca domestica]	320.47	6.99e-111	palpalis+	0
VBGT00190000009842	GBRI031057	Glossina brevipalpis	gi|1805696|emb|CAA71664.1|	polyubiquitin [Ceratitis capitata]	135.58	3.94e-39	palpalis+	0
VBGT00190000009842	GBRI034181	Glossina brevipalpis	gi|390176272|ref|XP_003736175.1|	GA30006 [Drosophila pseudoobscura pseudoobscura]	1003.82	0	palpalis+	0
VBGT00190000009842	GBRI040495	Glossina brevipalpis	gi|195340400|ref|XP_002036801.1|	GM12582 [Drosophila sechellia]	370.16	6.83e-125	palpalis+	0
VBGT00190000009842	GFUI010346	Glossina fuscipes	gi|17136570|ref|NP_476776.1|	ribosomal protein L40, isoform A [Drosophila melanogaster]	266.54	2.39e-88	palpalis+	0
VBGT00190000009842	GFUI011275	Glossina fuscipes	gi|827554447|ref|XP_012548794.1|	PREDICTED: polyubiquitin [Bombyx mori]	177.56	4.8e-55	palpalis+	0
VBGT00190000009842	GFUI017177	Glossina fuscipes	gi|780615571|ref|XP_011695404.1|	PREDICTED: polyubiquitin-B [Wasmannia auropunctata]	222.63	3.53e-69	palpalis+	0
VBGT00190000009842	GFUI029451	Glossina fuscipes	gi|913330697|ref|XP_013196887.1|	PREDICTED: polyubiquitin, partial [Amyelois transitella]	241.51	1.4e-78	palpalis+	0
VBGT00190000009842	GFUI039402	Glossina fuscipes	gi|755864566|ref|XP_011291020.1|	PREDICTED: polyubiquitin-C isoform X3 [Musca domestica]	914.06	0	palpalis+	0
VBGT00190000009842	GMOY005690	Glossina morsitans	gi|17136570|ref|NP_476776.1|	ribosomal protein L40, isoform A [Drosophila melanogaster]	265	1.85e-88	palpalis+	0
VBGT00190000009842	GMOY007966	Glossina morsitans	gi|195340400|ref|XP_002036801.1|	GM12582 [Drosophila sechellia]	317.39	5.34e-105	palpalis+	0
VBGT00190000009842	GPAI005250	Glossina pallidipes	gi|913330697|ref|XP_013196887.1|	PREDICTED: polyubiquitin, partial [Amyelois transitella]	176.41	1.74e-55	palpalis+	0
VBGT00190000009842	GPAI016287	Glossina pallidipes	gi|17136570|ref|NP_476776.1|	ribosomal protein L40, isoform A [Drosophila melanogaster]	263.46	1.31e-88	palpalis+	0
VBGT00190000009842	GPAI041274	Glossina pallidipes	gi|827554447|ref|XP_012548794.1|	PREDICTED: polyubiquitin [Bombyx mori]	176.02	1.18e-54	palpalis+	0
VBGT00190000009842	GPPI009392	Glossina palpalis	gi|195035507|ref|XP_001989219.1|	GH11603 [Drosophila grimshawi]	155.22	2.73e-48	palpalis+	0
VBGT00190000009842	GPPI019801	Glossina palpalis	gi|17136570|ref|NP_476776.1|	ribosomal protein L40, isoform A [Drosophila melanogaster]	266.54	2.39e-88	palpalis+	0
VBGT00190000009842	GPPI023239	Glossina palpalis	gi|936689450|ref|XP_014222704.1|	PREDICTED: ubiquitin-60S ribosomal protein L40 [Trichogramma pretiosum]	131.34	1.38e-37	palpalis+	0
VBGT00190000009842	GPPI026218	Glossina palpalis	gi|557751911|ref|XP_005175708.1|	PREDICTED: ubiquitin-40S ribosomal protein S27a [Musca domestica]	320.47	6.99e-111	palpalis+	0
VBGT00190000009842	GPPI029526	Glossina palpalis	gi|506968393|gb|AGM32540.1|	polyubiquitin-B-like isoform, partial [Coptotermes formosanus]	215.31	3.92e-66	palpalis+	0
VBGT00190000009842	GPPI029527	Glossina palpalis	gi|900770537|gb|KMY87086.1|	uncharacterized protein Dsimw501_GD28872, partial [Drosophila simulans]	102.83	4.43e-28	palpalis+	0
VBGT00190000009842	GPPI035896	Glossina palpalis	gi|195469924|ref|XP_002099886.1|	GE16472 [Drosophila yakuba]	438.34	1.31e-154	palpalis+	0
VBGT00190000009842	GPPI035897	Glossina palpalis	gi|56199552|gb|AAV84265.1|	ubiquitin [Culicoides sonorensis]	263.85	7.98e-89	palpalis+	0
VBGT00190000009842	GPPI038005	Glossina palpalis	gi|56199552|gb|AAV84265.1|	ubiquitin [Culicoides sonorensis]	292.35	2.29e-99	palpalis+	0
VBGT00190000009842	GPPI042743	Glossina palpalis	gi|827554447|ref|XP_012548794.1|	PREDICTED: polyubiquitin [Bombyx mori]	174.87	5e-54	palpalis+	0
VBGT00190000009849	GAUT003530	Glossina austeni	gi|906461132|gb|KNC23675.1|	hypothetical protein FF38_00804 [Lucilia cuprina]	2109.34	0	Palpalis Group+	0.01
VBGT00190000009849	GAUT007532	Glossina austeni	gi|350427238|ref|XP_003494696.1|	PREDICTED: valine--tRNA ligase-like [Bombus impatiens]	568.16	0	Palpalis Group+	0.01
VBGT00190000009849	GAUT024432	Glossina austeni	gi|906459026|gb|KNC22119.1|	hypothetical protein FF38_05872 [Lucilia cuprina]	1260.74	0	Palpalis Group+	0.01
VBGT00190000009849	GAUT025664	Glossina austeni	gi|906463698|gb|KNC25702.1|	hypothetical protein FF38_12885 [Lucilia cuprina]	1295.03	0	Palpalis Group+	0.01
VBGT00190000009849	GAUT039540	Glossina austeni	gi|795025294|ref|XP_011861559.1|	PREDICTED: CDK5 regulatory subunit-associated protein 1-like [Vollenhovia emeryi]	831.25	0	Palpalis Group+	0.01
VBGT00190000009849	GAUT039626	Glossina austeni	gi|795021969|ref|XP_011860440.1|	PREDICTED: probable valine--tRNA ligase, mitochondrial [Vollenhovia emeryi]	1593.17	0	Palpalis Group+	0.01
VBGT00190000009849	GAUT044096	Glossina austeni	gi|498982599|ref|XP_004529901.1|	PREDICTED: valine--tRNA ligase isoform X2 [Ceratitis capitata]	1622.06	0	Palpalis Group+	0.01
VBGT00190000009849	GBRI009514	Glossina brevipalpis	gi|906459026|gb|KNC22119.1|	hypothetical protein FF38_05872 [Lucilia cuprina]	1244.57	0	Palpalis Group+	0.01
VBGT00190000009849	GBRI027584	Glossina brevipalpis	gi|906463698|gb|KNC25702.1|	hypothetical protein FF38_12885 [Lucilia cuprina]	1292.33	0	Palpalis Group+	0.01
VBGT00190000009849	GBRI030582	Glossina brevipalpis	gi|906461132|gb|KNC23675.1|	hypothetical protein FF38_00804 [Lucilia cuprina]	2153.64	0	Palpalis Group+	0.01
VBGT00190000009849	GBRI041856	Glossina brevipalpis	gi|557753326|ref|XP_005176408.1|	PREDICTED: valine--tRNA ligase [Musca domestica]	1608.58	0	Palpalis Group+	0.01
VBGT00190000009849	GFUI000593	Glossina fuscipes	gi|350427238|ref|XP_003494696.1|	PREDICTED: valine--tRNA ligase-like [Bombus impatiens]	546.2	4.75e-167	Palpalis Group+	0.01
VBGT00190000009849	GFUI003322	Glossina fuscipes	gi|906459705|gb|KNC22628.1|	hypothetical protein FF38_04512 [Lucilia cuprina]	429.87	2.3e-139	Palpalis Group+	0.01
VBGT00190000009849	GFUI003795	Glossina fuscipes	gi|755893993|ref|XP_011295291.1|	PREDICTED: valine--tRNA ligase [Musca domestica]	533.1	1.41e-178	Palpalis Group+	0.01
VBGT00190000009849	GFUI009567	Glossina fuscipes	gi|906461132|gb|KNC23675.1|	hypothetical protein FF38_00804 [Lucilia cuprina]	2133.61	0	Palpalis Group+	0.01
VBGT00190000009849	GFUI011435	Glossina fuscipes	gi|906459026|gb|KNC22119.1|	hypothetical protein FF38_05872 [Lucilia cuprina]	1167.14	0	Palpalis Group+	0.01
VBGT00190000009849	GFUI018142	Glossina fuscipes	gi|755893993|ref|XP_011295291.1|	PREDICTED: valine--tRNA ligase [Musca domestica]	1295.41	0	Palpalis Group+	0.01
VBGT00190000009849	GFUI023898	Glossina fuscipes	gi|194193309|gb|EDX06885.1|	GD10948, partial [Drosophila simulans]	163.31	1.24e-45	Palpalis Group+	0.01
VBGT00190000009849	GFUI025284	Glossina fuscipes	gi|557753326|ref|XP_005176408.1|	PREDICTED: valine--tRNA ligase [Musca domestica]	1623.99	0	Palpalis Group+	0.01
VBGT00190000009849	GFUI034975	Glossina fuscipes	gi|820852686|ref|XP_012343780.1|	PREDICTED: LOW QUALITY PROTEIN: valine--tRNA ligase, mitochondrial-like [Apis florea]	144.05	2.26e-38	Palpalis Group+	0.01
VBGT00190000009849	GMOY000007	Glossina morsitans	gi|242021539|ref|XP_002431202.1|	isoleucyl-tRNA synthetase, cytoplasmic, putative [Pediculus humanus corporis]	281.18	6.81e-83	Palpalis Group+	0.01
VBGT00190000009849	GMOY001246	Glossina morsitans	gi|906459026|gb|KNC22119.1|	hypothetical protein FF38_05872 [Lucilia cuprina]	1226.46	0	Palpalis Group+	0.01
VBGT00190000009849	GMOY004289	Glossina morsitans	gi|906461132|gb|KNC23675.1|	hypothetical protein FF38_00804 [Lucilia cuprina]	2142.08	0	Palpalis Group+	0.01
VBGT00190000009849	GMOY009396	Glossina morsitans	gi|498982599|ref|XP_004529901.1|	PREDICTED: valine--tRNA ligase isoform X2 [Ceratitis capitata]	1622.83	0	Palpalis Group+	0.01
VBGT00190000009849	GMOY010452	Glossina morsitans	gi|906463698|gb|KNC25702.1|	hypothetical protein FF38_12885 [Lucilia cuprina]	1242.25	0	Palpalis Group+	0.01
VBGT00190000009849	GPAI017734	Glossina pallidipes	gi|906461132|gb|KNC23675.1|	hypothetical protein FF38_00804 [Lucilia cuprina]	2139.77	0	Palpalis Group+	0.01
VBGT00190000009849	GPAI024648	Glossina pallidipes	gi|906463698|gb|KNC25702.1|	hypothetical protein FF38_12885 [Lucilia cuprina]	1285.4	0	Palpalis Group+	0.01
VBGT00190000009849	GPAI041394	Glossina pallidipes	gi|906459026|gb|KNC22119.1|	hypothetical protein FF38_05872 [Lucilia cuprina]	1229.16	0	Palpalis Group+	0.01
VBGT00190000009849	GPAI042014	Glossina pallidipes	gi|498982599|ref|XP_004529901.1|	PREDICTED: valine--tRNA ligase isoform X2 [Ceratitis capitata]	1627.07	0	Palpalis Group+	0.01
VBGT00190000009849	GPPI005696	Glossina palpalis	gi|906459705|gb|KNC22628.1|	hypothetical protein FF38_04512 [Lucilia cuprina]	1159.05	0	Palpalis Group+	0.01
VBGT00190000009849	GPPI012801	Glossina palpalis	gi|906459026|gb|KNC22119.1|	hypothetical protein FF38_05872 [Lucilia cuprina]	1249.19	0	Palpalis Group+	0.01
VBGT00190000009849	GPPI029911	Glossina palpalis	gi|194193309|gb|EDX06885.1|	GD10948, partial [Drosophila simulans]	163.7	1.02e-45	Palpalis Group+	0.01
VBGT00190000009849	GPPI029912	Glossina palpalis	gi|826459093|ref|XP_012533838.1|	PREDICTED: valine--tRNA ligase [Monomorium pharaonis]	205.3	3.05e-58	Palpalis Group+	0.01
VBGT00190000009849	GPPI037843	Glossina palpalis	gi|755893993|ref|XP_011295291.1|	PREDICTED: valine--tRNA ligase [Musca domestica]	1297.34	0	Palpalis Group+	0.01
VBGT00190000009849	GPPI043310	Glossina palpalis	gi|906459705|gb|KNC22628.1|	hypothetical protein FF38_04512 [Lucilia cuprina]	304.29	3.41e-94	Palpalis Group+	0.01
VBGT00190000009849	GPPI048528	Glossina palpalis	gi|907613257|ref|XP_013118523.1|	PREDICTED: valine--tRNA ligase isoform X1 [Stomoxys calcitrans]	563.53	0	Palpalis Group+	0.01
VBGT00190000009859	GAUT013529	Glossina austeni	gi|907681327|ref|XP_013106313.1|	PREDICTED: protein arginine N-methyltransferase 1 [Stomoxys calcitrans]	125.18	9.55e-33	morsitans+	0.028
VBGT00190000009859	GAUT018626	Glossina austeni	gi|906459094|gb|KNC22170.1|	hypothetical protein FF38_01848 [Lucilia cuprina]	692.19	0	morsitans+	0.028
VBGT00190000009859	GAUT027784	Glossina austeni	gi|907664291|ref|XP_013103293.1|	PREDICTED: histone-arginine methyltransferase CARMER [Stomoxys calcitrans]	955.67	0	morsitans+	0.028
VBGT00190000009859	GAUT031799	Glossina austeni	gi|907737742|ref|XP_013115849.1|	PREDICTED: protein arginine N-methyltransferase 1-B-like [Stomoxys calcitrans]	461.84	2.46e-157	morsitans+	0.028
VBGT00190000009859	GAUT038240	Glossina austeni	gi|755851746|ref|XP_005175662.2|	PREDICTED: probable protein arginine N-methyltransferase 6 [Musca domestica]	482.64	6.11e-169	morsitans+	0.028
VBGT00190000009859	GAUT040238	Glossina austeni	gi|907619380|ref|XP_013119582.1|	PREDICTED: protein arginine N-methyltransferase 1 [Stomoxys calcitrans]	635.57	0	morsitans+	0.028
VBGT00190000009859	GAUT045103	Glossina austeni	gi|907737742|ref|XP_013115849.1|	PREDICTED: protein arginine N-methyltransferase 1-B-like [Stomoxys calcitrans]	465.31	8.63e-159	morsitans+	0.028
VBGT00190000009859	GBRI024283	Glossina brevipalpis	gi|557762140|ref|XP_005180784.1|	PREDICTED: protein arginine N-methyltransferase 1 [Musca domestica]	639.03	0	morsitans+	0.028
VBGT00190000009859	GBRI024384	Glossina brevipalpis	gi|195118752|ref|XP_002003900.1|	GI20553 [Drosophila mojavensis]	494.97	8.75e-174	morsitans+	0.028
VBGT00190000009859	GBRI027475	Glossina brevipalpis	gi|907737742|ref|XP_013115849.1|	PREDICTED: protein arginine N-methyltransferase 1-B-like [Stomoxys calcitrans]	466.08	1.04e-158	morsitans+	0.028
VBGT00190000009859	GBRI030081	Glossina brevipalpis	gi|557784008|ref|XP_005191609.1|	PREDICTED: histone-arginine methyltransferase CARMER [Musca domestica]	841.26	0	morsitans+	0.028
VBGT00190000009859	GBRI045559	Glossina brevipalpis	gi|906459094|gb|KNC22170.1|	hypothetical protein FF38_01848 [Lucilia cuprina]	682.56	0	morsitans+	0.028
VBGT00190000009859	GFUI007098	Glossina fuscipes	gi|907737742|ref|XP_013115849.1|	PREDICTED: protein arginine N-methyltransferase 1-B-like [Stomoxys calcitrans]	471.86	2.03e-161	morsitans+	0.028
VBGT00190000009859	GFUI034236	Glossina fuscipes	gi|907737742|ref|XP_013115849.1|	PREDICTED: protein arginine N-methyltransferase 1-B-like [Stomoxys calcitrans]	470.32	9.36e-160	morsitans+	0.028
VBGT00190000009859	GFUI036963	Glossina fuscipes	gi|907664291|ref|XP_013103293.1|	PREDICTED: histone-arginine methyltransferase CARMER [Stomoxys calcitrans]	952.97	0	morsitans+	0.028
VBGT00190000009859	GFUI043618	Glossina fuscipes	gi|755851746|ref|XP_005175662.2|	PREDICTED: probable protein arginine N-methyltransferase 6 [Musca domestica]	504.6	2.79e-177	morsitans+	0.028
VBGT00190000009859	GFUI044442	Glossina fuscipes	gi|907619380|ref|XP_013119582.1|	PREDICTED: protein arginine N-methyltransferase 1 [Stomoxys calcitrans]	627.48	0	morsitans+	0.028
VBGT00190000009859	GFUI054210	Glossina fuscipes	gi|906459094|gb|KNC22170.1|	hypothetical protein FF38_01848 [Lucilia cuprina]	692.19	0	morsitans+	0.028
VBGT00190000009859	GMOY000868	Glossina morsitans	gi|907619380|ref|XP_013119582.1|	PREDICTED: protein arginine N-methyltransferase 1 [Stomoxys calcitrans]	630.17	0	morsitans+	0.028
VBGT00190000009859	GMOY001422	Glossina morsitans	gi|755851746|ref|XP_005175662.2|	PREDICTED: probable protein arginine N-methyltransferase 6 [Musca domestica]	496.89	3.33e-174	morsitans+	0.028
VBGT00190000009859	GMOY001912	Glossina morsitans	gi|557762140|ref|XP_005180784.1|	PREDICTED: protein arginine N-methyltransferase 1 [Musca domestica]	144.44	5.63e-39	morsitans+	0.028
VBGT00190000009859	GMOY002743	Glossina morsitans	gi|907737742|ref|XP_013115849.1|	PREDICTED: protein arginine N-methyltransferase 1-B-like [Stomoxys calcitrans]	457.22	9.53e-156	morsitans+	0.028
VBGT00190000009859	GMOY005017	Glossina morsitans	gi|907737742|ref|XP_013115849.1|	PREDICTED: protein arginine N-methyltransferase 1-B-like [Stomoxys calcitrans]	460.69	4.17e-157	morsitans+	0.028
VBGT00190000009859	GMOY005333	Glossina morsitans	gi|924561159|gb|ALC45817.1|	bigmax [Drosophila busckii]	86.27	2e-19	morsitans+	0.028
VBGT00190000009859	GMOY006217	Glossina morsitans	gi|907664291|ref|XP_013103293.1|	PREDICTED: histone-arginine methyltransferase CARMER [Stomoxys calcitrans]	954.13	0	morsitans+	0.028
VBGT00190000009859	GMOY007556	Glossina morsitans	gi|907681327|ref|XP_013106313.1|	PREDICTED: protein arginine N-methyltransferase 1 [Stomoxys calcitrans]	255.76	2.48e-82	morsitans+	0.028
VBGT00190000009859	GMOY008559	Glossina morsitans	gi|907737742|ref|XP_013115849.1|	PREDICTED: protein arginine N-methyltransferase 1-B-like [Stomoxys calcitrans]	468.77	3.65e-160	morsitans+	0.028
VBGT00190000009859	GMOY011643	Glossina morsitans	gi|907681327|ref|XP_013106313.1|	PREDICTED: protein arginine N-methyltransferase 1 [Stomoxys calcitrans]	125.95	1.32e-32	morsitans+	0.028
VBGT00190000009859	GMOY013065	Glossina morsitans	gi|906459094|gb|KNC22170.1|	hypothetical protein FF38_01848 [Lucilia cuprina]	692.19	0	morsitans+	0.028
VBGT00190000009859	GPAI005797	Glossina pallidipes	gi|907681327|ref|XP_013106313.1|	PREDICTED: protein arginine N-methyltransferase 1 [Stomoxys calcitrans]	132.88	3.86e-35	morsitans+	0.028
VBGT00190000009859	GPAI008054	Glossina pallidipes	gi|907619380|ref|XP_013119582.1|	PREDICTED: protein arginine N-methyltransferase 1 [Stomoxys calcitrans]	636.72	0	morsitans+	0.028
VBGT00190000009859	GPAI012559	Glossina pallidipes	gi|755851746|ref|XP_005175662.2|	PREDICTED: probable protein arginine N-methyltransferase 6 [Musca domestica]	504.98	2.17e-177	morsitans+	0.028
VBGT00190000009859	GPAI020406	Glossina pallidipes	gi|907737742|ref|XP_013115849.1|	PREDICTED: protein arginine N-methyltransferase 1-B-like [Stomoxys calcitrans]	465.69	7.8e-159	morsitans+	0.028
VBGT00190000009859	GPAI025729	Glossina pallidipes	gi|907664291|ref|XP_013103293.1|	PREDICTED: histone-arginine methyltransferase CARMER [Stomoxys calcitrans]	911.37	0	morsitans+	0.028
VBGT00190000009859	GPAI030422	Glossina pallidipes	gi|907737742|ref|XP_013115849.1|	PREDICTED: protein arginine N-methyltransferase 1-B-like [Stomoxys calcitrans]	458.76	2.98e-156	morsitans+	0.028
VBGT00190000009859	GPAI035255	Glossina pallidipes	gi|906459094|gb|KNC22170.1|	hypothetical protein FF38_01848 [Lucilia cuprina]	227.25	6.1e-72	morsitans+	0.028
VBGT00190000009859	GPAI044197	Glossina pallidipes	gi|906459094|gb|KNC22170.1|	hypothetical protein FF38_01848 [Lucilia cuprina]	98.98	3.86e-23	morsitans+	0.028
VBGT00190000009859	GPPI017796	Glossina palpalis	gi|907737742|ref|XP_013115849.1|	PREDICTED: protein arginine N-methyltransferase 1-B-like [Stomoxys calcitrans]	460.69	3.68e-156	morsitans+	0.028
VBGT00190000009859	GPPI022264	Glossina palpalis	gi|907737742|ref|XP_013115849.1|	PREDICTED: protein arginine N-methyltransferase 1-B-like [Stomoxys calcitrans]	472.24	1.26e-161	morsitans+	0.028
VBGT00190000009859	GPPI030726	Glossina palpalis	gi|557784008|ref|XP_005191609.1|	PREDICTED: histone-arginine methyltransferase CARMER [Musca domestica]	880.55	0	morsitans+	0.028
VBGT00190000009859	GPPI046103	Glossina palpalis	gi|755851746|ref|XP_005175662.2|	PREDICTED: probable protein arginine N-methyltransferase 6 [Musca domestica]	505.37	1.24e-177	morsitans+	0.028
VBGT00190000009859	GPPI048184	Glossina palpalis	gi|907619380|ref|XP_013119582.1|	PREDICTED: protein arginine N-methyltransferase 1 [Stomoxys calcitrans]	626.71	0	morsitans+	0.028
VBGT00190000009881	GAUT001788	Glossina austeni	gi|906474076|gb|KNC33748.1|	hypothetical protein FF38_05640, partial [Lucilia cuprina]	368.62	2.12e-125	Check Annotations	0.003
VBGT00190000009881	GAUT001797	Glossina austeni	gi|755890286|ref|XP_005188979.2|	PREDICTED: band 7 protein CG42540-like, partial [Musca domestica]	122.48	8.09e-34	Check Annotations	0.003
VBGT00190000009881	GAUT006493	Glossina austeni	gi|906467674|gb|KNC28862.1|	hypothetical protein FF38_08440 [Lucilia cuprina]	591.65	0	Check Annotations	0.003
VBGT00190000009881	GAUT019080	Glossina austeni	gi|906466603|gb|KNC28006.1|	Band 7 protein [Lucilia cuprina]	516.54	0	Check Annotations	0.003
VBGT00190000009881	GAUT019092	Glossina austeni	gi|907731266|ref|XP_013114615.1|	PREDICTED: band 7 protein AGAP004871 [Stomoxys calcitrans]	555.06	0	Check Annotations	0.003
VBGT00190000009881	GAUT019093	Glossina austeni	gi|906466601|gb|KNC28004.1|	hypothetical protein FF38_06747 [Lucilia cuprina]	461.07	5.19e-162	Check Annotations	0.003
VBGT00190000009881	GAUT019105	Glossina austeni	gi|557783934|ref|XP_005191573.1|	PREDICTED: band 7 protein AGAP004871 [Musca domestica]	412.54	9.66e-142	Check Annotations	0.003
VBGT00190000009881	GAUT048814	Glossina austeni	gi|906458953|gb|KNC22068.1|	hypothetical protein FF38_02001 [Lucilia cuprina]	481.49	6.33e-170	Check Annotations	0.003
VBGT00190000009881	GAUT051270	Glossina austeni	gi|768450147|ref|XP_011567197.1|	PREDICTED: uncharacterized protein C16G5.07c-like [Plutella xylostella]	391.35	6.44e-134	Check Annotations	0.003
VBGT00190000009881	GBRI026809	Glossina brevipalpis	gi|906467674|gb|KNC28862.1|	hypothetical protein FF38_08440 [Lucilia cuprina]	611.68	0	Check Annotations	0.003
VBGT00190000009881	GBRI033892	Glossina brevipalpis	gi|906458953|gb|KNC22068.1|	hypothetical protein FF38_02001 [Lucilia cuprina]	484.95	7.87e-171	Check Annotations	0.003
VBGT00190000009881	GBRI042552	Glossina brevipalpis	gi|907747940|ref|XP_013117411.1|	PREDICTED: band 7 protein AGAP004871-like [Stomoxys calcitrans]	451.83	5.62e-158	Check Annotations	0.003
VBGT00190000009881	GBRI042568	Glossina brevipalpis	gi|906466601|gb|KNC28004.1|	hypothetical protein FF38_06747 [Lucilia cuprina]	492.66	4.38e-174	Check Annotations	0.003
VBGT00190000009881	GBRI042570	Glossina brevipalpis	gi|907731266|ref|XP_013114615.1|	PREDICTED: band 7 protein AGAP004871 [Stomoxys calcitrans]	224.17	1.87e-70	Check Annotations	0.003
VBGT00190000009881	GBRI042572	Glossina brevipalpis	gi|755899472|ref|XP_011295616.1|	PREDICTED: band 7 protein AGAP004871 isoform X2 [Musca domestica]	117.09	4.09e-31	Check Annotations	0.003
VBGT00190000009881	GBRI042581	Glossina brevipalpis	gi|906466603|gb|KNC28006.1|	Band 7 protein [Lucilia cuprina]	475.71	4.03e-166	Check Annotations	0.003
VBGT00190000009881	GBRI044617	Glossina brevipalpis	gi|906474076|gb|KNC33748.1|	hypothetical protein FF38_05640, partial [Lucilia cuprina]	377.87	5.78e-129	Check Annotations	0.003
VBGT00190000009881	GFUI000675	Glossina fuscipes	gi|768450147|ref|XP_011567197.1|	PREDICTED: uncharacterized protein C16G5.07c-like [Plutella xylostella]	385.19	1.01e-129	Check Annotations	0.003
VBGT00190000009881	GFUI013626	Glossina fuscipes	gi|906467071|gb|KNC28367.1|	hypothetical protein FF38_01385 [Lucilia cuprina]	308.15	9.46e-103	Check Annotations	0.003
VBGT00190000009881	GFUI024718	Glossina fuscipes	gi|906466603|gb|KNC28006.1|	Band 7 protein [Lucilia cuprina]	240.35	7.18e-76	Check Annotations	0.003
VBGT00190000009881	GFUI024719	Glossina fuscipes	gi|557783934|ref|XP_005191573.1|	PREDICTED: band 7 protein AGAP004871 [Musca domestica]	130.18	1.43e-35	Check Annotations	0.003
VBGT00190000009881	GFUI024728	Glossina fuscipes	gi|907731266|ref|XP_013114615.1|	PREDICTED: band 7 protein AGAP004871 [Stomoxys calcitrans]	453.75	5.97e-158	Check Annotations	0.003
VBGT00190000009881	GFUI024729	Glossina fuscipes	gi|906466601|gb|KNC28004.1|	hypothetical protein FF38_06747 [Lucilia cuprina]	458.76	9.9e-161	Check Annotations	0.003
VBGT00190000009881	GFUI024745	Glossina fuscipes	gi|906466603|gb|KNC28006.1|	Band 7 protein [Lucilia cuprina]	513.84	0	Check Annotations	0.003
VBGT00190000009881	GFUI033362	Glossina fuscipes	gi|906467674|gb|KNC28862.1|	hypothetical protein FF38_08440 [Lucilia cuprina]	602.05	0	Check Annotations	0.003
VBGT00190000009881	GFUI051293	Glossina fuscipes	gi|906458953|gb|KNC22068.1|	hypothetical protein FF38_02001 [Lucilia cuprina]	454.52	1.79e-159	Check Annotations	0.003
VBGT00190000009881	GMOY000394	Glossina morsitans	gi|357608753|gb|EHJ66134.1|	hypothetical protein KGM_07714 [Danaus plexippus]	516.92	5.54e-174	Check Annotations	0.003
VBGT00190000009881	GMOY003760	Glossina morsitans	gi|906458953|gb|KNC22068.1|	hypothetical protein FF38_02001 [Lucilia cuprina]	483.41	5.67e-170	Check Annotations	0.003
VBGT00190000009881	GMOY005122	Glossina morsitans	gi|906466603|gb|KNC28006.1|	Band 7 protein [Lucilia cuprina]	447.97	1.08e-153	Check Annotations	0.003
VBGT00190000009881	GMOY006666	Glossina morsitans	gi|907731266|ref|XP_013114615.1|	PREDICTED: band 7 protein AGAP004871 [Stomoxys calcitrans]	223.4	2.89e-68	Check Annotations	0.003
VBGT00190000009881	GMOY010281	Glossina morsitans	gi|906474076|gb|KNC33748.1|	hypothetical protein FF38_05640, partial [Lucilia cuprina]	377.1	7.59e-128	Check Annotations	0.003
VBGT00190000009881	GPAI000866	Glossina pallidipes	gi|768450147|ref|XP_011567197.1|	PREDICTED: uncharacterized protein C16G5.07c-like [Plutella xylostella]	372.09	3.78e-128	Check Annotations	0.003
VBGT00190000009881	GPAI007983	Glossina pallidipes	gi|906458953|gb|KNC22068.1|	hypothetical protein FF38_02001 [Lucilia cuprina]	478.02	1.44e-168	Check Annotations	0.003
VBGT00190000009881	GPAI027271	Glossina pallidipes	gi|906466603|gb|KNC28006.1|	Band 7 protein [Lucilia cuprina]	516.92	0	Check Annotations	0.003
VBGT00190000009881	GPAI027272	Glossina pallidipes	gi|907749291|ref|XP_013117818.1|	PREDICTED: band 7 protein AGAP004871-like [Stomoxys calcitrans]	507.68	4.23e-179	Check Annotations	0.003
VBGT00190000009881	GPAI027282	Glossina pallidipes	gi|755850468|ref|XP_005175231.2|	PREDICTED: band 7 protein AGAP004871-like [Musca domestica]	186.81	1.37e-58	Check Annotations	0.003
VBGT00190000009881	GPAI027283	Glossina pallidipes	gi|906466603|gb|KNC28006.1|	Band 7 protein [Lucilia cuprina]	241.12	3.34e-76	Check Annotations	0.003
VBGT00190000009881	GPAI027285	Glossina pallidipes	gi|557783934|ref|XP_005191573.1|	PREDICTED: band 7 protein AGAP004871 [Musca domestica]	85.5	1.19e-19	Check Annotations	0.003
VBGT00190000009881	GPAI032853	Glossina pallidipes	gi|906467071|gb|KNC28367.1|	hypothetical protein FF38_01385 [Lucilia cuprina]	358.22	1.48e-120	Check Annotations	0.003
VBGT00190000009881	GPAI038302	Glossina pallidipes	gi|906467674|gb|KNC28862.1|	hypothetical protein FF38_08440 [Lucilia cuprina]	596.66	0	Check Annotations	0.003
VBGT00190000009881	GPPI013492	Glossina palpalis	gi|906466603|gb|KNC28006.1|	Band 7 protein [Lucilia cuprina]	240.35	7.18e-76	Check Annotations	0.003
VBGT00190000009881	GPPI013493	Glossina palpalis	gi|907731266|ref|XP_013114615.1|	PREDICTED: band 7 protein AGAP004871 [Stomoxys calcitrans]	286.57	3.56e-94	Check Annotations	0.003
VBGT00190000009881	GPPI013494	Glossina palpalis	gi|557783934|ref|XP_005191573.1|	PREDICTED: band 7 protein AGAP004871 [Musca domestica]	169.09	3.36e-50	Check Annotations	0.003
VBGT00190000009881	GPPI013502	Glossina palpalis	gi|907738796|ref|XP_013115927.1|	PREDICTED: band 7 protein AGAP004871 [Stomoxys calcitrans]	318.55	7e-107	Check Annotations	0.003
VBGT00190000009881	GPPI013504	Glossina palpalis	gi|906466601|gb|KNC28004.1|	hypothetical protein FF38_06747 [Lucilia cuprina]	442.97	2.08e-154	Check Annotations	0.003
VBGT00190000009881	GPPI013505	Glossina palpalis	gi|906466603|gb|KNC28006.1|	Band 7 protein [Lucilia cuprina]	157.92	9.18e-46	Check Annotations	0.003
VBGT00190000009881	GPPI015282	Glossina palpalis	gi|906458953|gb|KNC22068.1|	hypothetical protein FF38_02001 [Lucilia cuprina]	481.49	6.33e-170	Check Annotations	0.003
VBGT00190000009881	GPPI023240	Glossina palpalis	gi|906474076|gb|KNC33748.1|	hypothetical protein FF38_05640, partial [Lucilia cuprina]	316.62	3.43e-103	Check Annotations	0.003
VBGT00190000009881	GPPI031039	Glossina palpalis	gi|906467674|gb|KNC28862.1|	hypothetical protein FF38_08440 [Lucilia cuprina]	601.28	0	Check Annotations	0.003
VBGT00190000009881	GPPI051086	Glossina palpalis	gi|768450147|ref|XP_011567197.1|	PREDICTED: uncharacterized protein C16G5.07c-like [Plutella xylostella]	386.73	2.35e-127	Check Annotations	0.003
VBGT00190000009892	GAUT000545	Glossina austeni	gi|906463380|gb|KNC25464.1|	hypothetical protein FF38_02150 [Lucilia cuprina]	234.19	4.44e-71	brevipalpis+	0.011
VBGT00190000009892	GAUT001799	Glossina austeni	gi|906464682|gb|KNC26468.1|	hypothetical protein FF38_08562 [Lucilia cuprina]	1224.15	0	brevipalpis+	0.011
VBGT00190000009892	GAUT002908	Glossina austeni	gi|840752|emb|CAA57963.1|	alpha 1,2 mannosidase [Drosophila melanogaster]	172.94	1.56e-48	brevipalpis+	0.011
VBGT00190000009892	GAUT022610	Glossina austeni	gi|906461839|gb|KNC24239.1|	hypothetical protein FF38_13687 [Lucilia cuprina]	1400.19	0	brevipalpis+	0.011
VBGT00190000009892	GAUT024425	Glossina austeni	gi|906463380|gb|KNC25464.1|	hypothetical protein FF38_02150 [Lucilia cuprina]	971.84	0	brevipalpis+	0.011
VBGT00190000009892	GAUT037204	Glossina austeni	gi|906461839|gb|KNC24239.1|	hypothetical protein FF38_13687 [Lucilia cuprina]	263.85	4.27e-79	brevipalpis+	0.011
VBGT00190000009892	GAUT051586	Glossina austeni	gi|906464494|gb|KNC26313.1|	Mannosyl-oligosaccharide alpha-1,2-mannosidase isoform B [Lucilia cuprina]	879.01	0	brevipalpis+	0.011
VBGT00190000009892	GBRI006688	Glossina brevipalpis	gi|906463380|gb|KNC25464.1|	hypothetical protein FF38_02150 [Lucilia cuprina]	753.05	0	brevipalpis+	0.011
VBGT00190000009892	GBRI009521	Glossina brevipalpis	gi|906463380|gb|KNC25464.1|	hypothetical protein FF38_02150 [Lucilia cuprina]	969.92	0	brevipalpis+	0.011
VBGT00190000009892	GBRI010248	Glossina brevipalpis	gi|907675288|ref|XP_013105225.1|	PREDICTED: mannosyl-oligosaccharide alpha-1,2-mannosidase isoform B isoform X1 [Stomoxys calcitrans]	874	0	brevipalpis+	0.011
VBGT00190000009892	GBRI018752	Glossina brevipalpis	gi|906464682|gb|KNC26468.1|	hypothetical protein FF38_08562 [Lucilia cuprina]	440.65	4.7e-146	brevipalpis+	0.011
VBGT00190000009892	GBRI018771	Glossina brevipalpis	gi|906464682|gb|KNC26468.1|	hypothetical protein FF38_08562 [Lucilia cuprina]	1163.29	0	brevipalpis+	0.011
VBGT00190000009892	GBRI021262	Glossina brevipalpis	gi|755849656|ref|XP_005174955.2|	PREDICTED: mannosyl-oligosaccharide alpha-1,2-mannosidase isoform A-like [Musca domestica]	735.72	0	brevipalpis+	0.011
VBGT00190000009892	GBRI021271	Glossina brevipalpis	gi|755849656|ref|XP_005174955.2|	PREDICTED: mannosyl-oligosaccharide alpha-1,2-mannosidase isoform A-like [Musca domestica]	844.73	0	brevipalpis+	0.011
VBGT00190000009892	GBRI021272	Glossina brevipalpis	gi|755849656|ref|XP_005174955.2|	PREDICTED: mannosyl-oligosaccharide alpha-1,2-mannosidase isoform A-like [Musca domestica]	791.57	0	brevipalpis+	0.011
VBGT00190000009892	GBRI035713	Glossina brevipalpis	gi|906461839|gb|KNC24239.1|	hypothetical protein FF38_13687 [Lucilia cuprina]	1409.43	0	brevipalpis+	0.011
VBGT00190000009892	GBRI042129	Glossina brevipalpis	gi|557751370|ref|XP_005175441.1|	PREDICTED: mannosyl-oligosaccharide alpha-1,2-mannosidase isoform B-like [Musca domestica]	332.41	4.39e-109	brevipalpis+	0.011
VBGT00190000009892	GBRI042888	Glossina brevipalpis	gi|755849656|ref|XP_005174955.2|	PREDICTED: mannosyl-oligosaccharide alpha-1,2-mannosidase isoform A-like [Musca domestica]	608.99	0	brevipalpis+	0.011
VBGT00190000009892	GFUI001875	Glossina fuscipes	gi|557777010|ref|XP_005188141.1|	PREDICTED: ER degradation-enhancing alpha-mannosidase-like protein 3 [Musca domestica]	1408.28	0	brevipalpis+	0.011
VBGT00190000009892	GFUI011441	Glossina fuscipes	gi|906463380|gb|KNC25464.1|	hypothetical protein FF38_02150 [Lucilia cuprina]	978.01	0	brevipalpis+	0.011
VBGT00190000009892	GFUI011442	Glossina fuscipes	gi|906463380|gb|KNC25464.1|	hypothetical protein FF38_02150 [Lucilia cuprina]	900.2	0	brevipalpis+	0.011
VBGT00190000009892	GFUI013615	Glossina fuscipes	gi|906464682|gb|KNC26468.1|	hypothetical protein FF38_08562 [Lucilia cuprina]	1204.89	0	brevipalpis+	0.011
VBGT00190000009892	GFUI025136	Glossina fuscipes	gi|906464494|gb|KNC26313.1|	Mannosyl-oligosaccharide alpha-1,2-mannosidase isoform B [Lucilia cuprina]	879.01	0	brevipalpis+	0.011
VBGT00190000009892	GMOY000718	Glossina morsitans	gi|906463380|gb|KNC25464.1|	hypothetical protein FF38_02150 [Lucilia cuprina]	628.25	0	brevipalpis+	0.011
VBGT00190000009892	GMOY001248	Glossina morsitans	gi|906463380|gb|KNC25464.1|	hypothetical protein FF38_02150 [Lucilia cuprina]	273.86	3.2e-84	brevipalpis+	0.011
VBGT00190000009892	GMOY003862	Glossina morsitans	gi|907675292|ref|XP_013105226.1|	PREDICTED: mannosyl-oligosaccharide alpha-1,2-mannosidase isoform B isoform X2 [Stomoxys calcitrans]	972.62	0	brevipalpis+	0.011
VBGT00190000009892	GMOY006611	Glossina morsitans	gi|557777010|ref|XP_005188141.1|	PREDICTED: ER degradation-enhancing alpha-mannosidase-like protein 3 [Musca domestica]	1402.11	0	brevipalpis+	0.011
VBGT00190000009892	GMOY006841	Glossina morsitans	gi|906463380|gb|KNC25464.1|	hypothetical protein FF38_02150 [Lucilia cuprina]	535.41	2.33e-180	brevipalpis+	0.011
VBGT00190000009892	GMOY010271	Glossina morsitans	gi|906464682|gb|KNC26468.1|	hypothetical protein FF38_08562 [Lucilia cuprina]	1228.77	0	brevipalpis+	0.011
VBGT00190000009892	GPAI022693	Glossina pallidipes	gi|195058786|ref|XP_001995500.1|	GH17781 [Drosophila grimshawi]	120.55	8.7e-31	brevipalpis+	0.011
VBGT00190000009892	GPAI032867	Glossina pallidipes	gi|906464682|gb|KNC26468.1|	hypothetical protein FF38_08562 [Lucilia cuprina]	1226.85	0	brevipalpis+	0.011
VBGT00190000009892	GPAI037382	Glossina pallidipes	gi|557777010|ref|XP_005188141.1|	PREDICTED: ER degradation-enhancing alpha-mannosidase-like protein 3 [Musca domestica]	1402.5	0	brevipalpis+	0.011
VBGT00190000009892	GPAI042434	Glossina pallidipes	gi|906464494|gb|KNC26313.1|	Mannosyl-oligosaccharide alpha-1,2-mannosidase isoform B [Lucilia cuprina]	879.01	0	brevipalpis+	0.011
VBGT00190000009892	GPPI003842	Glossina palpalis	gi|906464494|gb|KNC26313.1|	Mannosyl-oligosaccharide alpha-1,2-mannosidase isoform B [Lucilia cuprina]	879.01	0	brevipalpis+	0.011
VBGT00190000009892	GPPI012804	Glossina palpalis	gi|906463380|gb|KNC25464.1|	hypothetical protein FF38_02150 [Lucilia cuprina]	889.03	0	brevipalpis+	0.011
VBGT00190000009892	GPPI023264	Glossina palpalis	gi|906464682|gb|KNC26468.1|	hypothetical protein FF38_08562 [Lucilia cuprina]	1205.28	0	brevipalpis+	0.011
VBGT00190000009892	GPPI044741	Glossina palpalis	gi|557777010|ref|XP_005188141.1|	PREDICTED: ER degradation-enhancing alpha-mannosidase-like protein 3 [Musca domestica]	1408.28	0	brevipalpis+	0.011
VBGT00190000009908	GAUT002832	Glossina austeni	gi|557753657|ref|XP_005176573.1|	PREDICTED: G2/mitotic-specific cyclin-B [Musca domestica]	357.45	5.62e-115	Palpalis Group+	0.769
VBGT00190000009908	GAUT006280	Glossina austeni	gi|755859601|ref|XP_011290362.1|	PREDICTED: G1/S-specific cyclin-E isoform X1 [Musca domestica]	723.78	0	Palpalis Group+	0.769
VBGT00190000009908	GAUT013346	Glossina austeni	gi|907715224|ref|XP_013111919.1|	PREDICTED: G2/mitotic-specific cyclin-A [Stomoxys calcitrans]	449.9	5.9e-154	Palpalis Group+	0.769
VBGT00190000009908	GAUT016955	Glossina austeni	gi|907706165|ref|XP_013110428.1|	PREDICTED: G2/mitotic-specific cyclin-B3 [Stomoxys calcitrans]	702.98	0	Palpalis Group+	0.769
VBGT00190000009908	GAUT017501	Glossina austeni	gi|906472802|gb|KNC32845.1|	G2/mitotic-specific cyclin-B [Lucilia cuprina]	374.79	1.18e-120	Palpalis Group+	0.769
VBGT00190000009908	GAUT032804	Glossina austeni	gi|557753657|ref|XP_005176573.1|	PREDICTED: G2/mitotic-specific cyclin-B [Musca domestica]	578.56	0	Palpalis Group+	0.769
VBGT00190000009908	GAUT048754	Glossina austeni	gi|751802658|ref|XP_011211430.1|	PREDICTED: G2/mitotic-specific cyclin-B3 [Bactrocera dorsalis]	395.59	1.84e-129	Palpalis Group+	0.769
VBGT00190000009908	GBRI014417	Glossina brevipalpis	gi|755867013|ref|XP_011291344.1|	PREDICTED: G2/mitotic-specific cyclin-B3 [Musca domestica]	389.42	1.1e-126	Palpalis Group+	0.769
VBGT00190000009908	GBRI016086	Glossina brevipalpis	gi|557753657|ref|XP_005176573.1|	PREDICTED: G2/mitotic-specific cyclin-B [Musca domestica]	340.12	3.84e-109	Palpalis Group+	0.769
VBGT00190000009908	GBRI020606	Glossina brevipalpis	gi|906472802|gb|KNC32845.1|	G2/mitotic-specific cyclin-B [Lucilia cuprina]	358.99	6.07e-116	Palpalis Group+	0.769
VBGT00190000009908	GBRI037263	Glossina brevipalpis	gi|557753657|ref|XP_005176573.1|	PREDICTED: G2/mitotic-specific cyclin-B [Musca domestica]	570.85	0	Palpalis Group+	0.769
VBGT00190000009908	GBRI037567	Glossina brevipalpis	gi|907706165|ref|XP_013110428.1|	PREDICTED: G2/mitotic-specific cyclin-B3 [Stomoxys calcitrans]	693.35	0	Palpalis Group+	0.769
VBGT00190000009908	GBRI042505	Glossina brevipalpis	gi|907715224|ref|XP_013111919.1|	PREDICTED: G2/mitotic-specific cyclin-A [Stomoxys calcitrans]	450.67	2.72e-154	Palpalis Group+	0.769
VBGT00190000009908	GBRI043659	Glossina brevipalpis	gi|755859601|ref|XP_011290362.1|	PREDICTED: G1/S-specific cyclin-E isoform X1 [Musca domestica]	770	0	Palpalis Group+	0.769
VBGT00190000009908	GFUI004239	Glossina fuscipes	gi|557753657|ref|XP_005176573.1|	PREDICTED: G2/mitotic-specific cyclin-B [Musca domestica]	584.72	0	Palpalis Group+	0.769
VBGT00190000009908	GFUI008244	Glossina fuscipes	gi|906472802|gb|KNC32845.1|	G2/mitotic-specific cyclin-B [Lucilia cuprina]	390.96	2.58e-127	Palpalis Group+	0.769
VBGT00190000009908	GFUI032089	Glossina fuscipes	gi|907741884|ref|XP_013116502.1|	PREDICTED: G1/S-specific cyclin-E isoform X1 [Stomoxys calcitrans]	748.81	0	Palpalis Group+	0.769
VBGT00190000009908	GFUI034522	Glossina fuscipes	gi|751474932|ref|XP_011192884.1|	PREDICTED: G2/mitotic-specific cyclin-B3 [Bactrocera cucurbitae]	124.41	1.01e-31	Palpalis Group+	0.769
VBGT00190000009908	GFUI035376	Glossina fuscipes	gi|907706165|ref|XP_013110428.1|	PREDICTED: G2/mitotic-specific cyclin-B3 [Stomoxys calcitrans]	655.98	0	Palpalis Group+	0.769
VBGT00190000009908	GFUI043265	Glossina fuscipes	gi|557753657|ref|XP_005176573.1|	PREDICTED: G2/mitotic-specific cyclin-B [Musca domestica]	212.23	3.34e-63	Palpalis Group+	0.769
VBGT00190000009908	GFUI046900	Glossina fuscipes	gi|907715224|ref|XP_013111919.1|	PREDICTED: G2/mitotic-specific cyclin-A [Stomoxys calcitrans]	449.51	6.65e-154	Palpalis Group+	0.769
VBGT00190000009908	GFUI051365	Glossina fuscipes	gi|907706165|ref|XP_013110428.1|	PREDICTED: G2/mitotic-specific cyclin-B3 [Stomoxys calcitrans]	385.96	3.35e-125	Palpalis Group+	0.769
VBGT00190000009908	GFUI052223	Glossina fuscipes	gi|557753657|ref|XP_005176573.1|	PREDICTED: G2/mitotic-specific cyclin-B [Musca domestica]	340.89	5.35e-108	Palpalis Group+	0.769
VBGT00190000009908	GFUI053449	Glossina fuscipes	gi|755867013|ref|XP_011291344.1|	PREDICTED: G2/mitotic-specific cyclin-B3 [Musca domestica]	706.06	0	Palpalis Group+	0.769
VBGT00190000009908	GMOY001448	Glossina morsitans	gi|557753657|ref|XP_005176573.1|	PREDICTED: G2/mitotic-specific cyclin-B [Musca domestica]	346.67	1.91e-109	Palpalis Group+	0.769
VBGT00190000009908	GMOY005692	Glossina morsitans	gi|907706165|ref|XP_013110428.1|	PREDICTED: G2/mitotic-specific cyclin-B3 [Stomoxys calcitrans]	702.98	0	Palpalis Group+	0.769
VBGT00190000009908	GMOY006323	Glossina morsitans	gi|751802658|ref|XP_011211430.1|	PREDICTED: G2/mitotic-specific cyclin-B3 [Bactrocera dorsalis]	384.8	3.77e-125	Palpalis Group+	0.769
VBGT00190000009908	GMOY008763	Glossina morsitans	gi|557753657|ref|XP_005176573.1|	PREDICTED: G2/mitotic-specific cyclin-B [Musca domestica]	589.73	0	Palpalis Group+	0.769
VBGT00190000009908	GMOY008878	Glossina morsitans	gi|906472802|gb|KNC32845.1|	G2/mitotic-specific cyclin-B [Lucilia cuprina]	391.73	7.1e-128	Palpalis Group+	0.769
VBGT00190000009908	GMOY011264	Glossina morsitans	gi|755859601|ref|XP_011290362.1|	PREDICTED: G1/S-specific cyclin-E isoform X1 [Musca domestica]	734.95	0	Palpalis Group+	0.769
VBGT00190000009908	GMOY011299	Glossina morsitans	gi|907715224|ref|XP_013111919.1|	PREDICTED: G2/mitotic-specific cyclin-A [Stomoxys calcitrans]	672.93	0	Palpalis Group+	0.769
VBGT00190000009908	GPAI008017	Glossina pallidipes	gi|751474932|ref|XP_011192884.1|	PREDICTED: G2/mitotic-specific cyclin-B3 [Bactrocera cucurbitae]	402.13	1.03e-131	Palpalis Group+	0.769
VBGT00190000009908	GPAI022330	Glossina pallidipes	gi|557753657|ref|XP_005176573.1|	PREDICTED: G2/mitotic-specific cyclin-B [Musca domestica]	333.95	2.33e-106	Palpalis Group+	0.769
VBGT00190000009908	GPAI024403	Glossina pallidipes	gi|755859601|ref|XP_011290362.1|	PREDICTED: G1/S-specific cyclin-E isoform X1 [Musca domestica]	754.98	0	Palpalis Group+	0.769
VBGT00190000009908	GPAI024787	Glossina pallidipes	gi|906472802|gb|KNC32845.1|	G2/mitotic-specific cyclin-B [Lucilia cuprina]	397.51	1.79e-129	Palpalis Group+	0.769
VBGT00190000009908	GPAI027778	Glossina pallidipes	gi|557753657|ref|XP_005176573.1|	PREDICTED: G2/mitotic-specific cyclin-B [Musca domestica]	589.73	0	Palpalis Group+	0.769
VBGT00190000009908	GPAI029552	Glossina pallidipes	gi|907706165|ref|XP_013110428.1|	PREDICTED: G2/mitotic-specific cyclin-B3 [Stomoxys calcitrans]	702.59	0	Palpalis Group+	0.769
VBGT00190000009908	GPAI036062	Glossina pallidipes	gi|907715224|ref|XP_013111919.1|	PREDICTED: G2/mitotic-specific cyclin-A [Stomoxys calcitrans]	474.17	3.81e-163	Palpalis Group+	0.769
VBGT00190000009908	GPPI006210	Glossina palpalis	gi|751474932|ref|XP_011192884.1|	PREDICTED: G2/mitotic-specific cyclin-B3 [Bactrocera cucurbitae]	584.72	0	Palpalis Group+	0.769
VBGT00190000009908	GPPI010465	Glossina palpalis	gi|907715224|ref|XP_013111919.1|	PREDICTED: G2/mitotic-specific cyclin-A [Stomoxys calcitrans]	410.22	1.2e-138	Palpalis Group+	0.769
VBGT00190000009908	GPPI015329	Glossina palpalis	gi|907706165|ref|XP_013110428.1|	PREDICTED: G2/mitotic-specific cyclin-B3 [Stomoxys calcitrans]	387.5	1.01e-125	Palpalis Group+	0.769
VBGT00190000009908	GPPI018367	Glossina palpalis	gi|557753657|ref|XP_005176573.1|	PREDICTED: G2/mitotic-specific cyclin-B [Musca domestica]	342.04	2.28e-108	Palpalis Group+	0.769
VBGT00190000009908	GPPI018892	Glossina palpalis	gi|751802658|ref|XP_011211430.1|	PREDICTED: G2/mitotic-specific cyclin-B3 [Bactrocera dorsalis]	185.27	1.78e-53	Palpalis Group+	0.769
VBGT00190000009908	GPPI025201	Glossina palpalis	gi|906472802|gb|KNC32845.1|	G2/mitotic-specific cyclin-B [Lucilia cuprina]	386.73	3.3e-125	Palpalis Group+	0.769
VBGT00190000009908	GPPI033820	Glossina palpalis	gi|755859601|ref|XP_011290362.1|	PREDICTED: G1/S-specific cyclin-E isoform X1 [Musca domestica]	750.74	0	Palpalis Group+	0.769
VBGT00190000009908	GPPI035332	Glossina palpalis	gi|906472802|gb|KNC32845.1|	G2/mitotic-specific cyclin-B [Lucilia cuprina]	582.02	0	Palpalis Group+	0.769
VBGT00190000009908	GPPI037550	Glossina palpalis	gi|557753657|ref|XP_005176573.1|	PREDICTED: G2/mitotic-specific cyclin-B [Musca domestica]	243.82	7.76e-75	Palpalis Group+	0.769
VBGT00190000009908	GPPI050056	Glossina palpalis	gi|755867013|ref|XP_011291344.1|	PREDICTED: G2/mitotic-specific cyclin-B3 [Musca domestica]	701.43	0	Palpalis Group+	0.769
VBGT00190000009926	GAUT003688	Glossina austeni	gi|906473314|gb|KNC33234.1|	hypothetical protein FF38_06234, partial [Lucilia cuprina]	2997.99	0	Morsitans Group+	0.036
VBGT00190000009926	GAUT004631	Glossina austeni	gi|907729490|ref|XP_013114415.1|	PREDICTED: uncharacterized protein LOC106092188 isoform X2 [Stomoxys calcitrans]	1011.13	0	Morsitans Group+	0.036
VBGT00190000009926	GAUT004646	Glossina austeni	gi|907729493|ref|XP_013114416.1|	PREDICTED: uncharacterized protein LOC106092188 isoform X3 [Stomoxys calcitrans]	669.85	0	Morsitans Group+	0.036
VBGT00190000009926	GAUT015979	Glossina austeni	gi|907729493|ref|XP_013114416.1|	PREDICTED: uncharacterized protein LOC106092188 isoform X3 [Stomoxys calcitrans]	678.32	0	Morsitans Group+	0.036
VBGT00190000009926	GAUT019644	Glossina austeni	gi|557759397|ref|XP_005179423.1|	PREDICTED: lysine-specific demethylase lid [Musca domestica]	2786.13	0	Morsitans Group+	0.036
VBGT00190000009926	GAUT023664	Glossina austeni	gi|906468532|gb|KNC29523.1|	putative lysine-specific demethylase 4A [Lucilia cuprina]	818.54	0	Morsitans Group+	0.036
VBGT00190000009926	GAUT049580	Glossina austeni	gi|907729487|ref|XP_013114414.1|	PREDICTED: uncharacterized protein LOC106092188 isoform X1 [Stomoxys calcitrans]	161	5.79e-44	Morsitans Group+	0.036
VBGT00190000009926	GBRI000745	Glossina brevipalpis	gi|557759397|ref|XP_005179423.1|	PREDICTED: lysine-specific demethylase lid [Musca domestica]	2809.25	0	Morsitans Group+	0.036
VBGT00190000009926	GBRI008397	Glossina brevipalpis	gi|906468532|gb|KNC29523.1|	putative lysine-specific demethylase 4A [Lucilia cuprina]	822.39	0	Morsitans Group+	0.036
VBGT00190000009926	GBRI027359	Glossina brevipalpis	gi|807014658|ref|XP_012156009.1|	PREDICTED: uncharacterized protein LOC101449026 isoform X1 [Ceratitis capitata]	647.12	0	Morsitans Group+	0.036
VBGT00190000009926	GBRI031177	Glossina brevipalpis	gi|906473314|gb|KNC33234.1|	hypothetical protein FF38_06234, partial [Lucilia cuprina]	3017.25	0	Morsitans Group+	0.036
VBGT00190000009926	GFUI027392	Glossina fuscipes	gi|906473314|gb|KNC33234.1|	hypothetical protein FF38_06234, partial [Lucilia cuprina]	2995.68	0	Morsitans Group+	0.036
VBGT00190000009926	GFUI031980	Glossina fuscipes	gi|557759397|ref|XP_005179423.1|	PREDICTED: lysine-specific demethylase lid [Musca domestica]	2776.5	0	Morsitans Group+	0.036
VBGT00190000009926	GFUI043851	Glossina fuscipes	gi|906468532|gb|KNC29523.1|	putative lysine-specific demethylase 4A [Lucilia cuprina]	816.99	0	Morsitans Group+	0.036
VBGT00190000009926	GMOY001025	Glossina morsitans	gi|906473314|gb|KNC33234.1|	hypothetical protein FF38_06234, partial [Lucilia cuprina]	3000.69	0	Morsitans Group+	0.036
VBGT00190000009926	GMOY001590	Glossina morsitans	gi|907729487|ref|XP_013114414.1|	PREDICTED: uncharacterized protein LOC106092188 isoform X1 [Stomoxys calcitrans]	146.75	1.29e-39	Morsitans Group+	0.036
VBGT00190000009926	GMOY002198	Glossina morsitans	gi|906468532|gb|KNC29523.1|	putative lysine-specific demethylase 4A [Lucilia cuprina]	811.22	0	Morsitans Group+	0.036
VBGT00190000009926	GMOY002710	Glossina morsitans	gi|907729490|ref|XP_013114415.1|	PREDICTED: uncharacterized protein LOC106092188 isoform X2 [Stomoxys calcitrans]	731.1	0	Morsitans Group+	0.036
VBGT00190000009926	GMOY003290	Glossina morsitans	gi|557759397|ref|XP_005179423.1|	PREDICTED: lysine-specific demethylase lid [Musca domestica]	2781.13	0	Morsitans Group+	0.036
VBGT00190000009926	GMOY006942	Glossina morsitans	gi|755880532|ref|XP_011293322.1|	PREDICTED: probable lysine-specific demethylase 4A [Musca domestica]	328.56	1.33e-107	Morsitans Group+	0.036
VBGT00190000009926	GMOY009363	Glossina morsitans	gi|907729493|ref|XP_013114416.1|	PREDICTED: uncharacterized protein LOC106092188 isoform X3 [Stomoxys calcitrans]	1735.7	0	Morsitans Group+	0.036
VBGT00190000009926	GPAI007774	Glossina pallidipes	gi|557759397|ref|XP_005179423.1|	PREDICTED: lysine-specific demethylase lid [Musca domestica]	2782.67	0	Morsitans Group+	0.036
VBGT00190000009926	GPAI015294	Glossina pallidipes	gi|807014660|ref|XP_012156292.1|	PREDICTED: uncharacterized protein LOC101449026 isoform X2 [Ceratitis capitata]	643.27	0	Morsitans Group+	0.036
VBGT00190000009926	GPAI015298	Glossina pallidipes	gi|907729493|ref|XP_013114416.1|	PREDICTED: uncharacterized protein LOC106092188 isoform X3 [Stomoxys calcitrans]	724.55	0	Morsitans Group+	0.036
VBGT00190000009926	GPAI017579	Glossina pallidipes	gi|906473314|gb|KNC33234.1|	hypothetical protein FF38_06234, partial [Lucilia cuprina]	3004.54	0	Morsitans Group+	0.036
VBGT00190000009926	GPAI028955	Glossina pallidipes	gi|906468532|gb|KNC29523.1|	putative lysine-specific demethylase 4A [Lucilia cuprina]	776.55	0	Morsitans Group+	0.036
VBGT00190000009926	GPAI036736	Glossina pallidipes	gi|906468532|gb|KNC29523.1|	putative lysine-specific demethylase 4A [Lucilia cuprina]	528.87	0	Morsitans Group+	0.036
VBGT00190000009926	GPPI011535	Glossina palpalis	gi|557759397|ref|XP_005179423.1|	PREDICTED: lysine-specific demethylase lid [Musca domestica]	2772.65	0	Morsitans Group+	0.036
VBGT00190000009926	GPPI018460	Glossina palpalis	gi|755892269|ref|XP_005189684.2|	PREDICTED: uncharacterized protein LOC101897367 [Musca domestica]	1724.14	0	Morsitans Group+	0.036
VBGT00190000009926	GPPI025406	Glossina palpalis	gi|906473314|gb|KNC33234.1|	hypothetical protein FF38_06234, partial [Lucilia cuprina]	3001.46	0	Morsitans Group+	0.036
VBGT00190000009926	GPPI049566	Glossina palpalis	gi|906468532|gb|KNC29523.1|	putative lysine-specific demethylase 4A [Lucilia cuprina]	818.15	0	Morsitans Group+	0.036
VBGT00190000009945	GAUT004627	Glossina austeni	gi|907709584|ref|XP_013111094.1|	PREDICTED: serine palmitoyltransferase 1 [Stomoxys calcitrans]	756.52	0	Palpalis Group+	0
VBGT00190000009945	GAUT007535	Glossina austeni	gi|768451189|ref|XP_011567777.1|	PREDICTED: biotin synthase-like [Plutella xylostella]	335.88	2.35e-108	Palpalis Group+	0
VBGT00190000009945	GAUT014527	Glossina austeni	gi|906459934|gb|KNC22812.1|	hypothetical protein FF38_08037 [Lucilia cuprina]	1005.74	0	Palpalis Group+	0
VBGT00190000009945	GAUT019733	Glossina austeni	gi|907639747|ref|XP_013100339.1|	PREDICTED: 5-aminolevulinate synthase, erythroid-specific, mitochondrial [Stomoxys calcitrans]	888.64	0	Palpalis Group+	0
VBGT00190000009945	GAUT021606	Glossina austeni	gi|907751961|ref|XP_013118045.1|	PREDICTED: 2-amino-3-ketobutyrate coenzyme A ligase, mitochondrial [Stomoxys calcitrans]	719.92	0	Palpalis Group+	0
VBGT00190000009945	GAUT039563	Glossina austeni	gi|795024759|ref|XP_011861380.1|	PREDICTED: 5-aminolevulinate synthase, mitochondrial-like [Vollenhovia emeryi]	693.73	0	Palpalis Group+	0
VBGT00190000009945	GBRI002516	Glossina brevipalpis	gi|907751961|ref|XP_013118045.1|	PREDICTED: 2-amino-3-ketobutyrate coenzyme A ligase, mitochondrial [Stomoxys calcitrans]	722.62	0	Palpalis Group+	0
VBGT00190000009945	GBRI012165	Glossina brevipalpis	gi|907639747|ref|XP_013100339.1|	PREDICTED: 5-aminolevulinate synthase, erythroid-specific, mitochondrial [Stomoxys calcitrans]	877.47	0	Palpalis Group+	0
VBGT00190000009945	GBRI021241	Glossina brevipalpis	gi|906460230|gb|KNC23033.1|	hypothetical protein FF38_12168 [Lucilia cuprina]	347.05	7.22e-113	Palpalis Group+	0
VBGT00190000009945	GBRI032546	Glossina brevipalpis	gi|906459934|gb|KNC22812.1|	hypothetical protein FF38_08037 [Lucilia cuprina]	1010.75	0	Palpalis Group+	0
VBGT00190000009945	GFUI000594	Glossina fuscipes	gi|768451189|ref|XP_011567777.1|	PREDICTED: biotin synthase-like [Plutella xylostella]	288.12	2.59e-90	Palpalis Group+	0
VBGT00190000009945	GFUI021233	Glossina fuscipes	gi|907639747|ref|XP_013100339.1|	PREDICTED: 5-aminolevulinate synthase, erythroid-specific, mitochondrial [Stomoxys calcitrans]	187.96	1.2e-55	Palpalis Group+	0
VBGT00190000009945	GFUI026885	Glossina fuscipes	gi|194193303|gb|EDX06879.1|	GD10944 [Drosophila simulans]	196.05	6.61e-57	Palpalis Group+	0
VBGT00190000009945	GFUI027819	Glossina fuscipes	gi|907709584|ref|XP_013111094.1|	PREDICTED: serine palmitoyltransferase 1 [Stomoxys calcitrans]	539.65	0	Palpalis Group+	0
VBGT00190000009945	GFUI031099	Glossina fuscipes	gi|906460230|gb|KNC23033.1|	hypothetical protein FF38_12168 [Lucilia cuprina]	153.3	4.04e-43	Palpalis Group+	0
VBGT00190000009945	GFUI034372	Glossina fuscipes	gi|907751961|ref|XP_013118045.1|	PREDICTED: 2-amino-3-ketobutyrate coenzyme A ligase, mitochondrial [Stomoxys calcitrans]	704.9	0	Palpalis Group+	0
VBGT00190000009945	GFUI044092	Glossina fuscipes	gi|906459934|gb|KNC22812.1|	hypothetical protein FF38_08037 [Lucilia cuprina]	1008.44	0	Palpalis Group+	0
VBGT00190000009945	GFUI045964	Glossina fuscipes	gi|557773796|ref|XP_005186549.1|	PREDICTED: serine palmitoyltransferase 1 [Musca domestica]	117.86	7.61e-30	Palpalis Group+	0
VBGT00190000009945	GMOY009356	Glossina morsitans	gi|907709584|ref|XP_013111094.1|	PREDICTED: serine palmitoyltransferase 1 [Stomoxys calcitrans]	743.04	0	Palpalis Group+	0
VBGT00190000009945	GMOY011975	Glossina morsitans	gi|906459934|gb|KNC22812.1|	hypothetical protein FF38_08037 [Lucilia cuprina]	1006.51	0	Palpalis Group+	0
VBGT00190000009945	GMOY012147	Glossina morsitans	gi|907639747|ref|XP_013100339.1|	PREDICTED: 5-aminolevulinate synthase, erythroid-specific, mitochondrial [Stomoxys calcitrans]	882.48	0	Palpalis Group+	0
VBGT00190000009945	GPAI000830	Glossina pallidipes	gi|766942723|ref|XP_011504042.1|	PREDICTED: 2-amino-3-ketobutyrate coenzyme A ligase, mitochondrial-like, partial [Ceratosolen solmsi marchali]	113.62	1.65e-28	Palpalis Group+	0
VBGT00190000009945	GPAI007259	Glossina pallidipes	gi|906459934|gb|KNC22812.1|	hypothetical protein FF38_08037 [Lucilia cuprina]	1004.97	0	Palpalis Group+	0
VBGT00190000009945	GPAI015276	Glossina pallidipes	gi|907709584|ref|XP_013111094.1|	PREDICTED: serine palmitoyltransferase 1 [Stomoxys calcitrans]	687.18	0	Palpalis Group+	0
VBGT00190000009945	GPAI022579	Glossina pallidipes	gi|907639747|ref|XP_013100339.1|	PREDICTED: 5-aminolevulinate synthase, erythroid-specific, mitochondrial [Stomoxys calcitrans]	886.33	0	Palpalis Group+	0
VBGT00190000009945	GPAI039673	Glossina pallidipes	gi|906468288|gb|KNC29338.1|	hypothetical protein FF38_02389 [Lucilia cuprina]	720.31	0	Palpalis Group+	0
VBGT00190000009945	GPPI006053	Glossina palpalis	gi|907639747|ref|XP_013100339.1|	PREDICTED: 5-aminolevulinate synthase, erythroid-specific, mitochondrial [Stomoxys calcitrans]	883.63	0	Palpalis Group+	0
VBGT00190000009945	GPPI006099	Glossina palpalis	gi|907709584|ref|XP_013111094.1|	PREDICTED: serine palmitoyltransferase 1 [Stomoxys calcitrans]	119.4	2.03e-31	Palpalis Group+	0
VBGT00190000009945	GPPI013167	Glossina palpalis	gi|907751961|ref|XP_013118045.1|	PREDICTED: 2-amino-3-ketobutyrate coenzyme A ligase, mitochondrial [Stomoxys calcitrans]	706.44	0	Palpalis Group+	0
VBGT00190000009945	GPPI018442	Glossina palpalis	gi|907709584|ref|XP_013111094.1|	PREDICTED: serine palmitoyltransferase 1 [Stomoxys calcitrans]	540.42	0	Palpalis Group+	0
VBGT00190000009945	GPPI023472	Glossina palpalis	gi|557773796|ref|XP_005186549.1|	PREDICTED: serine palmitoyltransferase 1 [Musca domestica]	209.15	7.97e-64	Palpalis Group+	0
VBGT00190000009945	GPPI033352	Glossina palpalis	gi|906459934|gb|KNC22812.1|	hypothetical protein FF38_08037 [Lucilia cuprina]	1008.44	0	Palpalis Group+	0
VBGT00190000009945	GPPI040555	Glossina palpalis	gi|906460230|gb|KNC23033.1|	hypothetical protein FF38_12168 [Lucilia cuprina]	194.13	7.52e-58	Palpalis Group+	0
VBGT00190000009945	GPPI045721	Glossina palpalis	gi|557773796|ref|XP_005186549.1|	PREDICTED: serine palmitoyltransferase 1 [Musca domestica]	253.06	2.33e-80	Palpalis Group+	0
VBGT00190000009945	GPPI046893	Glossina palpalis	gi|906474115|gb|KNC33778.1|	hypothetical protein FF38_10046 [Lucilia cuprina]	374.79	1.33e-121	Palpalis Group+	0
VBGT00190000009945	GPPI048670	Glossina palpalis	gi|768451189|ref|XP_011567777.1|	PREDICTED: biotin synthase-like [Plutella xylostella]	409.84	3.08e-136	Palpalis Group+	0
VBGT00190000009945	GPPI048776	Glossina palpalis	gi|907751961|ref|XP_013118045.1|	PREDICTED: 2-amino-3-ketobutyrate coenzyme A ligase, mitochondrial [Stomoxys calcitrans]	706.83	0	Palpalis Group+	0
VBGT00190000009945	GPPI050571	Glossina palpalis	gi|906460230|gb|KNC23033.1|	hypothetical protein FF38_12168 [Lucilia cuprina]	217.24	3.98e-65	Palpalis Group+	0
VBGT00190000009992	GAUT008693	Glossina austeni	gi|907605144|ref|XP_013108600.1|	PREDICTED: dipeptidase 1 [Stomoxys calcitrans]	371.7	3.66e-126	fuscipes+	0.001
VBGT00190000009992	GAUT008694	Glossina austeni	gi|906468423|gb|KNC29438.1|	hypothetical protein FF38_00344, partial [Lucilia cuprina]	327.02	1e-108	fuscipes+	0.001
VBGT00190000009992	GAUT013370	Glossina austeni	gi|755864410|ref|XP_011290999.1|	PREDICTED: uncharacterized protein LOC101899519 [Musca domestica]	565.84	0	fuscipes+	0.001
VBGT00190000009992	GAUT022168	Glossina austeni	gi|906470115|gb|KNC30733.1|	hypothetical protein FF38_11766 [Lucilia cuprina]	806.98	0	fuscipes+	0.001
VBGT00190000009992	GAUT027867	Glossina austeni	gi|907703543|ref|XP_013110079.1|	PREDICTED: dipeptidase 1-like [Stomoxys calcitrans]	314.31	3.75e-106	fuscipes+	0.001
VBGT00190000009992	GBRI008540	Glossina brevipalpis	gi|755864410|ref|XP_011290999.1|	PREDICTED: uncharacterized protein LOC101899519 [Musca domestica]	565.46	0	fuscipes+	0.001
VBGT00190000009992	GBRI012096	Glossina brevipalpis	gi|906468423|gb|KNC29438.1|	hypothetical protein FF38_00344, partial [Lucilia cuprina]	746.89	0	fuscipes+	0.001
VBGT00190000009992	GBRI039962	Glossina brevipalpis	gi|194191786|gb|EDX05362.1|	GD21841 [Drosophila simulans]	150.21	6.19e-41	fuscipes+	0.001
VBGT00190000009992	GBRI039964	Glossina brevipalpis	gi|907703543|ref|XP_013110079.1|	PREDICTED: dipeptidase 1-like [Stomoxys calcitrans]	227.64	5.62e-72	fuscipes+	0.001
VBGT00190000009992	GFUI000380	Glossina fuscipes	gi|906468423|gb|KNC29438.1|	hypothetical protein FF38_00344, partial [Lucilia cuprina]	368.24	3.57e-125	fuscipes+	0.001
VBGT00190000009992	GFUI013226	Glossina fuscipes	gi|195147920|ref|XP_002014922.1|	GL19435 [Drosophila persimilis]	219.94	4.59e-69	fuscipes+	0.001
VBGT00190000009992	GFUI013241	Glossina fuscipes	gi|195344800|ref|XP_002038967.1|	GM17096 [Drosophila sechellia]	160.61	2.57e-45	fuscipes+	0.001
VBGT00190000009992	GFUI022506	Glossina fuscipes	gi|907703543|ref|XP_013110079.1|	PREDICTED: dipeptidase 1-like [Stomoxys calcitrans]	157.53	5.3e-46	fuscipes+	0.001
VBGT00190000009992	GFUI022528	Glossina fuscipes	gi|90855725|gb|ABE01224.1|	IP09988p [Drosophila melanogaster]	225.33	2.15e-72	fuscipes+	0.001
VBGT00190000009992	GFUI035304	Glossina fuscipes	gi|906470115|gb|KNC30733.1|	hypothetical protein FF38_11766 [Lucilia cuprina]	803.13	0	fuscipes+	0.001
VBGT00190000009992	GFUI045207	Glossina fuscipes	gi|906468423|gb|KNC29438.1|	hypothetical protein FF38_00344, partial [Lucilia cuprina]	470.7	2.23e-164	fuscipes+	0.001
VBGT00190000009992	GFUI046936	Glossina fuscipes	gi|89243281|gb|ABD64798.1|	Dvir_CG5917 [Drosophila virilis]	761.91	0	fuscipes+	0.001
VBGT00190000009992	GMOY000568	Glossina morsitans	gi|906470115|gb|KNC30733.1|	hypothetical protein FF38_11766 [Lucilia cuprina]	805.44	0	fuscipes+	0.001
VBGT00190000009992	GMOY000632	Glossina morsitans	gi|755864410|ref|XP_011290999.1|	PREDICTED: uncharacterized protein LOC101899519 [Musca domestica]	865.14	0	fuscipes+	0.001
VBGT00190000009992	GMOY011871	Glossina morsitans	gi|906468423|gb|KNC29438.1|	hypothetical protein FF38_00344, partial [Lucilia cuprina]	858.98	0	fuscipes+	0.001
VBGT00190000009992	GPAI019851	Glossina pallidipes	gi|906470115|gb|KNC30733.1|	hypothetical protein FF38_11766 [Lucilia cuprina]	803.51	0	fuscipes+	0.001
VBGT00190000009992	GPAI036056	Glossina pallidipes	gi|755864410|ref|XP_011290999.1|	PREDICTED: uncharacterized protein LOC101899519 [Musca domestica]	869.38	0	fuscipes+	0.001
VBGT00190000009992	GPAI038205	Glossina pallidipes	gi|906468423|gb|KNC29438.1|	hypothetical protein FF38_00344, partial [Lucilia cuprina]	563.92	0	fuscipes+	0.001
VBGT00190000009992	GPAI040267	Glossina pallidipes	gi|906468423|gb|KNC29438.1|	hypothetical protein FF38_00344, partial [Lucilia cuprina]	318.55	3.36e-106	fuscipes+	0.001
VBGT00190000009992	GPAI047147	Glossina pallidipes	gi|194191786|gb|EDX05362.1|	GD21841 [Drosophila simulans]	247.67	2.71e-79	fuscipes+	0.001
VBGT00190000009992	GPAI047158	Glossina pallidipes	gi|907703543|ref|XP_013110079.1|	PREDICTED: dipeptidase 1-like [Stomoxys calcitrans]	312.38	2.14e-105	fuscipes+	0.001
VBGT00190000009992	GPPI006765	Glossina palpalis	gi|90855725|gb|ABE01224.1|	IP09988p [Drosophila melanogaster]	222.63	4.23e-72	fuscipes+	0.001
VBGT00190000009992	GPPI006766	Glossina palpalis	gi|907703543|ref|XP_013110079.1|	PREDICTED: dipeptidase 1-like [Stomoxys calcitrans]	157.92	1.7e-46	fuscipes+	0.001
VBGT00190000009992	GPPI010475	Glossina palpalis	gi|755864410|ref|XP_011290999.1|	PREDICTED: uncharacterized protein LOC101899519 [Musca domestica]	564.69	0	fuscipes+	0.001
VBGT00190000009992	GPPI036589	Glossina palpalis	gi|906470115|gb|KNC30733.1|	hypothetical protein FF38_11766 [Lucilia cuprina]	801.59	0	fuscipes+	0.001
VBGT00190000009992	GPPI049144	Glossina palpalis	gi|906468423|gb|KNC29438.1|	hypothetical protein FF38_00344, partial [Lucilia cuprina]	788.49	0	fuscipes+	0.001
VBGT00190000009997	GAUT002609	Glossina austeni	gi|906461472|gb|KNC23950.1|	hypothetical protein FF38_01008 [Lucilia cuprina]	1245.34	0	Palpalis Group+	0.147
VBGT00190000009997	GAUT038216	Glossina austeni	gi|557775344|ref|XP_005187318.1|	PREDICTED: peroxisomal acyl-coenzyme A oxidase 3 [Musca domestica]	1023.46	0	Palpalis Group+	0.147
VBGT00190000009997	GAUT043078	Glossina austeni	gi|906458810|gb|KNC21951.1|	putative peroxisomal acyl-coenzyme A oxidase 1 [Lucilia cuprina]	1106.66	0	Palpalis Group+	0.147
VBGT00190000009997	GAUT043088	Glossina austeni	gi|194880865|ref|XP_001974574.1|	GG21822 [Drosophila erecta]	195.67	9.93e-57	Palpalis Group+	0.147
VBGT00190000009997	GBRI019912	Glossina brevipalpis	gi|906461472|gb|KNC23950.1|	hypothetical protein FF38_01008 [Lucilia cuprina]	1238.79	0	Palpalis Group+	0.147
VBGT00190000009997	GBRI039437	Glossina brevipalpis	gi|557775344|ref|XP_005187318.1|	PREDICTED: peroxisomal acyl-coenzyme A oxidase 3 [Musca domestica]	1016.53	0	Palpalis Group+	0.147
VBGT00190000009997	GBRI043122	Glossina brevipalpis	gi|906458810|gb|KNC21951.1|	putative peroxisomal acyl-coenzyme A oxidase 1 [Lucilia cuprina]	1119.38	0	Palpalis Group+	0.147
VBGT00190000009997	GFUI008777	Glossina fuscipes	gi|557764954|ref|XP_005182183.1|	PREDICTED: probable peroxisomal acyl-coenzyme A oxidase 1 [Musca domestica]	240.74	1.32e-73	Palpalis Group+	0.147
VBGT00190000009997	GFUI019272	Glossina fuscipes	gi|906461472|gb|KNC23950.1|	hypothetical protein FF38_01008 [Lucilia cuprina]	1238.79	0	Palpalis Group+	0.147
VBGT00190000009997	GFUI019911	Glossina fuscipes	gi|906458810|gb|KNC21951.1|	putative peroxisomal acyl-coenzyme A oxidase 1 [Lucilia cuprina]	290.04	8.67e-92	Palpalis Group+	0.147
VBGT00190000009997	GFUI037615	Glossina fuscipes	gi|906458810|gb|KNC21951.1|	putative peroxisomal acyl-coenzyme A oxidase 1 [Lucilia cuprina]	1097.42	0	Palpalis Group+	0.147
VBGT00190000009997	GFUI038651	Glossina fuscipes	gi|906458810|gb|KNC21951.1|	putative peroxisomal acyl-coenzyme A oxidase 1 [Lucilia cuprina]	137.5	2.06e-36	Palpalis Group+	0.147
VBGT00190000009997	GFUI042783	Glossina fuscipes	gi|906461472|gb|KNC23950.1|	hypothetical protein FF38_01008 [Lucilia cuprina]	365.16	1.22e-119	Palpalis Group+	0.147
VBGT00190000009997	GFUI043628	Glossina fuscipes	gi|906459842|gb|KNC22723.1|	hypothetical protein FF38_04077 [Lucilia cuprina]	1017.3	0	Palpalis Group+	0.147
VBGT00190000009997	GMOY001413	Glossina morsitans	gi|906459842|gb|KNC22723.1|	hypothetical protein FF38_04077 [Lucilia cuprina]	979.93	0	Palpalis Group+	0.147
VBGT00190000009997	GMOY010264	Glossina morsitans	gi|906461472|gb|KNC23950.1|	hypothetical protein FF38_01008 [Lucilia cuprina]	1207.59	0	Palpalis Group+	0.147
VBGT00190000009997	GMOY011365	Glossina morsitans	gi|906458810|gb|KNC21951.1|	putative peroxisomal acyl-coenzyme A oxidase 1 [Lucilia cuprina]	1102.81	0	Palpalis Group+	0.147
VBGT00190000009997	GPAI010609	Glossina pallidipes	gi|906458810|gb|KNC21951.1|	putative peroxisomal acyl-coenzyme A oxidase 1 [Lucilia cuprina]	1049.27	0	Palpalis Group+	0.147
VBGT00190000009997	GPAI012550	Glossina pallidipes	gi|906459842|gb|KNC22723.1|	hypothetical protein FF38_04077 [Lucilia cuprina]	1022.69	0	Palpalis Group+	0.147
VBGT00190000009997	GPAI045574	Glossina pallidipes	gi|906461472|gb|KNC23950.1|	hypothetical protein FF38_01008 [Lucilia cuprina]	1246.11	0	Palpalis Group+	0.147
VBGT00190000009997	GPPI004211	Glossina palpalis	gi|906461472|gb|KNC23950.1|	hypothetical protein FF38_01008 [Lucilia cuprina]	307.38	8.4e-98	Palpalis Group+	0.147
VBGT00190000009997	GPPI027760	Glossina palpalis	gi|906461472|gb|KNC23950.1|	hypothetical protein FF38_01008 [Lucilia cuprina]	1239.56	0	Palpalis Group+	0.147
VBGT00190000009997	GPPI029936	Glossina palpalis	gi|906458810|gb|KNC21951.1|	putative peroxisomal acyl-coenzyme A oxidase 1 [Lucilia cuprina]	1081.63	0	Palpalis Group+	0.147
VBGT00190000009997	GPPI039173	Glossina palpalis	gi|906458810|gb|KNC21951.1|	putative peroxisomal acyl-coenzyme A oxidase 1 [Lucilia cuprina]	284.65	5.49e-90	Palpalis Group+	0.147
VBGT00190000009997	GPPI042947	Glossina palpalis	gi|906458810|gb|KNC21951.1|	putative peroxisomal acyl-coenzyme A oxidase 1 [Lucilia cuprina]	176.41	7.06e-51	Palpalis Group+	0.147
VBGT00190000009997	GPPI046104	Glossina palpalis	gi|906459842|gb|KNC22723.1|	hypothetical protein FF38_04077 [Lucilia cuprina]	1016.53	0	Palpalis Group+	0.147
VBGT00190000010010	GAUT018814	Glossina austeni	gi|906474599|gb|KNC34132.1|	Embryonic polarity protein dorsal, partial [Lucilia cuprina]	1300.42	0	Morsitans Group+	0.111
VBGT00190000010010	GAUT018816	Glossina austeni	gi|906474610|gb|KNC34143.1|	Embryonic polarity protein dorsal [Lucilia cuprina]	597.82	0	Morsitans Group+	0.111
VBGT00190000010010	GAUT021653	Glossina austeni	gi|73913071|gb|AAZ91474.1|	relish [Glossina morsitans morsitans]	1877.45	0	Morsitans Group+	0.111
VBGT00190000010010	GAUT031822	Glossina austeni	gi|198474148|ref|XP_001356570.2|	GA19765 [Drosophila pseudoobscura pseudoobscura]	375.94	1.46e-120	Morsitans Group+	0.111
VBGT00190000010010	GAUT038582	Glossina austeni	gi|387159332|gb|AFJ54621.1|	dorsal [Delia antiqua]	117.09	1.81e-27	Morsitans Group+	0.111
VBGT00190000010010	GAUT047626	Glossina austeni	gi|385881302|gb|AFI98401.1|	Dorsal [Delia antiqua]	392.89	1.11e-129	Morsitans Group+	0.111
VBGT00190000010010	GAUT047627	Glossina austeni	gi|34334859|gb|AAQ64916.1|	dorsal [Drosophila simulans]	260.38	3.1e-82	Morsitans Group+	0.111
VBGT00190000010010	GAUT047632	Glossina austeni	gi|385881302|gb|AFI98401.1|	Dorsal [Delia antiqua]	349.75	2.48e-113	Morsitans Group+	0.111
VBGT00190000010010	GAUT047633	Glossina austeni	gi|385881302|gb|AFI98401.1|	Dorsal [Delia antiqua]	363.23	1.57e-119	Morsitans Group+	0.111
VBGT00190000010010	GBRI007348	Glossina brevipalpis	gi|385881302|gb|AFI98401.1|	Dorsal [Delia antiqua]	401.75	2e-132	Morsitans Group+	0.111
VBGT00190000010010	GBRI013362	Glossina brevipalpis	gi|906474599|gb|KNC34132.1|	Embryonic polarity protein dorsal, partial [Lucilia cuprina]	1286.55	0	Morsitans Group+	0.111
VBGT00190000010010	GBRI013363	Glossina brevipalpis	gi|907611354|ref|XP_013118267.1|	PREDICTED: dorsal-related immunity factor Dif-like [Stomoxys calcitrans]	594.73	0	Morsitans Group+	0.111
VBGT00190000010010	GBRI018037	Glossina brevipalpis	gi|73913071|gb|AAZ91474.1|	relish [Glossina morsitans morsitans]	1644.79	0	Morsitans Group+	0.111
VBGT00190000010010	GBRI021979	Glossina brevipalpis	gi|195147670|ref|XP_002014802.1|	GL18753 [Drosophila persimilis]	387.5	5.55e-125	Morsitans Group+	0.111
VBGT00190000010010	GFUI001979	Glossina fuscipes	gi|73913071|gb|AAZ91474.1|	relish [Glossina morsitans morsitans]	586.65	0	Morsitans Group+	0.111
VBGT00190000010010	GFUI007440	Glossina fuscipes	gi|907611354|ref|XP_013118267.1|	PREDICTED: dorsal-related immunity factor Dif-like [Stomoxys calcitrans]	583.18	0	Morsitans Group+	0.111
VBGT00190000010010	GFUI007441	Glossina fuscipes	gi|906474599|gb|KNC34132.1|	Embryonic polarity protein dorsal, partial [Lucilia cuprina]	1291.56	0	Morsitans Group+	0.111
VBGT00190000010010	GFUI026714	Glossina fuscipes	gi|385881302|gb|AFI98401.1|	Dorsal [Delia antiqua]	393.66	3.21e-130	Morsitans Group+	0.111
VBGT00190000010010	GFUI026715	Glossina fuscipes	gi|385881302|gb|AFI98401.1|	Dorsal [Delia antiqua]	370.55	1.72e-121	Morsitans Group+	0.111
VBGT00190000010010	GFUI028437	Glossina fuscipes	gi|195147670|ref|XP_002014802.1|	GL18753 [Drosophila persimilis]	366.7	1.58e-116	Morsitans Group+	0.111
VBGT00190000010010	GMOY004477	Glossina morsitans	gi|906474599|gb|KNC34132.1|	Embryonic polarity protein dorsal, partial [Lucilia cuprina]	1313.13	0	Morsitans Group+	0.111
VBGT00190000010010	GMOY004479	Glossina morsitans	gi|907611354|ref|XP_013118267.1|	PREDICTED: dorsal-related immunity factor Dif-like [Stomoxys calcitrans]	580.48	0	Morsitans Group+	0.111
VBGT00190000010010	GMOY008557	Glossina morsitans	gi|195147670|ref|XP_002014802.1|	GL18753 [Drosophila persimilis]	376.71	8.86e-121	Morsitans Group+	0.111
VBGT00190000010010	GMOY011793	Glossina morsitans	gi|385881302|gb|AFI98401.1|	Dorsal [Delia antiqua]	351.67	1.79e-114	Morsitans Group+	0.111
VBGT00190000010010	GMOY011794	Glossina morsitans	gi|807030516|ref|XP_012157903.1|	PREDICTED: transcription factor p65 isoform X2 [Ceratitis capitata]	366.7	1.31e-117	Morsitans Group+	0.111
VBGT00190000010010	GMOY011795	Glossina morsitans	gi|385881302|gb|AFI98401.1|	Dorsal [Delia antiqua]	352.44	2.95e-113	Morsitans Group+	0.111
VBGT00190000010010	GMOY011796	Glossina morsitans	gi|385881302|gb|AFI98401.1|	Dorsal [Delia antiqua]	400.59	9.69e-133	Morsitans Group+	0.111
VBGT00190000010010	GMOY013090	Glossina morsitans	gi|73913071|gb|AAZ91474.1|	relish [Glossina morsitans morsitans]	1917.12	0	Morsitans Group+	0.111
VBGT00190000010010	GPAI005372	Glossina pallidipes	gi|73913071|gb|AAZ91474.1|	relish [Glossina morsitans morsitans]	1923.67	0	Morsitans Group+	0.111
VBGT00190000010010	GPAI018106	Glossina pallidipes	gi|385881302|gb|AFI98401.1|	Dorsal [Delia antiqua]	359.76	5.49e-114	Morsitans Group+	0.111
VBGT00190000010010	GPAI018112	Glossina pallidipes	gi|385881302|gb|AFI98401.1|	Dorsal [Delia antiqua]	374.79	1.41e-122	Morsitans Group+	0.111
VBGT00190000010010	GPAI018113	Glossina pallidipes	gi|385881302|gb|AFI98401.1|	Dorsal [Delia antiqua]	400.21	1.45e-132	Morsitans Group+	0.111
VBGT00190000010010	GPAI018126	Glossina pallidipes	gi|385881302|gb|AFI98401.1|	Dorsal [Delia antiqua]	358.61	5.26e-117	Morsitans Group+	0.111
VBGT00190000010010	GPAI019884	Glossina pallidipes	gi|906474599|gb|KNC34132.1|	Embryonic polarity protein dorsal, partial [Lucilia cuprina]	1293.49	0	Morsitans Group+	0.111
VBGT00190000010010	GPAI019885	Glossina pallidipes	gi|906474610|gb|KNC34143.1|	Embryonic polarity protein dorsal [Lucilia cuprina]	650.59	0	Morsitans Group+	0.111
VBGT00190000010010	GPAI026277	Glossina pallidipes	gi|195147670|ref|XP_002014802.1|	GL18753 [Drosophila persimilis]	368.62	5.92e-119	Morsitans Group+	0.111
VBGT00190000010010	GPAI026278	Glossina pallidipes	gi|34335141|gb|AAQ65068.1|	dorsal, partial [Drosophila yakuba]	196.05	5.9e-58	Morsitans Group+	0.111
VBGT00190000010010	GPPI008135	Glossina palpalis	gi|906474599|gb|KNC34132.1|	Embryonic polarity protein dorsal, partial [Lucilia cuprina]	1291.95	0	Morsitans Group+	0.111
VBGT00190000010010	GPPI017810	Glossina palpalis	gi|195147670|ref|XP_002014802.1|	GL18753 [Drosophila persimilis]	367.85	1.57e-117	Morsitans Group+	0.111
VBGT00190000010010	GPPI041023	Glossina palpalis	gi|385881302|gb|AFI98401.1|	Dorsal [Delia antiqua]	390.19	1.04e-128	Morsitans Group+	0.111
VBGT00190000010010	GPPI041024	Glossina palpalis	gi|34335141|gb|AAQ65068.1|	dorsal, partial [Drosophila yakuba]	192.59	4.61e-59	Morsitans Group+	0.111
VBGT00190000010010	GPPI048983	Glossina palpalis	gi|73913071|gb|AAZ91474.1|	relish [Glossina morsitans morsitans]	403.68	1.75e-132	Morsitans Group+	0.111
VBGT00190000010035	GAUT007567	Glossina austeni	gi|815922533|ref|XP_012246081.1|	PREDICTED: bifunctional DNA-directed RNA polymerase subunit beta&apos;-beta&apos;&apos;-like [Bombus impatiens]	2286.92	0	Palpalis Group+	0.147
VBGT00190000010035	GAUT011997	Glossina austeni	gi|557776699|ref|XP_005187988.1|	PREDICTED: DNA-directed RNA polymerase III subunit RPC1 [Musca domestica]	2628.2	0	Palpalis Group+	0.147
VBGT00190000010035	GAUT012953	Glossina austeni	gi|906462690|gb|KNC24906.1|	DNA-directed RNA polymerase I subunit RPA1 [Lucilia cuprina]	2028.06	0	Palpalis Group+	0.147
VBGT00190000010035	GAUT012969	Glossina austeni	gi|21464312|gb|AAM51959.1|	GM01935p [Drosophila melanogaster]	258.07	1.94e-79	Palpalis Group+	0.147
VBGT00190000010035	GAUT029942	Glossina austeni	gi|125983594|ref|XP_001355562.1|	RpII215 [Drosophila pseudoobscura pseudoobscura]	3457.54	0	Palpalis Group+	0.147
VBGT00190000010035	GAUT039546	Glossina austeni	gi|795025316|ref|XP_011861566.1|	PREDICTED: uncharacterized protein LOC105558475 [Vollenhovia emeryi]	5702.48	0	Palpalis Group+	0.147
VBGT00190000010035	GBRI006941	Glossina brevipalpis	gi|125983594|ref|XP_001355562.1|	RpII215 [Drosophila pseudoobscura pseudoobscura]	3451.37	0	Palpalis Group+	0.147
VBGT00190000010035	GBRI020399	Glossina brevipalpis	gi|906462690|gb|KNC24906.1|	DNA-directed RNA polymerase I subunit RPA1 [Lucilia cuprina]	2347.78	0	Palpalis Group+	0.147
VBGT00190000010035	GBRI030922	Glossina brevipalpis	gi|907687226|ref|XP_013107470.1|	PREDICTED: DNA-directed RNA polymerase III subunit RPC1 [Stomoxys calcitrans]	2326.59	0	Palpalis Group+	0.147
VBGT00190000010035	GFUI000363	Glossina fuscipes	gi|815922533|ref|XP_012246081.1|	PREDICTED: bifunctional DNA-directed RNA polymerase subunit beta&apos;-beta&apos;&apos;-like [Bombus impatiens]	2064.27	0	Palpalis Group+	0.147
VBGT00190000010035	GFUI002407	Glossina fuscipes	gi|557776699|ref|XP_005187988.1|	PREDICTED: DNA-directed RNA polymerase III subunit RPC1 [Musca domestica]	2620.88	0	Palpalis Group+	0.147
VBGT00190000010035	GFUI002483	Glossina fuscipes	gi|820835951|ref|XP_012343562.1|	PREDICTED: LOW QUALITY PROTEIN: DNA-directed RNA polymerase subunit beta&apos;-like, partial [Apis florea]	477.25	1.57e-157	Palpalis Group+	0.147
VBGT00190000010035	GFUI002487	Glossina fuscipes	gi|861634635|gb|KMQ91320.1|	dna-directed rna polymerase subunit beta [Lasius niger]	251.52	1.45e-71	Palpalis Group+	0.147
VBGT00190000010035	GFUI026221	Glossina fuscipes	gi|906462690|gb|KNC24906.1|	DNA-directed RNA polymerase I subunit RPA1 [Lucilia cuprina]	1988	0	Palpalis Group+	0.147
VBGT00190000010035	GFUI026236	Glossina fuscipes	gi|21464312|gb|AAM51959.1|	GM01935p [Drosophila melanogaster]	281.95	5.77e-90	Palpalis Group+	0.147
VBGT00190000010035	GFUI026451	Glossina fuscipes	gi|125983594|ref|XP_001355562.1|	RpII215 [Drosophila pseudoobscura pseudoobscura]	3463.32	0	Palpalis Group+	0.147
VBGT00190000010035	GMOY001875	Glossina morsitans	gi|795025316|ref|XP_011861566.1|	PREDICTED: uncharacterized protein LOC105558475 [Vollenhovia emeryi]	2598.16	0	Palpalis Group+	0.147
VBGT00190000010035	GMOY004172	Glossina morsitans	gi|906462690|gb|KNC24906.1|	DNA-directed RNA polymerase I subunit RPA1 [Lucilia cuprina]	2287.3	0	Palpalis Group+	0.147
VBGT00190000010035	GMOY006579	Glossina morsitans	gi|125983594|ref|XP_001355562.1|	RpII215 [Drosophila pseudoobscura pseudoobscura]	3446.37	0	Palpalis Group+	0.147
VBGT00190000010035	GMOY010141	Glossina morsitans	gi|557776699|ref|XP_005187988.1|	PREDICTED: DNA-directed RNA polymerase III subunit RPC1 [Musca domestica]	2622.42	0	Palpalis Group+	0.147
VBGT00190000010035	GPAI000691	Glossina pallidipes	gi|815922533|ref|XP_012246081.1|	PREDICTED: bifunctional DNA-directed RNA polymerase subunit beta&apos;-beta&apos;&apos;-like [Bombus impatiens]	2026.91	0	Palpalis Group+	0.147
VBGT00190000010035	GPAI017283	Glossina pallidipes	gi|557776699|ref|XP_005187988.1|	PREDICTED: DNA-directed RNA polymerase III subunit RPC1 [Musca domestica]	1333.16	0	Palpalis Group+	0.147
VBGT00190000010035	GPAI028455	Glossina pallidipes	gi|125983594|ref|XP_001355562.1|	RpII215 [Drosophila pseudoobscura pseudoobscura]	3448.29	0	Palpalis Group+	0.147
VBGT00190000010035	GPAI030064	Glossina pallidipes	gi|906462690|gb|KNC24906.1|	DNA-directed RNA polymerase I subunit RPA1 [Lucilia cuprina]	1836.23	0	Palpalis Group+	0.147
VBGT00190000010035	GPAI030065	Glossina pallidipes	gi|906462690|gb|KNC24906.1|	DNA-directed RNA polymerase I subunit RPA1 [Lucilia cuprina]	302.37	4.02e-92	Palpalis Group+	0.147
VBGT00190000010035	GPPI017416	Glossina palpalis	gi|125983594|ref|XP_001355562.1|	RpII215 [Drosophila pseudoobscura pseudoobscura]	3445.21	0	Palpalis Group+	0.147
VBGT00190000010035	GPPI023573	Glossina palpalis	gi|906462690|gb|KNC24906.1|	DNA-directed RNA polymerase I subunit RPA1 [Lucilia cuprina]	2047.71	0	Palpalis Group+	0.147
VBGT00190000010035	GPPI023575	Glossina palpalis	gi|21464312|gb|AAM51959.1|	GM01935p [Drosophila melanogaster]	232.26	5.58e-72	Palpalis Group+	0.147
VBGT00190000010035	GPPI037617	Glossina palpalis	gi|557776699|ref|XP_005187988.1|	PREDICTED: DNA-directed RNA polymerase III subunit RPC1 [Musca domestica]	2619.73	0	Palpalis Group+	0.147
VBGT00190000010035	GPPI039029	Glossina palpalis	gi|125983594|ref|XP_001355562.1|	RpII215 [Drosophila pseudoobscura pseudoobscura]	3463.32	0	Palpalis Group+	0.147
VBGT00190000010035	GPPI047935	Glossina palpalis	gi|906472071|gb|KNC32266.1|	hypothetical protein FF38_01826, partial [Lucilia cuprina]	511.15	4.48e-176	Palpalis Group+	0.147
VBGT00190000010035	GPPI050694	Glossina palpalis	gi|815922533|ref|XP_012246081.1|	PREDICTED: bifunctional DNA-directed RNA polymerase subunit beta&apos;-beta&apos;&apos;-like [Bombus impatiens]	1629.38	0	Palpalis Group+	0.147
VBGT00190000010036	GAUT007491	Glossina austeni	gi|768448703|ref|XP_011566396.1|	PREDICTED: lipoamide acyltransferase component of branched-chain alpha-keto acid dehydrogenase complex, mitochondrial-like [Plutella xylostella]	166.01	2.11e-47	brevipalpis & morsitans-	0
VBGT00190000010036	GAUT021464	Glossina austeni	gi|906462314|gb|KNC24613.1|	hypothetical protein FF38_09652 [Lucilia cuprina]	709.14	0	brevipalpis & morsitans-	0
VBGT00190000010036	GAUT039378	Glossina austeni	gi|817057480|ref|XP_012269646.1|	PREDICTED: dihydrolipoyllysine-residue succinyltransferase component of 2-oxoglutarate dehydrogenase complex, mitochondrial [Athalia rosae]	451.44	2.48e-152	brevipalpis & morsitans-	0
VBGT00190000010036	GAUT039629	Glossina austeni	gi|795024274|ref|XP_011861221.1|	PREDICTED: dihydrolipoyllysine-residue succinyltransferase component of 2-oxoglutarate dehydrogenase complex 1, mitochondrial-like [Vollenhovia emeryi]	768.84	0	brevipalpis & morsitans-	0
VBGT00190000010036	GAUT039783	Glossina austeni	gi|795027087|ref|XP_011862163.1|	PREDICTED: dihydrolipoyllysine-residue acetyltransferase component of pyruvate dehydrogenase complex, mitochondrial-like [Vollenhovia emeryi]	621.31	0	brevipalpis & morsitans-	0
VBGT00190000010036	GAUT040692	Glossina austeni	gi|906465599|gb|KNC27231.1|	hypothetical protein FF38_14061 [Lucilia cuprina]	642.11	0	brevipalpis & morsitans-	0
VBGT00190000010036	GAUT046510	Glossina austeni	gi|907736241|ref|XP_013115694.1|	PREDICTED: dihydrolipoyllysine-residue succinyltransferase component of 2-oxoglutarate dehydrogenase complex, mitochondrial [Stomoxys calcitrans]	619	0	brevipalpis & morsitans-	0
VBGT00190000010036	GBRI005094	Glossina brevipalpis	gi|817057480|ref|XP_012269646.1|	PREDICTED: dihydrolipoyllysine-residue succinyltransferase component of 2-oxoglutarate dehydrogenase complex, mitochondrial [Athalia rosae]	545.81	0	brevipalpis & morsitans-	0
VBGT00190000010036	GBRI010061	Glossina brevipalpis	gi|906465599|gb|KNC27231.1|	hypothetical protein FF38_14061 [Lucilia cuprina]	657.14	0	brevipalpis & morsitans-	0
VBGT00190000010036	GBRI019324	Glossina brevipalpis	gi|817057480|ref|XP_012269646.1|	PREDICTED: dihydrolipoyllysine-residue succinyltransferase component of 2-oxoglutarate dehydrogenase complex, mitochondrial [Athalia rosae]	493.81	1.07e-168	brevipalpis & morsitans-	0
VBGT00190000010036	GBRI023218	Glossina brevipalpis	gi|906462314|gb|KNC24613.1|	hypothetical protein FF38_09652 [Lucilia cuprina]	691.03	0	brevipalpis & morsitans-	0
VBGT00190000010036	GFUI000798	Glossina fuscipes	gi|768448506|ref|XP_011566288.1|	PREDICTED: dihydrolipoyllysine-residue succinyltransferase component of 2-oxoglutarate dehydrogenase complex 2, mitochondrial-like [Plutella xylostella]	422.17	5.41e-143	brevipalpis & morsitans-	0
VBGT00190000010036	GFUI019415	Glossina fuscipes	gi|906465599|gb|KNC27231.1|	hypothetical protein FF38_14061 [Lucilia cuprina]	638.26	0	brevipalpis & morsitans-	0
VBGT00190000010036	GFUI020309	Glossina fuscipes	gi|557768043|ref|XP_005183707.1|	PREDICTED: dihydrolipoyllysine-residue succinyltransferase component of 2-oxoglutarate dehydrogenase complex, mitochondrial [Musca domestica]	620.93	0	brevipalpis & morsitans-	0
VBGT00190000010036	GFUI034905	Glossina fuscipes	gi|861646917|gb|KMQ95697.1|	pyruvate dehydrogenase e2 component, dihydrolipoamide acetyltransferase [Lasius niger]	308.53	1.88e-96	brevipalpis & morsitans-	0
VBGT00190000010036	GFUI037890	Glossina fuscipes	gi|746831096|ref|XP_011051159.1|	PREDICTED: dihydrolipoyllysine-residue succinyltransferase component of 2-oxoglutarate dehydrogenase complex, mitochondrial [Acromyrmex echinatior]	256.14	1.66e-78	brevipalpis & morsitans-	0
VBGT00190000010036	GFUI037894	Glossina fuscipes	gi|907748020|ref|XP_013117435.1|	PREDICTED: dihydrolipoyllysine-residue succinyltransferase component of 2-oxoglutarate dehydrogenase complex, mitochondrial-like, partial [Stomoxys calcitrans]	226.1	2.87e-74	brevipalpis & morsitans-	0
VBGT00190000010036	GFUI047805	Glossina fuscipes	gi|861646917|gb|KMQ95697.1|	pyruvate dehydrogenase e2 component, dihydrolipoamide acetyltransferase [Lasius niger]	148.67	5.09e-36	brevipalpis & morsitans-	0
VBGT00190000010036	GFUI051552	Glossina fuscipes	gi|906462314|gb|KNC24613.1|	hypothetical protein FF38_09652 [Lucilia cuprina]	705.67	0	brevipalpis & morsitans-	0
VBGT00190000010036	GMOY000359	Glossina morsitans	gi|906465599|gb|KNC27231.1|	hypothetical protein FF38_14061 [Lucilia cuprina]	640.96	0	brevipalpis & morsitans-	0
VBGT00190000010036	GMOY002053	Glossina morsitans	gi|907736241|ref|XP_013115694.1|	PREDICTED: dihydrolipoyllysine-residue succinyltransferase component of 2-oxoglutarate dehydrogenase complex, mitochondrial [Stomoxys calcitrans]	612.45	0	brevipalpis & morsitans-	0
VBGT00190000010036	GMOY004740	Glossina morsitans	gi|907736241|ref|XP_013115694.1|	PREDICTED: dihydrolipoyllysine-residue succinyltransferase component of 2-oxoglutarate dehydrogenase complex, mitochondrial [Stomoxys calcitrans]	441.43	1.01e-149	brevipalpis & morsitans-	0
VBGT00190000010036	GMOY004813	Glossina morsitans	gi|906462314|gb|KNC24613.1|	hypothetical protein FF38_09652 [Lucilia cuprina]	711.45	0	brevipalpis & morsitans-	0
VBGT00190000010036	GPAI000697	Glossina pallidipes	gi|768448506|ref|XP_011566288.1|	PREDICTED: dihydrolipoyllysine-residue succinyltransferase component of 2-oxoglutarate dehydrogenase complex 2, mitochondrial-like [Plutella xylostella]	238.42	3.21e-73	brevipalpis & morsitans-	0
VBGT00190000010036	GPAI000795	Glossina pallidipes	gi|662223918|ref|XP_008486272.1|	PREDICTED: dihydrolipoyllysine-residue succinyltransferase component of 2-oxoglutarate dehydrogenase complex 2, mitochondrial-like, partial [Diaphorina citri]	203.76	2.34e-60	brevipalpis & morsitans-	0
VBGT00190000010036	GPAI008533	Glossina pallidipes	gi|746831096|ref|XP_011051159.1|	PREDICTED: dihydrolipoyllysine-residue succinyltransferase component of 2-oxoglutarate dehydrogenase complex, mitochondrial [Acromyrmex echinatior]	244.2	7.09e-74	brevipalpis & morsitans-	0
VBGT00190000010036	GPAI008537	Glossina pallidipes	gi|907748020|ref|XP_013117435.1|	PREDICTED: dihydrolipoyllysine-residue succinyltransferase component of 2-oxoglutarate dehydrogenase complex, mitochondrial-like, partial [Stomoxys calcitrans]	213.77	1.57e-69	brevipalpis & morsitans-	0
VBGT00190000010036	GPAI014794	Glossina pallidipes	gi|907736241|ref|XP_013115694.1|	PREDICTED: dihydrolipoyllysine-residue succinyltransferase component of 2-oxoglutarate dehydrogenase complex, mitochondrial [Stomoxys calcitrans]	627.48	0	brevipalpis & morsitans-	0
VBGT00190000010036	GPAI026303	Glossina pallidipes	gi|906462314|gb|KNC24613.1|	hypothetical protein FF38_09652 [Lucilia cuprina]	707.98	0	brevipalpis & morsitans-	0
VBGT00190000010036	GPAI042584	Glossina pallidipes	gi|194204368|gb|EDX17944.1|	GD17193 [Drosophila simulans]	630.94	0	brevipalpis & morsitans-	0
VBGT00190000010036	GPPI003676	Glossina palpalis	gi|906465599|gb|KNC27231.1|	hypothetical protein FF38_14061 [Lucilia cuprina]	637.88	0	brevipalpis & morsitans-	0
VBGT00190000010036	GPPI013675	Glossina palpalis	gi|906462314|gb|KNC24613.1|	hypothetical protein FF38_09652 [Lucilia cuprina]	704.13	0	brevipalpis & morsitans-	0
VBGT00190000010036	GPPI014224	Glossina palpalis	gi|746831096|ref|XP_011051159.1|	PREDICTED: dihydrolipoyllysine-residue succinyltransferase component of 2-oxoglutarate dehydrogenase complex, mitochondrial [Acromyrmex echinatior]	440.27	2.15e-146	brevipalpis & morsitans-	0
VBGT00190000010036	GPPI040754	Glossina palpalis	gi|557768043|ref|XP_005183707.1|	PREDICTED: dihydrolipoyllysine-residue succinyltransferase component of 2-oxoglutarate dehydrogenase complex, mitochondrial [Musca domestica]	591.27	0	brevipalpis & morsitans-	0
VBGT00190000010036	GPPI046399	Glossina palpalis	gi|815929248|ref|XP_012249070.1|	PREDICTED: dihydrolipoyllysine-residue succinyltransferase component of 2-oxoglutarate dehydrogenase complex 1, mitochondrial-like [Bombus impatiens]	380.18	3.79e-125	brevipalpis & morsitans-	0
VBGT00190000010108	GAUT012930	Glossina austeni	gi|751450191|ref|XP_011179363.1|	PREDICTED: spondin-1 [Bactrocera cucurbitae]	535.03	0	Palpalis Group+	0.143
VBGT00190000010108	GAUT016855	Glossina austeni	gi|906472497|gb|KNC32628.1|	hypothetical protein FF38_10482 [Lucilia cuprina]	1365.52	0	Palpalis Group+	0.143
VBGT00190000010108	GAUT017829	Glossina austeni	gi|557763830|ref|XP_005181625.1|	PREDICTED: spondin-1 [Musca domestica]	1336.24	0	Palpalis Group+	0.143
VBGT00190000010108	GAUT017830	Glossina austeni	gi|906467716|gb|KNC28899.1|	hypothetical protein FF38_07366, partial [Lucilia cuprina]	642.11	0	Palpalis Group+	0.143
VBGT00190000010108	GBRI020810	Glossina brevipalpis	gi|906472497|gb|KNC32628.1|	hypothetical protein FF38_10482 [Lucilia cuprina]	1351.65	0	Palpalis Group+	0.143
VBGT00190000010108	GBRI030376	Glossina brevipalpis	gi|907726526|ref|XP_013113880.1|	PREDICTED: uncharacterized protein LOC106091771 [Stomoxys calcitrans]	420.62	2.82e-144	Palpalis Group+	0.143
VBGT00190000010108	GBRI033581	Glossina brevipalpis	gi|557763830|ref|XP_005181625.1|	PREDICTED: spondin-1 [Musca domestica]	1338.94	0	Palpalis Group+	0.143
VBGT00190000010108	GBRI033583	Glossina brevipalpis	gi|906467716|gb|KNC28899.1|	hypothetical protein FF38_07366, partial [Lucilia cuprina]	817.77	0	Palpalis Group+	0.143
VBGT00190000010108	GFUI002515	Glossina fuscipes	gi|906472497|gb|KNC32628.1|	hypothetical protein FF38_10482 [Lucilia cuprina]	384.42	3.67e-126	Palpalis Group+	0.143
VBGT00190000010108	GFUI022120	Glossina fuscipes	gi|751789618|ref|XP_011204326.1|	PREDICTED: spondin-1 [Bactrocera dorsalis]	173.71	3.44e-49	Palpalis Group+	0.143
VBGT00190000010108	GFUI026191	Glossina fuscipes	gi|751450191|ref|XP_011179363.1|	PREDICTED: spondin-1 [Bactrocera cucurbitae]	533.1	0	Palpalis Group+	0.143
VBGT00190000010108	GFUI032822	Glossina fuscipes	gi|906472497|gb|KNC32628.1|	hypothetical protein FF38_10482 [Lucilia cuprina]	1358.97	0	Palpalis Group+	0.143
VBGT00190000010108	GFUI041324	Glossina fuscipes	gi|906467716|gb|KNC28899.1|	hypothetical protein FF38_07366, partial [Lucilia cuprina]	1363.21	0	Palpalis Group+	0.143
VBGT00190000010108	GFUI047556	Glossina fuscipes	gi|557764422|ref|XP_005181918.1|	PREDICTED: spondin-1 [Musca domestica]	222.25	3.9e-66	Palpalis Group+	0.143
VBGT00190000010108	GMOY000693	Glossina morsitans	gi|906472497|gb|KNC32628.1|	hypothetical protein FF38_10482 [Lucilia cuprina]	1338.94	0	Palpalis Group+	0.143
VBGT00190000010108	GMOY003988	Glossina morsitans	gi|907726526|ref|XP_013113880.1|	PREDICTED: uncharacterized protein LOC106091771 [Stomoxys calcitrans]	477.25	3.25e-165	Palpalis Group+	0.143
VBGT00190000010108	GMOY010068	Glossina morsitans	gi|557763830|ref|XP_005181625.1|	PREDICTED: spondin-1 [Musca domestica]	1350.88	0	Palpalis Group+	0.143
VBGT00190000010108	GPAI022504	Glossina pallidipes	gi|906467716|gb|KNC28899.1|	hypothetical protein FF38_07366, partial [Lucilia cuprina]	780.79	0	Palpalis Group+	0.143
VBGT00190000010108	GPAI032065	Glossina pallidipes	gi|906465954|gb|KNC27499.1|	hypothetical protein FF38_12335 [Lucilia cuprina]	394.82	5.2e-130	Palpalis Group+	0.143
VBGT00190000010108	GPAI041545	Glossina pallidipes	gi|906472497|gb|KNC32628.1|	hypothetical protein FF38_10482 [Lucilia cuprina]	1369.37	0	Palpalis Group+	0.143
VBGT00190000010108	GPPI006123	Glossina palpalis	gi|557763830|ref|XP_005181625.1|	PREDICTED: spondin-1 [Musca domestica]	1350.5	0	Palpalis Group+	0.143
VBGT00190000010108	GPPI016803	Glossina palpalis	gi|906472497|gb|KNC32628.1|	hypothetical protein FF38_10482 [Lucilia cuprina]	1359.36	0	Palpalis Group+	0.143
VBGT00190000010108	GPPI023549	Glossina palpalis	gi|906472497|gb|KNC32628.1|	hypothetical protein FF38_10482 [Lucilia cuprina]	147.52	1e-37	Palpalis Group+	0.143
VBGT00190000010108	GPPI029961	Glossina palpalis	gi|195124469|ref|XP_002006715.1|	GI21218 [Drosophila mojavensis]	92.05	4.95e-21	Palpalis Group+	0.143
VBGT00190000010108	GPPI029962	Glossina palpalis	gi|906472497|gb|KNC32628.1|	hypothetical protein FF38_10482 [Lucilia cuprina]	176.02	4.09e-49	Palpalis Group+	0.143
VBGT00190000010108	GPPI047462	Glossina palpalis	gi|751450191|ref|XP_011179363.1|	PREDICTED: spondin-1 [Bactrocera cucurbitae]	609.37	0	Palpalis Group+	0.143
VBGT00190000010108	GPPI050513	Glossina palpalis	gi|906472497|gb|KNC32628.1|	hypothetical protein FF38_10482 [Lucilia cuprina]	281.95	4.36e-88	Palpalis Group+	0.143
VBGT00190000010152	GAUT001086	Glossina austeni	gi|557752783|ref|XP_005176139.1|	PREDICTED: S-phase kinase-associated protein 1 [Musca domestica]	327.02	2.86e-113	brevipalpis+	0.42
VBGT00190000010152	GAUT002808	Glossina austeni	gi|557752783|ref|XP_005176139.1|	PREDICTED: S-phase kinase-associated protein 1 [Musca domestica]	259.61	1.46e-86	brevipalpis+	0.42
VBGT00190000010152	GAUT002810	Glossina austeni	gi|557752783|ref|XP_005176139.1|	PREDICTED: S-phase kinase-associated protein 1 [Musca domestica]	254.99	8.9e-85	brevipalpis+	0.42
VBGT00190000010152	GAUT030022	Glossina austeni	gi|195439068|ref|XP_002067453.1|	GK16428 [Drosophila willistoni]	254.6	7.38e-85	brevipalpis+	0.42
VBGT00190000010152	GAUT044703	Glossina austeni	gi|557752783|ref|XP_005176139.1|	PREDICTED: S-phase kinase-associated protein 1 [Musca domestica]	206.07	1.6e-65	brevipalpis+	0.42
VBGT00190000010152	GBRI007309	Glossina brevipalpis	gi|557752783|ref|XP_005176139.1|	PREDICTED: S-phase kinase-associated protein 1 [Musca domestica]	218.78	3.89e-70	brevipalpis+	0.42
VBGT00190000010152	GBRI007316	Glossina brevipalpis	gi|38048021|gb|AAR09913.1|	similar to Drosophila melanogaster skpA, partial [Drosophila yakuba]	73.94	2.63e-15	brevipalpis+	0.42
VBGT00190000010152	GBRI007324	Glossina brevipalpis	gi|906457939|gb|KNC21264.1|	hypothetical protein FF38_13901 [Lucilia cuprina]	130.18	1.7e-36	brevipalpis+	0.42
VBGT00190000010152	GBRI007327	Glossina brevipalpis	gi|906457939|gb|KNC21264.1|	hypothetical protein FF38_13901 [Lucilia cuprina]	120.17	3.12e-31	brevipalpis+	0.42
VBGT00190000010152	GBRI014413	Glossina brevipalpis	gi|557752783|ref|XP_005176139.1|	PREDICTED: S-phase kinase-associated protein 1 [Musca domestica]	330.49	1.01e-114	brevipalpis+	0.42
VBGT00190000010152	GBRI014414	Glossina brevipalpis	gi|557752783|ref|XP_005176139.1|	PREDICTED: S-phase kinase-associated protein 1 [Musca domestica]	306.99	2.24e-105	brevipalpis+	0.42
VBGT00190000010152	GBRI019686	Glossina brevipalpis	gi|557752783|ref|XP_005176139.1|	PREDICTED: S-phase kinase-associated protein 1 [Musca domestica]	75.49	1.75e-15	brevipalpis+	0.42
VBGT00190000010152	GBRI031685	Glossina brevipalpis	gi|557752783|ref|XP_005176139.1|	PREDICTED: S-phase kinase-associated protein 1 [Musca domestica]	265.77	3.57e-89	brevipalpis+	0.42
VBGT00190000010152	GBRI037942	Glossina brevipalpis	gi|557752783|ref|XP_005176139.1|	PREDICTED: S-phase kinase-associated protein 1 [Musca domestica]	253.45	2.84e-84	brevipalpis+	0.42
VBGT00190000010152	GBRI043901	Glossina brevipalpis	gi|557752783|ref|XP_005176139.1|	PREDICTED: S-phase kinase-associated protein 1 [Musca domestica]	286.57	2.88e-97	brevipalpis+	0.42
VBGT00190000010152	GFUI004148	Glossina fuscipes	gi|195439068|ref|XP_002067453.1|	GK16428 [Drosophila willistoni]	251.14	7.83e-83	brevipalpis+	0.42
VBGT00190000010152	GFUI032684	Glossina fuscipes	gi|914554823|gb|KOB65065.1|	S-phase kinase-associated protein [Operophtera brumata]	133.65	7.93e-36	brevipalpis+	0.42
VBGT00190000010152	GFUI048525	Glossina fuscipes	gi|906457939|gb|KNC21264.1|	hypothetical protein FF38_13901 [Lucilia cuprina]	188.35	1.01e-57	brevipalpis+	0.42
VBGT00190000010152	GFUI048526	Glossina fuscipes	gi|557752783|ref|XP_005176139.1|	PREDICTED: S-phase kinase-associated protein 1 [Musca domestica]	120.17	1.15e-32	brevipalpis+	0.42
VBGT00190000010152	GFUI048541	Glossina fuscipes	gi|557752783|ref|XP_005176139.1|	PREDICTED: S-phase kinase-associated protein 1 [Musca domestica]	209.92	5.31e-67	brevipalpis+	0.42
VBGT00190000010152	GFUI051364	Glossina fuscipes	gi|557752783|ref|XP_005176139.1|	PREDICTED: S-phase kinase-associated protein 1 [Musca domestica]	327.02	2.86e-113	brevipalpis+	0.42
VBGT00190000010152	GFUI052242	Glossina fuscipes	gi|557752783|ref|XP_005176139.1|	PREDICTED: S-phase kinase-associated protein 1 [Musca domestica]	287.73	2.69e-95	brevipalpis+	0.42
VBGT00190000010152	GMOY003020	Glossina morsitans	gi|557752783|ref|XP_005176139.1|	PREDICTED: S-phase kinase-associated protein 1 [Musca domestica]	278.49	3.89e-94	brevipalpis+	0.42
VBGT00190000010152	GMOY003914	Glossina morsitans	gi|557752783|ref|XP_005176139.1|	PREDICTED: S-phase kinase-associated protein 1 [Musca domestica]	269.63	1.1e-90	brevipalpis+	0.42
VBGT00190000010152	GMOY005171	Glossina morsitans	gi|557752783|ref|XP_005176139.1|	PREDICTED: S-phase kinase-associated protein 1 [Musca domestica]	251.91	8.49e-84	brevipalpis+	0.42
VBGT00190000010152	GMOY005767	Glossina morsitans	gi|557752783|ref|XP_005176139.1|	PREDICTED: S-phase kinase-associated protein 1 [Musca domestica]	195.28	1.4e-61	brevipalpis+	0.42
VBGT00190000010152	GMOY005768	Glossina morsitans	gi|557752783|ref|XP_005176139.1|	PREDICTED: S-phase kinase-associated protein 1 [Musca domestica]	137.12	2.96e-39	brevipalpis+	0.42
VBGT00190000010152	GMOY006322	Glossina morsitans	gi|557752783|ref|XP_005176139.1|	PREDICTED: S-phase kinase-associated protein 1 [Musca domestica]	290.04	2e-98	brevipalpis+	0.42
VBGT00190000010152	GMOY007103	Glossina morsitans	gi|557752783|ref|XP_005176139.1|	PREDICTED: S-phase kinase-associated protein 1 [Musca domestica]	202.22	5.54e-64	brevipalpis+	0.42
VBGT00190000010152	GPAI013661	Glossina pallidipes	gi|557752783|ref|XP_005176139.1|	PREDICTED: S-phase kinase-associated protein 1 [Musca domestica]	139.81	2.5e-40	brevipalpis+	0.42
VBGT00190000010152	GPAI022359	Glossina pallidipes	gi|557752783|ref|XP_005176139.1|	PREDICTED: S-phase kinase-associated protein 1 [Musca domestica]	275.4	1.47e-92	brevipalpis+	0.42
VBGT00190000010152	GPAI028601	Glossina pallidipes	gi|195439068|ref|XP_002067453.1|	GK16428 [Drosophila willistoni]	194.9	6.56e-62	brevipalpis+	0.42
VBGT00190000010152	GPAI029138	Glossina pallidipes	gi|557752783|ref|XP_005176139.1|	PREDICTED: S-phase kinase-associated protein 1 [Musca domestica]	198.75	5.66e-62	brevipalpis+	0.42
VBGT00190000010152	GPAI038475	Glossina pallidipes	gi|557752783|ref|XP_005176139.1|	PREDICTED: S-phase kinase-associated protein 1 [Musca domestica]	185.65	9.07e-57	brevipalpis+	0.42
VBGT00190000010152	GPAI045358	Glossina pallidipes	gi|826443936|ref|XP_012530879.1|	PREDICTED: S-phase kinase-associated protein 1 [Monomorium pharaonis]	189.89	1.05e-59	brevipalpis+	0.42
VBGT00190000010152	GPAI045392	Glossina pallidipes	gi|557752783|ref|XP_005176139.1|	PREDICTED: S-phase kinase-associated protein 1 [Musca domestica]	325.87	2.89e-111	brevipalpis+	0.42
VBGT00190000010152	GPPI000648	Glossina palpalis	gi|557752783|ref|XP_005176139.1|	PREDICTED: S-phase kinase-associated protein 1 [Musca domestica]	327.02	2.86e-113	brevipalpis+	0.42
VBGT00190000010152	GPPI018354	Glossina palpalis	gi|557752783|ref|XP_005176139.1|	PREDICTED: S-phase kinase-associated protein 1 [Musca domestica]	286.96	1.47e-97	brevipalpis+	0.42
VBGT00190000010152	GPPI021341	Glossina palpalis	gi|195439068|ref|XP_002067453.1|	GK16428 [Drosophila willistoni]	244.59	3.21e-80	brevipalpis+	0.42
VBGT00190000010152	GPPI036489	Glossina palpalis	gi|557752783|ref|XP_005176139.1|	PREDICTED: S-phase kinase-associated protein 1 [Musca domestica]	121.71	2.35e-33	brevipalpis+	0.42
VBGT00190000010152	GPPI036491	Glossina palpalis	gi|557752783|ref|XP_005176139.1|	PREDICTED: S-phase kinase-associated protein 1 [Musca domestica]	205.68	1.82e-65	brevipalpis+	0.42
VBGT00190000010152	GPPI048110	Glossina palpalis	gi|914554823|gb|KOB65065.1|	S-phase kinase-associated protein [Operophtera brumata]	129.8	3.02e-34	brevipalpis+	0.42
VBGT00190000010152	GPPI051333	Glossina palpalis	gi|906457939|gb|KNC21264.1|	hypothetical protein FF38_13901 [Lucilia cuprina]	184.5	1.04e-56	brevipalpis+	0.42
VBGT00190000010165	GAUT014223	Glossina austeni	gi|557777892|ref|XP_005188579.1|	PREDICTED: mRNA export factor [Musca domestica]	593.96	0	morsitans+	0.009
VBGT00190000010165	GAUT018113	Glossina austeni	gi|906473648|gb|KNC33411.1|	hypothetical protein FF38_09885 [Lucilia cuprina]	620.93	0	morsitans+	0.009
VBGT00190000010165	GAUT019550	Glossina austeni	gi|906457760|gb|KNC21117.1|	hypothetical protein FF38_04327 [Lucilia cuprina]	550.44	0	morsitans+	0.009
VBGT00190000010165	GAUT024377	Glossina austeni	gi|557777892|ref|XP_005188579.1|	PREDICTED: mRNA export factor [Musca domestica]	671.39	0	morsitans+	0.009
VBGT00190000010165	GAUT027206	Glossina austeni	gi|907647647|ref|XP_013101512.1|	PREDICTED: mitotic checkpoint protein BUB3 [Stomoxys calcitrans]	237.27	1.04e-75	morsitans+	0.009
VBGT00190000010165	GAUT049491	Glossina austeni	gi|907611201|ref|XP_013118226.1|	PREDICTED: mRNA export factor [Stomoxys calcitrans]	645.97	0	morsitans+	0.009
VBGT00190000010165	GBRI009241	Glossina brevipalpis	gi|907647647|ref|XP_013101512.1|	PREDICTED: mitotic checkpoint protein BUB3 [Stomoxys calcitrans]	613.99	0	morsitans+	0.009
VBGT00190000010165	GBRI020991	Glossina brevipalpis	gi|557777892|ref|XP_005188579.1|	PREDICTED: mRNA export factor [Musca domestica]	656.37	0	morsitans+	0.009
VBGT00190000010165	GBRI042249	Glossina brevipalpis	gi|498935952|ref|XP_004520265.1|	PREDICTED: mRNA export factor [Ceratitis capitata]	76.64	1.02e-15	morsitans+	0.009
VBGT00190000010165	GFUI004728	Glossina fuscipes	gi|907647647|ref|XP_013101512.1|	PREDICTED: mitotic checkpoint protein BUB3 [Stomoxys calcitrans]	620.54	0	morsitans+	0.009
VBGT00190000010165	GFUI010173	Glossina fuscipes	gi|194194525|gb|EDX08101.1|	GD25180 [Drosophila simulans]	139.43	5.37e-40	morsitans+	0.009
VBGT00190000010165	GFUI027652	Glossina fuscipes	gi|906457760|gb|KNC21117.1|	hypothetical protein FF38_04327 [Lucilia cuprina]	564.3	0	morsitans+	0.009
VBGT00190000010165	GFUI031478	Glossina fuscipes	gi|557777892|ref|XP_005188579.1|	PREDICTED: mRNA export factor [Musca domestica]	671.77	0	morsitans+	0.009
VBGT00190000010165	GMOY001114	Glossina morsitans	gi|557777892|ref|XP_005188579.1|	PREDICTED: mRNA export factor [Musca domestica]	671.39	0	morsitans+	0.009
VBGT00190000010165	GMOY001233	Glossina morsitans	gi|907647647|ref|XP_013101512.1|	PREDICTED: mitotic checkpoint protein BUB3 [Stomoxys calcitrans]	622.47	0	morsitans+	0.009
VBGT00190000010165	GMOY002997	Glossina morsitans	gi|557777892|ref|XP_005188579.1|	PREDICTED: mRNA export factor [Musca domestica]	145.21	1.62e-40	morsitans+	0.009
VBGT00190000010165	GMOY003461	Glossina morsitans	gi|751783427|ref|XP_011200957.1|	PREDICTED: mRNA export factor [Bactrocera dorsalis]	270.01	3.04e-87	morsitans+	0.009
VBGT00190000010165	GMOY005140	Glossina morsitans	gi|557777892|ref|XP_005188579.1|	PREDICTED: mRNA export factor [Musca domestica]	648.28	0	morsitans+	0.009
VBGT00190000010165	GMOY006167	Glossina morsitans	gi|751783427|ref|XP_011200957.1|	PREDICTED: mRNA export factor [Bactrocera dorsalis]	542.35	0	morsitans+	0.009
VBGT00190000010165	GMOY007356	Glossina morsitans	gi|907647647|ref|XP_013101512.1|	PREDICTED: mitotic checkpoint protein BUB3 [Stomoxys calcitrans]	137.5	6.93e-38	morsitans+	0.009
VBGT00190000010165	GMOY008818	Glossina morsitans	gi|557777892|ref|XP_005188579.1|	PREDICTED: mRNA export factor [Musca domestica]	549.28	0	morsitans+	0.009
VBGT00190000010165	GMOY011413	Glossina morsitans	gi|906457760|gb|KNC21117.1|	hypothetical protein FF38_04327 [Lucilia cuprina]	624.39	0	morsitans+	0.009
VBGT00190000010165	GMOY011452	Glossina morsitans	gi|907647647|ref|XP_013101512.1|	PREDICTED: mitotic checkpoint protein BUB3 [Stomoxys calcitrans]	285.42	3.36e-94	morsitans+	0.009
VBGT00190000010165	GMOY011779	Glossina morsitans	gi|906473648|gb|KNC33411.1|	hypothetical protein FF38_09885 [Lucilia cuprina]	211.08	1.96e-66	morsitans+	0.009
VBGT00190000010165	GPAI004466	Glossina pallidipes	gi|907647647|ref|XP_013101512.1|	PREDICTED: mitotic checkpoint protein BUB3 [Stomoxys calcitrans]	619.77	0	morsitans+	0.009
VBGT00190000010165	GPAI017923	Glossina pallidipes	gi|557777892|ref|XP_005188579.1|	PREDICTED: mRNA export factor [Musca domestica]	654.44	0	morsitans+	0.009
VBGT00190000010165	GPAI028128	Glossina pallidipes	gi|557771224|ref|XP_005185274.1|	PREDICTED: mitotic checkpoint protein BUB3 [Musca domestica]	245.36	1.62e-78	morsitans+	0.009
VBGT00190000010165	GPAI028673	Glossina pallidipes	gi|906473648|gb|KNC33411.1|	hypothetical protein FF38_09885 [Lucilia cuprina]	129.8	1.03e-35	morsitans+	0.009
VBGT00190000010165	GPAI028674	Glossina pallidipes	gi|906473648|gb|KNC33411.1|	hypothetical protein FF38_09885 [Lucilia cuprina]	122.09	6.75e-32	morsitans+	0.009
VBGT00190000010165	GPAI041052	Glossina pallidipes	gi|751783427|ref|XP_011200957.1|	PREDICTED: mRNA export factor [Bactrocera dorsalis]	543.89	0	morsitans+	0.009
VBGT00190000010165	GPAI046692	Glossina pallidipes	gi|557777892|ref|XP_005188579.1|	PREDICTED: mRNA export factor [Musca domestica]	632.1	0	morsitans+	0.009
VBGT00190000010165	GPPI002818	Glossina palpalis	gi|906457760|gb|KNC21117.1|	hypothetical protein FF38_04327 [Lucilia cuprina]	221.48	2.17e-67	morsitans+	0.009
VBGT00190000010165	GPPI020206	Glossina palpalis	gi|906457760|gb|KNC21117.1|	hypothetical protein FF38_04327 [Lucilia cuprina]	561.22	0	morsitans+	0.009
VBGT00190000010165	GPPI026919	Glossina palpalis	gi|557777892|ref|XP_005188579.1|	PREDICTED: mRNA export factor [Musca domestica]	671.77	0	morsitans+	0.009
VBGT00190000010165	GPPI045724	Glossina palpalis	gi|907647647|ref|XP_013101512.1|	PREDICTED: mitotic checkpoint protein BUB3 [Stomoxys calcitrans]	620.54	0	morsitans+	0.009
VBGT00190000010180	GAUT015240	Glossina austeni	gi|906472775|gb|KNC32821.1|	hypothetical protein FF38_10807 [Lucilia cuprina]	925.24	0	brevipalpis-	0.004
VBGT00190000010180	GAUT025583	Glossina austeni	gi|907710199|ref|XP_013111126.1|	PREDICTED: zinc finger MIZ domain-containing protein 2 isoform X1 [Stomoxys calcitrans]	1238.4	0	brevipalpis-	0.004
VBGT00190000010180	GAUT039970	Glossina austeni	gi|907710208|ref|XP_013111128.1|	PREDICTED: zinc finger MIZ domain-containing protein 2 isoform X3 [Stomoxys calcitrans]	208.38	1.14e-56	brevipalpis-	0.004
VBGT00190000010180	GBRI002385	Glossina brevipalpis	gi|906472775|gb|KNC32821.1|	hypothetical protein FF38_10807 [Lucilia cuprina]	924.47	0	brevipalpis-	0.004
VBGT00190000010180	GBRI027644	Glossina brevipalpis	gi|907710203|ref|XP_013111127.1|	PREDICTED: zinc finger MIZ domain-containing protein 2 isoform X2 [Stomoxys calcitrans]	1228.77	0	brevipalpis-	0.004
VBGT00190000010180	GFUI006199	Glossina fuscipes	gi|906472775|gb|KNC32821.1|	hypothetical protein FF38_10807 [Lucilia cuprina]	217.24	1.11e-64	brevipalpis-	0.004
VBGT00190000010180	GFUI018192	Glossina fuscipes	gi|907710208|ref|XP_013111128.1|	PREDICTED: zinc finger MIZ domain-containing protein 2 isoform X3 [Stomoxys calcitrans]	1187.56	0	brevipalpis-	0.004
VBGT00190000010180	GFUI025532	Glossina fuscipes	gi|906472775|gb|KNC32821.1|	hypothetical protein FF38_10807 [Lucilia cuprina]	957.59	0	brevipalpis-	0.004
VBGT00190000010180	GFUI029768	Glossina fuscipes	gi|557778952|ref|XP_005189103.1|	PREDICTED: zinc finger MIZ domain-containing protein 2 isoform X3 [Musca domestica]	211.46	5.46e-55	brevipalpis-	0.004
VBGT00190000010180	GFUI036413	Glossina fuscipes	gi|906472775|gb|KNC32821.1|	hypothetical protein FF38_10807 [Lucilia cuprina]	387.88	6.38e-130	brevipalpis-	0.004
VBGT00190000010180	GFUI036414	Glossina fuscipes	gi|751449039|ref|XP_011178732.1|	PREDICTED: E3 SUMO-protein ligase PIAS2 isoform X5 [Bactrocera cucurbitae]	178.72	4.98e-50	brevipalpis-	0.004
VBGT00190000010180	GMOY000827	Glossina morsitans	gi|907710208|ref|XP_013111128.1|	PREDICTED: zinc finger MIZ domain-containing protein 2 isoform X3 [Stomoxys calcitrans]	212.62	3.39e-55	brevipalpis-	0.004
VBGT00190000010180	GMOY005357	Glossina morsitans	gi|907673345|ref|XP_013104893.1|	PREDICTED: E3 SUMO-protein ligase PIAS2 isoform X5 [Stomoxys calcitrans]	236.88	9.26e-73	brevipalpis-	0.004
VBGT00190000010180	GMOY005358	Glossina morsitans	gi|751778096|ref|XP_011198076.1|	PREDICTED: E3 SUMO-protein ligase PIAS2 isoform X5 [Bactrocera dorsalis]	151.37	4.59e-42	brevipalpis-	0.004
VBGT00190000010180	GMOY006445	Glossina morsitans	gi|906472775|gb|KNC32821.1|	hypothetical protein FF38_10807 [Lucilia cuprina]	898.27	0	brevipalpis-	0.004
VBGT00190000010180	GMOY010463	Glossina morsitans	gi|907710199|ref|XP_013111126.1|	PREDICTED: zinc finger MIZ domain-containing protein 2 isoform X1 [Stomoxys calcitrans]	1113.6	0	brevipalpis-	0.004
VBGT00190000010180	GPAI002388	Glossina pallidipes	gi|557781757|ref|XP_005190496.1|	PREDICTED: E3 SUMO-protein ligase PIAS2 isoform X4 [Musca domestica]	229.18	3.59e-69	brevipalpis-	0.004
VBGT00190000010180	GPAI002389	Glossina pallidipes	gi|906472775|gb|KNC32821.1|	hypothetical protein FF38_10807 [Lucilia cuprina]	85.11	3.22e-18	brevipalpis-	0.004
VBGT00190000010180	GPAI014158	Glossina pallidipes	gi|907710208|ref|XP_013111128.1|	PREDICTED: zinc finger MIZ domain-containing protein 2 isoform X3 [Stomoxys calcitrans]	169.47	1.33e-41	brevipalpis-	0.004
VBGT00190000010180	GPAI024612	Glossina pallidipes	gi|907710199|ref|XP_013111126.1|	PREDICTED: zinc finger MIZ domain-containing protein 2 isoform X1 [Stomoxys calcitrans]	1061.98	0	brevipalpis-	0.004
VBGT00190000010180	GPAI025854	Glossina pallidipes	gi|906472775|gb|KNC32821.1|	hypothetical protein FF38_10807 [Lucilia cuprina]	941.41	0	brevipalpis-	0.004
VBGT00190000010180	GPAI035628	Glossina pallidipes	gi|906472775|gb|KNC32821.1|	hypothetical protein FF38_10807 [Lucilia cuprina]	735.33	0	brevipalpis-	0.004
VBGT00190000010180	GPPI000829	Glossina palpalis	gi|557778952|ref|XP_005189103.1|	PREDICTED: zinc finger MIZ domain-containing protein 2 isoform X3 [Musca domestica]	213.39	4.84e-56	brevipalpis-	0.004
VBGT00190000010180	GPPI032902	Glossina palpalis	gi|906472775|gb|KNC32821.1|	hypothetical protein FF38_10807 [Lucilia cuprina]	646.35	0	brevipalpis-	0.004
VBGT00190000010180	GPPI033343	Glossina palpalis	gi|906472775|gb|KNC32821.1|	hypothetical protein FF38_10807 [Lucilia cuprina]	947.96	0	brevipalpis-	0.004
VBGT00190000010180	GPPI039010	Glossina palpalis	gi|907710199|ref|XP_013111126.1|	PREDICTED: zinc finger MIZ domain-containing protein 2 isoform X1 [Stomoxys calcitrans]	910.98	0	brevipalpis-	0.004
VBGT00190000010201	GAUT007600	Glossina austeni	gi|768450465|ref|XP_011567376.1|	PREDICTED: LOW QUALITY PROTEIN: carbamoyl-phosphate synthase large chain, chloroplastic [Plutella xylostella]	1215.68	0	austeni+	0.001
VBGT00190000010201	GAUT007601	Glossina austeni	gi|815929291|ref|XP_012249094.1|	PREDICTED: carbamoyl-phosphate synthase small chain, chloroplastic-like [Bombus impatiens]	369.39	1.15e-123	austeni+	0.001
VBGT00190000010201	GAUT032305	Glossina austeni	gi|906471345|gb|KNC31702.1|	CAD protein [Lucilia cuprina]	3925.94	0	austeni+	0.001
VBGT00190000010201	GAUT039494	Glossina austeni	gi|939248921|ref|XP_014243970.1|	PREDICTED: CAD protein [Cimex lectularius]	179.49	3.45e-46	austeni+	0.001
VBGT00190000010201	GAUT039571	Glossina austeni	gi|815929291|ref|XP_012249094.1|	PREDICTED: carbamoyl-phosphate synthase small chain, chloroplastic-like [Bombus impatiens]	307.76	1.54e-98	austeni+	0.001
VBGT00190000010201	GAUT039685	Glossina austeni	gi|795027096|ref|XP_011862166.1|	PREDICTED: carbamoyl-phosphate synthase large chain, chloroplastic-like [Vollenhovia emeryi]	2001.48	0	austeni+	0.001
VBGT00190000010201	GAUT039703	Glossina austeni	gi|815927649|ref|XP_012248348.1|	PREDICTED: GTPase Era, mitochondrial-like [Bombus impatiens]	112.08	2.53e-24	austeni+	0.001
VBGT00190000010201	GBRI004633	Glossina brevipalpis	gi|906471345|gb|KNC31702.1|	CAD protein [Lucilia cuprina]	3982.95	0	austeni+	0.001
VBGT00190000010201	GFUI000954	Glossina fuscipes	gi|546670663|gb|ERL83341.1|	hypothetical protein D910_00241 [Dendroctonus ponderosae]	1237.63	0	austeni+	0.001
VBGT00190000010201	GFUI040146	Glossina fuscipes	gi|906471345|gb|KNC31702.1|	CAD protein [Lucilia cuprina]	3957.14	0	austeni+	0.001
VBGT00190000010201	GFUI051732	Glossina fuscipes	gi|861631118|gb|KMQ90258.1|	dna topoisomerase i, partial [Lasius niger]	116.32	2.6e-25	austeni+	0.001
VBGT00190000010201	GMOY000111	Glossina morsitans	gi|755981389|ref|XP_011309567.1|	PREDICTED: CAD protein [Fopius arisanus]	122.48	6.19e-27	austeni+	0.001
VBGT00190000010201	GMOY000463	Glossina morsitans	gi|906471345|gb|KNC31702.1|	CAD protein [Lucilia cuprina]	4007.6	0	austeni+	0.001
VBGT00190000010201	GMOY001269	Glossina morsitans	gi|350427698|ref|XP_003494848.1|	PREDICTED: carbamoyl-phosphate synthase large chain, chloroplastic-like [Bombus impatiens]	495.74	1.04e-160	austeni+	0.001
VBGT00190000010201	GPAI000794	Glossina pallidipes	gi|768450465|ref|XP_011567376.1|	PREDICTED: LOW QUALITY PROTEIN: carbamoyl-phosphate synthase large chain, chloroplastic [Plutella xylostella]	556.98	1.21e-180	austeni+	0.001
VBGT00190000010201	GPAI000895	Glossina pallidipes	gi|815929291|ref|XP_012249094.1|	PREDICTED: carbamoyl-phosphate synthase small chain, chloroplastic-like [Bombus impatiens]	251.91	1.69e-79	austeni+	0.001
VBGT00190000010201	GPAI033251	Glossina pallidipes	gi|906471345|gb|KNC31702.1|	CAD protein [Lucilia cuprina]	4013.38	0	austeni+	0.001
VBGT00190000010201	GPPI014359	Glossina palpalis	gi|906471345|gb|KNC31702.1|	CAD protein [Lucilia cuprina]	4019.93	0	austeni+	0.001
VBGT00190000010201	GPPI046734	Glossina palpalis	gi|546670663|gb|ERL83341.1|	hypothetical protein D910_00241 [Dendroctonus ponderosae]	1165.6	0	austeni+	0.001
VBGT00190000010218	GAUT002278	Glossina austeni	gi|906464515|gb|KNC26334.1|	TM2 domain-containing protein almondex [Lucilia cuprina]	421.39	3.98e-148	Palpalis Group+	0
VBGT00190000010218	GAUT005267	Glossina austeni	gi|906464378|gb|KNC26214.1|	TM2 domain-containing protein [Lucilia cuprina]	318.93	6.16e-109	Palpalis Group+	0
VBGT00190000010218	GAUT023276	Glossina austeni	gi|907639175|ref|XP_013100231.1|	PREDICTED: TM2 domain-containing protein CG10795 [Stomoxys calcitrans]	296.98	6.34e-101	Palpalis Group+	0
VBGT00190000010218	GAUT038844	Glossina austeni	gi|557760308|ref|XP_005179875.1|	PREDICTED: TM2 domain-containing protein CG10795 [Musca domestica]	105.92	1.19e-27	Palpalis Group+	0
VBGT00190000010218	GBRI022461	Glossina brevipalpis	gi|907639175|ref|XP_013100231.1|	PREDICTED: TM2 domain-containing protein CG10795 [Stomoxys calcitrans]	303.91	9.49e-104	Palpalis Group+	0
VBGT00190000010218	GFUI002130	Glossina fuscipes	gi|906464988|gb|KNC26710.1|	TM2 domain-containing protein [Lucilia cuprina]	127.1	1.65e-35	Palpalis Group+	0
VBGT00190000010218	GFUI002830	Glossina fuscipes	gi|906464988|gb|KNC26710.1|	TM2 domain-containing protein [Lucilia cuprina]	171.79	1.8e-52	Palpalis Group+	0
VBGT00190000010218	GFUI004712	Glossina fuscipes	gi|907639175|ref|XP_013100231.1|	PREDICTED: TM2 domain-containing protein CG10795 [Stomoxys calcitrans]	296.59	9.19e-98	Palpalis Group+	0
VBGT00190000010218	GFUI005650	Glossina fuscipes	gi|906464988|gb|KNC26710.1|	TM2 domain-containing protein [Lucilia cuprina]	82.8	1.02e-18	Palpalis Group+	0
[truncated: 8,761 more rows]
