# Supplementary material for: Comparative genomic analysis of six Glossina genomes, vectors of African trypanosomes
Source: Genome Biol. 2019 Sep 2;20:187. doi: 10.1186/s13059-019-1768-2 (PMC6721284; doi:10.1186/s13059-019-1768-2)
Supplement: Supplementary file 9 — Counts of Glossina and Musca orthologs/paralogs of Drosophila melanogaster immunity-associated genes. (XLSX 37 kb) [file 13059_2019_1768_MOESM9_ESM.xlsx]

## Sheet: Immune Gene Counts
Row Labels	Drosophila melanogaster	Musca domestica	Glossina brevipalpis	Glossina palpalis	Glossina fuscipes	Glossina austeni	Glossina pallidipes	Glossina morsitans	Variance	Mean	Glossina
18 wheeler	1	1	1	1	1	1	1	1	0	1	Yes
Abl tyrosine kinase	1	1	1	1	2	1	0	0	0.410714	0.875	Yes
achaete	1	1	0	1	0	1	1	0	0.267857	0.625	Yes
Activated Cdc42 kinase	1	1	1	1	1	1	1	1	0	1	Yes
Activated Cdc42 kinase-like	1	1	1	1	1	1	1	1	0	1	Yes
Activating transcription factor 3	1	1	1	1	1	1	1	1	0	1	Yes
Activating transcription factor-2	1	1	1	1	1	1	1	1	0	1	Yes
Activator of SUMO 1	1	1	1	1	1	1	1	1	0	1	Yes
Adenosine deaminase-related growth factor A	1	1	1	1	1	1	1	1	0	1	Yes
ADP ribosylation factor at 79F	1	1	1	1	1	1	1	1	0	1	Yes
akirin	1	1	1	1	1	2	3	2	0.571429	1.5	Yes
Akt1	1	1	1	1	1	1	2	1	0.125	1.125	Yes
alpha-Mannosidase class I b	1	1	2	1	2	2	0	3	0.857143	1.5	Yes
alpha-Mannosidase class II a	1	1	1	1	1	1	1	1	0	1	Yes
alpha-Mannosidase class II b	1	1	1	1	1	0	1	1	0.125	0.875	Yes
alpha-Tubulin at 84B	1	1	1	1	0	1	1	1	0.125	0.875	Yes
Amyotrophic lateral sclerosis 2	1	1	1	1	1	1	1	1	0	1	Yes
Anaplastic lymphoma kinase	1	1	1	1	1	1	1	0	0.125	0.875	Yes
Another transcription unit	1	1	1	1	1	1	1	1	0	1	Yes
Antennapedia	1	1	1	1	1	1	1	0	0.125	0.875	Yes
anterior open	1	1	1	0	1	1	1	1	0.125	0.875	Yes
Argonaute 2	1	2	3	3	3	3	5	4	1.42857	3	Yes
asrij	1	2	1	1	1	1	1	1	0.125	1.125	Yes
Attacin-A	1	2	3	2	3	5	4	4	1.71429	3	Yes
Attacin-B	1	0	0	0	0	0	0	0	0.125	0.125	No
atypical protein kinase C	1	1	1	1	1	1	1	0	0.125	0.875	Yes
aubergine	1	1	4	1	1	1	1	1	1.125	1.375	Yes
Autophagy-related 18a	1	1	1	1	2	1	1	1	0.125	1.125	Yes
Autophagy-related 6	1	1	0	1	1	1	1	1	0.125	0.875	Yes
Autophagy-related 7	1	1	2	3	2	3	1	1	0.785714	1.75	Yes
B52	1	1	2	2	2	2	1	2	0.267857	1.625	Yes
basket	1	1	1	1	2	1	1	1	0.125	1.125	Yes
big bang	1	1	1	1	1	1	4	1	1.125	1.375	Yes
Big brother	1	0	1	1	1	2	1	1	0.285714	1	Yes
bip1	1	1	1	1	1	1	1	1	0	1	Yes
brahma	1	1	1	1	1	1	1	1	0	1	Yes
Brother	1	1	0	0	0	0	0	0	0.214286	0.25	No
Btk family kinase at 29A	1	1	1	1	1	1	1	0	0.125	0.875	Yes
cactus	1	1	4	4	5	5	4	5	2.83929	3.625	Yes
Cadherin 99C	1	1	1	1	1	1	1	1	0	1	Yes
Calcineurin A1	1	1	1	1	1	1	1	1	0	1	Yes
Calmodulin-binding protein related to a Rab3 GDP/GTP exchange protein	1	1	1	1	1	1	1	1	0	1	Yes
caspar	1	1	1	1	1	1	1	1	0	1	Yes
Catalase	1	1	1	1	1	1	1	1	0	1	Yes
caudal	1	1	1	1	1	1	1	0	0.125	0.875	Yes
Cdc42	1	2	2	1	1	1	0	1	0.410714	1.125	Yes
Cdk5 activator-like protein	1	1	1	1	1	1	1	1	0	1	Yes
Cecropin	4	9	1	1	4	2	1	2	7.42857	3	Yes
CG10333	1	1	1	1	1	1	1	1	0	1	Yes
CG1129	1	1	1	1	1	1	1	0	0.125	0.875	Yes
CG11313	1	5	1	1	1	1	1	1	2	1.5	Yes
CG12780	1	0	1	0	0	1	0	0	0.267857	0.375	Yes
CG13559	1	2	0	1	1	0	0	1	0.5	0.75	Yes
CG13994	1	1	1	2	1	1	1	1	0.125	1.125	Yes
CG14132	1	1	0	0	1	1	1	1	0.214286	0.75	Yes
CG15199	1	4	0	0	1	1	1	1	1.55357	1.125	Yes
CG15202	1	1	2	2	2	2	2	2	0.214286	1.75	Yes
CG15203	1	2	1	1	1	2	2	2	0.285714	1.5	Yes
CG15529	1	1	0	1	1	1	1	1	0.125	0.875	Yes
CG1572	1	1	1	1	1	1	1	1	0	1	Yes
CG1667	1	1	1	1	1	1	1	1	0	1	Yes
CG1840	1	0	0	0	0	0	0	0	0.125	0.125	No
CG32795	1	1	1	1	1	1	1	1	0	1	Yes
CG33155	1	1	0	0	0	0	0	0	0.214286	0.25	No
CG34215	1	10	0	4	4	3	4	2	9.14286	3.5	Yes
CG4036	1	1	1	1	1	0	1	2	0.285714	1	Yes
CG42259	1	1	0	1	1	1	1	1	0.125	0.875	Yes
CG42339	1	1	1	2	1	1	1	1	0.125	1.125	Yes
CG42359	1	1	1	1	1	1	1	1	0	1	Yes
CG43055	1	0	0	0	0	0	0	0	0.125	0.125	No
CG4306	1	1	1	1	1	1	1	1	0	1	Yes
CG4325	1	4	10	13	10	10	11	5	17.1429	8	Yes
CG5033	1	1	1	0	1	2	1	1	0.285714	1	Yes
CG5641	1	1	1	1	1	1	1	1	0	1	Yes
CG5721	1	1	1	1	1	1	1	1	0	1	Yes
CG8149	1	1	1	1	1	1	1	1	0	1	Yes
CG9008	1	1	1	1	1	1	1	1	0	1	Yes
CG9636	1	1	1	0	1	1	1	1	0.125	0.875	Yes
CG9925	1	1	1	1	1	3	1	0	0.696429	1.125	Yes
Charon	1	1	1	1	1	1	0	2	0.285714	1	Yes
cheerio	1	1	1	2	1	2	1	1	0.214286	1.25	Yes
chico	1	0	1	1	1	1	1	1	0.125	0.875	Yes
chromosome bows	1	1	1	1	2	1	2	1	0.214286	1.25	Yes
Coat Protein (coatomer) beta	1	1	1	2	1	1	1	1	0.125	1.125	Yes
COP9 signalosome subunit 5	1	1	1	2	2	2	3	2	0.5	1.75	Yes
Core 1 Galactosyltransferase A	1	2	1	1	1	1	1	1	0.125	1.125	Yes
croquemort	1	1	0	1	1	1	1	1	0.125	0.875	Yes
C-terminal Src kinase	1	1	1	1	1	1	1	1	0	1	Yes
CTP synthase	1	0	1	1	1	1	1	1	0.125	0.875	Yes
cubitus interruptus	1	1	0	1	2	1	1	0	0.410714	0.875	Yes
Cuticular protein 49Ac	1	1	1	1	1	1	1	1	0	1	Yes
Cyclin-dependent kinase 5	1	1	1	1	1	1	1	0	0.125	0.875	Yes
Cyclin-dependent kinase 9	1	1	2	1	1	1	1	0	0.285714	1	Yes
Cylindromatosis	1	1	1	1	1	1	1	1	0	1	Yes
Cytochrome b5	1	1	1	1	1	1	1	1	0	1	Yes
Darkener of apricot	1	0	1	1	1	1	1	1	0.125	0.875	Yes
daughter of sevenless	1	1	1	1	1	1	1	1	0	1	Yes
Death regulator Nedd2-like caspase	1	1	1	1	1	1	1	1	0	1	Yes
Death related ced-3/Nedd2-like caspase	1	1	1	1	1	1	1	1	0	1	Yes
Death-associated APAF1-related killer	1	1	1	1	1	2	1	1	0.125	1.125	Yes
Death-associated inhibitor of apoptosis 2	1	1	1	1	1	1	1	1	0	1	Yes
decapentaplegic	1	1	1	1	1	1	1	1	0	1	Yes
defense repressor 1	1	1	1	1	1	1	1	1	0	1	Yes
Defensin	1	4	0	0	0	0	0	0	1.98214	0.625	No
Deformed epidermal autoregulatory factor-1	1	1	1	1	1	1	1	1	0	1	Yes
Dephosphocoenzyme A carrier	1	1	1	1	1	1	0	1	0.125	0.875	Yes
diaphanous	1	2	2	1	1	1	1	1	0.214286	1.25	Yes
Dicer-2	1	1	3	1	2	1	1	1	0.553571	1.375	Yes
Diptericin	2	2	0	0	0	0	0	0	0.857143	0.5	No
Dis3	1	1	1	2	1	2	2	3	0.553571	1.625	Yes
DISCO Interacting Protein 1	1	1	2	1	1	1	1	1	0.125	1.125	Yes
Discs large 5	1	1	1	2	1	1	1	0	0.285714	1	Yes
dissatisfaction	1	1	1	1	1	1	1	1	0	1	Yes
DNA methyltransferase 1 associated protein 1	1	1	1	1	1	1	1	1	0	1	Yes
DnaJ-like-1	1	1	1	2	2	2	3	2	0.5	1.75	Yes
domeless	1	2	3	4	3	3	3	3	0.785714	2.75	Yes
domino	1	1	1	1	1	1	1	1	0	1	Yes
dorsal	1	1	1	1	1	1	1	1	0	1	Yes
Dorsal interacting protein 3	1	1	1	2	2	1	1	1	0.214286	1.25	Yes
Dorsal switch protein 1	1	2	2	3	2	2	2	1	0.410714	1.875	Yes
Dorsal-related immunity factor	1	1	1	0	1	1	1	1	0.125	0.875	Yes
double parked	1	1	2	3	2	2	2	4	0.982143	2.125	Yes
Doublecortin-domain-containing echinoderm-microtubule-associated protein	1	1	1	1	1	2	1	1	0.125	1.125	Yes
Downstream of raf1	1	1	1	1	0	1	1	0	0.214286	0.75	Yes
downstream of receptor kinase	1	1	1	1	0	1	0	1	0.214286	0.75	Yes
Dual oxidase	1	1	1	1	1	1	1	2	0.125	1.125	Yes
Dynactin 1	1	1	1	2	1	1	1	1	0.125	1.125	Yes
Dynactin 3	1	1	1	1	2	1	1	1	0.125	1.125	Yes
Dynein heavy chain 64C	1	1	1	1	1	1	1	1	0	1	Yes
E2F transcription factor 1	1	1	1	1	1	1	1	1	0	1	Yes
eater	1	0	1	1	1	3	1	1	0.696429	1.125	Yes
Eb1	1	1	1	7	6	3	3	3	5.26786	3.125	Yes
Ecdysone receptor	1	1	1	1	1	1	1	1	0	1	Yes
Ecdysone-induced protein 75B	1	1	1	1	1	1	1	1	0	1	Yes
ecdysoneless	1	1	1	1	1	1	1	1	0	1	Yes
ECSIT	1	1	1	3	3	1	1	2	0.839286	1.625	Yes
eiger	1	1	0	0	0	0	0	0	0.214286	0.25	No
elevated during infection	1	5	0	0	0	0	0	0	3.07143	0.75	No
Elongator complex protein 3	1	1	1	2	0	1	1	2	0.410714	1.125	Yes
Enhancer of bithorax	1	1	1	1	0	1	1	1	0.125	0.875	Yes
Eph receptor tyrosine kinase	1	1	1	2	1	1	1	1	0.125	1.125	Yes
Ephexin	1	1	1	1	1	1	1	0	0.125	0.875	Yes
Ephrin	1	1	1	1	1	1	1	1	0	1	Yes
Epidermal growth factor receptor	1	1	1	1	1	1	1	1	0	1	Yes
Essential MCU regulator	1	1	0	1	0	0	0	1	0.285714	0.5	Yes
Etl1	1	1	1	1	1	1	1	1	0	1	Yes
eyes absent	1	2	1	1	1	1	1	1	0.125	1.125	Yes
Fas-associated death domain	1	1	1	1	1	1	1	1	0	1	Yes
fat facets	1	1	1	1	1	1	1	1	0	1	Yes
fates-shifted	1	1	1	1	1	1	1	1	0	1	Yes
FER tyrosine kinase	1	2	1	1	1	1	1	1	0.125	1.125	Yes
Ferritin 2 light chain homologue	1	1	1	1	1	1	1	1	0	1	Yes
Flotillin 2	1	1	4	1	1	2	1	1	1.14286	1.5	Yes
Focal adhesion kinase	1	0	0	1	1	2	1	0	0.5	0.75	Yes
fondue	1	1	1	1	1	1	1	1	0	1	Yes
forkhead box	1	2	2	1	1	1	1	1	0.214286	1.25	Yes
Forkhead box K	1	1	0	0	1	0	1	1	0.267857	0.625	Yes
frizzled	1	1	0	1	1	1	1	1	0.125	0.875	Yes
frizzled 2	1	1	1	1	1	1	1	1	0	1	Yes
G protein alpha f subunit	1	1	1	1	1	1	1	1	0	1	Yes
G protein alpha q subunit	1	1	1	2	1	1	1	1	0.125	1.125	Yes
G protein-coupled receptor kinase 2	1	1	1	1	1	1	1	1	0	1	Yes
G9a	1	1	1	1	1	0	1	1	0.125	0.875	Yes
Galactose-specific C-type lectin	1	3	8	1	1	0	1	0	6.98214	1.875	Yes
GATAe	1	0	1	1	1	1	1	1	0.125	0.875	Yes
gcm2	1	1	1	1	1	1	1	1	0	1	Yes
glial cells missing	1	1	1	1	1	1	1	1	0	1	Yes
Glutathione S transferase O2	1	1	1	1	1	1	1	1	0	1	Yes
Glycogen phosphorylase	1	1	1	1	1	1	1	1	0	1	Yes
Glycyl-tRNA synthetase	1	2	1	1	1	1	1	1	0.125	1.125	Yes
Gram Negative Bacteria Binding Protein	3	3	1	2	1	1	2	3	0.857143	2	Yes
Gram-positive Specific Serine protease	1	2	1	1	1	1	1	1	0.125	1.125	Yes
grim	1	1	0	0	0	0	0	0	0.214286	0.25	No
Gustatory receptor 28b	1	1	3	1	1	2	2	1	0.571429	1.5	Yes
Hand	1	1	1	1	1	1	1	1	0	1	Yes
Hayan	1	2	1	1	1	1	1	1	0.125	1.125	Yes
HBS1	1	1	1	1	1	1	1	1	0	1	Yes
heartless	1	1	1	2	1	1	1	1	0.125	1.125	Yes
HECT and RLD domain containing E3 ubiquitin ligase 4	1	1	1	1	1	1	1	1	0	1	Yes
hedgehog	1	1	1	1	1	1	1	1	0	1	Yes
heixuedian	1	1	1	1	1	1	1	1	0	1	Yes
Helicase 89B	1	1	1	1	0	1	1	1	0.125	0.875	Yes
hemipterous	1	1	1	0	1	0	1	0	0.267857	0.625	Yes
Hemolectin	1	1	1	1	1	0	1	1	0.125	0.875	Yes
Histone acetyltransferase 1	1	1	1	1	1	1	1	1	0	1	Yes
hopscotch	1	1	2	1	1	1	1	1	0.125	1.125	Yes
Hormone-receptor-like in 78	1	1	0	1	0	1	1	1	0.214286	0.75	Yes
I-kappaB kinase beta	1	1	1	1	1	1	0	1	0.125	0.875	Yes
I-kappaB kinase epsilon	1	1	1	3	2	1	1	1	0.553571	1.375	Yes
immune deficiency	1	1	1	1	1	1	0	1	0.125	0.875	Yes
inflated	1	1	1	1	1	1	1	1	0	1	Yes
Insulin degrading metalloproteinase	1	1	1	3	2	1	2	2	0.553571	1.625	Yes
Integrin betanu subunit	1	1	0	1	1	1	1	1	0.125	0.875	Yes
Jun-related antigen	1	1	1	1	1	0	1	2	0.285714	1	Yes
kayak	1	1	1	1	1	1	1	1	0	1	Yes
kenny	1	1	1	1	2	1	1	1	0.125	1.125	Yes
kinase suppressor of ras	1	1	1	2	1	1	1	1	0.125	1.125	Yes
kismet	1	1	1	2	1	1	1	1	0.125	1.125	Yes
knot	1	1	1	2	1	1	1	1	0.125	1.125	Yes
Kruppel	1	1	1	1	1	1	1	1	0	1	Yes
kugelei	1	1	1	1	1	1	1	1	0	1	Yes
kurtz	1	1	1	1	1	1	1	1	0	1	Yes
kuzbanian	1	1	1	1	1	1	1	1	0	1	Yes
Lamin	1	1	3	2	2	2	2	1	0.5	1.75	Yes
Laminin A	1	1	1	1	1	1	1	1	0	1	Yes
LanB1	1	1	1	0	1	1	1	1	0.125	0.875	Yes
lesswright	1	1	1	1	1	1	2	1	0.125	1.125	Yes
lethal (2) 34Fc	1	2	1	0	0	0	0	1	0.553571	0.625	Yes
Leucine-rich repeat	1	1	1	1	1	1	1	1	0	1	Yes
licorne	1	1	1	1	1	1	1	1	0	1	Yes
lola like	1	1	1	1	1	1	1	1	0	1	Yes
longitudinals lacking	1	1	1	1	1	1	1	1	0	1	Yes
lozenge	1	1	2	1	1	1	1	0	0.285714	1	Yes
Lysozyme E	1	26	0	0	0	0	0	0	83.6964	3.375	No
Macroglobulin complement-related	1	1	1	1	1	1	1	1	0	1	Yes
male-specific lethal 3	1	1	1	1	1	1	1	1	0	1	Yes
Mannosyl (alpha-1	1	1	1	1	1	1	1	1	0	1	Yes
maternal expression at 31B	1	1	1	1	1	1	1	1	0	1	Yes
Matrix metalloproteinase 2	1	2	1	2	2	1	2	1	0.285714	1.5	Yes
Mediator complex subunit 25	1	1	1	1	1	1	1	1	0	1	Yes
Mediator complex subunit 6	1	1	1	1	1	1	1	1	0	1	Yes
Mekk1	1	2	1	1	1	1	1	1	0.125	1.125	Yes
Melanization Protease 1	1	0	1	1	1	1	1	1	0.125	0.875	Yes
members only	1	1	2	1	1	1	1	1	0.125	1.125	Yes
Methyltransferase 2	1	1	1	1	1	1	1	1	0	1	Yes
midline fasciclin	1	2	1	3	3	1	1	1	0.839286	1.625	Yes
Mig-2-like	1	1	1	1	1	2	1	1	0.125	1.125	Yes
Mitf	1	1	1	1	1	0	1	1	0.125	0.875	Yes
mitochondrial ribosomal protein L53	1	1	1	1	1	1	1	1	0	1	Yes
Mitogen-activated protein kinase phosphatase 3	1	1	0	1	1	1	1	1	0.125	0.875	Yes
moira	1	1	2	6	7	2	3	2	5.14286	3	Yes
Mtr4 helicase	1	1	6	1	2	1	2	1	2.98214	1.875	Yes
multi sex combs	1	1	1	1	1	1	1	0	0.125	0.875	Yes
multiple ankyrin repeats single KH domain	1	1	1	0	1	1	1	1	0.125	0.875	Yes
mustard	1	1	1	1	1	1	1	1	0	1	Yes
Myd88	1	1	2	1	1	1	1	1	0.125	1.125	Yes
Myelodysplasia/myeloid leukemia factor	1	1	1	1	1	1	1	1	0	1	Yes
Myocyte enhancer factor 2	1	1	1	1	0	1	1	2	0.285714	1	Yes
myopic	1	1	1	2	1	1	1	1	0.125	1.125	Yes
myospheroid	1	1	1	1	1	1	1	2	0.125	1.125	Yes
necrotic	1	1	1	0	1	1	1	1	0.125	0.875	Yes
nejire	1	1	1	3	2	1	1	1	0.553571	1.375	Yes
neuralized	1	1	1	1	1	1	1	1	0	1	Yes
Neuroglian	1	1	1	1	1	1	1	1	0	1	Yes
Niemann-Pick type C-2g	1	1	1	1	1	1	1	1	0	1	Yes
Niemann-Pick type C-2h	1	0	0	0	0	0	0	0	0.125	0.125	No
no receptor potential A	1	1	0	1	1	1	0	1	0.214286	0.75	Yes
Noa36	1	1	1	1	1	1	0	0	0.214286	0.75	Yes
Nop2/Sun-like domain containing protein 5	1	1	1	1	1	1	1	1	0	1	Yes
Notch	1	1	1	2	1	1	1	1	0.125	1.125	Yes
NTF2-related export protein 1	1	1	1	2	2	1	1	1	0.214286	1.25	Yes
nubbin	1	1	1	1	1	1	1	1	0	1	Yes
Nuclear transport factor-2	1	1	1	1	1	1	2	2	0.214286	1.25	Yes
Nucleoporin 98-96kD	1	1	1	1	2	1	2	2	0.267857	1.375	Yes
Nucleosome remodeling factor - 38kD	1	1	1	1	1	2	2	1	0.214286	1.25	Yes
Oligosaccharide transferase Delta subunit	1	1	1	2	2	1	1	1	0.214286	1.25	Yes
Oligosaccharide transferase gamma subunit	1	1	1	1	1	1	1	1	0	1	Yes
over compensating males	1	1	1	1	1	1	1	1	0	1	Yes
p38a MAP kinase	1	0	1	1	1	1	1	1	0.125	0.875	Yes
p38b MAP kinase	1	1	1	1	1	1	1	1	0	1	Yes
pangolin	1	0	1	1	1	2	1	1	0.285714	1	Yes
pannier	1	1	1	1	1	1	1	1	0	1	Yes
par-1	1	1	1	1	1	1	1	1	0	1	Yes
PAX transcription activation domain interacting protein	1	1	1	1	1	1	0	1	0.125	0.875	Yes
PDGF- and VEGF-receptor related	1	1	1	1	1	1	1	0	0.125	0.875	Yes
PDGF- and VEGF-related factor 1	1	2	1	1	1	1	1	1	0.125	1.125	Yes
PDGF- and VEGF-related factor 2	1	1	0	0	0	0	0	0	0.214286	0.25	No
PDGF- and VEGF-related factor 3	1	1	1	2	1	1	1	1	0.125	1.125	Yes
PDZ domain-containing guanine nucleotide exchange factor	1	1	1	1	1	1	1	1	0	1	Yes
pelle	1	1	2	1	1	1	1	1	0.125	1.125	Yes
Pellino	1	1	1	1	1	1	1	1	0	1	Yes
Pendulin	1	1	2	2	2	2	4	2	0.857143	2	Yes
Peptidoglycan recognition protein LA	1	1	0	1	1	1	1	1	0.125	0.875	Yes
Peptidoglycan recognition protein LB	1	1	1	1	1	1	1	1	0	1	Yes
Peptidoglycan recognition protein LC	1	1	0	0	0	1	1	1	0.267857	0.625	Yes
Peptidoglycan recognition protein LD	1	1	1	1	1	1	0	0	0.214286	0.75	Yes
Peptidoglycan recognition protein LE	1	2	0	0	0	0	0	0	0.553571	0.375	No
Peptidoglycan recognition protein LF	1	1	1	1	1	1	0	0	0.214286	0.75	Yes
Peptidoglycan recognition protein SA	1	3	1	2	1	1	1	1	0.553571	1.375	Yes
Peptidoglycan recognition protein SB1	1	1	1	1	1	1	1	0	0.125	0.875	Yes
Peptidoglycan recognition protein SC	3	6	0	0	0	0	0	0	4.98214	1.125	No
Peptidoglycan recognition protein SD	1	1	0	0	0	0	0	0	0.214286	0.25	No
Peroxiredoxin 5	1	1	2	1	2	1	1	3	0.571429	1.5	Yes
persephone	1	0	0	0	0	0	0	0	0.125	0.125	No
phagocyte signaling impaired	1	1	1	1	1	1	1	1	0	1	Yes
Phosphatase and tensin homolog	1	1	1	1	1	1	1	1	0	1	Yes
Phosphatidylethanolamine-binding protein 1	1	2	0	1	0	0	0	0	0.571429	0.5	Yes
Pi3K92E	1	1	1	1	1	1	1	1	0	1	Yes
Pitslre	1	1	1	0	1	0	0	0	0.285714	0.5	Yes
Plenty of SH3s	1	1	1	1	1	1	1	1	0	1	Yes
pointed	1	1	1	0	1	1	1	1	0.125	0.875	Yes
poly	1	1	0	1	0	1	1	1	0.214286	0.75	Yes
Poly-(ADP-ribose) polymerase	1	1	1	2	2	1	1	1	0.214286	1.25	Yes
poor Imd response upon knock-in	1	1	1	1	1	0	0	0	0.267857	0.625	Yes
Programmed Cell Death 5	1	1	1	2	0	1	1	0	0.410714	0.875	Yes
Proliferating cell nuclear antigen	1	1	1	1	1	4	1	1	1.125	1.375	Yes
proliferation disrupter	1	1	1	1	1	1	1	1	0	1	Yes
Prophenoloxidase 1	1	1	1	1	1	1	1	1	0	1	Yes
Prophenoloxidase 2	1	3	3	1	3	3	2	3	0.839286	2.375	Yes
Prophenoloxidase 3	1	0	0	0	0	0	0	0	0.125	0.125	No
Proteasome alpha6 subunit	1	1	1	1	1	1	1	1	0	1	Yes
Protein C kinase 53E	1	1	1	1	1	1	1	0	0.125	0.875	Yes
Protein phosphatase 1alpha at 96A	1	0	1	1	1	1	2	1	0.285714	1	Yes
puckered	1	1	0	1	1	1	0	1	0.214286	0.75	Yes
puffyeye	1	1	1	1	1	1	1	1	0	1	Yes
pxb	1	1	1	1	1	1	1	1	0	1	Yes
r2d2	1	1	2	2	3	2	2	2	0.410714	1.875	Yes
Rab11	1	1	2	2	2	2	2	2	0.214286	1.75	Yes
Rac1	1	1	1	1	0	1	1	1	0.125	0.875	Yes
Rac2	1	1	1	1	1	1	1	1	0	1	Yes
Raf oncogene	1	1	1	1	1	1	1	1	0	1	Yes
Rap1 GTPase	1	1	0	0	0	0	0	0	0.214286	0.25	No
Ras oncogene at 85D	1	1	0	1	1	1	1	1	0.125	0.875	Yes
Ras-like protein A	1	1	1	1	1	1	1	1	0	1	Yes
Relish	1	1	1	1	1	1	1	1	0	1	Yes
Ret oncogene	1	1	1	2	2	1	1	1	0.214286	1.25	Yes
Rho guanine nucleotide exchange factor 3	1	1	1	1	1	1	1	1	0	1	Yes
Rho1	1	1	1	1	1	1	1	1	0	1	Yes
Rho-like	1	1	1	1	1	1	1	1	0	1	Yes
Rho-related BTB domain containing	1	1	1	1	1	1	1	1	0	1	Yes
Ribosomal protein S21	1	1	1	1	1	1	1	1	0	1	Yes
Ribosomal protein S6	1	1	2	1	1	1	1	1	0.125	1.125	Yes
Ribosomal protein S8	1	2	1	2	2	1	1	1	0.267857	1.375	Yes
Ribosomal RNA processing 40	1	1	2	0	0	0	0	0	0.571429	0.5	Yes
Ring and YY1 Binding Protein	1	1	1	1	1	1	1	1	0	1	Yes
RluA pseudouridine synthase 2	1	1	0	0	0	0	0	0	0.214286	0.25	No
Rm62	1	1	1	1	1	1	1	1	0	1	Yes
rolled	1	1	1	1	1	1	1	1	0	1	Yes
Rrp4	1	1	1	1	1	1	0	1	0.125	0.875	Yes
Rrp6	1	1	1	1	1	1	1	1	0	1	Yes
Ryanodine receptor	1	1	1	1	1	1	1	1	0	1	Yes
sallimus	1	1	1	0	1	1	1	1	0.125	0.875	Yes
saxophone	1	1	1	1	1	1	1	1	0	1	Yes
Scavenger receptor class C	3	1	1	1	1	1	1	0	0.696429	1.125	Yes
scrawny	1	1	0	1	1	1	1	1	0.125	0.875	Yes
Secreted Wg-interacting molecule	1	1	1	1	1	1	1	1	0	1	Yes
Secretory 31	1	1	1	1	1	1	1	1	0	1	Yes
Secretory 5	1	1	1	1	1	1	1	1	0	1	Yes
Selenoprotein G	1	1	1	0	0	0	0	1	0.285714	0.5	Yes
senju	1	1	1	0	0	0	0	0	0.267857	0.375	Yes
senseless-2	1	1	1	1	1	1	1	1	0	1	Yes
Serine protease 7	1	1	1	1	1	1	2	1	0.125	1.125	Yes
Serine Protease Immune Response Integrator	1	3	1	2	2	2	2	2	0.410714	1.875	Yes
Serpin 27A	1	1	1	1	1	1	1	1	0	1	Yes
Serpin 28Dc	1	1	1	1	1	2	1	1	0.125	1.125	Yes
Serpin 77Ba	1	2	1	1	0	0	1	1	0.410714	0.875	Yes
Serrate	1	2	1	2	1	1	1	1	0.214286	1.25	Yes
SH2 ankyrin repeat kinase	1	2	1	4	2	1	1	1	1.125	1.625	Yes
shaggy	1	1	1	1	1	1	1	0	0.125	0.875	Yes
SHC-adaptor protein	1	1	1	1	1	1	1	1	0	1	Yes
shotgun	1	1	1	1	1	1	1	1	0	1	Yes
Signal-transducer and activator of transcription protein at 92E	1	2	2	2	3	2	3	4	0.839286	2.375	Yes
similar	1	1	0	1	1	1	1	1	0.125	0.875	Yes
Sin3A	1	1	1	1	1	1	1	1	0	1	Yes
singed	1	1	1	1	1	1	1	1	0	1	Yes
Ski6	1	1	0	1	1	1	2	2	0.410714	1.125	Yes
slimfast	1	1	2	2	2	2	2	2	0.214286	1.75	Yes
Small ribonucleoprotein particle protein SmD3	1	1	1	1	1	1	1	1	0	1	Yes
smog	1	1	1	1	1	1	1	1	0	1	Yes
smoothened	1	1	1	1	1	1	3	1	0.5	1.25	Yes
smt3	1	1	1	1	0	0	0	0	0.285714	0.5	Yes
Son of sevenless	1	1	1	2	2	1	1	1	0.214286	1.25	Yes
SP2353	1	1	1	3	4	2	1	1	1.35714	1.75	Yes
spastin	1	0	2	1	1	1	1	1	0.285714	1	Yes
spatzle	1	1	2	2	4	2	3	1	1.14286	2	Yes
Spatzle-Processing Enzyme	1	3	1	0	1	1	1	0	0.857143	1	Yes
spheroide	1	0	0	1	1	0	0	0	0.267857	0.375	Yes
Spt6	1	2	3	1	1	1	1	1	0.553571	1.375	Yes
Src oncogene at 42A	1	1	0	1	1	2	1	1	0.285714	1	Yes
Src oncogene at 64B	1	1	1	1	1	1	1	1	0	1	Yes
stonewall	1	2	1	1	0	1	0	0	0.5	0.75	Yes
Superoxide dismutase 2 (Mn)	1	0	1	1	1	1	1	0	0.214286	0.75	Yes
Suppressor of Hairless	1	1	1	2	2	1	1	1	0.214286	1.25	Yes
Suppressor of variegation 2-10	1	1	1	2	4	1	3	3	1.42857	2	Yes
Syntaxin 5	1	1	1	1	1	1	1	1	0	1	Yes
tailup	1	0	1	1	1	1	1	1	0.125	0.875	Yes
TAK1-associated binding protein 2	1	1	0	2	1	1	1	0	0.410714	0.875	Yes
telomere fusion	1	1	1	1	1	1	0	1	0.125	0.875	Yes
Tetraspanin 68C	1	1	0	1	1	1	1	1	0.125	0.875	Yes
TGF-beta activated kinase 1	1	1	1	1	1	1	1	1	0	1	Yes
Thioester-containing-protein	5	15	7	6	6	5	6	3	12.8393	6.625	Yes
Thor	1	1	1	1	1	1	1	1	0	1	Yes
tinman	1	1	1	2	1	1	1	1	0.125	1.125	Yes
TNF-receptor-associated factor 6	1	1	1	1	1	1	1	1	0	1	Yes
Toll	1	1	1	1	1	1	1	1	0	1	Yes
Toll-7	1	1	1	1	1	1	1	1	0	1	Yes
Toll-9	1	1	0	1	1	1	1	1	0.125	0.875	Yes
Tollo	1	1	1	1	1	1	1	1	0	1	Yes
Tousled-like kinase	1	1	1	1	1	1	1	1	0	1	Yes
Transglutaminase	1	1	1	1	1	1	1	1	0	1	Yes
Translocase of inner membrane 10	1	2	1	1	0	0	1	1	0.410714	0.875	Yes
Transmembrane 9 superfamily protein member 4	1	1	1	1	1	1	1	1	0	1	Yes
Transportin	1	1	1	2	1	1	1	1	0.125	1.125	Yes
tube	1	1	1	1	1	2	2	1	0.214286	1.25	Yes
Tyrosyl-tRNA synthetase	1	1	1	1	1	1	1	1	0	1	Yes
Ubiquitin activating enzyme 2	1	1	3	2	3	2	3	2	0.696429	2.125	Yes
Ubiquitin conjugating enzyme 7	1	1	1	1	1	1	1	0	0.125	0.875	Yes
ubiquitin like	1	1	0	1	1	1	0	1	0.214286	0.75	Yes
Ubiquitin specific protease 2	1	1	1	1	1	1	0	1	0.125	0.875	Yes
Ubr3 ubiquitin ligase	1	1	1	2	1	1	1	1	0.125	1.125	Yes
UDP-galactose 4'-epimerase	1	1	0	1	1	1	1	1	0.125	0.875	Yes
Ulp1	1	1	3	3	4	4	4	5	2.125	3.125	Yes
uncoordinated 45	1	1	1	1	1	1	1	2	0.125	1.125	Yes
unpaired 1	1	1	1	1	1	1	1	1	0	1	Yes
unpaired 3	1	1	1	1	1	1	1	1	0	1	Yes
u-shaped	1	1	1	1	1	1	1	1	0	1	Yes
Vacuolar protein sorting 15	1	1	2	1	1	2	2	1	0.267857	1.375	Yes
Vacuolar protein sorting 16B	1	1	1	1	1	1	1	1	0	1	Yes
Vacuolar protein sorting 33B	1	1	0	0	1	1	1	1	0.214286	0.75	Yes
Vago	1	1	1	1	1	1	1	1	0	1	Yes
Vav guanine nucleotide exchange factor	1	1	1	1	1	1	1	1	0	1	Yes
veloren	1	1	2	2	1	4	3	3	1.26786	2.125	Yes
ventral veins lacking	1	1	1	1	1	1	1	1	0	1	Yes
virus-induced RNA 1	1	0	1	2	2	3	2	1	0.857143	1.5	Yes
wingless	1	1	1	2	1	2	1	1	0.214286	1.25	Yes
wispy	1	1	1	1	1	1	1	1	0	1	Yes
Wnt oncogene analog 4	1	2	1	1	1	1	1	1	0.125	1.125	Yes
Wsck	1	1	1	1	1	1	1	1	0	1	Yes
wunen	1	1	1	1	1	1	1	2	0.125	1.125	Yes
yantar	1	1	1	1	1	1	1	0	0.125	0.875	Yes
Zinc finger CCHC-type containing 7	1	1	1	1	1	1	1	1	0	1	Yes
Zinc finger protein RP-8	1	1	1	1	1	1	1	1	0	1	Yes
Zinc-finger protein	1	1	1	0	0	1	2	1	0.410714	0.875	Yes
Zizimin-related	1	1	1	1	1	1	1	1	0	1	Yes
Zn finger homeodomain 1	1	1	1	1	1	1	1	1	0	1	Yes
