# Supplementary material for: Comparative genomic analysis of six Glossina genomes, vectors of African trypanosomes
Source: Genome Biol. 2019 Sep 2;20:187. doi: 10.1186/s13059-019-1768-2 (PMC6721284; doi:10.1186/s13059-019-1768-2)
Supplement: Supplementary file 10 — List of gene IDs and full names for Drosophila immunity-associated genes and the orthologous/paralogous genes identified in Musca and the Glossina species. (XLSX 122 kb) [file 13059_2019_1768_MOESM10_ESM.xlsx]

## Sheet: Sheet1
Gene Symbol 1	Gene Name	Drosophila ID	Orthologous Sequence ID	Species
18w	18 wheeler	FBgn0004364	FBgn0004364	Drosophila melanogaster
18w	18 wheeler	FBgn0004364	GAUT005709	Glossina austeni
18w	18 wheeler	FBgn0004364	GBRI024701	Glossina brevipalpis
18w	18 wheeler	FBgn0004364	GFUI039577	Glossina fuscipes
18w	18 wheeler	FBgn0004364	GMOY005227	Glossina morsitans
18w	18 wheeler	FBgn0004364	GPAI008712	Glossina pallidipes
18w	18 wheeler	FBgn0004364	GPPI008682	Glossina palpalis
18w	18 wheeler	FBgn0004364	MDOA015408	Musca domestica
Abl	Abl tyrosine kinase	FBgn0000017	FBgn0000017	Drosophila melanogaster
Abl	Abl tyrosine kinase	FBgn0000017	GAUT004884	Glossina austeni
Abl	Abl tyrosine kinase	FBgn0000017	GBRI040105	Glossina brevipalpis
Abl	Abl tyrosine kinase	FBgn0000017	GFUI006502	Glossina fuscipes
Abl	Abl tyrosine kinase	FBgn0000017	GFUI006504	Glossina fuscipes
Abl	Abl tyrosine kinase	FBgn0000017	GPPI035081	Glossina palpalis
Abl	Abl tyrosine kinase	FBgn0000017	MDOA013032	Musca domestica
ac	achaete	FBgn0000022	FBgn0000022	Drosophila melanogaster
ac	achaete	FBgn0000022	GAUT016075	Glossina austeni
ac	achaete	FBgn0000022	GPAI048451	Glossina pallidipes
ac	achaete	FBgn0000022	GPPI003633	Glossina palpalis
ac	achaete	FBgn0000022	MDOA009873	Musca domestica
Ack	Activated Cdc42 kinase	FBgn0028484	FBgn0028484	Drosophila melanogaster
Ack	Activated Cdc42 kinase	FBgn0028484	GAUT044029	Glossina austeni
Ack	Activated Cdc42 kinase	FBgn0028484	GBRI009901	Glossina brevipalpis
Ack	Activated Cdc42 kinase	FBgn0028484	GFUI008163	Glossina fuscipes
Ack	Activated Cdc42 kinase	FBgn0028484	GMOY001363	Glossina morsitans
Ack	Activated Cdc42 kinase	FBgn0028484	GPAI041949	Glossina pallidipes
Ack	Activated Cdc42 kinase	FBgn0028484	GPPI005762	Glossina palpalis
Ack	Activated Cdc42 kinase	FBgn0028484	MDOA000296	Musca domestica
Ack-like	Activated Cdc42 kinase-like	FBgn0263998	FBgn0263998	Drosophila melanogaster
Ack-like	Activated Cdc42 kinase-like	FBgn0263998	GAUT034828	Glossina austeni
Ack-like	Activated Cdc42 kinase-like	FBgn0263998	GBRI026539	Glossina brevipalpis
Ack-like	Activated Cdc42 kinase-like	FBgn0263998	GFUI038996	Glossina fuscipes
Ack-like	Activated Cdc42 kinase-like	FBgn0263998	GMOY000953	Glossina morsitans
Ack-like	Activated Cdc42 kinase-like	FBgn0263998	GPAI026915	Glossina pallidipes
Ack-like	Activated Cdc42 kinase-like	FBgn0263998	GPPI039466	Glossina palpalis
Ack-like	Activated Cdc42 kinase-like	FBgn0263998	MDOA007682	Musca domestica
Adgf-A	Adenosine deaminase-related growth factor A	FBgn0036752	FBgn0036752	Drosophila melanogaster
Adgf-A	Adenosine deaminase-related growth factor A	FBgn0036752	GAUT025650	Glossina austeni
Adgf-A	Adenosine deaminase-related growth factor A	FBgn0036752	GBRI027595	Glossina brevipalpis
Adgf-A	Adenosine deaminase-related growth factor A	FBgn0036752	GFUI018155	Glossina fuscipes
Adgf-A	Adenosine deaminase-related growth factor A	FBgn0036752	GMOY010456	Glossina morsitans
Adgf-A	Adenosine deaminase-related growth factor A	FBgn0036752	GPAI024635	Glossina pallidipes
Adgf-A	Adenosine deaminase-related growth factor A	FBgn0036752	GPPI037821	Glossina palpalis
Adgf-A	Adenosine deaminase-related growth factor A	FBgn0036752	MDOA002981	Musca domestica
AGO2	Argonaute 2	FBgn0087035	FBgn0087035	Drosophila melanogaster
AGO2	Argonaute 2	FBgn0087035	GAUT006024	Glossina austeni
AGO2	Argonaute 2	FBgn0087035	GAUT007962	Glossina austeni
AGO2	Argonaute 2	FBgn0087035	GAUT035389	Glossina austeni
AGO2	Argonaute 2	FBgn0087035	GBRI005982	Glossina brevipalpis
AGO2	Argonaute 2	FBgn0087035	GBRI017817	Glossina brevipalpis
AGO2	Argonaute 2	FBgn0087035	GBRI017820	Glossina brevipalpis
AGO2	Argonaute 2	FBgn0087035	GFUI001025	Glossina fuscipes
AGO2	Argonaute 2	FBgn0087035	GFUI006141	Glossina fuscipes
AGO2	Argonaute 2	FBgn0087035	GFUI022266	Glossina fuscipes
AGO2	Argonaute 2	FBgn0087035	GMOY000183	Glossina morsitans
AGO2	Argonaute 2	FBgn0087035	GMOY000184	Glossina morsitans
AGO2	Argonaute 2	FBgn0087035	GMOY004940	Glossina morsitans
AGO2	Argonaute 2	FBgn0087035	GMOY007769	Glossina morsitans
AGO2	Argonaute 2	FBgn0087035	GPAI002659	Glossina pallidipes
AGO2	Argonaute 2	FBgn0087035	GPAI010447	Glossina pallidipes
AGO2	Argonaute 2	FBgn0087035	GPAI015723	Glossina pallidipes
AGO2	Argonaute 2	FBgn0087035	GPAI015724	Glossina pallidipes
AGO2	Argonaute 2	FBgn0087035	GPAI047070	Glossina pallidipes
AGO2	Argonaute 2	FBgn0087035	GPPI012691	Glossina palpalis
AGO2	Argonaute 2	FBgn0087035	GPPI035929	Glossina palpalis
AGO2	Argonaute 2	FBgn0087035	GPPI047722	Glossina palpalis
AGO2	Argonaute 2	FBgn0087035	MDOA001479	Musca domestica
AGO2	Argonaute 2	FBgn0087035	MDOA004436	Musca domestica
akirin	akirin	FBgn0082598	FBgn0082598	Drosophila melanogaster
akirin	akirin	FBgn0082598	GAUT042064	Glossina austeni
akirin	akirin	FBgn0082598	GAUT046463	Glossina austeni
akirin	akirin	FBgn0082598	GBRI014934	Glossina brevipalpis
akirin	akirin	FBgn0082598	GFUI036607	Glossina fuscipes
akirin	akirin	FBgn0082598	GMOY008007	Glossina morsitans
akirin	akirin	FBgn0082598	GMOY010077	Glossina morsitans
akirin	akirin	FBgn0082598	GPAI007345	Glossina pallidipes
akirin	akirin	FBgn0082598	GPAI031945	Glossina pallidipes
akirin	akirin	FBgn0082598	GPAI041527	Glossina pallidipes
akirin	akirin	FBgn0082598	GPPI037184	Glossina palpalis
akirin	akirin	FBgn0082598	MDOA009208	Musca domestica
Akt1	Akt1	FBgn0010379	FBgn0010379	Drosophila melanogaster
Akt1	Akt1	FBgn0010379	GAUT044479	Glossina austeni
Akt1	Akt1	FBgn0010379	GBRI009863	Glossina brevipalpis
Akt1	Akt1	FBgn0010379	GFUI023748	Glossina fuscipes
Akt1	Akt1	FBgn0010379	GMOY005802	Glossina morsitans
Akt1	Akt1	FBgn0010379	GPAI028758	Glossina pallidipes
Akt1	Akt1	FBgn0010379	GPAI037822	Glossina pallidipes
Akt1	Akt1	FBgn0010379	GPPI033574	Glossina palpalis
Akt1	Akt1	FBgn0010379	MDOA002435	Musca domestica
Alk	Anaplastic lymphoma kinase	FBgn0040505	FBgn0040505	Drosophila melanogaster
Alk	Anaplastic lymphoma kinase	FBgn0040505	GAUT044109	Glossina austeni
Alk	Anaplastic lymphoma kinase	FBgn0040505	GBRI041855	Glossina brevipalpis
Alk	Anaplastic lymphoma kinase	FBgn0040505	GFUI025297	Glossina fuscipes
Alk	Anaplastic lymphoma kinase	FBgn0040505	GPAI042032	Glossina pallidipes
Alk	Anaplastic lymphoma kinase	FBgn0040505	GPPI005691	Glossina palpalis
Alk	Anaplastic lymphoma kinase	FBgn0040505	MDOA011309	Musca domestica
alpha-Man-Ib	alpha-Mannosidase class I b	FBgn0039634	FBgn0039634	Drosophila melanogaster
alpha-Man-Ib	alpha-Mannosidase class I b	FBgn0039634	GAUT000545	Glossina austeni
alpha-Man-Ib	alpha-Mannosidase class I b	FBgn0039634	GAUT024425	Glossina austeni
alpha-Man-Ib	alpha-Mannosidase class I b	FBgn0039634	GBRI006688	Glossina brevipalpis
alpha-Man-Ib	alpha-Mannosidase class I b	FBgn0039634	GBRI009521	Glossina brevipalpis
alpha-Man-Ib	alpha-Mannosidase class I b	FBgn0039634	GFUI011441	Glossina fuscipes
alpha-Man-Ib	alpha-Mannosidase class I b	FBgn0039634	GFUI011442	Glossina fuscipes
alpha-Man-Ib	alpha-Mannosidase class I b	FBgn0039634	GMOY000718	Glossina morsitans
alpha-Man-Ib	alpha-Mannosidase class I b	FBgn0039634	GMOY001248	Glossina morsitans
alpha-Man-Ib	alpha-Mannosidase class I b	FBgn0039634	GMOY006841	Glossina morsitans
alpha-Man-Ib	alpha-Mannosidase class I b	FBgn0039634	GPPI012804	Glossina palpalis
alpha-Man-Ib	alpha-Mannosidase class I b	FBgn0039634	MDOA003069	Musca domestica
alpha-Man-IIa	alpha-Mannosidase class II a	FBgn0011740	FBgn0011740	Drosophila melanogaster
alpha-Man-IIa	alpha-Mannosidase class II a	FBgn0011740	GAUT046128	Glossina austeni
alpha-Man-IIa	alpha-Mannosidase class II a	FBgn0011740	GBRI012823	Glossina brevipalpis
alpha-Man-IIa	alpha-Mannosidase class II a	FBgn0011740	GFUI038252	Glossina fuscipes
alpha-Man-IIa	alpha-Mannosidase class II a	FBgn0011740	GMOY011819	Glossina morsitans
alpha-Man-IIa	alpha-Mannosidase class II a	FBgn0011740	GPAI018999	Glossina pallidipes
alpha-Man-IIa	alpha-Mannosidase class II a	FBgn0011740	GPPI009916	Glossina palpalis
alpha-Man-IIa	alpha-Mannosidase class II a	FBgn0011740	MDOA008530	Musca domestica
alpha-Man-IIb	alpha-Mannosidase class II b	FBgn0026616	FBgn0026616	Drosophila melanogaster
alpha-Man-IIb	alpha-Mannosidase class II b	FBgn0026616	GBRI003063	Glossina brevipalpis
alpha-Man-IIb	alpha-Mannosidase class II b	FBgn0026616	GFUI037506	Glossina fuscipes
alpha-Man-IIb	alpha-Mannosidase class II b	FBgn0026616	GMOY009001	Glossina morsitans
alpha-Man-IIb	alpha-Mannosidase class II b	FBgn0026616	GPAI023068	Glossina pallidipes
alpha-Man-IIb	alpha-Mannosidase class II b	FBgn0026616	GPPI032945	Glossina palpalis
alpha-Man-IIb	alpha-Mannosidase class II b	FBgn0026616	MDOA012657	Musca domestica
alphaTub84B	alpha-Tubulin at 84B	FBgn0003884	FBgn0003884	Drosophila melanogaster
alphaTub84B	alpha-Tubulin at 84B	FBgn0003884	GAUT049290	Glossina austeni
alphaTub84B	alpha-Tubulin at 84B	FBgn0003884	GBRI029880	Glossina brevipalpis
alphaTub84B	alpha-Tubulin at 84B	FBgn0003884	GMOY004645	Glossina morsitans
alphaTub84B	alpha-Tubulin at 84B	FBgn0003884	GPAI002915	Glossina pallidipes
alphaTub84B	alpha-Tubulin at 84B	FBgn0003884	GPPI039350	Glossina palpalis
alphaTub84B	alpha-Tubulin at 84B	FBgn0003884	MDOA003702	Musca domestica
Als2	Amyotrophic lateral sclerosis 2	FBgn0037116	FBgn0037116	Drosophila melanogaster
Als2	Amyotrophic lateral sclerosis 2	FBgn0037116	GAUT020655	Glossina austeni
Als2	Amyotrophic lateral sclerosis 2	FBgn0037116	GBRI003951	Glossina brevipalpis
Als2	Amyotrophic lateral sclerosis 2	FBgn0037116	GFUI041377	Glossina fuscipes
Als2	Amyotrophic lateral sclerosis 2	FBgn0037116	GMOY010234	Glossina morsitans
Als2	Amyotrophic lateral sclerosis 2	FBgn0037116	GPAI014228	Glossina pallidipes
Als2	Amyotrophic lateral sclerosis 2	FBgn0037116	GPPI033062	Glossina palpalis
Als2	Amyotrophic lateral sclerosis 2	FBgn0037116	MDOA000706	Musca domestica
Antp	Antennapedia	FBgn0260642	FBgn0260642	Drosophila melanogaster
Antp	Antennapedia	FBgn0260642	GAUT017905	Glossina austeni
Antp	Antennapedia	FBgn0260642	GBRI022335	Glossina brevipalpis
Antp	Antennapedia	FBgn0260642	GFUI002761	Glossina fuscipes
Antp	Antennapedia	FBgn0260642	GPAI001116	Glossina pallidipes
Antp	Antennapedia	FBgn0260642	GPPI011380	Glossina palpalis
Antp	Antennapedia	FBgn0260642	MDOA001063	Musca domestica
aop	anterior open	FBgn0000097	FBgn0000097	Drosophila melanogaster
aop	anterior open	FBgn0000097	GAUT051159	Glossina austeni
aop	anterior open	FBgn0000097	GBRI033254	Glossina brevipalpis
aop	anterior open	FBgn0000097	GFUI019567	Glossina fuscipes
aop	anterior open	FBgn0000097	GMOY005865	Glossina morsitans
aop	anterior open	FBgn0000097	GPAI017474	Glossina pallidipes
aop	anterior open	FBgn0000097	MDOA010145	Musca domestica
Aos1	Activator of SUMO 1	FBgn0029512	FBgn0029512	Drosophila melanogaster
Aos1	Activator of SUMO 1	FBgn0029512	GAUT027223	Glossina austeni
Aos1	Activator of SUMO 1	FBgn0029512	GBRI043544	Glossina brevipalpis
Aos1	Activator of SUMO 1	FBgn0029512	GFUI002285	Glossina fuscipes
Aos1	Activator of SUMO 1	FBgn0029512	GMOY011464	Glossina morsitans
Aos1	Activator of SUMO 1	FBgn0029512	GPAI028655	Glossina pallidipes
Aos1	Activator of SUMO 1	FBgn0029512	GPPI028062	Glossina palpalis
Aos1	Activator of SUMO 1	FBgn0029512	MDOA000692	Musca domestica
aPKC	atypical protein kinase C	FBgn0261854	FBgn0261854	Drosophila melanogaster
aPKC	atypical protein kinase C	FBgn0261854	GAUT049218	Glossina austeni
aPKC	atypical protein kinase C	FBgn0261854	GBRI033637	Glossina brevipalpis
aPKC	atypical protein kinase C	FBgn0261854	GFUI033865	Glossina fuscipes
aPKC	atypical protein kinase C	FBgn0261854	GPAI004345	Glossina pallidipes
aPKC	atypical protein kinase C	FBgn0261854	GPPI050573	Glossina palpalis
aPKC	atypical protein kinase C	FBgn0261854	MDOA000338	Musca domestica
Arf1	ADP ribosylation factor at 79F	FBgn0010348	FBgn0010348	Drosophila melanogaster
Arf1	ADP ribosylation factor at 79F	FBgn0010348	GAUT019292	Glossina austeni
Arf1	ADP ribosylation factor at 79F	FBgn0010348	GBRI030182	Glossina brevipalpis
Arf1	ADP ribosylation factor at 79F	FBgn0010348	GFUI004959	Glossina fuscipes
Arf1	ADP ribosylation factor at 79F	FBgn0010348	GMOY003850	Glossina morsitans
Arf1	ADP ribosylation factor at 79F	FBgn0010348	GPAI002879	Glossina pallidipes
Arf1	ADP ribosylation factor at 79F	FBgn0010348	GPPI023839	Glossina palpalis
Arf1	ADP ribosylation factor at 79F	FBgn0010348	MDOA002160	Musca domestica
asrij	asrij	FBgn0034793	FBgn0034793	Drosophila melanogaster
asrij	asrij	FBgn0034793	GAUT029979	Glossina austeni
asrij	asrij	FBgn0034793	GBRI020769	Glossina brevipalpis
asrij	asrij	FBgn0034793	GFUI051953	Glossina fuscipes
asrij	asrij	FBgn0034793	GMOY010861	Glossina morsitans
asrij	asrij	FBgn0034793	GPAI038504	Glossina pallidipes
asrij	asrij	FBgn0034793	GPPI001462	Glossina palpalis
asrij	asrij	FBgn0034793	MDOA007981	Musca domestica
asrij	asrij	FBgn0034793	MDOA013332	Musca domestica
Atf-2	Activating transcription factor-2	FBgn0265193	FBgn0265193	Drosophila melanogaster
Atf-2	Activating transcription factor-2	FBgn0265193	GAUT011735	Glossina austeni
Atf-2	Activating transcription factor-2	FBgn0265193	GBRI028579	Glossina brevipalpis
Atf-2	Activating transcription factor-2	FBgn0265193	GFUI000294	Glossina fuscipes
Atf-2	Activating transcription factor-2	FBgn0265193	GMOY009155	Glossina morsitans
Atf-2	Activating transcription factor-2	FBgn0265193	GPAI027965	Glossina pallidipes
Atf-2	Activating transcription factor-2	FBgn0265193	GPPI020279	Glossina palpalis
Atf-2	Activating transcription factor-2	FBgn0265193	MDOA009205	Musca domestica
Atf3	Activating transcription factor 3	FBgn0028550	FBgn0028550	Drosophila melanogaster
Atf3	Activating transcription factor 3	FBgn0028550	GAUT033065	Glossina austeni
Atf3	Activating transcription factor 3	FBgn0028550	GBRI038338	Glossina brevipalpis
Atf3	Activating transcription factor 3	FBgn0028550	GFUI005106	Glossina fuscipes
Atf3	Activating transcription factor 3	FBgn0028550	GMOY004979	Glossina morsitans
Atf3	Activating transcription factor 3	FBgn0028550	GPAI012342	Glossina pallidipes
Atf3	Activating transcription factor 3	FBgn0028550	GPPI007995	Glossina palpalis
Atf3	Activating transcription factor 3	FBgn0028550	MDOA009377	Musca domestica
Atg18a	Autophagy-related 18a	FBgn0035850	FBgn0035850	Drosophila melanogaster
Atg18a	Autophagy-related 18a	FBgn0035850	GAUT007682	Glossina austeni
Atg18a	Autophagy-related 18a	FBgn0035850	GBRI024075	Glossina brevipalpis
Atg18a	Autophagy-related 18a	FBgn0035850	GFUI012966	Glossina fuscipes
Atg18a	Autophagy-related 18a	FBgn0035850	GFUI054171	Glossina fuscipes
Atg18a	Autophagy-related 18a	FBgn0035850	GMOY011950	Glossina morsitans
Atg18a	Autophagy-related 18a	FBgn0035850	GPAI011703	Glossina pallidipes
Atg18a	Autophagy-related 18a	FBgn0035850	GPPI050603	Glossina palpalis
Atg18a	Autophagy-related 18a	FBgn0035850	MDOA009867	Musca domestica
Atg6	Autophagy-related 6	FBgn0264325	FBgn0264325	Drosophila melanogaster
Atg6	Autophagy-related 6	FBgn0264325	GAUT044812	Glossina austeni
Atg6	Autophagy-related 6	FBgn0264325	GFUI011219	Glossina fuscipes
Atg6	Autophagy-related 6	FBgn0264325	GMOY009498	Glossina morsitans
Atg6	Autophagy-related 6	FBgn0264325	GPAI049198	Glossina pallidipes
Atg6	Autophagy-related 6	FBgn0264325	GPPI052441	Glossina palpalis
Atg6	Autophagy-related 6	FBgn0264325	MDOA015522	Musca domestica
Atg7	Autophagy-related 7	FBgn0034366	FBgn0034366	Drosophila melanogaster
Atg7	Autophagy-related 7	FBgn0034366	GAUT018148	Glossina austeni
Atg7	Autophagy-related 7	FBgn0034366	GAUT023364	Glossina austeni
Atg7	Autophagy-related 7	FBgn0034366	GAUT023365	Glossina austeni
Atg7	Autophagy-related 7	FBgn0034366	GBRI044279	Glossina brevipalpis
Atg7	Autophagy-related 7	FBgn0034366	GBRI044280	Glossina brevipalpis
Atg7	Autophagy-related 7	FBgn0034366	GFUI017261	Glossina fuscipes
Atg7	Autophagy-related 7	FBgn0034366	GFUI046506	Glossina fuscipes
Atg7	Autophagy-related 7	FBgn0034366	GMOY010920	Glossina morsitans
Atg7	Autophagy-related 7	FBgn0034366	GPAI034418	Glossina pallidipes
Atg7	Autophagy-related 7	FBgn0034366	GPPI040601	Glossina palpalis
Atg7	Autophagy-related 7	FBgn0034366	GPPI048329	Glossina palpalis
Atg7	Autophagy-related 7	FBgn0034366	GPPI048960	Glossina palpalis
Atg7	Autophagy-related 7	FBgn0034366	MDOA007482	Musca domestica
Att	Attacin-A	FBgn0012042	FBgn0012042	Drosophila melanogaster
Att	Attacin-B	FBgn0041581	FBgn0041581	Drosophila melanogaster
Att	Attacin-A	FBgn0012042	GAUT047990	Glossina austeni
Att	Attacin-A	FBgn0012042	GAUT047991	Glossina austeni
Att	Attacin-A	FBgn0012042	GAUT047992	Glossina austeni
Att	Attacin-A	FBgn0012042	GAUT048001	Glossina austeni
Att	Attacin-A	FBgn0012042	GAUT048006	Glossina austeni
Att	Attacin-A	FBgn0012042	GBRI004558	Glossina brevipalpis
Att	Attacin-A	FBgn0012042	GBRI004559	Glossina brevipalpis
Att	Attacin-A	FBgn0012042	GBRI004567	Glossina brevipalpis
Att	Attacin-A	FBgn0012042	GFUI014658	Glossina fuscipes
Att	Attacin-A	FBgn0012042	GFUI014661	Glossina fuscipes
Att	Attacin-A	FBgn0012042	GFUI014668	Glossina fuscipes
Att	Attacin-A	FBgn0012042	GMOY010521	Glossina morsitans
Att	Attacin-A	FBgn0012042	GMOY010522	Glossina morsitans
Att	Attacin-A	FBgn0012042	GMOY010523	Glossina morsitans
Att	Attacin-A	FBgn0012042	GMOY010524	Glossina morsitans
Att	Attacin-A	FBgn0012042	GPAI040752	Glossina pallidipes
Att	Attacin-A	FBgn0012042	GPAI040754	Glossina pallidipes
Att	Attacin-A	FBgn0012042	GPAI040759	Glossina pallidipes
Att	Attacin-A	FBgn0012042	GPAI040769	Glossina pallidipes
Att	Attacin-A	FBgn0012042	GPPI020332	Glossina palpalis
Att	Attacin-A	FBgn0012042	GPPI020339	Glossina palpalis
Att	Attacin-A	FBgn0012042	MDOA001915	Musca domestica
Att	Attacin-A	FBgn0012042	MDOA016188	Musca domestica
Atu	Another transcription unit	FBgn0019637	FBgn0019637	Drosophila melanogaster
Atu	Another transcription unit	FBgn0019637	GAUT010294	Glossina austeni
Atu	Another transcription unit	FBgn0019637	GBRI019177	Glossina brevipalpis
Atu	Another transcription unit	FBgn0019637	GFUI033309	Glossina fuscipes
Atu	Another transcription unit	FBgn0019637	GMOY009972	Glossina morsitans
Atu	Another transcription unit	FBgn0019637	GPAI034668	Glossina pallidipes
Atu	Another transcription unit	FBgn0019637	GPPI033137	Glossina palpalis
Atu	Another transcription unit	FBgn0019637	MDOA006535	Musca domestica
aub	aubergine	FBgn0000146	FBgn0000146	Drosophila melanogaster
aub	aubergine	FBgn0000146	GAUT038230	Glossina austeni
aub	aubergine	FBgn0000146	GBRI005181	Glossina brevipalpis
aub	aubergine	FBgn0000146	GBRI009867	Glossina brevipalpis
aub	aubergine	FBgn0000146	GBRI024389	Glossina brevipalpis
aub	aubergine	FBgn0000146	GBRI024391	Glossina brevipalpis
aub	aubergine	FBgn0000146	GFUI043614	Glossina fuscipes
aub	aubergine	FBgn0000146	GMOY001425	Glossina morsitans
aub	aubergine	FBgn0000146	GPAI012540	Glossina pallidipes
aub	aubergine	FBgn0000146	GPPI046097	Glossina palpalis
aub	aubergine	FBgn0000146	MDOA011940	Musca domestica
B52	B52	FBgn0004587	FBgn0004587	Drosophila melanogaster
B52	B52	FBgn0004587	GAUT003432	Glossina austeni
B52	B52	FBgn0004587	GAUT038908	Glossina austeni
B52	B52	FBgn0004587	GBRI019349	Glossina brevipalpis
B52	B52	FBgn0004587	GBRI027086	Glossina brevipalpis
B52	B52	FBgn0004587	GFUI000254	Glossina fuscipes
B52	B52	FBgn0004587	GFUI038093	Glossina fuscipes
B52	B52	FBgn0004587	GMOY008464	Glossina morsitans
B52	B52	FBgn0004587	GMOY011808	Glossina morsitans
B52	B52	FBgn0004587	GPAI018077	Glossina pallidipes
B52	B52	FBgn0004587	GPPI040999	Glossina palpalis
B52	B52	FBgn0004587	GPPI042829	Glossina palpalis
B52	B52	FBgn0004587	MDOA013557	Musca domestica
bbg	big bang	FBgn0087007	FBgn0087007	Drosophila melanogaster
bbg	big bang	FBgn0087007	GAUT008065	Glossina austeni
bbg	big bang	FBgn0087007	GBRI016234	Glossina brevipalpis
bbg	big bang	FBgn0087007	GFUI029236	Glossina fuscipes
bbg	big bang	FBgn0087007	GMOY011098	Glossina morsitans
bbg	big bang	FBgn0087007	GPAI024337	Glossina pallidipes
bbg	big bang	FBgn0087007	GPAI024347	Glossina pallidipes
bbg	big bang	FBgn0087007	GPAI024348	Glossina pallidipes
bbg	big bang	FBgn0087007	GPAI041643	Glossina pallidipes
bbg	big bang	FBgn0087007	GPPI026266	Glossina palpalis
bbg	big bang	FBgn0087007	MDOA011770	Musca domestica
betaCOP	Coat Protein (coatomer) beta	FBgn0008635	FBgn0008635	Drosophila melanogaster
betaCOP	Coat Protein (coatomer) beta	FBgn0008635	GAUT045892	Glossina austeni
betaCOP	Coat Protein (coatomer) beta	FBgn0008635	GBRI033766	Glossina brevipalpis
betaCOP	Coat Protein (coatomer) beta	FBgn0008635	GFUI035954	Glossina fuscipes
betaCOP	Coat Protein (coatomer) beta	FBgn0008635	GMOY007748	Glossina morsitans
betaCOP	Coat Protein (coatomer) beta	FBgn0008635	GPAI010141	Glossina pallidipes
betaCOP	Coat Protein (coatomer) beta	FBgn0008635	GPPI044342	Glossina palpalis
betaCOP	Coat Protein (coatomer) beta	FBgn0008635	GPPI050528	Glossina palpalis
betaCOP	Coat Protein (coatomer) beta	FBgn0008635	MDOA010990	Musca domestica
Bgb	Big brother	FBgn0013753	FBgn0013753	Drosophila melanogaster
Bgb	Big brother	FBgn0013753	GAUT047775	Glossina austeni
Bgb	Big brother	FBgn0013753	GAUT049350	Glossina austeni
Bgb	Big brother	FBgn0013753	GBRI029932	Glossina brevipalpis
Bgb	Big brother	FBgn0013753	GFUI008766	Glossina fuscipes
Bgb	Big brother	FBgn0013753	GMOY004994	Glossina morsitans
Bgb	Big brother	FBgn0013753	GPAI002967	Glossina pallidipes
Bgb	Big brother	FBgn0013753	GPPI043719	Glossina palpalis
bip1	bip1	FBgn0026263	FBgn0026263	Drosophila melanogaster
bip1	bip1	FBgn0026263	GAUT031220	Glossina austeni
bip1	bip1	FBgn0026263	GBRI006732	Glossina brevipalpis
bip1	bip1	FBgn0026263	GFUI020738	Glossina fuscipes
bip1	bip1	FBgn0026263	GMOY000652	Glossina morsitans
bip1	bip1	FBgn0026263	GPAI046823	Glossina pallidipes
bip1	bip1	FBgn0026263	GPPI014714	Glossina palpalis
bip1	bip1	FBgn0026263	MDOA001383	Musca domestica
brm	brahma	FBgn0000212	FBgn0000212	Drosophila melanogaster
brm	brahma	FBgn0000212	GAUT011180	Glossina austeni
brm	brahma	FBgn0000212	GBRI018859	Glossina brevipalpis
brm	brahma	FBgn0000212	GFUI005777	Glossina fuscipes
brm	brahma	FBgn0000212	GMOY007000	Glossina morsitans
brm	brahma	FBgn0000212	GPAI009802	Glossina pallidipes
brm	brahma	FBgn0000212	GPPI022464	Glossina palpalis
brm	brahma	FBgn0000212	MDOA001920	Musca domestica
Bro	Brother	FBgn0013755	FBgn0013755	Drosophila melanogaster
Bro	Brother	FBgn0013755	MDOA000639	Musca domestica
bsk	basket	FBgn0000229	FBgn0000229	Drosophila melanogaster
bsk	basket	FBgn0000229	GAUT006168	Glossina austeni
bsk	basket	FBgn0000229	GBRI017118	Glossina brevipalpis
bsk	basket	FBgn0000229	GFUI028864	Glossina fuscipes
bsk	basket	FBgn0000229	GFUI028883	Glossina fuscipes
bsk	basket	FBgn0000229	GMOY010361	Glossina morsitans
bsk	basket	FBgn0000229	GPAI027925	Glossina pallidipes
bsk	basket	FBgn0000229	GPPI041131	Glossina palpalis
bsk	basket	FBgn0000229	MDOA002903	Musca domestica
Btk29A	Btk family kinase at 29A	FBgn0003502	FBgn0003502	Drosophila melanogaster
Btk29A	Btk family kinase at 29A	FBgn0003502	GAUT041654	Glossina austeni
Btk29A	Btk family kinase at 29A	FBgn0003502	GBRI034835	Glossina brevipalpis
Btk29A	Btk family kinase at 29A	FBgn0003502	GFUI030550	Glossina fuscipes
Btk29A	Btk family kinase at 29A	FBgn0003502	GPAI043307	Glossina pallidipes
Btk29A	Btk family kinase at 29A	FBgn0003502	GPPI033654	Glossina palpalis
Btk29A	Btk family kinase at 29A	FBgn0003502	MDOA005993	Musca domestica
C1GalTA	Core 1 Galactosyltransferase A	FBgn0032078	FBgn0032078	Drosophila melanogaster
C1GalTA	Core 1 Galactosyltransferase A	FBgn0032078	GAUT006357	Glossina austeni
C1GalTA	Core 1 Galactosyltransferase A	FBgn0032078	GBRI009774	Glossina brevipalpis
C1GalTA	Core 1 Galactosyltransferase A	FBgn0032078	GFUI024187	Glossina fuscipes
C1GalTA	Core 1 Galactosyltransferase A	FBgn0032078	GMOY011841	Glossina morsitans
C1GalTA	Core 1 Galactosyltransferase A	FBgn0032078	GPAI014950	Glossina pallidipes
C1GalTA	Core 1 Galactosyltransferase A	FBgn0032078	GPPI036123	Glossina palpalis
C1GalTA	Core 1 Galactosyltransferase A	FBgn0032078	MDOA001445	Musca domestica
C1GalTA	Core 1 Galactosyltransferase A	FBgn0032078	MDOA011185	Musca domestica
cact	cactus	FBgn0000250	FBgn0000250	Drosophila melanogaster
cact	cactus	FBgn0000250	MDOA013202	Musca domestica
cact	cactus	FBgn0000250	GAUT014517	Glossina austeni
cact	cactus	FBgn0000250	GAUT022784	Glossina austeni
cact	cactus	FBgn0000250	GAUT022786	Glossina austeni
cact	cactus	FBgn0000250	GAUT045345	Glossina austeni
cact	cactus	FBgn0000250	GAUT045346	Glossina austeni
cact	cactus	FBgn0000250	GBRI011123	Glossina brevipalpis
cact	cactus	FBgn0000250	GBRI011124	Glossina brevipalpis
cact	cactus	FBgn0000250	GBRI032547	Glossina brevipalpis
cact	cactus	FBgn0000250	GBRI032553	Glossina brevipalpis
cact	cactus	FBgn0000250	GFUI010120	Glossina fuscipes
cact	cactus	FBgn0000250	GFUI010137	Glossina fuscipes
cact	cactus	FBgn0000250	GFUI040289	Glossina fuscipes
cact	cactus	FBgn0000250	GFUI040301	Glossina fuscipes
cact	cactus	FBgn0000250	GFUI044096	Glossina fuscipes
cact	cactus	FBgn0000250	GMOY001817	Glossina morsitans
cact	cactus	FBgn0000250	GMOY007166	Glossina morsitans
cact	cactus	FBgn0000250	GMOY007992	Glossina morsitans
cact	cactus	FBgn0000250	GMOY008201	Glossina morsitans
cact	cactus	FBgn0000250	GMOY008203	Glossina morsitans
cact	cactus	FBgn0000250	GPAI000963	Glossina pallidipes
cact	cactus	FBgn0000250	GPAI000964	Glossina pallidipes
cact	cactus	FBgn0000250	GPAI004981	Glossina pallidipes
cact	cactus	FBgn0000250	GPAI004983	Glossina pallidipes
cact	cactus	FBgn0000250	GPPI002848	Glossina palpalis
cact	cactus	FBgn0000250	GPPI002851	Glossina palpalis
cact	cactus	FBgn0000250	GPPI033362	Glossina palpalis
cact	cactus	FBgn0000250	GPPI033372	Glossina palpalis
cad	caudal	FBgn0000251	FBgn0000251	Drosophila melanogaster
cad	caudal	FBgn0000251	GAUT027880	Glossina austeni
cad	caudal	FBgn0000251	GBRI012282	Glossina brevipalpis
cad	caudal	FBgn0000251	GFUI022508	Glossina fuscipes
cad	caudal	FBgn0000251	GPAI047154	Glossina pallidipes
cad	caudal	FBgn0000251	GPPI006781	Glossina palpalis
cad	caudal	FBgn0000251	MDOA015506	Musca domestica
Cad99C	Cadherin 99C	FBgn0039709	FBgn0039709	Drosophila melanogaster
Cad99C	Cadherin 99C	FBgn0039709	GAUT044846	Glossina austeni
Cad99C	Cadherin 99C	FBgn0039709	GBRI040507	Glossina brevipalpis
Cad99C	Cadherin 99C	FBgn0039709	GFUI011259	Glossina fuscipes
Cad99C	Cadherin 99C	FBgn0039709	GMOY009483	Glossina morsitans
Cad99C	Cadherin 99C	FBgn0039709	GPAI041264	Glossina pallidipes
Cad99C	Cadherin 99C	FBgn0039709	GPPI042752	Glossina palpalis
Cad99C	Cadherin 99C	FBgn0039709	MDOA000497	Musca domestica
CanA1	Calcineurin A1	FBgn0010015	FBgn0010015	Drosophila melanogaster
CanA1	Calcineurin A1	FBgn0010015	GAUT032426	Glossina austeni
CanA1	Calcineurin A1	FBgn0010015	GBRI040705	Glossina brevipalpis
CanA1	Calcineurin A1	FBgn0010015	GFUI040042	Glossina fuscipes
CanA1	Calcineurin A1	FBgn0010015	GMOY008078	Glossina morsitans
CanA1	Calcineurin A1	FBgn0010015	GPAI033361	Glossina pallidipes
CanA1	Calcineurin A1	FBgn0010015	GPPI014454	Glossina palpalis
CanA1	Calcineurin A1	FBgn0010015	MDOA001096	Musca domestica
casp	caspar	FBgn0034068	FBgn0034068	Drosophila melanogaster
casp	caspar	FBgn0034068	GAUT005584	Glossina austeni
casp	caspar	FBgn0034068	GBRI016019	Glossina brevipalpis
casp	caspar	FBgn0034068	GFUI009253	Glossina fuscipes
casp	caspar	FBgn0034068	GMOY005909	Glossina morsitans
casp	caspar	FBgn0034068	GPAI004537	Glossina pallidipes
casp	caspar	FBgn0034068	GPPI029079	Glossina palpalis
casp	caspar	FBgn0034068	MDOA009422	Musca domestica
Cat	Catalase	FBgn0000261	FBgn0000261	Drosophila melanogaster
Cat	Catalase	FBgn0000261	GAUT027020	Glossina austeni
Cat	Catalase	FBgn0000261	GBRI005082	Glossina brevipalpis
Cat	Catalase	FBgn0000261	GFUI006608	Glossina fuscipes
Cat	Catalase	FBgn0000261	GMOY004149	Glossina morsitans
Cat	Catalase	FBgn0000261	GPAI036318	Glossina pallidipes
Cat	Catalase	FBgn0000261	GPPI048814	Glossina palpalis
Cat	Catalase	FBgn0000261	MDOA015516	Musca domestica
Cdc42	Cdc42	FBgn0010341	FBgn0010341	Drosophila melanogaster
Cdc42	Cdc42	FBgn0010341	GAUT014218	Glossina austeni
Cdc42	Cdc42	FBgn0010341	GBRI015842	Glossina brevipalpis
Cdc42	Cdc42	FBgn0010341	GBRI024531	Glossina brevipalpis
Cdc42	Cdc42	FBgn0010341	GFUI045656	Glossina fuscipes
Cdc42	Cdc42	FBgn0010341	GMOY003464	Glossina morsitans
Cdc42	Cdc42	FBgn0010341	GPPI025996	Glossina palpalis
Cdc42	Cdc42	FBgn0010341	MDOA012889	Musca domestica
Cdc42	Cdc42	FBgn0010341	MDOA014499	Musca domestica
Cdk5	Cyclin-dependent kinase 5	FBgn0013762	FBgn0013762	Drosophila melanogaster
Cdk5	Cyclin-dependent kinase 5	FBgn0013762	GAUT033676	Glossina austeni
Cdk5	Cyclin-dependent kinase 5	FBgn0013762	GBRI042991	Glossina brevipalpis
Cdk5	Cyclin-dependent kinase 5	FBgn0013762	GFUI045865	Glossina fuscipes
Cdk5	Cyclin-dependent kinase 5	FBgn0013762	GPAI013697	Glossina pallidipes
Cdk5	Cyclin-dependent kinase 5	FBgn0013762	GPPI043486	Glossina palpalis
Cdk5	Cyclin-dependent kinase 5	FBgn0013762	MDOA001940	Musca domestica
Cdk5alpha	Cdk5 activator-like protein	FBgn0027491	FBgn0027491	Drosophila melanogaster
Cdk5alpha	Cdk5 activator-like protein	FBgn0027491	GAUT039227	Glossina austeni
Cdk5alpha	Cdk5 activator-like protein	FBgn0027491	GBRI017133	Glossina brevipalpis
Cdk5alpha	Cdk5 activator-like protein	FBgn0027491	GFUI039878	Glossina fuscipes
Cdk5alpha	Cdk5 activator-like protein	FBgn0027491	GMOY010353	Glossina morsitans
Cdk5alpha	Cdk5 activator-like protein	FBgn0027491	GPAI022222	Glossina pallidipes
Cdk5alpha	Cdk5 activator-like protein	FBgn0027491	GPPI041129	Glossina palpalis
Cdk5alpha	Cdk5 activator-like protein	FBgn0027491	MDOA001126	Musca domestica
Cdk9	Cyclin-dependent kinase 9	FBgn0019949	FBgn0019949	Drosophila melanogaster
Cdk9	Cyclin-dependent kinase 9	FBgn0019949	GAUT042671	Glossina austeni
Cdk9	Cyclin-dependent kinase 9	FBgn0019949	GBRI028475	Glossina brevipalpis
Cdk9	Cyclin-dependent kinase 9	FBgn0019949	GBRI028476	Glossina brevipalpis
Cdk9	Cyclin-dependent kinase 9	FBgn0019949	GFUI033165	Glossina fuscipes
Cdk9	Cyclin-dependent kinase 9	FBgn0019949	GPAI011814	Glossina pallidipes
Cdk9	Cyclin-dependent kinase 9	FBgn0019949	GPPI013946	Glossina palpalis
Cdk9	Cyclin-dependent kinase 9	FBgn0019949	MDOA011396	Musca domestica
Cec	Cecropin	FBgn0000276	FBgn0000276	Drosophila melanogaster
Cec	Cecropin	FBgn0000276	GAUT043799	Glossina austeni
Cec	Cecropin	FBgn0000276	GAUT043803	Glossina austeni
Cec	Cecropin	FBgn0000276	GBRI045692	Glossina brevipalpis
Cec	Cecropin	FBgn0000276	GFUI001082	Glossina fuscipes
Cec	Cecropin	FBgn0000276	GFUI016704	Glossina fuscipes
Cec	Cecropin	FBgn0000276	GFUI016706	Glossina fuscipes
Cec	Cecropin	FBgn0000276	GFUI016707	Glossina fuscipes
Cec	Cecropin	FBgn0000276	GMOY011562	Glossina morsitans
Cec	Cecropin	FBgn0000276	GMOY011563	Glossina morsitans
Cec	Cecropin	FBgn0000276	GPAI049189	Glossina pallidipes
Cec	Cecropin	FBgn0000276	GPPI015844	Glossina palpalis
Cec	Cecropin	FBgn0000278	MDOA000879	Musca domestica
Cec	Cecropin	FBgn0000276	MDOA001494	Musca domestica
Cec	Cecropin	FBgn0000276	MDOA001729	Musca domestica
Cec	Cecropin	FBgn0000276	MDOA003083	Musca domestica
Cec	Cecropin	FBgn0000276	MDOA008941	Musca domestica
Cec	Cecropin	FBgn0000276	MDOA008991	Musca domestica
Cec	Cecropin	FBgn0000276	MDOA009801	Musca domestica
Cec	Cecropin	FBgn0000276	MDOA010564	Musca domestica
Cec	Cecropin	FBgn0000276	MDOA016346	Musca domestica
Cec	Cecropin	FBgn0000277	FBgn0000277	Drosophila melanogaster
Cec	Cecropin	FBgn0000278	FBgn0000278	Drosophila melanogaster
Cec	Cecropin	FBgn0000279	FBgn0000279	Drosophila melanogaster
CG10333	CG10333	FBgn0032690	FBgn0032690	Drosophila melanogaster
CG10333	CG10333	FBgn0032690	GAUT009727	Glossina austeni
CG10333	CG10333	FBgn0032690	GBRI001699	Glossina brevipalpis
CG10333	CG10333	FBgn0032690	GFUI006966	Glossina fuscipes
CG10333	CG10333	FBgn0032690	GMOY007844	Glossina morsitans
CG10333	CG10333	FBgn0032690	GPAI016345	Glossina pallidipes
CG10333	CG10333	FBgn0032690	GPPI044978	Glossina palpalis
CG10333	CG10333	FBgn0032690	MDOA000784	Musca domestica
CG1129	CG1129	FBgn0037279	FBgn0037279	Drosophila melanogaster
CG1129	CG1129	FBgn0037279	GAUT012706	Glossina austeni
CG1129	CG1129	FBgn0037279	GBRI029992	Glossina brevipalpis
CG1129	CG1129	FBgn0037279	GFUI017695	Glossina fuscipes
CG1129	CG1129	FBgn0037279	GPAI011400	Glossina pallidipes
CG1129	CG1129	FBgn0037279	GPPI039195	Glossina palpalis
CG1129	CG1129	FBgn0037279	MDOA003377	Musca domestica
CG11313	CG11313	FBgn0039798	FBgn0039798	Drosophila melanogaster
CG11313	CG11313	FBgn0039798	GAUT026086	Glossina austeni
CG11313	CG11313	FBgn0039798	GBRI012853	Glossina brevipalpis
CG11313	CG11313	FBgn0039798	GFUI020896	Glossina fuscipes
CG11313	CG11313	FBgn0039798	GMOY007106	Glossina morsitans
CG11313	CG11313	FBgn0039798	GPAI029899	Glossina pallidipes
CG11313	CG11313	FBgn0039798	GPPI027906	Glossina palpalis
CG11313	CG11313	FBgn0039798	MDOA000411	Musca domestica
CG11313	CG11313	FBgn0039798	MDOA001036	Musca domestica
CG11313	CG11313	FBgn0039798	MDOA012799	Musca domestica
CG11313	CG11313	FBgn0039798	MDOA015531	Musca domestica
CG11313	CG11313	FBgn0039798	MDOA016949	Musca domestica
CG12780	CG12780	FBgn0033301	FBgn0033301	Drosophila melanogaster
CG12780	CG12780	FBgn0033301	GAUT025665	Glossina austeni
CG12780	CG12780	FBgn0033301	GBRI027589	Glossina brevipalpis
CG13559	CG13559	FBgn0034870	FBgn0034870	Drosophila melanogaster
CG13559	CG13559	FBgn0034870	GFUI037792	Glossina fuscipes
CG13559	CG13559	FBgn0034870	GMOY007374	Glossina morsitans
CG13559	CG13559	FBgn0034870	GPPI005457	Glossina palpalis
CG13559	CG13559	FBgn0034870	MDOA011228	Musca domestica
CG13559	CG13559	FBgn0034870	MDOA016576	Musca domestica
CG13994	CG13994	FBgn0031772	FBgn0031772	Drosophila melanogaster
CG13994	CG13994	FBgn0031772	GAUT022841	Glossina austeni
CG13994	CG13994	FBgn0031772	GBRI032406	Glossina brevipalpis
CG13994	CG13994	FBgn0031772	GFUI035487	Glossina fuscipes
CG13994	CG13994	FBgn0031772	GMOY005331	Glossina morsitans
CG13994	CG13994	FBgn0031772	GPAI027079	Glossina pallidipes
CG13994	CG13994	FBgn0031772	GPPI037027	Glossina palpalis
CG13994	CG13994	FBgn0031772	GPPI040003	Glossina palpalis
CG13994	CG13994	FBgn0031772	MDOA011036	Musca domestica
CG14132	CG14132	FBgn0040817	FBgn0040817	Drosophila melanogaster
CG14132	CG14132	FBgn0040817	GAUT025291	Glossina austeni
CG14132	CG14132	FBgn0040817	GFUI041079	Glossina fuscipes
CG14132	CG14132	FBgn0040817	GMOY004204	Glossina morsitans
CG14132	CG14132	FBgn0040817	GPAI025001	Glossina pallidipes
CG14132	CG14132	FBgn0040817	MDOA004230	Musca domestica
CG15199	CG15199	FBgn0030270	FBgn0030270	Drosophila melanogaster
CG15199	CG15199	FBgn0030270	GAUT015565	Glossina austeni
CG15199	CG15199	FBgn0030270	GFUI001516	Glossina fuscipes
CG15199	CG15199	FBgn0030270	GMOY007079	Glossina morsitans
CG15199	CG15199	FBgn0030270	GPAI003885	Glossina pallidipes
CG15199	CG15199	FBgn0030270	MDOA012452	Musca domestica
CG15199	CG15199	FBgn0030270	MDOA014617	Musca domestica
CG15199	CG15199	FBgn0030270	MDOA016622	Musca domestica
CG15199	CG15199	FBgn0030270	MDOA016731	Musca domestica
CG15202	CG15202	FBgn0030271	FBgn0030271	Drosophila melanogaster
CG15202	CG15202	FBgn0030271	GAUT015564	Glossina austeni
CG15202	CG15202	FBgn0030271	GAUT015567	Glossina austeni
CG15202	CG15202	FBgn0030271	GBRI012250	Glossina brevipalpis
CG15202	CG15202	FBgn0030271	GBRI012253	Glossina brevipalpis
CG15202	CG15202	FBgn0030271	GFUI001514	Glossina fuscipes
CG15202	CG15202	FBgn0030271	GFUI001515	Glossina fuscipes
CG15202	CG15202	FBgn0030271	GMOY007077	Glossina morsitans
CG15202	CG15202	FBgn0030271	GMOY007078	Glossina morsitans
CG15202	CG15202	FBgn0030271	GPAI003883	Glossina pallidipes
CG15202	CG15202	FBgn0030271	GPAI003886	Glossina pallidipes
CG15202	CG15202	FBgn0030271	GPPI000983	Glossina palpalis
CG15202	CG15202	FBgn0030271	GPPI000985	Glossina palpalis
CG15202	CG15202	FBgn0030271	MDOA001010	Musca domestica
CG15203	CG15203	FBgn0030261	FBgn0030261	Drosophila melanogaster
CG15203	CG15203	FBgn0030261	GAUT050105	Glossina austeni
CG15203	CG15203	FBgn0030261	GAUT050106	Glossina austeni
CG15203	CG15203	FBgn0030261	GBRI035403	Glossina brevipalpis
CG15203	CG15203	FBgn0030261	GFUI051090	Glossina fuscipes
CG15203	CG15203	FBgn0030261	GMOY001702	Glossina morsitans
CG15203	CG15203	FBgn0030261	GMOY010060	Glossina morsitans
CG15203	CG15203	FBgn0030261	GPAI031385	Glossina pallidipes
CG15203	CG15203	FBgn0030261	GPAI031398	Glossina pallidipes
CG15203	CG15203	FBgn0030261	GPPI012542	Glossina palpalis
CG15203	CG15203	FBgn0030261	MDOA000343	Musca domestica
CG15203	CG15203	FBgn0030261	MDOA000390	Musca domestica
CG15529	CG15529	FBgn0039748	FBgn0039748	Drosophila melanogaster
CG15529	CG15529	FBgn0039748	GAUT043783	Glossina austeni
CG15529	CG15529	FBgn0039748	GFUI016674	Glossina fuscipes
CG15529	CG15529	FBgn0039748	GMOY011551	Glossina morsitans
CG15529	CG15529	FBgn0039748	GPAI012796	Glossina pallidipes
CG15529	CG15529	FBgn0039748	GPPI015808	Glossina palpalis
CG15529	CG15529	FBgn0039748	MDOA008035	Musca domestica
CG1572	CG1572	FBgn0030309	FBgn0030309	Drosophila melanogaster
CG1572	CG1572	FBgn0030309	GAUT032289	Glossina austeni
CG1572	CG1572	FBgn0030309	GBRI004607	Glossina brevipalpis
CG1572	CG1572	FBgn0030309	GFUI040183	Glossina fuscipes
CG1572	CG1572	FBgn0030309	GMOY004231	Glossina morsitans
CG1572	CG1572	FBgn0030309	GPAI033214	Glossina pallidipes
CG1572	CG1572	FBgn0030309	GPPI043217	Glossina palpalis
CG1572	CG1572	FBgn0030309	MDOA002169	Musca domestica
CG1667	CG1667	FBgn0033453	FBgn0033453	Drosophila melanogaster
CG1667	CG1667	FBgn0033453	GAUT020261	Glossina austeni
CG1667	CG1667	FBgn0033453	GBRI008573	Glossina brevipalpis
CG1667	CG1667	FBgn0033453	GFUI014491	Glossina fuscipes
CG1667	CG1667	FBgn0033453	GMOY005244	Glossina morsitans
CG1667	CG1667	FBgn0033453	GPAI011027	Glossina pallidipes
CG1667	CG1667	FBgn0033453	GPPI024115	Glossina palpalis
CG1667	CG1667	FBgn0033453	MDOA005153	Musca domestica
CG1840	CG1840	FBgn0030351	FBgn0030351	Drosophila melanogaster
CG32795	CG32795	FBgn0040384	FBgn0040384	Drosophila melanogaster
CG32795	CG32795	FBgn0040384	GAUT021829	Glossina austeni
CG32795	CG32795	FBgn0040384	GBRI010826	Glossina brevipalpis
CG32795	CG32795	FBgn0040384	GFUI023007	Glossina fuscipes
CG32795	CG32795	FBgn0040384	GMOY007625	Glossina morsitans
CG32795	CG32795	FBgn0040384	GPAI037660	Glossina pallidipes
CG32795	CG32795	FBgn0040384	GPPI018011	Glossina palpalis
CG32795	CG32795	FBgn0040384	MDOA005802	Musca domestica
CG33155	CG33155	FBgn0053155	FBgn0053155	Drosophila melanogaster
CG33155	CG33155	FBgn0053155	MDOA011117	Musca domestica
CG34215	CG34215	FBgn0085244	FBgn0085244	Drosophila melanogaster
CG34215	CG34215	FBgn0085244	GAUT010030	Glossina austeni
CG34215	CG34215	FBgn0085244	GAUT020573	Glossina austeni
CG34215	CG34215	FBgn0085244	GAUT046874	Glossina austeni
CG34215	CG34215	FBgn0085244	GFUI017206	Glossina fuscipes
CG34215	CG34215	FBgn0085244	GFUI023647	Glossina fuscipes
CG34215	CG34215	FBgn0085244	GFUI038905	Glossina fuscipes
CG34215	CG34215	FBgn0085244	GFUI038978	Glossina fuscipes
CG34215	CG34215	FBgn0085244	GMOY003774	Glossina morsitans
CG34215	CG34215	FBgn0085244	GMOY005237	Glossina morsitans
CG34215	CG34215	FBgn0085244	GPAI017904	Glossina pallidipes
CG34215	CG34215	FBgn0085244	GPAI031786	Glossina pallidipes
CG34215	CG34215	FBgn0085244	GPAI031804	Glossina pallidipes
CG34215	CG34215	FBgn0085244	GPAI039881	Glossina pallidipes
CG34215	CG34215	FBgn0085244	GPPI018844	Glossina palpalis
CG34215	CG34215	FBgn0085244	GPPI023770	Glossina palpalis
CG34215	CG34215	FBgn0085244	GPPI029499	Glossina palpalis
CG34215	CG34215	FBgn0085244	GPPI036411	Glossina palpalis
CG34215	CG34215	FBgn0085244	MDOA003436	Musca domestica
CG34215	CG34215	FBgn0085244	MDOA004441	Musca domestica
CG34215	CG34215	FBgn0085244	MDOA007486	Musca domestica
CG34215	CG34215	FBgn0085244	MDOA008758	Musca domestica
CG34215	CG34215	FBgn0085244	MDOA011176	Musca domestica
CG34215	CG34215	FBgn0085244	MDOA011643	Musca domestica
CG34215	CG34215	FBgn0085244	MDOA013382	Musca domestica
CG34215	CG34215	FBgn0085244	MDOA014860	Musca domestica
CG34215	CG34215	FBgn0085244	MDOA015532	Musca domestica
CG34215	CG34215	FBgn0085244	MDOA016716	Musca domestica
CG4036	CG4036	FBgn0032149	FBgn0032149	Drosophila melanogaster
CG4036	CG4036	FBgn0032149	GBRI035984	Glossina brevipalpis
CG4036	CG4036	FBgn0032149	GFUI014332	Glossina fuscipes
CG4036	CG4036	FBgn0032149	GMOY008713	Glossina morsitans
CG4036	CG4036	FBgn0032149	GMOY008842	Glossina morsitans
CG4036	CG4036	FBgn0032149	GPAI003267	Glossina pallidipes
CG4036	CG4036	FBgn0032149	GPPI039826	Glossina palpalis
CG4036	CG4036	FBgn0032149	MDOA013364	Musca domestica
CG42259	CG42259	FBgn0266569	FBgn0266569	Drosophila melanogaster
CG42259	CG42259	FBgn0266569	GAUT042571	Glossina austeni
CG42259	CG42259	FBgn0266569	GFUI013530	Glossina fuscipes
CG42259	CG42259	FBgn0266569	GMOY006049	Glossina morsitans
CG42259	CG42259	FBgn0266569	GPAI043953	Glossina pallidipes
CG42259	CG42259	FBgn0266569	GPPI040460	Glossina palpalis
CG42259	CG42259	FBgn0266569	MDOA002888	Musca domestica
CG42339	CG42339	FBgn0259241	FBgn0259241	Drosophila melanogaster
CG42339	CG42339	FBgn0259241	GAUT050086	Glossina austeni
CG42339	CG42339	FBgn0259241	GBRI012275	Glossina brevipalpis
CG42339	CG42339	FBgn0259241	GFUI051063	Glossina fuscipes
CG42339	CG42339	FBgn0259241	GMOY002673	Glossina morsitans
CG42339	CG42339	FBgn0259241	GPAI031421	Glossina pallidipes
CG42339	CG42339	FBgn0259241	GPPI043055	Glossina palpalis
CG42339	CG42339	FBgn0259241	GPPI043069	Glossina palpalis
CG42339	CG42339	FBgn0259241	MDOA012110	Musca domestica
CG42359	CG42359	FBgn0259705	FBgn0259705	Drosophila melanogaster
CG42359	CG42359	FBgn0259705	GAUT019272	Glossina austeni
CG42359	CG42359	FBgn0259705	GBRI006131	Glossina brevipalpis
CG42359	CG42359	FBgn0259705	GFUI004969	Glossina fuscipes
CG42359	CG42359	FBgn0259705	GMOY003844	Glossina morsitans
CG42359	CG42359	FBgn0259705	GPAI019539	Glossina pallidipes
CG42359	CG42359	FBgn0259705	GPPI023847	Glossina palpalis
CG42359	CG42359	FBgn0259705	MDOA001868	Musca domestica
CG43055	CG43055	FBgn0262357	FBgn0262357	Drosophila melanogaster
CG4306	CG4306	FBgn0036787	FBgn0036787	Drosophila melanogaster
CG4306	CG4306	FBgn0036787	GAUT041864	Glossina austeni
CG4306	CG4306	FBgn0036787	GBRI004998	Glossina brevipalpis
CG4306	CG4306	FBgn0036787	GFUI036373	Glossina fuscipes
CG4306	CG4306	FBgn0036787	GMOY001517	Glossina morsitans
CG4306	CG4306	FBgn0036787	GPAI046715	Glossina pallidipes
CG4306	CG4306	FBgn0036787	GPPI012366	Glossina palpalis
CG4306	CG4306	FBgn0036787	MDOA000901	Musca domestica
CG4325	CG4325	FBgn0026878	FBgn0026878	Drosophila melanogaster
CG4325	CG4325	FBgn0026878	GAUT004369	Glossina austeni
CG4325	CG4325	FBgn0026878	GAUT004957	Glossina austeni
CG4325	CG4325	FBgn0026878	GAUT009816	Glossina austeni
CG4325	CG4325	FBgn0026878	GAUT013006	Glossina austeni
CG4325	CG4325	FBgn0026878	GAUT013007	Glossina austeni
CG4325	CG4325	FBgn0026878	GAUT013008	Glossina austeni
CG4325	CG4325	FBgn0026878	GAUT013011	Glossina austeni
CG4325	CG4325	FBgn0026878	GAUT013021	Glossina austeni
CG4325	CG4325	FBgn0026878	GAUT048395	Glossina austeni
CG4325	CG4325	FBgn0026878	GAUT049270	Glossina austeni
CG4325	CG4325	FBgn0026878	GBRI005738	Glossina brevipalpis
CG4325	CG4325	FBgn0026878	GBRI009386	Glossina brevipalpis
CG4325	CG4325	FBgn0026878	GBRI016124	Glossina brevipalpis
CG4325	CG4325	FBgn0026878	GBRI016615	Glossina brevipalpis
CG4325	CG4325	FBgn0026878	GBRI016617	Glossina brevipalpis
CG4325	CG4325	FBgn0026878	GBRI017322	Glossina brevipalpis
CG4325	CG4325	FBgn0026878	GBRI024808	Glossina brevipalpis
CG4325	CG4325	FBgn0026878	GBRI024812	Glossina brevipalpis
CG4325	CG4325	FBgn0026878	GBRI024813	Glossina brevipalpis
CG4325	CG4325	FBgn0026878	GBRI045040	Glossina brevipalpis
CG4325	CG4325	FBgn0026878	GFUI014975	Glossina fuscipes
CG4325	CG4325	FBgn0026878	GFUI015010	Glossina fuscipes
CG4325	CG4325	FBgn0026878	GFUI015027	Glossina fuscipes
CG4325	CG4325	FBgn0026878	GFUI017314	Glossina fuscipes
CG4325	CG4325	FBgn0026878	GFUI023468	Glossina fuscipes
CG4325	CG4325	FBgn0026878	GFUI028814	Glossina fuscipes
CG4325	CG4325	FBgn0026878	GFUI030965	Glossina fuscipes
CG4325	CG4325	FBgn0026878	GFUI032524	Glossina fuscipes
CG4325	CG4325	FBgn0026878	GFUI040016	Glossina fuscipes
CG4325	CG4325	FBgn0026878	GFUI048386	Glossina fuscipes
CG4325	CG4325	FBgn0026878	GMOY002964	Glossina morsitans
CG4325	CG4325	FBgn0026878	GMOY002990	Glossina morsitans
CG4325	CG4325	FBgn0026878	GMOY004005	Glossina morsitans
CG4325	CG4325	FBgn0026878	GMOY004006	Glossina morsitans
CG4325	CG4325	FBgn0026878	GMOY006944	Glossina morsitans
CG4325	CG4325	FBgn0026878	GPAI001290	Glossina pallidipes
CG4325	CG4325	FBgn0026878	GPAI003135	Glossina pallidipes
CG4325	CG4325	FBgn0026878	GPAI003597	Glossina pallidipes
CG4325	CG4325	FBgn0026878	GPAI010394	Glossina pallidipes
CG4325	CG4325	FBgn0026878	GPAI016279	Glossina pallidipes
CG4325	CG4325	FBgn0026878	GPAI021205	Glossina pallidipes
CG4325	CG4325	FBgn0026878	GPAI032697	Glossina pallidipes
CG4325	CG4325	FBgn0026878	GPAI032706	Glossina pallidipes
CG4325	CG4325	FBgn0026878	GPAI032713	Glossina pallidipes
CG4325	CG4325	FBgn0026878	GPAI040447	Glossina pallidipes
CG4325	CG4325	FBgn0026878	GPAI040449	Glossina pallidipes
CG4325	CG4325	FBgn0026878	GPPI000647	Glossina palpalis
CG4325	CG4325	FBgn0026878	GPPI001656	Glossina palpalis
CG4325	CG4325	FBgn0026878	GPPI003521	Glossina palpalis
CG4325	CG4325	FBgn0026878	GPPI009688	Glossina palpalis
CG4325	CG4325	FBgn0026878	GPPI019817	Glossina palpalis
CG4325	CG4325	FBgn0026878	GPPI024260	Glossina palpalis
CG4325	CG4325	FBgn0026878	GPPI024286	Glossina palpalis
CG4325	CG4325	FBgn0026878	GPPI024287	Glossina palpalis
CG4325	CG4325	FBgn0026878	GPPI024288	Glossina palpalis
CG4325	CG4325	FBgn0026878	GPPI026628	Glossina palpalis
CG4325	CG4325	FBgn0026878	GPPI026874	Glossina palpalis
CG4325	CG4325	FBgn0026878	GPPI038957	Glossina palpalis
CG4325	CG4325	FBgn0026878	GPPI047166	Glossina palpalis
CG4325	CG4325	FBgn0026878	MDOA003174	Musca domestica
CG4325	CG4325	FBgn0026878	MDOA012906	Musca domestica
CG4325	CG4325	FBgn0026878	MDOA015410	Musca domestica
CG4325	CG4325	FBgn0026878	MDOA015858	Musca domestica
CG5033	CG5033	FBgn0028744	FBgn0028744	Drosophila melanogaster
CG5033	CG5033	FBgn0028744	GAUT014220	Glossina austeni
CG5033	CG5033	FBgn0028744	GAUT038552	Glossina austeni
CG5033	CG5033	FBgn0028744	GBRI043328	Glossina brevipalpis
CG5033	CG5033	FBgn0028744	GFUI012308	Glossina fuscipes
CG5033	CG5033	FBgn0028744	GMOY008183	Glossina morsitans
CG5033	CG5033	FBgn0028744	GPAI020132	Glossina pallidipes
CG5033	CG5033	FBgn0028744	MDOA011700	Musca domestica
CG5641	CG5641	FBgn0038046	FBgn0038046	Drosophila melanogaster
CG5641	CG5641	FBgn0038046	GAUT019809	Glossina austeni
CG5641	CG5641	FBgn0038046	GBRI003882	Glossina brevipalpis
CG5641	CG5641	FBgn0038046	GFUI047105	Glossina fuscipes
CG5641	CG5641	FBgn0038046	GMOY011927	Glossina morsitans
CG5641	CG5641	FBgn0038046	GPAI030597	Glossina pallidipes
CG5641	CG5641	FBgn0038046	GPPI024976	Glossina palpalis
CG5641	CG5641	FBgn0038046	MDOA002834	Musca domestica
CG5721	CG5721	FBgn0034315	FBgn0034315	Drosophila melanogaster
CG5721	CG5721	FBgn0034315	GAUT003053	Glossina austeni
CG5721	CG5721	FBgn0034315	GBRI009728	Glossina brevipalpis
CG5721	CG5721	FBgn0034315	GFUI046693	Glossina fuscipes
CG5721	CG5721	FBgn0034315	GMOY001758	Glossina morsitans
CG5721	CG5721	FBgn0034315	GPAI045328	Glossina pallidipes
CG5721	CG5721	FBgn0034315	GPPI020375	Glossina palpalis
CG5721	CG5721	FBgn0034315	MDOA001771	Musca domestica
CG8149	CG8149	FBgn0037700	FBgn0037700	Drosophila melanogaster
CG8149	CG8149	FBgn0037700	GAUT028749	Glossina austeni
CG8149	CG8149	FBgn0037700	GBRI019451	Glossina brevipalpis
CG8149	CG8149	FBgn0037700	GFUI039489	Glossina fuscipes
CG8149	CG8149	FBgn0037700	GMOY010003	Glossina morsitans
CG8149	CG8149	FBgn0037700	GPAI030238	Glossina pallidipes
CG8149	CG8149	FBgn0037700	GPPI040895	Glossina palpalis
CG8149	CG8149	FBgn0037700	MDOA005076	Musca domestica
CG9008	CG9008	FBgn0028540	FBgn0028540	Drosophila melanogaster
CG9008	CG9008	FBgn0028540	GAUT022962	Glossina austeni
CG9008	CG9008	FBgn0028540	GBRI032348	Glossina brevipalpis
CG9008	CG9008	FBgn0028540	GFUI032275	Glossina fuscipes
CG9008	CG9008	FBgn0028540	GMOY002300	Glossina morsitans
CG9008	CG9008	FBgn0028540	GPAI034297	Glossina pallidipes
CG9008	CG9008	FBgn0028540	GPPI051032	Glossina palpalis
CG9008	CG9008	FBgn0028540	MDOA013637	Musca domestica
CG9636	CG9636	FBgn0037556	FBgn0037556	Drosophila melanogaster
CG9636	CG9636	FBgn0037556	GAUT034978	Glossina austeni
CG9636	CG9636	FBgn0037556	GBRI005092	Glossina brevipalpis
CG9636	CG9636	FBgn0037556	GFUI026633	Glossina fuscipes
CG9636	CG9636	FBgn0037556	GMOY000227	Glossina morsitans
CG9636	CG9636	FBgn0037556	GPAI028295	Glossina pallidipes
CG9636	CG9636	FBgn0037556	MDOA012310	Musca domestica
CG9925	CG9925	FBgn0038191	FBgn0038191	Drosophila melanogaster
CG9925	CG9925	FBgn0038191	GAUT040724	Glossina austeni
CG9925	CG9925	FBgn0038191	GAUT040725	Glossina austeni
CG9925	CG9925	FBgn0038191	GAUT051665	Glossina austeni
CG9925	CG9925	FBgn0038191	GBRI010039	Glossina brevipalpis
CG9925	CG9925	FBgn0038191	GFUI026364	Glossina fuscipes
CG9925	CG9925	FBgn0038191	GPAI045052	Glossina pallidipes
CG9925	CG9925	FBgn0038191	GPPI002934	Glossina palpalis
CG9925	CG9925	FBgn0038191	MDOA002082	Musca domestica
Charon	Charon	FBgn0031317	FBgn0031317	Drosophila melanogaster
Charon	Charon	FBgn0031317	GAUT009732	Glossina austeni
Charon	Charon	FBgn0031317	GBRI000613	Glossina brevipalpis
Charon	Charon	FBgn0031317	GFUI006972	Glossina fuscipes
Charon	Charon	FBgn0031317	GMOY007847	Glossina morsitans
Charon	Charon	FBgn0031317	GMOY007848	Glossina morsitans
Charon	Charon	FBgn0031317	GPPI044981	Glossina palpalis
Charon	Charon	FBgn0031317	MDOA006697	Musca domestica
chb	chromosome bows	FBgn0021760	FBgn0021760	Drosophila melanogaster
chb	chromosome bows	FBgn0021760	GAUT042071	Glossina austeni
chb	chromosome bows	FBgn0021760	GBRI014932	Glossina brevipalpis
chb	chromosome bows	FBgn0021760	GFUI036606	Glossina fuscipes
chb	chromosome bows	FBgn0021760	GFUI054174	Glossina fuscipes
chb	chromosome bows	FBgn0021760	GMOY008003	Glossina morsitans
chb	chromosome bows	FBgn0021760	GPAI007340	Glossina pallidipes
chb	chromosome bows	FBgn0021760	GPAI027990	Glossina pallidipes
chb	chromosome bows	FBgn0021760	GPPI037195	Glossina palpalis
chb	chromosome bows	FBgn0021760	MDOA008202	Musca domestica
cher	cheerio	FBgn0014141	FBgn0014141	Drosophila melanogaster
cher	cheerio	FBgn0014141	GAUT001162	Glossina austeni
cher	cheerio	FBgn0014141	GAUT027442	Glossina austeni
cher	cheerio	FBgn0014141	GBRI043425	Glossina brevipalpis
cher	cheerio	FBgn0014141	GFUI032980	Glossina fuscipes
cher	cheerio	FBgn0014141	GMOY006145	Glossina morsitans
cher	cheerio	FBgn0014141	GPAI014739	Glossina pallidipes
cher	cheerio	FBgn0014141	GPPI037492	Glossina palpalis
cher	cheerio	FBgn0014141	GPPI038597	Glossina palpalis
cher	cheerio	FBgn0014141	MDOA008509	Musca domestica
chico	chico	FBgn0024248	FBgn0024248	Drosophila melanogaster
chico	chico	FBgn0024248	GAUT039224	Glossina austeni
chico	chico	FBgn0024248	GBRI017138	Glossina brevipalpis
chico	chico	FBgn0024248	GFUI039876	Glossina fuscipes
chico	chico	FBgn0024248	GMOY010350	Glossina morsitans
chico	chico	FBgn0024248	GPAI022223	Glossina pallidipes
chico	chico	FBgn0024248	GPPI041117	Glossina palpalis
ci	cubitus interruptus	FBgn0004859	FBgn0004859	Drosophila melanogaster
ci	cubitus interruptus	FBgn0004859	GAUT036907	Glossina austeni
ci	cubitus interruptus	FBgn0004859	GFUI016237	Glossina fuscipes
ci	cubitus interruptus	FBgn0004859	GFUI016256	Glossina fuscipes
ci	cubitus interruptus	FBgn0004859	GPAI028520	Glossina pallidipes
ci	cubitus interruptus	FBgn0004859	GPPI043817	Glossina palpalis
ci	cubitus interruptus	FBgn0004859	MDOA002249	Musca domestica
Cpr49Ac	Cuticular protein 49Ac	FBgn0033725	FBgn0033725	Drosophila melanogaster
Cpr49Ac	Cuticular protein 49Ac	FBgn0033725	GAUT032839	Glossina austeni
Cpr49Ac	Cuticular protein 49Ac	FBgn0033725	GBRI040386	Glossina brevipalpis
Cpr49Ac	Cuticular protein 49Ac	FBgn0033725	GFUI028804	Glossina fuscipes
Cpr49Ac	Cuticular protein 49Ac	FBgn0033725	GMOY005324	Glossina morsitans
Cpr49Ac	Cuticular protein 49Ac	FBgn0033725	GPAI040428	Glossina pallidipes
Cpr49Ac	Cuticular protein 49Ac	FBgn0033725	GPPI001651	Glossina palpalis
Cpr49Ac	Cuticular protein 49Ac	FBgn0033725	MDOA003535	Musca domestica
Crag	Calmodulin-binding protein related to a Rab3 GDP/GTP exchange protein	FBgn0025864	FBgn0025864	Drosophila melanogaster
Crag	Calmodulin-binding protein related to a Rab3 GDP/GTP exchange protein	FBgn0025864	GAUT033862	Glossina austeni
Crag	Calmodulin-binding protein related to a Rab3 GDP/GTP exchange protein	FBgn0025864	GBRI007856	Glossina brevipalpis
Crag	Calmodulin-binding protein related to a Rab3 GDP/GTP exchange protein	FBgn0025864	GFUI032918	Glossina fuscipes
Crag	Calmodulin-binding protein related to a Rab3 GDP/GTP exchange protein	FBgn0025864	GMOY000174	Glossina morsitans
Crag	Calmodulin-binding protein related to a Rab3 GDP/GTP exchange protein	FBgn0025864	GPAI010204	Glossina pallidipes
Crag	Calmodulin-binding protein related to a Rab3 GDP/GTP exchange protein	FBgn0025864	GPPI041689	Glossina palpalis
Crag	Calmodulin-binding protein related to a Rab3 GDP/GTP exchange protein	FBgn0025864	MDOA000636	Musca domestica
crq	croquemort	FBgn0015924	FBgn0015924	Drosophila melanogaster
crq	croquemort	FBgn0015924	GAUT012765	Glossina austeni
crq	croquemort	FBgn0015924	GFUI040536	Glossina fuscipes
crq	croquemort	FBgn0015924	GMOY005165	Glossina morsitans
crq	croquemort	FBgn0015924	GPAI004222	Glossina pallidipes
crq	croquemort	FBgn0015924	GPPI028347	Glossina palpalis
crq	croquemort	FBgn0015924	MDOA011181	Musca domestica
Csk	C-terminal Src kinase	FBgn0262081	FBgn0262081	Drosophila melanogaster
Csk	C-terminal Src kinase	FBgn0262081	GAUT043519	Glossina austeni
Csk	C-terminal Src kinase	FBgn0262081	GBRI015586	Glossina brevipalpis
Csk	C-terminal Src kinase	FBgn0262081	GFUI021693	Glossina fuscipes
Csk	C-terminal Src kinase	FBgn0262081	GMOY013319	Glossina morsitans
Csk	C-terminal Src kinase	FBgn0262081	GPAI016951	Glossina pallidipes
Csk	C-terminal Src kinase	FBgn0262081	GPPI010004	Glossina palpalis
Csk	C-terminal Src kinase	FBgn0262081	MDOA013991	Musca domestica
CSN5	COP9 signalosome subunit 5	FBgn0027053	FBgn0027053	Drosophila melanogaster
CSN5	COP9 signalosome subunit 5	FBgn0027053	GAUT045865	Glossina austeni
CSN5	COP9 signalosome subunit 5	FBgn0027053	GAUT048344	Glossina austeni
CSN5	COP9 signalosome subunit 5	FBgn0027053	GBRI041212	Glossina brevipalpis
CSN5	COP9 signalosome subunit 5	FBgn0027053	GFUI015032	Glossina fuscipes
CSN5	COP9 signalosome subunit 5	FBgn0027053	GFUI035965	Glossina fuscipes
CSN5	COP9 signalosome subunit 5	FBgn0027053	GMOY000283	Glossina morsitans
CSN5	COP9 signalosome subunit 5	FBgn0027053	GMOY002256	Glossina morsitans
CSN5	COP9 signalosome subunit 5	FBgn0027053	GPAI003110	Glossina pallidipes
CSN5	COP9 signalosome subunit 5	FBgn0027053	GPAI009412	Glossina pallidipes
CSN5	COP9 signalosome subunit 5	FBgn0027053	GPAI022030	Glossina pallidipes
CSN5	COP9 signalosome subunit 5	FBgn0027053	GPPI024231	Glossina palpalis
CSN5	COP9 signalosome subunit 5	FBgn0027053	GPPI048826	Glossina palpalis
CSN5	COP9 signalosome subunit 5	FBgn0027053	MDOA012736	Musca domestica
CTPsyn	CTP synthase	FBgn0266452	FBgn0266452	Drosophila melanogaster
CTPsyn	CTP synthase	FBgn0266452	GAUT052819	Glossina austeni
CTPsyn	CTP synthase	FBgn0266452	GBRI030687	Glossina brevipalpis
CTPsyn	CTP synthase	FBgn0266452	GFUI028625	Glossina fuscipes
CTPsyn	CTP synthase	FBgn0266452	GMOY000076	Glossina morsitans
CTPsyn	CTP synthase	FBgn0266452	GPAI011497	Glossina pallidipes
CTPsyn	CTP synthase	FBgn0266452	GPPI052403	Glossina palpalis
CYLD	Cylindromatosis	FBgn0032210	FBgn0032210	Drosophila melanogaster
CYLD	Cylindromatosis	FBgn0032210	GAUT023482	Glossina austeni
CYLD	Cylindromatosis	FBgn0032210	GBRI006911	Glossina brevipalpis
CYLD	Cylindromatosis	FBgn0032210	GFUI023300	Glossina fuscipes
CYLD	Cylindromatosis	FBgn0032210	GMOY007433	Glossina morsitans
CYLD	Cylindromatosis	FBgn0032210	GPAI034460	Glossina pallidipes
CYLD	Cylindromatosis	FBgn0032210	GPPI003387	Glossina palpalis
CYLD	Cylindromatosis	FBgn0032210	MDOA002142	Musca domestica
Cyt-b5	Cytochrome b5	FBgn0264294	FBgn0264294	Drosophila melanogaster
Cyt-b5	Cytochrome b5	FBgn0264294	GAUT038961	Glossina austeni
Cyt-b5	Cytochrome b5	FBgn0264294	GBRI028447	Glossina brevipalpis
Cyt-b5	Cytochrome b5	FBgn0264294	GFUI002373	Glossina fuscipes
Cyt-b5	Cytochrome b5	FBgn0264294	GMOY010776	Glossina morsitans
Cyt-b5	Cytochrome b5	FBgn0264294	GPAI006271	Glossina pallidipes
Cyt-b5	Cytochrome b5	FBgn0264294	GPPI044177	Glossina palpalis
Cyt-b5	Cytochrome b5	FBgn0264294	MDOA006030	Musca domestica
Dark	Death-associated APAF1-related killer	FBgn0263864	FBgn0263864	Drosophila melanogaster
Dark	Death-associated APAF1-related killer	FBgn0263864	GAUT018997	Glossina austeni
Dark	Death-associated APAF1-related killer	FBgn0263864	GAUT018998	Glossina austeni
Dark	Death-associated APAF1-related killer	FBgn0263864	GBRI036127	Glossina brevipalpis
Dark	Death-associated APAF1-related killer	FBgn0263864	GFUI023390	Glossina fuscipes
Dark	Death-associated APAF1-related killer	FBgn0263864	GMOY008829	Glossina morsitans
Dark	Death-associated APAF1-related killer	FBgn0263864	GPAI006314	Glossina pallidipes
Dark	Death-associated APAF1-related killer	FBgn0263864	GPPI003444	Glossina palpalis
Dark	Death-associated APAF1-related killer	FBgn0263864	MDOA007277	Musca domestica
Dcr-2	Dicer-2	FBgn0034246	FBgn0034246	Drosophila melanogaster
Dcr-2	Dicer-2	FBgn0034246	GAUT016812	Glossina austeni
Dcr-2	Dicer-2	FBgn0034246	GBRI010244	Glossina brevipalpis
Dcr-2	Dicer-2	FBgn0034246	GBRI015964	Glossina brevipalpis
Dcr-2	Dicer-2	FBgn0034246	GBRI030672	Glossina brevipalpis
Dcr-2	Dicer-2	FBgn0034246	GFUI017443	Glossina fuscipes
Dcr-2	Dicer-2	FBgn0034246	GFUI024311	Glossina fuscipes
Dcr-2	Dicer-2	FBgn0034246	GMOY001890	Glossina morsitans
Dcr-2	Dicer-2	FBgn0034246	GPAI041589	Glossina pallidipes
Dcr-2	Dicer-2	FBgn0034246	GPPI016760	Glossina palpalis
Dcr-2	Dicer-2	FBgn0034246	MDOA004761	Musca domestica
DCTN1-p150	Dynactin 1	FBgn0001108	FBgn0001108	Drosophila melanogaster
DCTN1-p150	Dynactin 1	FBgn0001108	GAUT041951	Glossina austeni
DCTN1-p150	Dynactin 1	FBgn0001108	GBRI014813	Glossina brevipalpis
DCTN1-p150	Dynactin 1	FBgn0001108	GFUI036447	Glossina fuscipes
DCTN1-p150	Dynactin 1	FBgn0001108	GMOY000345	Glossina morsitans
DCTN1-p150	Dynactin 1	FBgn0001108	GPAI019634	Glossina pallidipes
DCTN1-p150	Dynactin 1	FBgn0001108	GPPI032871	Glossina palpalis
DCTN1-p150	Dynactin 1	FBgn0001108	GPPI049799	Glossina palpalis
DCTN1-p150	Dynactin 1	FBgn0001108	MDOA010950	Musca domestica
DCTN3-p24	Dynactin 3	FBgn0010622	FBgn0010622	Drosophila melanogaster
DCTN3-p24	Dynactin 3	FBgn0010622	GAUT040241	Glossina austeni
DCTN3-p24	Dynactin 3	FBgn0010622	GBRI024286	Glossina brevipalpis
DCTN3-p24	Dynactin 3	FBgn0010622	GFUI033937	Glossina fuscipes
DCTN3-p24	Dynactin 3	FBgn0010622	GFUI044434	Glossina fuscipes
DCTN3-p24	Dynactin 3	FBgn0010622	GMOY006892	Glossina morsitans
DCTN3-p24	Dynactin 3	FBgn0010622	GPAI008046	Glossina pallidipes
DCTN3-p24	Dynactin 3	FBgn0010622	GPPI048189	Glossina palpalis
DCTN3-p24	Dynactin 3	FBgn0010622	MDOA013624	Musca domestica
DCX-EMAP	Doublecortin-domain-containing echinoderm-microtubule-associated protein	FBgn0259099	FBgn0259099	Drosophila melanogaster
DCX-EMAP	Doublecortin-domain-containing echinoderm-microtubule-associated protein	FBgn0259099	GAUT042013	Glossina austeni
DCX-EMAP	Doublecortin-domain-containing echinoderm-microtubule-associated protein	FBgn0259099	GAUT042015	Glossina austeni
DCX-EMAP	Doublecortin-domain-containing echinoderm-microtubule-associated protein	FBgn0259099	GBRI014866	Glossina brevipalpis
DCX-EMAP	Doublecortin-domain-containing echinoderm-microtubule-associated protein	FBgn0259099	GFUI036505	Glossina fuscipes
DCX-EMAP	Doublecortin-domain-containing echinoderm-microtubule-associated protein	FBgn0259099	GMOY003389	Glossina morsitans
DCX-EMAP	Doublecortin-domain-containing echinoderm-microtubule-associated protein	FBgn0259099	GPAI007273	Glossina pallidipes
DCX-EMAP	Doublecortin-domain-containing echinoderm-microtubule-associated protein	FBgn0259099	GPPI032509	Glossina palpalis
DCX-EMAP	Doublecortin-domain-containing echinoderm-microtubule-associated protein	FBgn0259099	MDOA003421	Musca domestica
Deaf1	Deformed epidermal autoregulatory factor-1	FBgn0013799	FBgn0013799	Drosophila melanogaster
Deaf1	Deformed epidermal autoregulatory factor-1	FBgn0013799	GAUT019323	Glossina austeni
Deaf1	Deformed epidermal autoregulatory factor-1	FBgn0013799	GBRI030204	Glossina brevipalpis
Deaf1	Deformed epidermal autoregulatory factor-1	FBgn0013799	GFUI049016	Glossina fuscipes
Deaf1	Deformed epidermal autoregulatory factor-1	FBgn0013799	GMOY001148	Glossina morsitans
Deaf1	Deformed epidermal autoregulatory factor-1	FBgn0013799	GPAI002841	Glossina pallidipes
Deaf1	Deformed epidermal autoregulatory factor-1	FBgn0013799	GPPI023815	Glossina palpalis
Deaf1	Deformed epidermal autoregulatory factor-1	FBgn0013799	MDOA003373	Musca domestica
Def	Defensin	FBgn0010385	FBgn0010385	Drosophila melanogaster
Def	Defensin	FBgn0010385	MDOA001788	Musca domestica
Def	Defensin	FBgn0010385	MDOA001875	Musca domestica
Def	Defensin	FBgn0010385	MDOA002114	Musca domestica
Def	Defensin	FBgn0010385	MDOA013157	Musca domestica
Dhc64C	Dynein heavy chain 64C	FBgn0261797	FBgn0261797	Drosophila melanogaster
Dhc64C	Dynein heavy chain 64C	FBgn0261797	GAUT031161	Glossina austeni
Dhc64C	Dynein heavy chain 64C	FBgn0261797	GBRI023842	Glossina brevipalpis
Dhc64C	Dynein heavy chain 64C	FBgn0261797	GFUI024879	Glossina fuscipes
Dhc64C	Dynein heavy chain 64C	FBgn0261797	GMOY005070	Glossina morsitans
Dhc64C	Dynein heavy chain 64C	FBgn0261797	GPAI025443	Glossina pallidipes
Dhc64C	Dynein heavy chain 64C	FBgn0261797	GPPI014672	Glossina palpalis
Dhc64C	Dynein heavy chain 64C	FBgn0261797	MDOA002830	Musca domestica
dia	diaphanous	FBgn0011202	FBgn0011202	Drosophila melanogaster
dia	diaphanous	FBgn0011202	GAUT027877	Glossina austeni
dia	diaphanous	FBgn0011202	GBRI039956	Glossina brevipalpis
dia	diaphanous	FBgn0011202	GBRI042928	Glossina brevipalpis
dia	diaphanous	FBgn0011202	GFUI022507	Glossina fuscipes
dia	diaphanous	FBgn0011202	GMOY003530	Glossina morsitans
dia	diaphanous	FBgn0011202	GPAI047153	Glossina pallidipes
dia	diaphanous	FBgn0011202	GPPI006763	Glossina palpalis
dia	diaphanous	FBgn0011202	MDOA001648	Musca domestica
dia	diaphanous	FBgn0011202	MDOA015867	Musca domestica
Diap2	Death-associated inhibitor of apoptosis 2	FBgn0015247	FBgn0015247	Drosophila melanogaster
Diap2	Death-associated inhibitor of apoptosis 2	FBgn0015247	GAUT017863	Glossina austeni
Diap2	Death-associated inhibitor of apoptosis 2	FBgn0015247	GBRI012179	Glossina brevipalpis
Diap2	Death-associated inhibitor of apoptosis 2	FBgn0015247	GFUI045980	Glossina fuscipes
Diap2	Death-associated inhibitor of apoptosis 2	FBgn0015247	GMOY003276	Glossina morsitans
Diap2	Death-associated inhibitor of apoptosis 2	FBgn0015247	GPAI022558	Glossina pallidipes
Diap2	Death-associated inhibitor of apoptosis 2	FBgn0015247	GPPI006089	Glossina palpalis
Diap2	Death-associated inhibitor of apoptosis 2	FBgn0015247	MDOA011063	Musca domestica
Dif	Dorsal-related immunity factor	FBgn0011274	FBgn0011274	Drosophila melanogaster
Dif	Dorsal-related immunity factor	FBgn0011274	GAUT018816	Glossina austeni
Dif	Dorsal-related immunity factor	FBgn0011274	GBRI013363	Glossina brevipalpis
Dif	Dorsal-related immunity factor	FBgn0011274	GFUI007440	Glossina fuscipes
Dif	Dorsal-related immunity factor	FBgn0011274	GMOY004479	Glossina morsitans
Dif	Dorsal-related immunity factor	FBgn0011274	GPAI019885	Glossina pallidipes
Dif	Dorsal-related immunity factor	FBgn0011274	MDOA012390	Musca domestica
DIP1	DISCO Interacting Protein 1	FBgn0024807	FBgn0024807	Drosophila melanogaster
DIP1	DISCO Interacting Protein 1	FBgn0024807	GAUT042557	Glossina austeni
DIP1	DISCO Interacting Protein 1	FBgn0024807	GBRI011981	Glossina brevipalpis
DIP1	DISCO Interacting Protein 1	FBgn0024807	GBRI029926	Glossina brevipalpis
DIP1	DISCO Interacting Protein 1	FBgn0024807	GFUI013515	Glossina fuscipes
DIP1	DISCO Interacting Protein 1	FBgn0024807	GMOY006042	Glossina morsitans
DIP1	DISCO Interacting Protein 1	FBgn0024807	GPAI043968	Glossina pallidipes
DIP1	DISCO Interacting Protein 1	FBgn0024807	GPPI009006	Glossina palpalis
DIP1	DISCO Interacting Protein 1	FBgn0024807	MDOA003980	Musca domestica
Dis3	Dis3	FBgn0039183	FBgn0039183	Drosophila melanogaster
Dis3	Dis3	FBgn0039183	GAUT023772	Glossina austeni
Dis3	Dis3	FBgn0039183	GAUT029804	Glossina austeni
Dis3	Dis3	FBgn0039183	GBRI024235	Glossina brevipalpis
Dis3	Dis3	FBgn0039183	GFUI030284	Glossina fuscipes
Dis3	Dis3	FBgn0039183	GMOY002566	Glossina morsitans
Dis3	Dis3	FBgn0039183	GMOY010798	Glossina morsitans
Dis3	Dis3	FBgn0039183	GMOY011357	Glossina morsitans
Dis3	Dis3	FBgn0039183	GPAI013726	Glossina pallidipes
Dis3	Dis3	FBgn0039183	GPAI022959	Glossina pallidipes
Dis3	Dis3	FBgn0039183	GPPI029581	Glossina palpalis
Dis3	Dis3	FBgn0039183	GPPI047443	Glossina palpalis
Dis3	Dis3	FBgn0039183	MDOA003573	Musca domestica
dl	dorsal	FBgn0260632	FBgn0260632	Drosophila melanogaster
dl	dorsal	FBgn0260632	GAUT018814	Glossina austeni
dl	dorsal	FBgn0260632	GBRI013362	Glossina brevipalpis
dl	dorsal	FBgn0260632	GFUI007441	Glossina fuscipes
dl	dorsal	FBgn0260632	GMOY004477	Glossina morsitans
dl	dorsal	FBgn0260632	GPAI019884	Glossina pallidipes
dl	dorsal	FBgn0260632	GPPI008135	Glossina palpalis
dl	dorsal	FBgn0260632	MDOA008285	Musca domestica
Dlg5	Discs large 5	FBgn0032363	FBgn0032363	Drosophila melanogaster
Dlg5	Discs large 5	FBgn0032363	GAUT050896	Glossina austeni
Dlg5	Discs large 5	FBgn0032363	GBRI003230	Glossina brevipalpis
Dlg5	Discs large 5	FBgn0032363	GFUI007064	Glossina fuscipes
Dlg5	Discs large 5	FBgn0032363	GPAI016068	Glossina pallidipes
Dlg5	Discs large 5	FBgn0032363	GPPI014725	Glossina palpalis
Dlg5	Discs large 5	FBgn0032363	GPPI018695	Glossina palpalis
Dlg5	Discs large 5	FBgn0032363	MDOA003463	Musca domestica
Dlip3	Dorsal interacting protein 3	FBgn0040465	FBgn0040465	Drosophila melanogaster
Dlip3	Dorsal interacting protein 3	FBgn0040465	GAUT037930	Glossina austeni
Dlip3	Dorsal interacting protein 3	FBgn0040465	GBRI002269	Glossina brevipalpis
Dlip3	Dorsal interacting protein 3	FBgn0040465	GFUI007583	Glossina fuscipes
Dlip3	Dorsal interacting protein 3	FBgn0040465	GFUI040899	Glossina fuscipes
Dlip3	Dorsal interacting protein 3	FBgn0040465	GMOY010663	Glossina morsitans
Dlip3	Dorsal interacting protein 3	FBgn0040465	GPAI000377	Glossina pallidipes
Dlip3	Dorsal interacting protein 3	FBgn0040465	GPPI013985	Glossina palpalis
Dlip3	Dorsal interacting protein 3	FBgn0040465	GPPI044286	Glossina palpalis
Dlip3	Dorsal interacting protein 3	FBgn0040465	MDOA002417	Musca domestica
DMAP1	DNA methyltransferase 1 associated protein 1	FBgn0034537	FBgn0034537	Drosophila melanogaster
DMAP1	DNA methyltransferase 1 associated protein 1	FBgn0034537	GAUT030477	Glossina austeni
DMAP1	DNA methyltransferase 1 associated protein 1	FBgn0034537	GBRI035041	Glossina brevipalpis
DMAP1	DNA methyltransferase 1 associated protein 1	FBgn0034537	GFUI040772	Glossina fuscipes
DMAP1	DNA methyltransferase 1 associated protein 1	FBgn0034537	GMOY000105	Glossina morsitans
DMAP1	DNA methyltransferase 1 associated protein 1	FBgn0034537	GPAI010331	Glossina pallidipes
DMAP1	DNA methyltransferase 1 associated protein 1	FBgn0034537	GPPI025304	Glossina palpalis
DMAP1	DNA methyltransferase 1 associated protein 1	FBgn0034537	MDOA004096	Musca domestica
DnaJ-1	DnaJ-like-1	FBgn0263106	FBgn0263106	Drosophila melanogaster
DnaJ-1	DnaJ-like-1	FBgn0263106	GAUT020691	Glossina austeni
DnaJ-1	DnaJ-like-1	FBgn0263106	GAUT037379	Glossina austeni
DnaJ-1	DnaJ-like-1	FBgn0263106	GBRI033545	Glossina brevipalpis
DnaJ-1	DnaJ-like-1	FBgn0263106	GFUI003282	Glossina fuscipes
DnaJ-1	DnaJ-like-1	FBgn0263106	GFUI020072	Glossina fuscipes
DnaJ-1	DnaJ-like-1	FBgn0263106	GMOY003219	Glossina morsitans
DnaJ-1	DnaJ-like-1	FBgn0263106	GMOY005834	Glossina morsitans
DnaJ-1	DnaJ-like-1	FBgn0263106	GPAI007607	Glossina pallidipes
DnaJ-1	DnaJ-like-1	FBgn0263106	GPAI022467	Glossina pallidipes
DnaJ-1	DnaJ-like-1	FBgn0263106	GPAI026985	Glossina pallidipes
DnaJ-1	DnaJ-like-1	FBgn0263106	GPPI006183	Glossina palpalis
DnaJ-1	DnaJ-like-1	FBgn0263106	GPPI031317	Glossina palpalis
DnaJ-1	DnaJ-like-1	FBgn0263106	MDOA008390	Musca domestica
Dnmt2	Methyltransferase 2	FBgn0028707	GAUT008339	Glossina austeni
Dnmt2	Methyltransferase 2	FBgn0028707	GBRI003588	Glossina brevipalpis
Dnmt2	Methyltransferase 2	FBgn0028707	GFUI001419	Glossina fuscipes
Dnmt2	Methyltransferase 2	FBgn0028707	GMOY008571	Glossina morsitans
dnr1	defense repressor 1	FBgn0260866	FBgn0260866	Drosophila melanogaster
dnr1	defense repressor 1	FBgn0260866	GAUT019750	Glossina austeni
dnr1	defense repressor 1	FBgn0260866	GBRI025884	Glossina brevipalpis
dnr1	defense repressor 1	FBgn0260866	GFUI022864	Glossina fuscipes
dnr1	defense repressor 1	FBgn0260866	GMOY000299	Glossina morsitans
dnr1	defense repressor 1	FBgn0260866	GPAI026034	Glossina pallidipes
dnr1	defense repressor 1	FBgn0260866	GPPI035241	Glossina palpalis
dnr1	defense repressor 1	FBgn0260866	MDOA011624	Musca domestica
Doa	Darkener of apricot	FBgn0265998	FBgn0265998	Drosophila melanogaster
Doa	Darkener of apricot	FBgn0265998	GAUT007231	Glossina austeni
Doa	Darkener of apricot	FBgn0265998	GBRI008075	Glossina brevipalpis
Doa	Darkener of apricot	FBgn0265998	GFUI015770	Glossina fuscipes
Doa	Darkener of apricot	FBgn0265998	GMOY003576	Glossina morsitans
Doa	Darkener of apricot	FBgn0265998	GPAI038015	Glossina pallidipes
Doa	Darkener of apricot	FBgn0265998	GPPI036010	Glossina palpalis
dom	domino	FBgn0020306	FBgn0020306	Drosophila melanogaster
dom	domino	FBgn0020306	GAUT023250	Glossina austeni
dom	domino	FBgn0020306	GBRI022487	Glossina brevipalpis
dom	domino	FBgn0020306	GFUI011956	Glossina fuscipes
dom	domino	FBgn0020306	GMOY010944	Glossina morsitans
dom	domino	FBgn0020306	GPAI009061	Glossina pallidipes
dom	domino	FBgn0020306	GPPI019931	Glossina palpalis
dom	domino	FBgn0020306	MDOA016454	Musca domestica
dome	domeless	FBgn0043903	FBgn0043903	Drosophila melanogaster
dome	domeless	FBgn0043903	GAUT015566	Glossina austeni
dome	domeless	FBgn0043903	GAUT045080	Glossina austeni
dome	domeless	FBgn0043903	GAUT050048	Glossina austeni
dome	domeless	FBgn0043903	GBRI015822	Glossina brevipalpis
dome	domeless	FBgn0043903	GBRI020259	Glossina brevipalpis
dome	domeless	FBgn0043903	GBRI036674	Glossina brevipalpis
dome	domeless	FBgn0043903	GFUI001512	Glossina fuscipes
dome	domeless	FBgn0043903	GFUI006202	Glossina fuscipes
dome	domeless	FBgn0043903	GFUI051038	Glossina fuscipes
dome	domeless	FBgn0043903	GMOY005024	Glossina morsitans
dome	domeless	FBgn0043903	GMOY006582	Glossina morsitans
dome	domeless	FBgn0043903	GMOY007646	Glossina morsitans
dome	domeless	FBgn0043903	GPAI030396	Glossina pallidipes
dome	domeless	FBgn0043903	GPAI031446	Glossina pallidipes
dome	domeless	FBgn0043903	GPAI048304	Glossina pallidipes
dome	domeless	FBgn0043903	GPPI000979	Glossina palpalis
dome	domeless	FBgn0043903	GPPI000982	Glossina palpalis
dome	domeless	FBgn0043903	GPPI033842	Glossina palpalis
dome	domeless	FBgn0043903	GPPI042964	Glossina palpalis
dome	domeless	FBgn0043903	MDOA005916	Musca domestica
dome	domeless	FBgn0043903	MDOA014974	Musca domestica
dos	daughter of sevenless	FBgn0016794	FBgn0016794	Drosophila melanogaster
dos	daughter of sevenless	FBgn0016794	GAUT024751	Glossina austeni
dos	daughter of sevenless	FBgn0016794	GBRI031504	Glossina brevipalpis
dos	daughter of sevenless	FBgn0016794	GFUI027896	Glossina fuscipes
dos	daughter of sevenless	FBgn0016794	GMOY009599	Glossina morsitans
dos	daughter of sevenless	FBgn0016794	GPAI046522	Glossina pallidipes
dos	daughter of sevenless	FBgn0016794	GPPI019567	Glossina palpalis
dos	daughter of sevenless	FBgn0016794	MDOA007470	Musca domestica
DPCoAC	Dephosphocoenzyme A carrier	FBgn0067783	FBgn0067783	Drosophila melanogaster
DPCoAC	Dephosphocoenzyme A carrier	FBgn0067783	GAUT007219	Glossina austeni
DPCoAC	Dephosphocoenzyme A carrier	FBgn0067783	GBRI003168	Glossina brevipalpis
DPCoAC	Dephosphocoenzyme A carrier	FBgn0067783	GFUI037665	Glossina fuscipes
DPCoAC	Dephosphocoenzyme A carrier	FBgn0067783	GMOY003524	Glossina morsitans
DPCoAC	Dephosphocoenzyme A carrier	FBgn0067783	GPPI020906	Glossina palpalis
DPCoAC	Dephosphocoenzyme A carrier	FBgn0067783	MDOA014334	Musca domestica
dpp	decapentaplegic	FBgn0000490	FBgn0000490	Drosophila melanogaster
dpp	decapentaplegic	FBgn0000490	GAUT030128	Glossina austeni
dpp	decapentaplegic	FBgn0000490	GBRI000897	Glossina brevipalpis
dpp	decapentaplegic	FBgn0000490	GFUI031398	Glossina fuscipes
dpp	decapentaplegic	FBgn0000490	GMOY005849	Glossina morsitans
dpp	decapentaplegic	FBgn0000490	GPAI019793	Glossina pallidipes
dpp	decapentaplegic	FBgn0000490	GPPI029715	Glossina palpalis
dpp	decapentaplegic	FBgn0000490	MDOA004929	Musca domestica
DptA	Diptericin	FBgn0004240	FBgn0004240	Drosophila melanogaster
DptA	Diptericin	FBgn0004240	MDOA004471	Musca domestica
DptB	Diptericin	FBgn0034407	FBgn0034407	Drosophila melanogaster
DptB	Diptericin	FBgn0034407	MDOA013162	Musca domestica
Dredd	Death related ced-3/Nedd2-like caspase	FBgn0020381	FBgn0020381	Drosophila melanogaster
Dredd	Death related ced-3/Nedd2-like caspase	FBgn0020381	GAUT015588	Glossina austeni
Dredd	Death related ced-3/Nedd2-like caspase	FBgn0020381	GBRI029342	Glossina brevipalpis
Dredd	Death related ced-3/Nedd2-like caspase	FBgn0020381	GFUI001507	Glossina fuscipes
Dredd	Death related ced-3/Nedd2-like caspase	FBgn0020381	GMOY007083	Glossina morsitans
Dredd	Death related ced-3/Nedd2-like caspase	FBgn0020381	GPAI003902	Glossina pallidipes
Dredd	Death related ced-3/Nedd2-like caspase	FBgn0020381	GPPI000970	Glossina palpalis
Dredd	Death related ced-3/Nedd2-like caspase	FBgn0020381	MDOA000407	Musca domestica
drk	downstream of receptor kinase	FBgn0004638	FBgn0004638	Drosophila melanogaster
drk	downstream of receptor kinase	FBgn0004638	GAUT040855	Glossina austeni
drk	downstream of receptor kinase	FBgn0004638	GBRI021299	Glossina brevipalpis
drk	downstream of receptor kinase	FBgn0004638	GMOY009330	Glossina morsitans
drk	downstream of receptor kinase	FBgn0004638	GPPI021295	Glossina palpalis
drk	downstream of receptor kinase	FBgn0004638	MDOA002039	Musca domestica
Dronc	Death regulator Nedd2-like caspase	FBgn0026404	FBgn0026404	Drosophila melanogaster
Dronc	Death regulator Nedd2-like caspase	FBgn0026404	GAUT013214	Glossina austeni
Dronc	Death regulator Nedd2-like caspase	FBgn0026404	GBRI005000	Glossina brevipalpis
Dronc	Death regulator Nedd2-like caspase	FBgn0026404	GFUI004557	Glossina fuscipes
Dronc	Death regulator Nedd2-like caspase	FBgn0026404	GMOY005973	Glossina morsitans
Dronc	Death regulator Nedd2-like caspase	FBgn0026404	GPAI036154	Glossina pallidipes
Dronc	Death regulator Nedd2-like caspase	FBgn0026404	GPPI022528	Glossina palpalis
Dronc	Death regulator Nedd2-like caspase	FBgn0026404	MDOA000012	Musca domestica
dsf	dissatisfaction	FBgn0015381	FBgn0015381	Drosophila melanogaster
dsf	dissatisfaction	FBgn0015381	GAUT022548	Glossina austeni
dsf	dissatisfaction	FBgn0015381	GBRI041634	Glossina brevipalpis
dsf	dissatisfaction	FBgn0015381	GFUI044131	Glossina fuscipes
dsf	dissatisfaction	FBgn0015381	GMOY010445	Glossina morsitans
dsf	dissatisfaction	FBgn0015381	GPAI037309	Glossina pallidipes
dsf	dissatisfaction	FBgn0015381	GPPI049766	Glossina palpalis
dsf	dissatisfaction	FBgn0015381	MDOA002279	Musca domestica
Dsor1	Downstream of raf1	FBgn0010269	FBgn0010269	Drosophila melanogaster
Dsor1	Downstream of raf1	FBgn0010269	GAUT001623	Glossina austeni
Dsor1	Downstream of raf1	FBgn0010269	GBRI023599	Glossina brevipalpis
Dsor1	Downstream of raf1	FBgn0010269	GPAI042322	Glossina pallidipes
Dsor1	Downstream of raf1	FBgn0010269	GPPI025990	Glossina palpalis
Dsor1	Downstream of raf1	FBgn0010269	MDOA002881	Musca domestica
Dsp1	Dorsal switch protein 1	FBgn0278608	FBgn0278608	Drosophila melanogaster
Dsp1	Dorsal switch protein 1	FBgn0278608	GAUT016412	Glossina austeni
Dsp1	Dorsal switch protein 1	FBgn0278608	GAUT016419	Glossina austeni
Dsp1	Dorsal switch protein 1	FBgn0278608	GBRI039313	Glossina brevipalpis
Dsp1	Dorsal switch protein 1	FBgn0278608	GBRI039333	Glossina brevipalpis
Dsp1	Dorsal switch protein 1	FBgn0278608	GFUI025812	Glossina fuscipes
Dsp1	Dorsal switch protein 1	FBgn0278608	GFUI025822	Glossina fuscipes
Dsp1	Dorsal switch protein 1	FBgn0278608	GMOY003446	Glossina morsitans
Dsp1	Dorsal switch protein 1	FBgn0278608	GPAI018583	Glossina pallidipes
Dsp1	Dorsal switch protein 1	FBgn0278608	GPAI018587	Glossina pallidipes
Dsp1	Dorsal switch protein 1	FBgn0278608	GPPI007421	Glossina palpalis
Dsp1	Dorsal switch protein 1	FBgn0278608	GPPI007427	Glossina palpalis
Dsp1	Dorsal switch protein 1	FBgn0278608	GPPI051251	Glossina palpalis
Dsp1	Dorsal switch protein 1	FBgn0278608	MDOA008389	Musca domestica
Dsp1	Dorsal switch protein 1	FBgn0278608	MDOA008812	Musca domestica
Duox	Dual oxidase	FBgn0283531	FBgn0283531	Drosophila melanogaster
Duox	Dual oxidase	FBgn0283531	GAUT006329	Glossina austeni
Duox	Dual oxidase	FBgn0283531	GBRI043626	Glossina brevipalpis
Duox	Dual oxidase	FBgn0283531	GFUI045899	Glossina fuscipes
Duox	Dual oxidase	FBgn0283531	GMOY011845	Glossina morsitans
Duox	Dual oxidase	FBgn0283531	GMOY011851	Glossina morsitans
Duox	Dual oxidase	FBgn0283531	GPAI014978	Glossina pallidipes
Duox	Dual oxidase	FBgn0283531	GPPI036138	Glossina palpalis
Duox	Dual oxidase	FBgn0283531	MDOA014928	Musca domestica
dup	double parked	FBgn0000996	FBgn0000996	Drosophila melanogaster
dup	double parked	FBgn0000996	GAUT029682	Glossina austeni
dup	double parked	FBgn0000996	GAUT043284	Glossina austeni
dup	double parked	FBgn0000996	GBRI009133	Glossina brevipalpis
dup	double parked	FBgn0000996	GBRI033618	Glossina brevipalpis
dup	double parked	FBgn0000996	GFUI017022	Glossina fuscipes
dup	double parked	FBgn0000996	GFUI032396	Glossina fuscipes
dup	double parked	FBgn0000996	GMOY002343	Glossina morsitans
dup	double parked	FBgn0000996	GMOY007729	Glossina morsitans
dup	double parked	FBgn0000996	GMOY010138	Glossina morsitans
dup	double parked	FBgn0000996	GMOY010717	Glossina morsitans
dup	double parked	FBgn0000996	GPAI004313	Glossina pallidipes
dup	double parked	FBgn0000996	GPAI012599	Glossina pallidipes
dup	double parked	FBgn0000996	GPPI000496	Glossina palpalis
dup	double parked	FBgn0000996	GPPI038132	Glossina palpalis
dup	double parked	FBgn0000996	GPPI039449	Glossina palpalis
dup	double parked	FBgn0000996	MDOA004408	Musca domestica
E(bx)	Enhancer of bithorax	FBgn0000541	FBgn0000541	Drosophila melanogaster
E(bx)	Enhancer of bithorax	FBgn0000541	GAUT011093	Glossina austeni
E(bx)	Enhancer of bithorax	FBgn0000541	GBRI030783	Glossina brevipalpis
E(bx)	Enhancer of bithorax	FBgn0000541	GMOY002682	Glossina morsitans
E(bx)	Enhancer of bithorax	FBgn0000541	GPAI009881	Glossina pallidipes
E(bx)	Enhancer of bithorax	FBgn0000541	GPPI051124	Glossina palpalis
E(bx)	Enhancer of bithorax	FBgn0000541	MDOA002727	Musca domestica
E2f1	E2F transcription factor 1	FBgn0011766	FBgn0011766	Drosophila melanogaster
E2f1	E2F transcription factor 1	FBgn0011766	GAUT042397	Glossina austeni
E2f1	E2F transcription factor 1	FBgn0011766	GBRI003856	Glossina brevipalpis
E2f1	E2F transcription factor 1	FBgn0011766	GFUI046268	Glossina fuscipes
E2f1	E2F transcription factor 1	FBgn0011766	GMOY011912	Glossina morsitans
E2f1	E2F transcription factor 1	FBgn0011766	GPAI030575	Glossina pallidipes
E2f1	E2F transcription factor 1	FBgn0011766	GPPI025004	Glossina palpalis
E2f1	E2F transcription factor 1	FBgn0011766	MDOA003402	Musca domestica
eater	eater	FBgn0243514	FBgn0243514	Drosophila melanogaster
eater	eater	FBgn0243514	GAUT002639	Glossina austeni
eater	eater	FBgn0243514	GAUT002642	Glossina austeni
eater	eater	FBgn0243514	GAUT050586	Glossina austeni
eater	eater	FBgn0243514	GBRI016862	Glossina brevipalpis
eater	eater	FBgn0243514	GFUI023241	Glossina fuscipes
eater	eater	FBgn0243514	GMOY007487	Glossina morsitans
eater	eater	FBgn0243514	GPAI045644	Glossina pallidipes
eater	eater	FBgn0243514	GPPI041148	Glossina palpalis
Eb1	Eb1	FBgn0027066	FBgn0027066	Drosophila melanogaster
Eb1	Eb1	FBgn0027066	GAUT021871	Glossina austeni
Eb1	Eb1	FBgn0027066	GAUT025927	Glossina austeni
Eb1	Eb1	FBgn0027066	GAUT029038	Glossina austeni
Eb1	Eb1	FBgn0027066	GBRI026561	Glossina brevipalpis
Eb1	Eb1	FBgn0027066	GFUI004278	Glossina fuscipes
Eb1	Eb1	FBgn0027066	GFUI009022	Glossina fuscipes
Eb1	Eb1	FBgn0027066	GFUI020808	Glossina fuscipes
Eb1	Eb1	FBgn0027066	GFUI021205	Glossina fuscipes
Eb1	Eb1	FBgn0027066	GFUI049709	Glossina fuscipes
Eb1	Eb1	FBgn0027066	GFUI052338	Glossina fuscipes
Eb1	Eb1	FBgn0027066	GMOY003118	Glossina morsitans
Eb1	Eb1	FBgn0027066	GMOY006929	Glossina morsitans
Eb1	Eb1	FBgn0027066	GMOY007672	Glossina morsitans
Eb1	Eb1	FBgn0027066	GPAI006511	Glossina pallidipes
Eb1	Eb1	FBgn0027066	GPAI027740	Glossina pallidipes
Eb1	Eb1	FBgn0027066	GPAI037630	Glossina pallidipes
Eb1	Eb1	FBgn0027066	GPPI008599	Glossina palpalis
Eb1	Eb1	FBgn0027066	GPPI010175	Glossina palpalis
Eb1	Eb1	FBgn0027066	GPPI017565	Glossina palpalis
Eb1	Eb1	FBgn0027066	GPPI018042	Glossina palpalis
Eb1	Eb1	FBgn0027066	GPPI028246	Glossina palpalis
Eb1	Eb1	FBgn0027066	GPPI028477	Glossina palpalis
Eb1	Eb1	FBgn0027066	GPPI035301	Glossina palpalis
Eb1	Eb1	FBgn0027066	MDOA003672	Musca domestica
ecd	ecdysoneless	FBgn0000543	FBgn0000543	Drosophila melanogaster
ecd	ecdysoneless	FBgn0000543	GAUT017423	Glossina austeni
ecd	ecdysoneless	FBgn0000543	GBRI007256	Glossina brevipalpis
ecd	ecdysoneless	FBgn0000543	GFUI021445	Glossina fuscipes
ecd	ecdysoneless	FBgn0000543	GMOY008856	Glossina morsitans
ecd	ecdysoneless	FBgn0000543	GPAI019516	Glossina pallidipes
ecd	ecdysoneless	FBgn0000543	GPPI041609	Glossina palpalis
ecd	ecdysoneless	FBgn0000543	MDOA010424	Musca domestica
EcR	Ecdysone receptor	FBgn0000546	FBgn0000546	Drosophila melanogaster
EcR	Ecdysone receptor	FBgn0000546	GAUT017030	Glossina austeni
EcR	Ecdysone receptor	FBgn0000546	GBRI028885	Glossina brevipalpis
EcR	Ecdysone receptor	FBgn0000546	GFUI054197	Glossina fuscipes
EcR	Ecdysone receptor	FBgn0000546	GMOY009122	Glossina morsitans
EcR	Ecdysone receptor	FBgn0000546	GPAI044815	Glossina pallidipes
EcR	Ecdysone receptor	FBgn0000546	GPPI043256	Glossina palpalis
EcR	Ecdysone receptor	FBgn0000546	MDOA013387	Musca domestica
ECSIT	ECSIT	FBgn0028436	FBgn0028436	Drosophila melanogaster
ECSIT	ECSIT	FBgn0028436	GAUT048980	Glossina austeni
ECSIT	ECSIT	FBgn0028436	GBRI027091	Glossina brevipalpis
ECSIT	ECSIT	FBgn0028436	GFUI020956	Glossina fuscipes
ECSIT	ECSIT	FBgn0028436	GFUI036755	Glossina fuscipes
ECSIT	ECSIT	FBgn0028436	GFUI045960	Glossina fuscipes
ECSIT	ECSIT	FBgn0028436	GMOY006941	Glossina morsitans
ECSIT	ECSIT	FBgn0028436	GMOY007478	Glossina morsitans
ECSIT	ECSIT	FBgn0028436	GPAI016813	Glossina pallidipes
ECSIT	ECSIT	FBgn0028436	GPPI032118	Glossina palpalis
ECSIT	ECSIT	FBgn0028436	GPPI045323	Glossina palpalis
ECSIT	ECSIT	FBgn0028436	GPPI050382	Glossina palpalis
ECSIT	ECSIT	FBgn0028436	MDOA014241	Musca domestica
edin	elevated during infection	FBgn0052185	FBgn0052185	Drosophila melanogaster
edin	elevated during infection	FBgn0052185	MDOA000616	Musca domestica
edin	elevated during infection	FBgn0052185	MDOA008637	Musca domestica
edin	elevated during infection	FBgn0052185	MDOA011182	Musca domestica
edin	elevated during infection	FBgn0052185	MDOA016008	Musca domestica
edin	elevated during infection	FBgn0052185	MDOA016667	Musca domestica
Egfr	Epidermal growth factor receptor	FBgn0003731	FBgn0003731	Drosophila melanogaster
Egfr	Epidermal growth factor receptor	FBgn0003731	GAUT043840	Glossina austeni
Egfr	Epidermal growth factor receptor	FBgn0003731	GBRI043258	Glossina brevipalpis
Egfr	Epidermal growth factor receptor	FBgn0003731	GFUI012243	Glossina fuscipes
Egfr	Epidermal growth factor receptor	FBgn0003731	GMOY006831	Glossina morsitans
Egfr	Epidermal growth factor receptor	FBgn0003731	GPAI020072	Glossina pallidipes
Egfr	Epidermal growth factor receptor	FBgn0003731	GPPI029216	Glossina palpalis
Egfr	Epidermal growth factor receptor	FBgn0003731	MDOA000996	Musca domestica
egr	eiger	FBgn0033483	FBgn0033483	Drosophila melanogaster
egr	eiger	FBgn0033483	MDOA007258	Musca domestica
EHMT2	G9a	FBgn0040372	GMOY006982	Glossina morsitans
Eip75B	Ecdysone-induced protein 75B	FBgn0000568	FBgn0000568	Drosophila melanogaster
Eip75B	Ecdysone-induced protein 75B	FBgn0000568	GAUT008949	Glossina austeni
Eip75B	Ecdysone-induced protein 75B	FBgn0000568	GBRI040131	Glossina brevipalpis
Eip75B	Ecdysone-induced protein 75B	FBgn0000568	GFUI028655	Glossina fuscipes
Eip75B	Ecdysone-induced protein 75B	FBgn0000568	GMOY007612	Glossina morsitans
Eip75B	Ecdysone-induced protein 75B	FBgn0000568	GPAI011467	Glossina pallidipes
Eip75B	Ecdysone-induced protein 75B	FBgn0000568	GPPI035453	Glossina palpalis
Eip75B	Ecdysone-induced protein 75B	FBgn0000568	MDOA007069	Musca domestica
Elp3	Elongator complex protein 3	FBgn0031604	FBgn0031604	Drosophila melanogaster
Elp3	Elongator complex protein 3	FBgn0031604	GAUT049457	Glossina austeni
Elp3	Elongator complex protein 3	FBgn0031604	GBRI023114	Glossina brevipalpis
Elp3	Elongator complex protein 3	FBgn0031604	GMOY007636	Glossina morsitans
Elp3	Elongator complex protein 3	FBgn0031604	GMOY010020	Glossina morsitans
Elp3	Elongator complex protein 3	FBgn0031604	GPAI010748	Glossina pallidipes
Elp3	Elongator complex protein 3	FBgn0031604	GPPI026031	Glossina palpalis
Elp3	Elongator complex protein 3	FBgn0031604	GPPI047743	Glossina palpalis
Elp3	Elongator complex protein 3	FBgn0031604	MDOA010772	Musca domestica
EMRE	Essential MCU regulator	FBgn0062440	FBgn0062440	Drosophila melanogaster
EMRE	Essential MCU regulator	FBgn0062440	GMOY010660	Glossina morsitans
EMRE	Essential MCU regulator	FBgn0062440	GPPI050324	Glossina palpalis
EMRE	Essential MCU regulator	FBgn0062440	MDOA004157	Musca domestica
Eph	Eph receptor tyrosine kinase	FBgn0025936	FBgn0025936	Drosophila melanogaster
Eph	Eph receptor tyrosine kinase	FBgn0025936	GAUT000562	Glossina austeni
Eph	Eph receptor tyrosine kinase	FBgn0025936	GBRI028086	Glossina brevipalpis
Eph	Eph receptor tyrosine kinase	FBgn0025936	GFUI038226	Glossina fuscipes
Eph	Eph receptor tyrosine kinase	FBgn0025936	GMOY011352	Glossina morsitans
Eph	Eph receptor tyrosine kinase	FBgn0025936	GPAI009490	Glossina pallidipes
Eph	Eph receptor tyrosine kinase	FBgn0025936	GPPI035790	Glossina palpalis
Eph	Eph receptor tyrosine kinase	FBgn0025936	GPPI035791	Glossina palpalis
Eph	Eph receptor tyrosine kinase	FBgn0025936	MDOA013486	Musca domestica
Ephrin	Ephrin	FBgn0040324	FBgn0040324	Drosophila melanogaster
Ephrin	Ephrin	FBgn0040324	GAUT026821	Glossina austeni
Ephrin	Ephrin	FBgn0040324	GBRI037072	Glossina brevipalpis
Ephrin	Ephrin	FBgn0040324	GFUI040680	Glossina fuscipes
Ephrin	Ephrin	FBgn0040324	GMOY000018	Glossina morsitans
Ephrin	Ephrin	FBgn0040324	GPAI001389	Glossina pallidipes
Ephrin	Ephrin	FBgn0040324	GPPI048246	Glossina palpalis
Ephrin	Ephrin	FBgn0040324	MDOA010747	Musca domestica
Etl1	Etl1	FBgn0032157	FBgn0032157	Drosophila melanogaster
Etl1	Etl1	FBgn0032157	GAUT023480	Glossina austeni
Etl1	Etl1	FBgn0032157	GBRI006896	Glossina brevipalpis
Etl1	Etl1	FBgn0032157	GFUI012585	Glossina fuscipes
Etl1	Etl1	FBgn0032157	GMOY002791	Glossina morsitans
Etl1	Etl1	FBgn0032157	GPAI034477	Glossina pallidipes
Etl1	Etl1	FBgn0032157	GPPI034125	Glossina palpalis
Etl1	Etl1	FBgn0032157	MDOA008647	Musca domestica
Exn	Ephexin	FBgn0261547	FBgn0261547	Drosophila melanogaster
Exn	Ephexin	FBgn0261547	GAUT023971	Glossina austeni
Exn	Ephexin	FBgn0261547	GBRI027547	Glossina brevipalpis
Exn	Ephexin	FBgn0261547	GFUI013336	Glossina fuscipes
Exn	Ephexin	FBgn0261547	GPAI013337	Glossina pallidipes
Exn	Ephexin	FBgn0261547	GPPI018270	Glossina palpalis
Exn	Ephexin	FBgn0261547	MDOA001342	Musca domestica
Exo2	Secretory 5	FBgn0266670	GBRI036171	Glossina brevipalpis
Exo2	Secretory 5	FBgn0266670	GFUI007932	Glossina fuscipes
Exo2	Secretory 5	FBgn0266670	GPPI048097	Glossina palpalis
eya	eyes absent	FBgn0000320	FBgn0000320	Drosophila melanogaster
eya	eyes absent	FBgn0000320	GAUT015060	Glossina austeni
eya	eyes absent	FBgn0000320	GBRI005475	Glossina brevipalpis
eya	eyes absent	FBgn0000320	GFUI053006	Glossina fuscipes
eya	eyes absent	FBgn0000320	GMOY010099	Glossina morsitans
eya	eyes absent	FBgn0000320	GPAI032223	Glossina pallidipes
eya	eyes absent	FBgn0000320	GPPI045879	Glossina palpalis
eya	eyes absent	FBgn0000320	MDOA001006	Musca domestica
eya	eyes absent	FBgn0000320	MDOA009994	Musca domestica
Fadd	Fas-associated death domain	FBgn0038928	FBgn0038928	Drosophila melanogaster
Fadd	Fas-associated death domain	FBgn0038928	GAUT003938	Glossina austeni
Fadd	Fas-associated death domain	FBgn0038928	GBRI005827	Glossina brevipalpis
Fadd	Fas-associated death domain	FBgn0038928	GFUI044777	Glossina fuscipes
Fadd	Fas-associated death domain	FBgn0038928	GMOY007803	Glossina morsitans
Fadd	Fas-associated death domain	FBgn0038928	GPAI025204	Glossina pallidipes
Fadd	Fas-associated death domain	FBgn0038928	GPPI010293	Glossina palpalis
Fadd	Fas-associated death domain	FBgn0038928	MDOA013513	Musca domestica
faf	fat facets	FBgn0005632	FBgn0005632	Drosophila melanogaster
faf	fat facets	FBgn0005632	GAUT041534	Glossina austeni
faf	fat facets	FBgn0005632	GBRI029716	Glossina brevipalpis
faf	fat facets	FBgn0005632	GFUI041789	Glossina fuscipes
faf	fat facets	FBgn0005632	GMOY003335	Glossina morsitans
faf	fat facets	FBgn0005632	GPAI021183	Glossina pallidipes
faf	fat facets	FBgn0005632	GPPI036566	Glossina palpalis
faf	fat facets	FBgn0005632	MDOA008344	Musca domestica
Fak	Focal adhesion kinase	FBgn0020440	FBgn0020440	Drosophila melanogaster
Fak	Focal adhesion kinase	FBgn0020440	GAUT023805	Glossina austeni
Fak	Focal adhesion kinase	FBgn0020440	GAUT023807	Glossina austeni
Fak	Focal adhesion kinase	FBgn0020440	GFUI025050	Glossina fuscipes
Fak	Focal adhesion kinase	FBgn0020440	GPAI019735	Glossina pallidipes
Fak	Focal adhesion kinase	FBgn0020440	GPPI040045	Glossina palpalis
FER	FER tyrosine kinase	FBgn0000723	FBgn0000723	Drosophila melanogaster
FER	FER tyrosine kinase	FBgn0000723	GAUT036032	Glossina austeni
FER	FER tyrosine kinase	FBgn0000723	GBRI026961	Glossina brevipalpis
FER	FER tyrosine kinase	FBgn0000723	GFUI053184	Glossina fuscipes
FER	FER tyrosine kinase	FBgn0000723	GMOY002025	Glossina morsitans
FER	FER tyrosine kinase	FBgn0000723	GPAI029296	Glossina pallidipes
FER	FER tyrosine kinase	FBgn0000723	GPPI048042	Glossina palpalis
FER	FER tyrosine kinase	FBgn0000723	MDOA003036	Musca domestica
FER	FER tyrosine kinase	FBgn0000723	MDOA009330	Musca domestica
Fer2LCH	Ferritin 2 light chain homologue	FBgn0015221	FBgn0015221	Drosophila melanogaster
Fer2LCH	Ferritin 2 light chain homologue	FBgn0015221	GAUT049018	Glossina austeni
Fer2LCH	Ferritin 2 light chain homologue	FBgn0015221	GBRI029737	Glossina brevipalpis
Fer2LCH	Ferritin 2 light chain homologue	FBgn0015221	GFUI020911	Glossina fuscipes
Fer2LCH	Ferritin 2 light chain homologue	FBgn0015221	GMOY008503	Glossina morsitans
Fer2LCH	Ferritin 2 light chain homologue	FBgn0015221	GPAI029878	Glossina pallidipes
Fer2LCH	Ferritin 2 light chain homologue	FBgn0015221	GPPI027875	Glossina palpalis
Fer2LCH	Ferritin 2 light chain homologue	FBgn0015221	MDOA010390	Musca domestica
Flo2	Flotillin 2	FBgn0264078	FBgn0264078	Drosophila melanogaster
Flo2	Flotillin 2	FBgn0264078	GAUT045981	Glossina austeni
Flo2	Flotillin 2	FBgn0264078	GAUT045989	Glossina austeni
Flo2	Flotillin 2	FBgn0264078	GBRI018885	Glossina brevipalpis
Flo2	Flotillin 2	FBgn0264078	GBRI018900	Glossina brevipalpis
Flo2	Flotillin 2	FBgn0264078	GBRI026976	Glossina brevipalpis
Flo2	Flotillin 2	FBgn0264078	GBRI026983	Glossina brevipalpis
Flo2	Flotillin 2	FBgn0264078	GFUI028785	Glossina fuscipes
Flo2	Flotillin 2	FBgn0264078	GMOY007309	Glossina morsitans
Flo2	Flotillin 2	FBgn0264078	GPAI003966	Glossina pallidipes
Flo2	Flotillin 2	FBgn0264078	GPPI028645	Glossina palpalis
Flo2	Flotillin 2	FBgn0264078	MDOA013835	Musca domestica
fon	fondue	FBgn0032773	FBgn0032773	Drosophila melanogaster
fon	fondue	FBgn0032773	GAUT002611	Glossina austeni
fon	fondue	FBgn0032773	GBRI019911	Glossina brevipalpis
fon	fondue	FBgn0032773	GFUI019270	Glossina fuscipes
fon	fondue	FBgn0032773	GMOY010266	Glossina morsitans
fon	fondue	FBgn0032773	GPAI045573	Glossina pallidipes
fon	fondue	FBgn0032773	GPPI027761	Glossina palpalis
fon	fondue	FBgn0032773	MDOA014110	Musca domestica
FoxK	Forkhead box K	FBgn0036134	FBgn0036134	Drosophila melanogaster
FoxK	Forkhead box K	FBgn0036134	GFUI045040	Glossina fuscipes
FoxK	Forkhead box K	FBgn0036134	GMOY008281	Glossina morsitans
FoxK	Forkhead box K	FBgn0036134	GPAI017559	Glossina pallidipes
FoxK	Forkhead box K	FBgn0036134	MDOA009504	Musca domestica
foxo	forkhead box	FBgn0038197	FBgn0038197	Drosophila melanogaster
foxo	forkhead box	FBgn0038197	GAUT000623	Glossina austeni
foxo	forkhead box	FBgn0038197	GBRI013933	Glossina brevipalpis
foxo	forkhead box	FBgn0038197	GBRI013940	Glossina brevipalpis
foxo	forkhead box	FBgn0038197	GFUI039777	Glossina fuscipes
foxo	forkhead box	FBgn0038197	GMOY004829	Glossina morsitans
foxo	forkhead box	FBgn0038197	GPAI006132	Glossina pallidipes
foxo	forkhead box	FBgn0038197	GPPI041234	Glossina palpalis
foxo	forkhead box	FBgn0038197	MDOA000710	Musca domestica
foxo	forkhead box	FBgn0038197	MDOA008563	Musca domestica
fsd	fates-shifted	FBgn0033813	FBgn0033813	Drosophila melanogaster
fsd	fates-shifted	FBgn0033813	GAUT029342	Glossina austeni
fsd	fates-shifted	FBgn0033813	GBRI042449	Glossina brevipalpis
fsd	fates-shifted	FBgn0033813	GFUI003871	Glossina fuscipes
fsd	fates-shifted	FBgn0033813	GMOY007485	Glossina morsitans
fsd	fates-shifted	FBgn0033813	GPAI026356	Glossina pallidipes
fsd	fates-shifted	FBgn0033813	GPPI028753	Glossina palpalis
fsd	fates-shifted	FBgn0033813	MDOA012231	Musca domestica
fz	frizzled	FBgn0001085	FBgn0001085	Drosophila melanogaster
fz	frizzled	FBgn0001085	GAUT013434	Glossina austeni
fz	frizzled	FBgn0001085	GFUI029221	Glossina fuscipes
fz	frizzled	FBgn0001085	GMOY011100	Glossina morsitans
fz	frizzled	FBgn0001085	GPAI035937	Glossina pallidipes
fz	frizzled	FBgn0001085	GPPI010551	Glossina palpalis
fz	frizzled	FBgn0001085	MDOA003856	Musca domestica
fz2	frizzled 2	FBgn0016797	FBgn0016797	Drosophila melanogaster
fz2	frizzled 2	FBgn0016797	GAUT012175	Glossina austeni
fz2	frizzled 2	FBgn0016797	GBRI039621	Glossina brevipalpis
fz2	frizzled 2	FBgn0016797	GFUI043537	Glossina fuscipes
fz2	frizzled 2	FBgn0016797	GMOY000293	Glossina morsitans
fz2	frizzled 2	FBgn0016797	GPAI024988	Glossina pallidipes
fz2	frizzled 2	FBgn0016797	GPPI025428	Glossina palpalis
fz2	frizzled 2	FBgn0016797	MDOA010671	Musca domestica
G9a	G9a	FBgn0040372	GBRI045079	Glossina brevipalpis
G9a	G9a	FBgn0040372	GFUI014956	Glossina fuscipes
G9a	G9a	FBgn0040372	GPAI005269	Glossina pallidipes
G9a	G9a	FBgn0040372	GPPI020075	Glossina palpalis
G9a	G9a	FBgn0040372	MDOA000093	Musca domestica
G9a	G9a	FBgn0040372	FBgn0040372	Drosophila melanogaster
Gale	UDP-galactose 4'-epimerase	FBgn0035147	FBgn0035147	Drosophila melanogaster
Gale	UDP-galactose 4'-epimerase	FBgn0035147	GAUT003694	Glossina austeni
Gale	UDP-galactose 4'-epimerase	FBgn0035147	GFUI027389	Glossina fuscipes
Gale	UDP-galactose 4'-epimerase	FBgn0035147	GMOY001028	Glossina morsitans
Gale	UDP-galactose 4'-epimerase	FBgn0035147	GPAI017575	Glossina pallidipes
Gale	UDP-galactose 4'-epimerase	FBgn0035147	GPPI025413	Glossina palpalis
Gale	UDP-galactose 4'-epimerase	FBgn0035147	MDOA011875	Musca domestica
Galphaf	G protein alpha f subunit	FBgn0010223	FBgn0010223	Drosophila melanogaster
Galphaf	G protein alpha f subunit	FBgn0010223	GAUT041917	Glossina austeni
Galphaf	G protein alpha f subunit	FBgn0010223	GBRI004974	Glossina brevipalpis
Galphaf	G protein alpha f subunit	FBgn0010223	GFUI036417	Glossina fuscipes
Galphaf	G protein alpha f subunit	FBgn0010223	GMOY000178	Glossina morsitans
Galphaf	G protein alpha f subunit	FBgn0010223	GPAI019608	Glossina pallidipes
Galphaf	G protein alpha f subunit	FBgn0010223	GPPI032901	Glossina palpalis
Galphaf	G protein alpha f subunit	FBgn0010223	MDOA003133	Musca domestica
Galphaq	G protein alpha q subunit	FBgn0004435	FBgn0004435	Drosophila melanogaster
Galphaq	G protein alpha q subunit	FBgn0004435	GAUT013679	Glossina austeni
Galphaq	G protein alpha q subunit	FBgn0004435	GBRI032115	Glossina brevipalpis
Galphaq	G protein alpha q subunit	FBgn0004435	GFUI012128	Glossina fuscipes
Galphaq	G protein alpha q subunit	FBgn0004435	GMOY012035	Glossina morsitans
Galphaq	G protein alpha q subunit	FBgn0004435	GPAI017847	Glossina pallidipes
Galphaq	G protein alpha q subunit	FBgn0004435	GPPI044234	Glossina palpalis
Galphaq	G protein alpha q subunit	FBgn0004435	GPPI050972	Glossina palpalis
Galphaq	G protein alpha q subunit	FBgn0004435	MDOA000604	Musca domestica
GATAe	GATAe	FBgn0038391	FBgn0038391	Drosophila melanogaster
GATAe	GATAe	FBgn0038391	GAUT002826	Glossina austeni
GATAe	GATAe	FBgn0038391	GBRI016763	Glossina brevipalpis
GATAe	GATAe	FBgn0038391	GFUI052206	Glossina fuscipes
GATAe	GATAe	FBgn0038391	GMOY001450	Glossina morsitans
GATAe	GATAe	FBgn0038391	GPAI022329	Glossina pallidipes
GATAe	GATAe	FBgn0038391	GPPI018374	Glossina palpalis
gcm	glial cells missing	FBgn0014179	FBgn0014179	Drosophila melanogaster
gcm	glial cells missing	FBgn0014179	GAUT030276	Glossina austeni
gcm	glial cells missing	FBgn0014179	GBRI001100	Glossina brevipalpis
gcm	glial cells missing	FBgn0014179	GFUI010046	Glossina fuscipes
gcm	glial cells missing	FBgn0014179	GMOY005194	Glossina morsitans
gcm	glial cells missing	FBgn0014179	GPAI034554	Glossina pallidipes
gcm	glial cells missing	FBgn0014179	GPPI041216	Glossina palpalis
gcm	glial cells missing	FBgn0014179	MDOA004732	Musca domestica
gcm2	gcm2	FBgn0019809	FBgn0019809	Drosophila melanogaster
gcm2	gcm2	FBgn0019809	GAUT030272	Glossina austeni
gcm2	gcm2	FBgn0019809	GBRI001094	Glossina brevipalpis
gcm2	gcm2	FBgn0019809	GFUI010037	Glossina fuscipes
gcm2	gcm2	FBgn0019809	GMOY006832	Glossina morsitans
gcm2	gcm2	FBgn0019809	GPAI034563	Glossina pallidipes
gcm2	gcm2	FBgn0019809	GPPI041207	Glossina palpalis
gcm2	gcm2	FBgn0019809	MDOA003644	Musca domestica
GFI-1sens-2	senseless-2	FBgn0051632	MDOA011065	Musca domestica
GlyP	Glycogen phosphorylase	FBgn0004507	FBgn0004507	Drosophila melanogaster
GlyP	Glycogen phosphorylase	FBgn0004507	GAUT014518	Glossina austeni
GlyP	Glycogen phosphorylase	FBgn0004507	GBRI032548	Glossina brevipalpis
GlyP	Glycogen phosphorylase	FBgn0004507	GFUI044094	Glossina fuscipes
GlyP	Glycogen phosphorylase	FBgn0004507	GMOY007990	Glossina morsitans
GlyP	Glycogen phosphorylase	FBgn0004507	GPAI004980	Glossina pallidipes
GlyP	Glycogen phosphorylase	FBgn0004507	GPPI033359	Glossina palpalis
GlyP	Glycogen phosphorylase	FBgn0004507	MDOA015468	Musca domestica
GlyRS	Glycyl-tRNA synthetase	FBgn0027088	FBgn0027088	Drosophila melanogaster
GlyRS	Glycyl-tRNA synthetase	FBgn0027088	GAUT008920	Glossina austeni
GlyRS	Glycyl-tRNA synthetase	FBgn0027088	GBRI030685	Glossina brevipalpis
GlyRS	Glycyl-tRNA synthetase	FBgn0027088	GFUI028627	Glossina fuscipes
GlyRS	Glycyl-tRNA synthetase	FBgn0027088	GMOY002173	Glossina morsitans
GlyRS	Glycyl-tRNA synthetase	FBgn0027088	GPAI011498	Glossina pallidipes
GlyRS	Glycyl-tRNA synthetase	FBgn0027088	GPPI036799	Glossina palpalis
GlyRS	Glycyl-tRNA synthetase	FBgn0027088	MDOA001051	Musca domestica
GlyRS	Glycyl-tRNA synthetase	FBgn0027088	MDOA005513	Musca domestica
GNBP	Gram Negative Bacteria Binding Protein	FBgn0040323	FBgn0040323	Drosophila melanogaster
GNBP	Gram Negative Bacteria Binding Protein	FBgn0040323	GAUT013499	Glossina austeni
GNBP	Gram Negative Bacteria Binding Protein	FBgn0040323	GBRI016282	Glossina brevipalpis
GNBP	Gram Negative Bacteria Binding Protein	FBgn0040323	GFUI032799	Glossina fuscipes
GNBP	Gram Negative Bacteria Binding Protein	FBgn0040323	GMOY011180	Glossina morsitans
GNBP	Gram Negative Bacteria Binding Protein	FBgn0040323	GMOY011181	Glossina morsitans
GNBP	Gram Negative Bacteria Binding Protein	FBgn0040323	GPAI047708	Glossina pallidipes
GNBP	Gram Negative Bacteria Binding Protein	FBgn0040323	GPPI024217	Glossina palpalis
GNBP	Gram Negative Bacteria Binding Protein	FBgn0040323	MDOA008244	Musca domestica
GNBP	Gram Negative Bacteria Binding Protein	FBgn0040322	FBgn0040322	Drosophila melanogaster
GNBP	Gram Negative Bacteria Binding Protein	FBgn0040322	MDOA006497	Musca domestica
GNBP	Gram Negative Bacteria Binding Protein	FBgn0040321	FBgn0040321	Drosophila melanogaster
GNBP	Gram Negative Bacteria Binding Protein	FBgn0040321	GMOY010453	Glossina morsitans
GNBP	Gram Negative Bacteria Binding Protein	FBgn0040321	GPAI024650	Glossina pallidipes
GNBP	Gram Negative Bacteria Binding Protein	FBgn0040321	GPPI037837	Glossina palpalis
GNBP	Gram Negative Bacteria Binding Protein	FBgn0040321	MDOA000651	Musca domestica
Gprk2	G protein-coupled receptor kinase 2	FBgn0261988	FBgn0261988	Drosophila melanogaster
Gprk2	G protein-coupled receptor kinase 2	FBgn0261988	GAUT028481	Glossina austeni
Gprk2	G protein-coupled receptor kinase 2	FBgn0261988	GBRI009670	Glossina brevipalpis
Gprk2	G protein-coupled receptor kinase 2	FBgn0261988	GFUI050666	Glossina fuscipes
Gprk2	G protein-coupled receptor kinase 2	FBgn0261988	GMOY012151	Glossina morsitans
Gprk2	G protein-coupled receptor kinase 2	FBgn0261988	GPAI038987	Glossina pallidipes
Gprk2	G protein-coupled receptor kinase 2	FBgn0261988	GPPI039258	Glossina palpalis
Gprk2	G protein-coupled receptor kinase 2	FBgn0261988	MDOA012220	Musca domestica
Gr28b	Gustatory receptor 28b	FBgn0045495	GBRI039848	Glossina brevipalpis
Gr28b	Gustatory receptor 28b	FBgn0045495	GBRI039849	Glossina brevipalpis
Gr28b	Gustatory receptor 28b	FBgn0045495	GMOY006209	Glossina morsitans
Gr28b	Gustatory receptor 28b	FBgn0045495	GPAI043562	Glossina pallidipes
Gr28b	Gustatory receptor 28b	FBgn0045495	GPPI006648	Glossina palpalis
Gr28b	Gustatory receptor 28b	FBgn0045495	MDOA005532	Musca domestica
Gr28b	Gustatory receptor 28b	FBgn0045495	FBgn0045495	Drosophila melanogaster
Gr6	Gustatory receptor 28b	FBgn0045495	GAUT018371	Glossina austeni
Gr6	Gustatory receptor 28b	FBgn0045495	GBRI016968	Glossina brevipalpis
Gr6	Gustatory receptor 28b	FBgn0045495	GPAI035388	Glossina pallidipes
Gr7	Gustatory receptor 28b	FBgn0045495	GAUT037007	Glossina austeni
Gr7	Gustatory receptor 28b	FBgn0045495	GFUI027606	Glossina fuscipes
grass	Gram-positive Specific Serine protease	FBgn0039494	FBgn0039494	Drosophila melanogaster
grass	Gram-positive Specific Serine protease	FBgn0039494	GAUT003263	Glossina austeni
grass	Gram-positive Specific Serine protease	FBgn0039494	GBRI021575	Glossina brevipalpis
grass	Gram-positive Specific Serine protease	FBgn0039494	GFUI050671	Glossina fuscipes
grass	Gram-positive Specific Serine protease	FBgn0039494	GMOY003273	Glossina morsitans
grass	Gram-positive Specific Serine protease	FBgn0039494	GPAI024089	Glossina pallidipes
grass	Gram-positive Specific Serine protease	FBgn0039494	GPPI019117	Glossina palpalis
grass	Gram-positive Specific Serine protease	FBgn0039494	MDOA002242	Musca domestica
grass	Gram-positive Specific Serine protease	FBgn0039494	MDOA006413	Musca domestica
grim	grim	FBgn0015946	FBgn0015946	Drosophila melanogaster
grim	grim	FBgn0015946	MDOA003852	Musca domestica
GstO2	Glutathione S transferase O2	FBgn0035906	FBgn0035906	Drosophila melanogaster
GstO2	Glutathione S transferase O2	FBgn0035906	GAUT006703	Glossina austeni
GstO2	Glutathione S transferase O2	FBgn0035906	GBRI031371	Glossina brevipalpis
GstO2	Glutathione S transferase O2	FBgn0035906	GFUI049061	Glossina fuscipes
GstO2	Glutathione S transferase O2	FBgn0035906	GMOY004675	Glossina morsitans
GstO2	Glutathione S transferase O2	FBgn0035906	GPAI001927	Glossina pallidipes
GstO2	Glutathione S transferase O2	FBgn0035906	GPPI030685	Glossina palpalis
GstO2	Glutathione S transferase O2	FBgn0035906	MDOA011733	Musca domestica
Hand	Hand	FBgn0032209	FBgn0032209	Drosophila melanogaster
Hand	Hand	FBgn0032209	GAUT030184	Glossina austeni
Hand	Hand	FBgn0032209	GBRI001237	Glossina brevipalpis
Hand	Hand	FBgn0032209	GFUI014036	Glossina fuscipes
Hand	Hand	FBgn0032209	GMOY008395	Glossina morsitans
Hand	Hand	FBgn0032209	GPAI031670	Glossina pallidipes
Hand	Hand	FBgn0032209	GPPI021536	Glossina palpalis
Hand	Hand	FBgn0032209	MDOA015204	Musca domestica
Hat1	Histone acetyltransferase 1	FBgn0037376	FBgn0037376	Drosophila melanogaster
Hat1	Histone acetyltransferase 1	FBgn0037376	GAUT042450	Glossina austeni
Hat1	Histone acetyltransferase 1	FBgn0037376	GBRI041365	Glossina brevipalpis
Hat1	Histone acetyltransferase 1	FBgn0037376	GFUI046088	Glossina fuscipes
Hat1	Histone acetyltransferase 1	FBgn0037376	GMOY011645	Glossina morsitans
Hat1	Histone acetyltransferase 1	FBgn0037376	GPAI035570	Glossina pallidipes
Hat1	Histone acetyltransferase 1	FBgn0037376	GPPI047438	Glossina palpalis
Hat1	Histone acetyltransferase 1	FBgn0037376	MDOA014951	Musca domestica
HBS1	HBS1	FBgn0042712	FBgn0042712	Drosophila melanogaster
HBS1	HBS1	FBgn0042712	GAUT031257	Glossina austeni
HBS1	HBS1	FBgn0042712	GBRI006760	Glossina brevipalpis
HBS1	HBS1	FBgn0042712	GFUI020713	Glossina fuscipes
HBS1	HBS1	FBgn0042712	GMOY000821	Glossina morsitans
HBS1	HBS1	FBgn0042712	GPAI046791	Glossina pallidipes
HBS1	HBS1	FBgn0042712	GPPI045384	Glossina palpalis
HBS1	HBS1	FBgn0042712	MDOA015564	Musca domestica
heix	heixuedian	FBgn0028375	FBgn0028375	Drosophila melanogaster
heix	heixuedian	FBgn0028375	GAUT012551	Glossina austeni
heix	heixuedian	FBgn0028375	GBRI026623	Glossina brevipalpis
heix	heixuedian	FBgn0028375	GFUI023272	Glossina fuscipes
heix	heixuedian	FBgn0028375	GMOY003085	Glossina morsitans
heix	heixuedian	FBgn0028375	GPAI033686	Glossina pallidipes
heix	heixuedian	FBgn0028375	GPPI003368	Glossina palpalis
heix	heixuedian	FBgn0028375	MDOA003779	Musca domestica
Hel89B	Helicase 89B	FBgn0022787	FBgn0022787	Drosophila melanogaster
Hel89B	Helicase 89B	FBgn0022787	GAUT023708	Glossina austeni
Hel89B	Helicase 89B	FBgn0022787	GBRI043521	Glossina brevipalpis
Hel89B	Helicase 89B	FBgn0022787	GMOY011475	Glossina morsitans
Hel89B	Helicase 89B	FBgn0022787	GPAI047616	Glossina pallidipes
Hel89B	Helicase 89B	FBgn0022787	GPPI049541	Glossina palpalis
Hel89B	Helicase 89B	FBgn0022787	MDOA006474	Musca domestica
hep	hemipterous	FBgn0010303	FBgn0010303	Drosophila melanogaster
hep	hemipterous	FBgn0010303	GBRI007604	Glossina brevipalpis
hep	hemipterous	FBgn0010303	GFUI020506	Glossina fuscipes
hep	hemipterous	FBgn0010303	GPAI018257	Glossina pallidipes
hep	hemipterous	FBgn0010303	MDOA004197	Musca domestica
hh	hedgehog	FBgn0004644	FBgn0004644	Drosophila melanogaster
hh	hedgehog	FBgn0004644	GAUT041357	Glossina austeni
hh	hedgehog	FBgn0004644	GBRI004131	Glossina brevipalpis
hh	hedgehog	FBgn0004644	GFUI031524	Glossina fuscipes
Hh	hedgehog	FBgn0004644	GMOY011523	Glossina morsitans
hh	hedgehog	FBgn0004644	GPAI045914	Glossina pallidipes
hh	hedgehog	FBgn0004644	GPPI024688	Glossina palpalis
hh	hedgehog	FBgn0004644	MDOA006755	Musca domestica
Hml	Hemolectin	FBgn0029167	FBgn0029167	Drosophila melanogaster
Hml	Hemolectin	FBgn0029167	GBRI013619	Glossina brevipalpis
Hml	Hemolectin	FBgn0029167	GFUI035940	Glossina fuscipes
Hml	Hemolectin	FBgn0029167	GMOY003789	Glossina morsitans
Hml	Hemolectin	FBgn0029167	GPAI005438	Glossina pallidipes
Hml	Hemolectin	FBgn0029167	GPPI010704	Glossina palpalis
Hml	Hemolectin	FBgn0029167	MDOA006544	Musca domestica
hop	hopscotch	FBgn0004864	FBgn0004864	Drosophila melanogaster
hop	hopscotch	FBgn0004864	GAUT002207	Glossina austeni
hop	hopscotch	FBgn0004864	GBRI045707	Glossina brevipalpis
hop	hopscotch	FBgn0004864	GBRI045708	Glossina brevipalpis
hop	hopscotch	FBgn0004864	GFUI020253	Glossina fuscipes
hop	hopscotch	FBgn0004864	GMOY005985	Glossina morsitans
hop	hopscotch	FBgn0004864	GPAI049217	Glossina pallidipes
hop	hopscotch	FBgn0004864	GPPI004845	Glossina palpalis
hop	hopscotch	FBgn0004864	MDOA010997	Musca domestica
Hr78	Hormone-receptor-like in 78	FBgn0015239	FBgn0015239	Drosophila melanogaster
Hr78	Hormone-receptor-like in 78	FBgn0015239	GAUT011069	Glossina austeni
Hr78	Hormone-receptor-like in 78	FBgn0015239	GMOY002677	Glossina morsitans
Hr78	Hormone-receptor-like in 78	FBgn0015239	GPAI009890	Glossina pallidipes
Hr78	Hormone-receptor-like in 78	FBgn0015239	GPPI003060	Glossina palpalis
Hr78	Hormone-receptor-like in 78	FBgn0015239	MDOA000287	Musca domestica
htl	heartless	FBgn0010389	FBgn0010389	Drosophila melanogaster
htl	heartless	FBgn0010389	GAUT029868	Glossina austeni
htl	heartless	FBgn0010389	GBRI040943	Glossina brevipalpis
htl	heartless	FBgn0010389	GFUI013101	Glossina fuscipes
htl	heartless	FBgn0010389	GMOY007684	Glossina morsitans
htl	heartless	FBgn0010389	GPAI022309	Glossina pallidipes
htl	heartless	FBgn0010389	GPPI039084	Glossina palpalis
htl	heartless	FBgn0010389	GPPI039893	Glossina palpalis
htl	heartless	FBgn0010389	MDOA000829	Musca domestica
Ide	Insulin degrading metalloproteinase	FBgn0001247	FBgn0001247	Drosophila melanogaster
Ide	Insulin degrading metalloproteinase	FBgn0001247	GAUT025129	Glossina austeni
Ide	Insulin degrading metalloproteinase	FBgn0001247	GBRI013719	Glossina brevipalpis
Ide	Insulin degrading metalloproteinase	FBgn0001247	GFUI003024	Glossina fuscipes
Ide	Insulin degrading metalloproteinase	FBgn0001247	GFUI040944	Glossina fuscipes
Ide	Insulin degrading metalloproteinase	FBgn0001247	GMOY002127	Glossina morsitans
Ide	Insulin degrading metalloproteinase	FBgn0001247	GMOY009661	Glossina morsitans
Ide	Insulin degrading metalloproteinase	FBgn0001247	GPAI023595	Glossina pallidipes
Ide	Insulin degrading metalloproteinase	FBgn0001247	GPAI025098	Glossina pallidipes
Ide	Insulin degrading metalloproteinase	FBgn0001247	GPPI010139	Glossina palpalis
Ide	Insulin degrading metalloproteinase	FBgn0001247	GPPI036738	Glossina palpalis
Ide	Insulin degrading metalloproteinase	FBgn0001247	GPPI037127	Glossina palpalis
Ide	Insulin degrading metalloproteinase	FBgn0001247	MDOA010641	Musca domestica
if	inflated	FBgn0001250	FBgn0001250	Drosophila melanogaster
if	inflated	FBgn0001250	GAUT046341	Glossina austeni
if	inflated	FBgn0001250	GBRI007721	Glossina brevipalpis
if	inflated	FBgn0001250	GFUI048218	Glossina fuscipes
if	inflated	FBgn0001250	GMOY004789	Glossina morsitans
if	inflated	FBgn0001250	GPAI031846	Glossina pallidipes
if	inflated	FBgn0001250	GPPI020493	Glossina palpalis
if	inflated	FBgn0001250	MDOA002384	Musca domestica
IKKbeta	I-kappaB kinase beta	FBgn0024222	FBgn0024222	Drosophila melanogaster
IKKbeta	I-kappaB kinase beta	FBgn0024222	GAUT002837	Glossina austeni
IKKbeta	I-kappaB kinase beta	FBgn0024222	GBRI016759	Glossina brevipalpis
IKKbeta	I-kappaB kinase beta	FBgn0024222	GFUI052191	Glossina fuscipes
IKKbeta	I-kappaB kinase beta	FBgn0024222	GMOY007052	Glossina morsitans
IKKbeta	I-kappaB kinase beta	FBgn0024222	GPPI018391	Glossina palpalis
IKKbeta	I-kappaB kinase beta	FBgn0024222	MDOA001165	Musca domestica
IKKepsilon	I-kappaB kinase epsilon	FBgn0086657	FBgn0086657	Drosophila melanogaster
IKKepsilon	I-kappaB kinase epsilon	FBgn0086657	GAUT012578	Glossina austeni
IKKepsilon	I-kappaB kinase epsilon	FBgn0086657	GBRI024582	Glossina brevipalpis
IKKepsilon	I-kappaB kinase epsilon	FBgn0086657	GFUI032190	Glossina fuscipes
IKKepsilon	I-kappaB kinase epsilon	FBgn0086657	GFUI045468	Glossina fuscipes
IKKepsilon	I-kappaB kinase epsilon	FBgn0086657	GMOY003071	Glossina morsitans
IKKepsilon	I-kappaB kinase epsilon	FBgn0086657	GPAI033710	Glossina pallidipes
IKKepsilon	I-kappaB kinase epsilon	FBgn0086657	GPPI041279	Glossina palpalis
IKKepsilon	I-kappaB kinase epsilon	FBgn0086657	GPPI045061	Glossina palpalis
IKKepsilon	I-kappaB kinase epsilon	FBgn0086657	GPPI045586	Glossina palpalis
IKKepsilon	I-kappaB kinase epsilon	FBgn0086657	MDOA003846	Musca domestica
imd	immune deficiency	FBgn0013983	FBgn0013983	Drosophila melanogaster
imd	immune deficiency	FBgn0013983	GAUT043277	Glossina austeni
imd	immune deficiency	FBgn0013983	GBRI028194	Glossina brevipalpis
imd	immune deficiency	FBgn0013983	GFUI003841	Glossina fuscipes
imd	immune deficiency	FBgn0013983	GMOY013006	Glossina morsitans
imd	immune deficiency	FBgn0013983	GPPI049813	Glossina palpalis
imd	immune deficiency	FBgn0013983	MDOA006138	Musca domestica
Itgbn	Integrin betanu subunit	FBgn0010395	FBgn0010395	Drosophila melanogaster
Itgbn	Integrin betanu subunit	FBgn0010395	GAUT029717	Glossina austeni
Itgbn	Integrin betanu subunit	FBgn0010395	GFUI032661	Glossina fuscipes
Itgbn	Integrin betanu subunit	FBgn0010395	GMOY004265	Glossina morsitans
Itgbn	Integrin betanu subunit	FBgn0010395	GPAI021330	Glossina pallidipes
Itgbn	Integrin betanu subunit	FBgn0010395	GPPI022600	Glossina palpalis
Itgbn	Integrin betanu subunit	FBgn0010395	MDOA000129	Musca domestica
Jra	Jun-related antigen	FBgn0001291	FBgn0001291	Drosophila melanogaster
Jra	Jun-related antigen	FBgn0001291	GBRI028193	Glossina brevipalpis
Jra	Jun-related antigen	FBgn0001291	GFUI002811	Glossina fuscipes
Jra	Jun-related antigen	FBgn0001291	GMOY006010	Glossina morsitans
Jra	Jun-related antigen	FBgn0001291	GMOY013058	Glossina morsitans
Jra	Jun-related antigen	FBgn0001291	GPAI004296	Glossina pallidipes
Jra	Jun-related antigen	FBgn0001291	GPPI049812	Glossina palpalis
Jra	Jun-related antigen	FBgn0001291	MDOA000479	Musca domestica
kay	kayak	FBgn0001297	FBgn0001297	Drosophila melanogaster
kay	kayak	FBgn0001297	GAUT011834	Glossina austeni
kay	kayak	FBgn0001297	GBRI008042	Glossina brevipalpis
kay	kayak	FBgn0001297	GFUI015809	Glossina fuscipes
kay	kayak	FBgn0001297	GMOY007416	Glossina morsitans
kay	kayak	FBgn0001297	GPAI037972	Glossina pallidipes
kay	kayak	FBgn0001297	GPPI044899	Glossina palpalis
kay	kayak	FBgn0001297	MDOA009979	Musca domestica
key	kenny	FBgn0041205	FBgn0041205	Drosophila melanogaster
key	kenny	FBgn0041205	GAUT023275	Glossina austeni
key	kenny	FBgn0041205	GBRI022462	Glossina brevipalpis
key	kenny	FBgn0041205	GFUI000777	Glossina fuscipes
key	kenny	FBgn0041205	GFUI011941	Glossina fuscipes
key	kenny	FBgn0041205	GMOY010939	Glossina morsitans
key	kenny	FBgn0041205	GPAI008958	Glossina pallidipes
key	kenny	FBgn0041205	GPPI019465	Glossina palpalis
key	kenny	FBgn0041205	MDOA003395	Musca domestica
kis	kismet	FBgn0266557	FBgn0266557	Drosophila melanogaster
kis	kismet	FBgn0266557	GAUT033978	Glossina austeni
kis	kismet	FBgn0266557	GBRI034504	Glossina brevipalpis
kis	kismet	FBgn0266557	GFUI025975	Glossina fuscipes
kis	kismet	FBgn0266557	GMOY001860	Glossina morsitans
kis	kismet	FBgn0266557	GPAI029678	Glossina pallidipes
kis	kismet	FBgn0266557	GPPI032155	Glossina palpalis
kis	kismet	FBgn0266557	GPPI041722	Glossina palpalis
kis	kismet	FBgn0266557	MDOA012649	Musca domestica
kn	knot	FBgn0001319	FBgn0001319	Drosophila melanogaster
kn	knot	FBgn0001319	GAUT030893	Glossina austeni
kn	knot	FBgn0001319	GBRI025857	Glossina brevipalpis
kn	knot	FBgn0001319	GFUI024781	Glossina fuscipes
kn	knot	FBgn0001319	GMOY001008	Glossina morsitans
kn	knot	FBgn0001319	GPAI025990	Glossina pallidipes
kn	knot	FBgn0001319	GPPI023413	Glossina palpalis
kn	knot	FBgn0001319	GPPI046640	Glossina palpalis
kn	knot	FBgn0001319	MDOA011385	Musca domestica
Kr	Kruppel	FBgn0001325	FBgn0001325	Drosophila melanogaster
Kr	Kruppel	FBgn0001325	GAUT012611	Glossina austeni
Kr	Kruppel	FBgn0001325	GBRI033419	Glossina brevipalpis
Kr	Kruppel	FBgn0001325	GFUI024600	Glossina fuscipes
kr	Kruppel	FBgn0001325	GMOY000264	Glossina morsitans
Kr	Kruppel	FBgn0001325	GPAI010873	Glossina pallidipes
Kr	Kruppel	FBgn0001325	GPPI009477	Glossina palpalis
Kr	Kruppel	FBgn0001325	MDOA007462	Musca domestica
krz	kurtz	FBgn0040206	FBgn0040206	Drosophila melanogaster
krz	kurtz	FBgn0040206	GAUT041202	Glossina austeni
krz	kurtz	FBgn0040206	GBRI004291	Glossina brevipalpis
krz	kurtz	FBgn0040206	GFUI042381	Glossina fuscipes
krz	kurtz	FBgn0040206	GMOY004619	Glossina morsitans
krz	kurtz	FBgn0040206	GPAI003420	Glossina pallidipes
krz	kurtz	FBgn0040206	GPPI009816	Glossina palpalis
krz	kurtz	FBgn0040206	MDOA005609	Musca domestica
ksr	kinase suppressor of ras	FBgn0015402	FBgn0015402	Drosophila melanogaster
ksr	kinase suppressor of ras	FBgn0015402	GAUT031581	Glossina austeni
ksr	kinase suppressor of ras	FBgn0015402	GBRI041211	Glossina brevipalpis
ksr	kinase suppressor of ras	FBgn0015402	GFUI045186	Glossina fuscipes
ksr	kinase suppressor of ras	FBgn0015402	GMOY010709	Glossina morsitans
ksr	kinase suppressor of ras	FBgn0015402	GPAI006950	Glossina pallidipes
ksr	kinase suppressor of ras	FBgn0015402	GPPI011994	Glossina palpalis
ksr	kinase suppressor of ras	FBgn0015402	GPPI047894	Glossina palpalis
ksr	kinase suppressor of ras	FBgn0015402	MDOA014520	Musca domestica
kug	kugelei	FBgn0261574	FBgn0261574	Drosophila melanogaster
kug	kugelei	FBgn0261574	GAUT024031	Glossina austeni
kug	kugelei	FBgn0261574	GBRI013654	Glossina brevipalpis
kug	kugelei	FBgn0261574	GFUI047170	Glossina fuscipes
kug	kugelei	FBgn0261574	GMOY004403	Glossina morsitans
kug	kugelei	FBgn0261574	GPAI013382	Glossina pallidipes
kug	kugelei	FBgn0261574	GPPI005654	Glossina palpalis
kug	kugelei	FBgn0261574	MDOA006362	Musca domestica
kuz	kuzbanian	FBgn0259984	FBgn0259984	Drosophila melanogaster
kuz	kuzbanian	FBgn0259984	GAUT022475	Glossina austeni
kuz	kuzbanian	FBgn0259984	GBRI041686	Glossina brevipalpis
kuz	kuzbanian	FBgn0259984	GFUI002571	Glossina fuscipes
kuz	kuzbanian	FBgn0259984	GMOY006223	Glossina morsitans
kuz	kuzbanian	FBgn0259984	GPAI015064	Glossina pallidipes
kuz	kuzbanian	FBgn0259984	GPPI028457	Glossina palpalis
kuz	kuzbanian	FBgn0259984	MDOA014377	Musca domestica
l(2)34Fc	lethal (2) 34Fc	FBgn0261534	FBgn0261534	Drosophila melanogaster
l(2)34Fc	lethal (2) 34Fc	FBgn0261534	GBRI000599	Glossina brevipalpis
l(2)34Fc	lethal (2) 34Fc	FBgn0261534	GMOY011598	Glossina morsitans
l(2)34Fc	lethal (2) 34Fc	FBgn0261534	MDOA001054	Musca domestica
l(2)34Fc	lethal (2) 34Fc	FBgn0261534	MDOA008695	Musca domestica
Lam	Lamin	FBgn0002525	FBgn0002525	Drosophila melanogaster
Lam	Lamin	FBgn0002525	GAUT023923	Glossina austeni
Lam	Lamin	FBgn0002525	GAUT037006	Glossina austeni
Lam	Lamin	FBgn0002525	GBRI016980	Glossina brevipalpis
Lam	Lamin	FBgn0002525	GBRI016981	Glossina brevipalpis
Lam	Lamin	FBgn0002525	GBRI039847	Glossina brevipalpis
Lam	Lamin	FBgn0002525	GFUI027605	Glossina fuscipes
Lam	Lamin	FBgn0002525	GFUI042948	Glossina fuscipes
Lam	Lamin	FBgn0002525	GMOY006700	Glossina morsitans
Lam	Lamin	FBgn0002525	GPAI035398	Glossina pallidipes
Lam	Lamin	FBgn0002525	GPAI039732	Glossina pallidipes
Lam	Lamin	FBgn0002525	GPPI006647	Glossina palpalis
Lam	Lamin	FBgn0002525	GPPI013224	Glossina palpalis
Lam	Lamin	FBgn0002525	MDOA002473	Musca domestica
LanA	Laminin A	FBgn0002526	FBgn0002526	Drosophila melanogaster
LanA	Laminin A	FBgn0002526	GAUT006773	Glossina austeni
LanA	Laminin A	FBgn0002526	GBRI004819	Glossina brevipalpis
LanA	Laminin A	FBgn0002526	GFUI041259	Glossina fuscipes
LanA	Laminin A	FBgn0002526	GMOY006100	Glossina morsitans
LanA	Laminin A	FBgn0002526	GPAI001863	Glossina pallidipes
LanA	Laminin A	FBgn0002526	GPPI015485	Glossina palpalis
LanA	Laminin A	FBgn0002526	MDOA008661	Musca domestica
LanB1	LanB1	FBgn0261800	FBgn0261800	Drosophila melanogaster
LanB1	LanB1	FBgn0261800	GAUT030537	Glossina austeni
LanB1	LanB1	FBgn0261800	GBRI013874	Glossina brevipalpis
LanB1	LanB1	FBgn0261800	GFUI002017	Glossina fuscipes
LanB1	LanB1	FBgn0261800	GMOY006162	Glossina morsitans
LanB1	LanB1	FBgn0261800	GPAI047193	Glossina pallidipes
LanB1	LanB1	FBgn0261800	MDOA010031	Musca domestica
Lectin-galC1	Galactose-specific C-type lectin	FBgn0016675	FBgn0016675	Drosophila melanogaster
Lectin-galC1	Galactose-specific C-type lectin	FBgn0016675	GBRI025700	Glossina brevipalpis
Lectin-galC1	Galactose-specific C-type lectin	FBgn0016675	GBRI025701	Glossina brevipalpis
Lectin-galC1	Galactose-specific C-type lectin	FBgn0016675	GBRI025704	Glossina brevipalpis
Lectin-galC1	Galactose-specific C-type lectin	FBgn0016675	GBRI025714	Glossina brevipalpis
Lectin-galC1	Galactose-specific C-type lectin	FBgn0016675	GBRI034741	Glossina brevipalpis
Lectin-galC1	Galactose-specific C-type lectin	FBgn0016675	GBRI037609	Glossina brevipalpis
Lectin-galC1	Galactose-specific C-type lectin	FBgn0016675	GBRI042415	Glossina brevipalpis
Lectin-galC1	Galactose-specific C-type lectin	FBgn0016675	GFUI033878	Glossina fuscipes
Lectin-galC1	Galactose-specific C-type lectin	FBgn0016675	GPAI004355	Glossina pallidipes
Lectin-galC1	Galactose-specific C-type lectin	FBgn0016675	GPPI029398	Glossina palpalis
Lectin-galC1	Galactose-specific C-type lectin	FBgn0016675	MDOA001721	Musca domestica
Lectin-galC1	Galactose-specific C-type lectin	FBgn0016675	MDOA009324	Musca domestica
Lectin-galC1	Galactose-specific C-type lectin	FBgn0016675	MDOA011284	Musca domestica
Lectin-galC1	Galactose-specific C-type lectin	FBgn0016675	GBRI011867	Glossina brevipalpis
lic	licorne	FBgn0261524	FBgn0261524	Drosophila melanogaster
lic	licorne	FBgn0261524	GAUT042624	Glossina austeni
lic	licorne	FBgn0261524	GBRI034232	Glossina brevipalpis
lic	licorne	FBgn0261524	GFUI013558	Glossina fuscipes
lic	licorne	FBgn0261524	GMOY001289	Glossina morsitans
lic	licorne	FBgn0261524	GPAI043926	Glossina pallidipes
lic	licorne	FBgn0261524	GPPI013156	Glossina palpalis
lic	licorne	FBgn0261524	MDOA000615	Musca domestica
lola	longitudinals lacking	FBgn0283521	FBgn0283521	Drosophila melanogaster
lola	longitudinals lacking	FBgn0283521	GAUT038334	Glossina austeni
lola	longitudinals lacking	FBgn0283521	GBRI026096	Glossina brevipalpis
lola	longitudinals lacking	FBgn0283521	GFUI049156	Glossina fuscipes
lola	longitudinals lacking	FBgn0283521	GMOY005159	Glossina morsitans
lola	longitudinals lacking	FBgn0283521	GPAI046146	Glossina pallidipes
lola	longitudinals lacking	FBgn0283521	GPPI014537	Glossina palpalis
lola	longitudinals lacking	FBgn0283521	MDOA013378	Musca domestica
lolal	lola like	FBgn0022238	FBgn0022238	Drosophila melanogaster
lolal	lola like	FBgn0022238	GAUT037933	Glossina austeni
lolal	lola like	FBgn0022238	GBRI002271	Glossina brevipalpis
lolal	lola like	FBgn0022238	GFUI007586	Glossina fuscipes
lolal	lola like	FBgn0022238	GMOY010664	Glossina morsitans
lolal	lola like	FBgn0022238	GPAI000379	Glossina pallidipes
lolal	lola like	FBgn0022238	GPPI044287	Glossina palpalis
lolal	lola like	FBgn0022238	MDOA012578	Musca domestica
LRR	Leucine-rich repeat	FBgn0033212	FBgn0033212	Drosophila melanogaster
LRR	Leucine-rich repeat	FBgn0033212	GAUT043639	Glossina austeni
LRR	Leucine-rich repeat	FBgn0033212	GBRI020649	Glossina brevipalpis
LRR	Leucine-rich repeat	FBgn0033212	GFUI003222	Glossina fuscipes
LRR	Leucine-rich repeat	FBgn0033212	GMOY010894	Glossina morsitans
LRR	Leucine-rich repeat	FBgn0033212	GPAI006187	Glossina pallidipes
LRR	Leucine-rich repeat	FBgn0033212	GPPI042307	Glossina palpalis
LRR	Leucine-rich repeat	FBgn0033212	MDOA012621	Musca domestica
Lsp3	Prophenoloxidase 2	FBgn0033367	GMOY013291	Glossina morsitans
lwr	lesswright	FBgn0010602	FBgn0010602	Drosophila melanogaster
lwr	lesswright	FBgn0010602	GAUT029280	Glossina austeni
lwr	lesswright	FBgn0010602	GBRI032842	Glossina brevipalpis
lwr	lesswright	FBgn0010602	GFUI040511	Glossina fuscipes
lwr	lesswright	FBgn0010602	GMOY007017	Glossina morsitans
lwr	lesswright	FBgn0010602	GPAI030640	Glossina pallidipes
lwr	lesswright	FBgn0010602	GPAI033010	Glossina pallidipes
lwr	lesswright	FBgn0010602	GPPI046295	Glossina palpalis
lwr	lesswright	FBgn0010602	MDOA014107	Musca domestica
LysE	Lysozyme E	FBgn0004428	FBgn0004428	Drosophila melanogaster
LysE	Lysozyme E	FBgn0004428	MDOA001084	Musca domestica
LysE	Lysozyme E	FBgn0004428	MDOA001149	Musca domestica
LysE	Lysozyme E	FBgn0004428	MDOA001430	Musca domestica
LysE	Lysozyme E	FBgn0004428	MDOA001976	Musca domestica
LysE	Lysozyme E	FBgn0004428	MDOA002680	Musca domestica
LysE	Lysozyme E	FBgn0004428	MDOA003365	Musca domestica
LysE	Lysozyme E	FBgn0004428	MDOA003622	Musca domestica
LysE	Lysozyme E	FBgn0004428	MDOA004950	Musca domestica
LysE	Lysozyme E	FBgn0004428	MDOA005967	Musca domestica
LysE	Lysozyme E	FBgn0004428	MDOA006516	Musca domestica
LysE	Lysozyme E	FBgn0004428	MDOA006985	Musca domestica
LysE	Lysozyme E	FBgn0004428	MDOA008125	Musca domestica
LysE	Lysozyme E	FBgn0004428	MDOA009234	Musca domestica
LysE	Lysozyme E	FBgn0004428	MDOA011693	Musca domestica
LysE	Lysozyme E	FBgn0004428	MDOA012553	Musca domestica
LysE	Lysozyme E	FBgn0004428	MDOA012752	Musca domestica
LysE	Lysozyme E	FBgn0004428	MDOA012964	Musca domestica
LysE	Lysozyme E	FBgn0004428	MDOA013199	Musca domestica
LysE	Lysozyme E	FBgn0004428	MDOA013623	Musca domestica
LysE	Lysozyme E	FBgn0004428	MDOA014680	Musca domestica
LysE	Lysozyme E	FBgn0004428	MDOA014785	Musca domestica
LysE	Lysozyme E	FBgn0004428	MDOA015052	Musca domestica
LysE	Lysozyme E	FBgn0004428	MDOA016000	Musca domestica
LysE	Lysozyme E	FBgn0004428	MDOA016653	Musca domestica
LysE	Lysozyme E	FBgn0004428	MDOA016673	Musca domestica
LysE	Lysozyme E	FBgn0004428	MDOA016913	Musca domestica
lz	lozenge	FBgn0002576	FBgn0002576	Drosophila melanogaster
lz	lozenge	FBgn0002576	GAUT038635	Glossina austeni
lz	lozenge	FBgn0002576	GBRI014288	Glossina brevipalpis
lz	lozenge	FBgn0002576	GBRI014291	Glossina brevipalpis
lz	lozenge	FBgn0002576	GFUI005470	Glossina fuscipes
lz	lozenge	FBgn0002576	GPAI022752	Glossina pallidipes
lz	lozenge	FBgn0002576	GPPI030527	Glossina palpalis
lz	lozenge	FBgn0002576	MDOA010744	Musca domestica
mask	multiple ankyrin repeats single KH domain	FBgn0043884	FBgn0043884	Drosophila melanogaster
mask	multiple ankyrin repeats single KH domain	FBgn0043884	GAUT020316	Glossina austeni
mask	multiple ankyrin repeats single KH domain	FBgn0043884	GBRI036969	Glossina brevipalpis
mask	multiple ankyrin repeats single KH domain	FBgn0043884	GFUI009348	Glossina fuscipes
mask	multiple ankyrin repeats single KH domain	FBgn0043884	GMOY002483	Glossina morsitans
mask	multiple ankyrin repeats single KH domain	FBgn0043884	GPAI007923	Glossina pallidipes
mask	multiple ankyrin repeats single KH domain	FBgn0043884	MDOA014019	Musca domestica
mbo	members only	FBgn0026207	FBgn0026207	Drosophila melanogaster
mbo	members only	FBgn0026207	GAUT031483	Glossina austeni
mbo	members only	FBgn0026207	GBRI009399	Glossina brevipalpis
mbo	members only	FBgn0026207	GBRI014672	Glossina brevipalpis
mbo	members only	FBgn0026207	GFUI021888	Glossina fuscipes
mbo	members only	FBgn0026207	GMOY011110	Glossina morsitans
mbo	members only	FBgn0026207	GPAI018937	Glossina pallidipes
mbo	members only	FBgn0026207	GPPI035512	Glossina palpalis
mbo	members only	FBgn0026207	MDOA009656	Musca domestica
Mcr	Macroglobulin complement-related	FBgn0267488	FBgn0267488	Drosophila melanogaster
Mcr	Macroglobulin complement-related	FBgn0267488	GAUT029010	Glossina austeni
Mcr	Macroglobulin complement-related	FBgn0267488	GBRI036169	Glossina brevipalpis
Mcr	Macroglobulin complement-related	FBgn0267488	GFUI007955	Glossina fuscipes
Mcr	Macroglobulin complement-related	FBgn0267488	GMOY001989	Glossina morsitans
Mcr	Macroglobulin complement-related	FBgn0267488	GPAI006484	Glossina pallidipes
Mcr	Macroglobulin complement-related	FBgn0267488	GPPI048096	Glossina palpalis
Mcr	Macroglobulin complement-related	FBgn0267488	MDOA012431	Musca domestica
me31B	maternal expression at 31B	FBgn0004419	FBgn0004419	Drosophila melanogaster
me31B	maternal expression at 31B	FBgn0004419	GAUT014624	Glossina austeni
me31B	maternal expression at 31B	FBgn0004419	GBRI023745	Glossina brevipalpis
me31B	maternal expression at 31B	FBgn0004419	GFUI033732	Glossina fuscipes
me31B	maternal expression at 31B	FBgn0004419	GMOY005961	Glossina morsitans
me31B	maternal expression at 31B	FBgn0004419	GPAI026455	Glossina pallidipes
me31B	maternal expression at 31B	FBgn0004419	GPPI026213	Glossina palpalis
me31B	maternal expression at 31B	FBgn0004419	MDOA014323	Musca domestica
MED25	Mediator complex subunit 25	FBgn0038760	FBgn0038760	Drosophila melanogaster
MED25	Mediator complex subunit 25	FBgn0038760	GAUT004816	Glossina austeni
MED25	Mediator complex subunit 25	FBgn0038760	GBRI006778	Glossina brevipalpis
MED25	Mediator complex subunit 25	FBgn0038760	GFUI006562	Glossina fuscipes
MED25	Mediator complex subunit 25	FBgn0038760	GMOY005060	Glossina morsitans
MED25	Mediator complex subunit 25	FBgn0038760	GPAI036354	Glossina pallidipes
Med25	Mediator complex subunit 25	FBgn0038760	GPPI049995	Glossina palpalis
MED25	Mediator complex subunit 25	FBgn0038760	MDOA011009	Musca domestica
MED6	Mediator complex subunit 6	FBgn0024330	FBgn0024330	Drosophila melanogaster
MED6	Mediator complex subunit 6	FBgn0024330	GAUT007291	Glossina austeni
MED6	Mediator complex subunit 6	FBgn0024330	GBRI032278	Glossina brevipalpis
MED6	Mediator complex subunit 6	FBgn0024330	GFUI054181	Glossina fuscipes
MED6	Mediator complex subunit 6	FBgn0024330	GMOY003181	Glossina morsitans
MED6	Mediator complex subunit 6	FBgn0024330	GPAI038096	Glossina pallidipes
Med6	Mediator complex subunit 6	FBgn0024330	GPPI031510	Glossina palpalis
MED6	Mediator complex subunit 6	FBgn0024330	MDOA009966	Musca domestica
Mef2	Myocyte enhancer factor 2	FBgn0011656	FBgn0011656	Drosophila melanogaster
Mef2	Myocyte enhancer factor 2	FBgn0011656	GAUT023548	Glossina austeni
Mef2	Myocyte enhancer factor 2	FBgn0011656	GBRI025506	Glossina brevipalpis
Mef2	Myocyte enhancer factor 2	FBgn0011656	GMOY001623	Glossina morsitans
Mef2	Myocyte enhancer factor 2	FBgn0011656	GMOY005195	Glossina morsitans
[truncated: 1,767 more rows]
