# Supplementary material for: Comparative genomic analysis of six Glossina genomes, vectors of African trypanosomes
Source: Genome Biol. 2019 Sep 2;20:187. doi: 10.1186/s13059-019-1768-2 (PMC6721284; doi:10.1186/s13059-019-1768-2)
Supplement: Supplementary file 12 — Transcription Factor Data. (ZIP 883 kb) [file 13059_2019_1768_MOESM12_ESM.zip]

Archive with 1,409 entries (1,403 files):
- _FILES/.clcinfo
- _FILES/.orderlist2
- _FILES/PWMs_Glossina_austeni/
- _FILES/PWMs_Glossina_austeni/.clcinfo
- _FILES/PWMs_Glossina_austeni/.orderlist2
- _FILES/PWMs_Glossina_austeni/GAUT000053-PA_Homeobox.txt
- _FILES/PWMs_Glossina_austeni/GAUT000511-PA_zf-C2H2.txt
- _FILES/PWMs_Glossina_austeni/GAUT000631-PA_CUT,Homeobox.txt
- _FILES/PWMs_Glossina_austeni/GAUT001639-PA_Homeobox.txt
- _FILES/PWMs_Glossina_austeni/GAUT001653-PA_Myb_DNA-binding.txt
- _FILES/PWMs_Glossina_austeni/GAUT001674-PA_HLH.txt
- _FILES/PWMs_Glossina_austeni/GAUT001844-PA_zf-C2H2.txt
- _FILES/PWMs_Glossina_austeni/GAUT001887-PA_zf-C2H2.txt
- _FILES/PWMs_Glossina_austeni/GAUT002383-PA_Homeobox.txt
- _FILES/PWMs_Glossina_austeni/GAUT002395-PA_Homeobox.txt
- _FILES/PWMs_Glossina_austeni/GAUT002640-PA_bZIP_1.txt
- _FILES/PWMs_Glossina_austeni/GAUT002826-PA_GATA.txt
- _FILES/PWMs_Glossina_austeni/GAUT002835-PA_GATA.txt
- _FILES/PWMs_Glossina_austeni/GAUT003221-PA_PAX.txt
- _FILES/PWMs_Glossina_austeni/GAUT003304-PA_Homeobox.txt
- _FILES/PWMs_Glossina_austeni/GAUT003321-PA_Homeobox.txt
- _FILES/PWMs_Glossina_austeni/GAUT003322-PA_Homeobox.txt
- _FILES/PWMs_Glossina_austeni/GAUT004117-PA_zf-C4.txt
- _FILES/PWMs_Glossina_austeni/GAUT004707-PA_LAG1-DNAbind.txt
- _FILES/PWMs_Glossina_austeni/GAUT004881-PA_zf-C4.txt
- _FILES/PWMs_Glossina_austeni/GAUT006620-PA_Forkhead.txt
- _FILES/PWMs_Glossina_austeni/GAUT006952-PA_Myb_DNA-binding.txt
- _FILES/PWMs_Glossina_austeni/GAUT007108-PA_zf-C2H2.txt
- _FILES/PWMs_Glossina_austeni/GAUT007221-PA_MADF_DNA_bdg.txt
- _FILES/PWMs_Glossina_austeni/GAUT007222-PA_MADF_DNA_bdg.txt
- _FILES/PWMs_Glossina_austeni/GAUT007361-PA_Homeobox.txt
- _FILES/PWMs_Glossina_austeni/GAUT008149-PA_HTH_psq.txt
- _FILES/PWMs_Glossina_austeni/GAUT008301-PA_HLH.txt
- _FILES/PWMs_Glossina_austeni/GAUT008304-PA_zf-C2H2.txt
- _FILES/PWMs_Glossina_austeni/GAUT008381-PA_HLH.txt
- _FILES/PWMs_Glossina_austeni/GAUT008741-PA_HLH.txt
- _FILES/PWMs_Glossina_austeni/GAUT008843-PA_Ets.txt
- _FILES/PWMs_Glossina_austeni/GAUT009195-PA_Homeobox.txt
- _FILES/PWMs_Glossina_austeni/GAUT009346-PA_HLH.txt
- _FILES/PWMs_Glossina_austeni/GAUT009458-PA_zf-C2H2.txt
- _FILES/PWMs_Glossina_austeni/GAUT009466-PA_zf-C2H2.txt
- _FILES/PWMs_Glossina_austeni/GAUT009489-PA_zf-C2H2.txt
- _FILES/PWMs_Glossina_austeni/GAUT009726-PA_HLH.txt
- _FILES/PWMs_Glossina_austeni/GAUT010135-PA_HLH.txt
- _FILES/PWMs_Glossina_austeni/GAUT010297-PA_zf-C2H2.txt
- _FILES/PWMs_Glossina_austeni/GAUT010429-PA_Homeobox.txt
- _FILES/PWMs_Glossina_austeni/GAUT010489-PA_Forkhead.txt
- _FILES/PWMs_Glossina_austeni/GAUT010640-PA_AT_hook.txt
- _FILES/PWMs_Glossina_austeni/GAUT011069-PA_zf-C4.txt
- _FILES/PWMs_Glossina_austeni/GAUT011215-PA_CUT,Homeobox.txt
- _FILES/PWMs_Glossina_austeni/GAUT011248-PA_Homeobox.txt
- _FILES/PWMs_Glossina_austeni/GAUT011414-PA_PAX.txt
- _FILES/PWMs_Glossina_austeni/GAUT011573-PA_Homeobox.txt
- _FILES/PWMs_Glossina_austeni/GAUT011656-PA_zf-C2H2.txt
- _FILES/PWMs_Glossina_austeni/GAUT011834-PA_bZIP_1.txt
- _FILES/PWMs_Glossina_austeni/GAUT011960-PA_Homeobox,Pou.txt
- _FILES/PWMs_Glossina_austeni/GAUT012010-PA_Homeobox.txt
- _FILES/PWMs_Glossina_austeni/GAUT012024-PA_Homeobox.txt
- _FILES/PWMs_Glossina_austeni/GAUT012144-PA_T-box.txt
- _FILES/PWMs_Glossina_austeni/GAUT012315-PA_zf-C2H2.txt
- _FILES/PWMs_Glossina_austeni/GAUT012582-PA_HLH.txt
- _FILES/PWMs_Glossina_austeni/GAUT013196-PA_zf-C2H2.txt
- _FILES/PWMs_Glossina_austeni/GAUT013277-PA_Homeobox.txt
- _FILES/PWMs_Glossina_austeni/GAUT013292-PA_Homeobox.txt
- _FILES/PWMs_Glossina_austeni/GAUT013430-PA_MADF_DNA_bdg.txt
- _FILES/PWMs_Glossina_austeni/GAUT013481-PA_Homeobox.txt
- _FILES/PWMs_Glossina_austeni/GAUT013608-PA_zf-C2H2.txt
- _FILES/PWMs_Glossina_austeni/GAUT013656-PA_Homeobox.txt
- _FILES/PWMs_Glossina_austeni/GAUT014094-PA_MADF_DNA_bdg.txt
- _FILES/PWMs_Glossina_austeni/GAUT014130-PA_zf-C2H2.txt
- _FILES/PWMs_Glossina_austeni/GAUT015377-PA_bZIP_1.txt
- _FILES/PWMs_Glossina_austeni/GAUT015520-PA_Homeobox.txt
- _FILES/PWMs_Glossina_austeni/GAUT016036-PA_HLH.txt
- _FILES/PWMs_Glossina_austeni/GAUT016057-PA_HLH.txt
- _FILES/PWMs_Glossina_austeni/GAUT016064-PA_HLH.txt
- _FILES/PWMs_Glossina_austeni/GAUT016075-PA_HLH.txt
- _FILES/PWMs_Glossina_austeni/GAUT016631-PA_MADF_DNA_bdg.txt
- _FILES/PWMs_Glossina_austeni/GAUT017030-PA_zf-C4.txt
- _FILES/PWMs_Glossina_austeni/GAUT017322-PA_HLH.txt
- _FILES/PWMs_Glossina_austeni/GAUT017359-PA_MADF_DNA_bdg.txt
- _FILES/PWMs_Glossina_austeni/GAUT017373-PA_Homeobox.txt
- _FILES/PWMs_Glossina_austeni/GAUT017893-PA_Homeobox.txt
- _FILES/PWMs_Glossina_austeni/GAUT017906-PA_Homeobox.txt
- _FILES/PWMs_Glossina_austeni/GAUT018270-PA_HLH.txt
- _FILES/PWMs_Glossina_austeni/GAUT018814-PA_RHD_DNA_bind.txt
- _FILES/PWMs_Glossina_austeni/GAUT018860-PA_zf-C2H2.txt
- _FILES/PWMs_Glossina_austeni/GAUT018927-PA_Homeobox.txt
- _FILES/PWMs_Glossina_austeni/GAUT018954-PA_zf-C2H2.txt
- _FILES/PWMs_Glossina_austeni/GAUT019201-PA_zf-C2H2.txt
- _FILES/PWMs_Glossina_austeni/GAUT019261-PA_Homeobox.txt
- _FILES/PWMs_Glossina_austeni/GAUT019304-PA_zf-C4.txt
- _FILES/PWMs_Glossina_austeni/GAUT019327-PA_HLH.txt
- _FILES/PWMs_Glossina_austeni/GAUT019915-PA_Homeobox.txt
- _FILES/PWMs_Glossina_austeni/GAUT020302-PA_MADF_DNA_bdg.txt
- _FILES/PWMs_Glossina_austeni/GAUT020317-PA_HLH.txt
- _FILES/PWMs_Glossina_austeni/GAUT020434-PA_HLH.txt
- _FILES/PWMs_Glossina_austeni/GAUT021275-PA_Homeobox.txt
- _FILES/PWMs_Glossina_austeni/GAUT021346-PA_Homeobox.txt
- _FILES/PWMs_Glossina_austeni/GAUT021433-PA_zf-C2H2.txt
- _FILES/PWMs_Glossina_austeni/GAUT021502-PA_zf-C2H2.txt
- _FILES/PWMs_Glossina_austeni/GAUT021503-PA_zf-C2H2.txt
- _FILES/PWMs_Glossina_austeni/GAUT022685-PA_Homeobox.txt
- _FILES/PWMs_Glossina_austeni/GAUT023713-PA_HMG_box.txt
- _FILES/PWMs_Glossina_austeni/GAUT023983-PA_HLH.txt
- _FILES/PWMs_Glossina_austeni/GAUT024062-PA_Homeobox.txt
- _FILES/PWMs_Glossina_austeni/GAUT024088-PA_Homeobox.txt
- _FILES/PWMs_Glossina_austeni/GAUT024111-PA_Homeobox.txt
- _FILES/PWMs_Glossina_austeni/GAUT024138-PA_Homeobox.txt
- _FILES/PWMs_Glossina_austeni/GAUT024256-PA_HLH.txt
- _FILES/PWMs_Glossina_austeni/GAUT024271-PA_HLH.txt
- _FILES/PWMs_Glossina_austeni/GAUT024306-PA_Homeobox.txt
- _FILES/PWMs_Glossina_austeni/GAUT024465-PA_HLH.txt
- _FILES/PWMs_Glossina_austeni/GAUT025003-PA_zf-C2H2.txt
- _FILES/PWMs_Glossina_austeni/GAUT025805-PA_DM.txt
- _FILES/PWMs_Glossina_austeni/GAUT025866-PA_Homeobox.txt
- _FILES/PWMs_Glossina_austeni/GAUT025885-PA_Homeobox.txt
- _FILES/PWMs_Glossina_austeni/GAUT026115-PA_HLH.txt
- _FILES/PWMs_Glossina_austeni/GAUT026375-PA_Homeobox.txt
- _FILES/PWMs_Glossina_austeni/GAUT026412-PA_HMG_box.txt
- _FILES/PWMs_Glossina_austeni/GAUT026738-PA_zf-C2H2.txt
- _FILES/PWMs_Glossina_austeni/GAUT027162-PA_MADF_DNA_bdg.txt
- _FILES/PWMs_Glossina_austeni/GAUT027257-PA_MADF_DNA_bdg.txt
- _FILES/PWMs_Glossina_austeni/GAUT027563-PA_zf-C2H2.txt
- _FILES/PWMs_Glossina_austeni/GAUT027756-PA_HLH.txt
- _FILES/PWMs_Glossina_austeni/GAUT027809-PA_Forkhead.txt
- _FILES/PWMs_Glossina_austeni/GAUT027810-PA_Forkhead.txt
- _FILES/PWMs_Glossina_austeni/GAUT028086-PA_zf-C4.txt
- _FILES/PWMs_Glossina_austeni/GAUT028360-PA_zf-C2H2.txt
- _FILES/PWMs_Glossina_austeni/GAUT028510-PA_HMG_box.txt
- _FILES/PWMs_Glossina_austeni/GAUT029080-PA_Homeobox.txt
- _FILES/PWMs_Glossina_austeni/GAUT029581-PA_Homeobox.txt
- _FILES/PWMs_Glossina_austeni/GAUT029841-PA_zf-C4.txt
- _FILES/PWMs_Glossina_austeni/GAUT030053-PA_Homeobox.txt
- _FILES/PWMs_Glossina_austeni/GAUT030184-PA_HLH.txt
- _FILES/PWMs_Glossina_austeni/GAUT030210-PA_Homeobox.txt
- _FILES/PWMs_Glossina_austeni/GAUT030272-PA_GCM.txt
- _FILES/PWMs_Glossina_austeni/GAUT030276-PA_GCM.txt
- _FILES/PWMs_Glossina_austeni/GAUT030292-PA_Homeobox.txt
- _FILES/PWMs_Glossina_austeni/GAUT031433-PA_HLH.txt
- _FILES/PWMs_Glossina_austeni/GAUT031669-PA_zf-C2H2.txt
- _FILES/PWMs_Glossina_austeni/GAUT031768-PA_RFX_DNA_binding.txt
- _FILES/PWMs_Glossina_austeni/GAUT031840-PA_HLH.txt
- _FILES/PWMs_Glossina_austeni/GAUT032372-PA_Homeobox.txt
- _FILES/PWMs_Glossina_austeni/GAUT032382-PA_Homeobox.txt
- _FILES/PWMs_Glossina_austeni/GAUT032649-PA_zf-C2H2.txt
- _FILES/PWMs_Glossina_austeni/GAUT032893-PA_Homeobox.txt
- _FILES/PWMs_Glossina_austeni/GAUT033000-PA_HLH.txt
- _FILES/PWMs_Glossina_austeni/GAUT033088-PA_Homeobox.txt
- _FILES/PWMs_Glossina_austeni/GAUT033194-PA_Homeobox.txt
- _FILES/PWMs_Glossina_austeni/GAUT033619-PA_Homeobox.txt
- _FILES/PWMs_Glossina_austeni/GAUT034972-PA_zf-C2H2.txt
- _FILES/PWMs_Glossina_austeni/GAUT035058-PA_zf-C2H2.txt
- _FILES/PWMs_Glossina_austeni/GAUT035083-PA_MH1.txt
- _FILES/PWMs_Glossina_austeni/GAUT035172-PA_zf-C2H2.txt
- _FILES/PWMs_Glossina_austeni/GAUT036411-PA_Homeobox.txt
- _FILES/PWMs_Glossina_austeni/GAUT036584-PA_MADF_DNA_bdg.txt
- _FILES/PWMs_Glossina_austeni/GAUT036587-PA_zf-C2H2.txt
- _FILES/PWMs_Glossina_austeni/GAUT037264-PA_Ets.txt
- _FILES/PWMs_Glossina_austeni/GAUT037360-PA_zf-C2H2.txt
- _FILES/PWMs_Glossina_austeni/GAUT037653-PA_zf-C2H2.txt
- _FILES/PWMs_Glossina_austeni/GAUT037673-PA_zf-C2H2.txt
- _FILES/PWMs_Glossina_austeni/GAUT037704-PA_Forkhead.txt
- _FILES/PWMs_Glossina_austeni/GAUT037796-PA_Homeobox.txt
- _FILES/PWMs_Glossina_austeni/GAUT037930-PA_MADF_DNA_bdg.txt
- _FILES/PWMs_Glossina_austeni/GAUT037940-PA_HSF_DNA-bind.txt
- _FILES/PWMs_Glossina_austeni/GAUT038029-PA_Homeobox.txt
- _FILES/PWMs_Glossina_austeni/GAUT038031-PA_Homeobox.txt
- _FILES/PWMs_Glossina_austeni/GAUT038035-PA_Homeobox.txt
- _FILES/PWMs_Glossina_austeni/GAUT038159-PA_MADF_DNA_bdg.txt
- _FILES/PWMs_Glossina_austeni/GAUT038335-PA_zf-C2H2.txt
- _FILES/PWMs_Glossina_austeni/GAUT038677-PA_Runt.txt
- _FILES/PWMs_Glossina_austeni/GAUT038968-PA_HLH.txt
- _FILES/PWMs_Glossina_austeni/GAUT039226-PA_GATA.txt
- _FILES/PWMs_Glossina_austeni/GAUT039299-PA_TCR.txt
- _FILES/PWMs_Glossina_austeni/GAUT039825-PA_Ets.txt
- _FILES/PWMs_Glossina_austeni/GAUT040075-PA_bZIP_1.txt
- _FILES/PWMs_Glossina_austeni/GAUT040523-PA_HLH.txt
- _FILES/PWMs_Glossina_austeni/GAUT040525-PA_HLH.txt
- _FILES/PWMs_Glossina_austeni/GAUT040529-PA_HLH.txt
- _FILES/PWMs_Glossina_austeni/GAUT040758-PA_HLH.txt
- _FILES/PWMs_Glossina_austeni/GAUT041283-PA_CENP-B_N.txt
- _FILES/PWMs_Glossina_austeni/GAUT041367-PA_HLH.txt
- _FILES/PWMs_Glossina_austeni/GAUT041409-PA_Ets.txt
- _FILES/PWMs_Glossina_austeni/GAUT041410-PA_Ets.txt
- _FILES/PWMs_Glossina_austeni/GAUT041554-PA_Homeobox.txt
- _FILES/PWMs_Glossina_austeni/GAUT041843-PA_Ets.txt
- _FILES/PWMs_Glossina_austeni/GAUT042083-PA_Homeobox.txt
- _FILES/PWMs_Glossina_austeni/GAUT043010-PA_HLH.txt
- _FILES/PWMs_Glossina_austeni/GAUT043014-PA_HLH.txt
- _FILES/PWMs_Glossina_austeni/GAUT043282-PA_bZIP_1.txt
- _FILES/PWMs_Glossina_austeni/GAUT043693-PA_CENP-B_N.txt
- _FILES/PWMs_Glossina_austeni/GAUT043819-PA_bZIP_1.txt
- _FILES/PWMs_Glossina_austeni/GAUT043970-PA_MADF_DNA_bdg.txt
- _FILES/PWMs_Glossina_austeni/GAUT044225-PA_HLH.txt
- _FILES/PWMs_Glossina_austeni/GAUT044360-PA_HLH.txt
- _FILES/PWMs_Glossina_austeni/GAUT044604-PA_Homeobox.txt
- _FILES/PWMs_Glossina_austeni/GAUT044617-PA_Homeobox.txt
- _FILES/PWMs_Glossina_austeni/GAUT044634-PA_Homeobox.txt
- _FILES/PWMs_Glossina_austeni/GAUT044635-PA_Homeobox.txt
- _FILES/PWMs_Glossina_austeni/GAUT045321-PA_Homeobox.txt
- _FILES/PWMs_Glossina_austeni/GAUT045354-PA_zf-C4.txt
- _FILES/PWMs_Glossina_austeni/GAUT045447-PA_HLH.txt
- _FILES/PWMs_Glossina_austeni/GAUT046078-PA_HTH_psq.txt
- _FILES/PWMs_Glossina_austeni/GAUT046295-PA_HMG_box.txt
- _FILES/PWMs_Glossina_austeni/GAUT047701-PA_HLH.txt
- _FILES/PWMs_Glossina_austeni/GAUT048130-PA_MADF_DNA_bdg.txt
- _FILES/PWMs_Glossina_austeni/GAUT048328-PA_Forkhead.txt
- _FILES/PWMs_Glossina_austeni/GAUT049071-PA_zf-C2H2.txt
- _FILES/PWMs_Glossina_austeni/GAUT049269-PA_HLH.txt
- _FILES/PWMs_Glossina_austeni/GAUT049292-PA_MADF_DNA_bdg.txt
- _FILES/PWMs_Glossina_austeni/GAUT049782-PA_MADF_DNA_bdg.txt
- _FILES/PWMs_Glossina_austeni/GAUT049787-PA_MADF_DNA_bdg.txt
- _FILES/PWMs_Glossina_austeni/GAUT050346-PA_Homeobox.txt
- _FILES/PWMs_Glossina_austeni/GAUT050940-PA_Homeobox.txt
- _FILES/PWMs_Glossina_austeni/GAUT050955-PA_HLH.txt
- _FILES/PWMs_Glossina_austeni/GAUT051159-PA_Ets.txt
- _FILES/PWMs_Glossina_austeni/GAUT051191-PA_bZIP_1.txt
- _FILES/PWMs_Glossina_austeni/GAUT051392-PA_Homeobox.txt
- _FILES/PWMs_Glossina_austeni/GAUT051420-PA_Homeobox.txt
- _FILES/PWMs_Glossina_austeni/GAUT051433-PA_Homeobox.txt
- _FILES/PWMs_Glossina_austeni/GAUT051623-PA_DM.txt
- _FILES/PWMs_Glossina_austeni/GAUT051918-PA_zf-C4.txt
- _FILES/PWMs_Glossina_austeni/GAUT051970-PA_HLH.txt
- _FILES/PWMs_Glossina_brevipalpis/
- _FILES/PWMs_Glossina_brevipalpis/.clcinfo
- _FILES/PWMs_Glossina_brevipalpis/.orderlist2
- _FILES/PWMs_Glossina_brevipalpis/GBRI000988-PA_zf-C4.txt
- _FILES/PWMs_Glossina_brevipalpis/GBRI001073-PA_MADF_DNA_bdg.txt
- _FILES/PWMs_Glossina_brevipalpis/GBRI001094-PA_GCM.txt
- _FILES/PWMs_Glossina_brevipalpis/GBRI001100-PA_GCM.txt
- _FILES/PWMs_Glossina_brevipalpis/GBRI001196-PA_Homeobox.txt
- _FILES/PWMs_Glossina_brevipalpis/GBRI001237-PA_HLH.txt
- _FILES/PWMs_Glossina_brevipalpis/GBRI001697-PA_HLH.txt
- _FILES/PWMs_Glossina_brevipalpis/GBRI001996-PA_HLH.txt
- _FILES/PWMs_Glossina_brevipalpis/GBRI002015-PA_Homeobox.txt
- _FILES/PWMs_Glossina_brevipalpis/GBRI002269-PA_MADF_DNA_bdg.txt
- _FILES/PWMs_Glossina_brevipalpis/GBRI002277-PA_HSF_DNA-bind.txt
- _FILES/PWMs_Glossina_brevipalpis/GBRI002301-PA_HLH.txt
- _FILES/PWMs_Glossina_brevipalpis/GBRI003050-PA_zf-C4.txt
- _FILES/PWMs_Glossina_brevipalpis/GBRI003140-PA_zf-C2H2.txt
- _FILES/PWMs_Glossina_brevipalpis/GBRI003179-PA_MADF_DNA_bdg.txt
- _FILES/PWMs_Glossina_brevipalpis/GBRI003180-PA_MADF_DNA_bdg.txt
- _FILES/PWMs_Glossina_brevipalpis/GBRI003438-PA_zf-C4.txt
- _FILES/PWMs_Glossina_brevipalpis/GBRI003631-PA_HLH.txt
- _FILES/PWMs_Glossina_brevipalpis/GBRI003981-PA_zf-C4.txt
- _FILES/PWMs_Glossina_brevipalpis/GBRI004801-PA_zf-C2H2.txt
- _FILES/PWMs_Glossina_brevipalpis/GBRI005011-PA_zf-C2H2.txt
- _FILES/PWMs_Glossina_brevipalpis/GBRI005110-PA_zf-C2H2.txt
- _FILES/PWMs_Glossina_brevipalpis/GBRI005362-PA_HLH.txt
- _FILES/PWMs_Glossina_brevipalpis/GBRI005398-PA_HLH.txt
- _FILES/PWMs_Glossina_brevipalpis/GBRI005712-PA_HLH.txt
- _FILES/PWMs_Glossina_brevipalpis/GBRI005846-PA_bZIP_1.txt
- _FILES/PWMs_Glossina_brevipalpis/GBRI005908-PA_zf-C2H2.txt
- _FILES/PWMs_Glossina_brevipalpis/GBRI005985-PA_Homeobox.txt
- _FILES/PWMs_Glossina_brevipalpis/GBRI006000-PA_Homeobox.txt
- _FILES/PWMs_Glossina_brevipalpis/GBRI006016-PA_Homeobox.txt
- _FILES/PWMs_Glossina_brevipalpis/GBRI006032-PA_Homeobox.txt
- _FILES/PWMs_Glossina_brevipalpis/GBRI006156-PA_Homeobox.txt
- _FILES/PWMs_Glossina_brevipalpis/GBRI006191-PA_zf-C2H2.txt
- _FILES/PWMs_Glossina_brevipalpis/GBRI006374-PA_zf-C2H2.txt
- _FILES/PWMs_Glossina_brevipalpis/GBRI006461-PA_Ets.txt
- _FILES/PWMs_Glossina_brevipalpis/GBRI006801-PA_HLH.txt
- _FILES/PWMs_Glossina_brevipalpis/GBRI006942-PA_HLH.txt
- _FILES/PWMs_Glossina_brevipalpis/GBRI006975-PA_zf-C2H2.txt
- _FILES/PWMs_Glossina_brevipalpis/GBRI007332-PA_Homeobox.txt
- _FILES/PWMs_Glossina_brevipalpis/GBRI007571-PA_Homeobox.txt
- _FILES/PWMs_Glossina_brevipalpis/GBRI007886-PA_zf-C2H2.txt
- _FILES/PWMs_Glossina_brevipalpis/GBRI008042-PA_bZIP_1.txt
- _FILES/PWMs_Glossina_brevipalpis/GBRI008427-PA_zf-C2H2.txt
- _FILES/PWMs_Glossina_brevipalpis/GBRI008803-PA_CENP-B_N.txt
- _FILES/PWMs_Glossina_brevipalpis/GBRI009195-PA_HLH.txt
- _FILES/PWMs_Glossina_brevipalpis/GBRI009407-PA_DM.txt
- _FILES/PWMs_Glossina_brevipalpis/GBRI009761-PA_Homeobox.txt
- _FILES/PWMs_Glossina_brevipalpis/GBRI009984-PA_Homeobox.txt
- _FILES/PWMs_Glossina_brevipalpis/GBRI010227-PA_zf-C2H2.txt
- _FILES/PWMs_Glossina_brevipalpis/GBRI011066-PA_Homeobox.txt
- _FILES/PWMs_Glossina_brevipalpis/GBRI011104-PA_zf-C4.txt
- _FILES/PWMs_Glossina_brevipalpis/GBRI011122-PA_Homeobox.txt
- _FILES/PWMs_Glossina_brevipalpis/GBRI011134-PA_Homeobox.txt
- _FILES/PWMs_Glossina_brevipalpis/GBRI012123-PA_MADF_DNA_bdg.txt
- _FILES/PWMs_Glossina_brevipalpis/GBRI012407-PA_Homeobox.txt
- _FILES/PWMs_Glossina_brevipalpis/GBRI012420-PA_Myb_DNA-binding.txt
- _FILES/PWMs_Glossina_brevipalpis/GBRI012423-PA_HLH.txt
- _FILES/PWMs_Glossina_brevipalpis/GBRI012883-PA_DM.txt
- _FILES/PWMs_Glossina_brevipalpis/GBRI013040-PA_Homeobox.txt
- _FILES/PWMs_Glossina_brevipalpis/GBRI013145-PA_Homeobox.txt
- _FILES/PWMs_Glossina_brevipalpis/GBRI013159-PA_Homeobox.txt
- _FILES/PWMs_Glossina_brevipalpis/GBRI013186-PA_bZIP_1.txt
- _FILES/PWMs_Glossina_brevipalpis/GBRI013218-PA_Runt.txt
- _FILES/PWMs_Glossina_brevipalpis/GBRI013362-PA_RHD_DNA_bind.txt
- _FILES/PWMs_Glossina_brevipalpis/GBRI013773-PA_zf-C2H2.txt
- _FILES/PWMs_Glossina_brevipalpis/GBRI014010-PA_PAX.txt
- _FILES/PWMs_Glossina_brevipalpis/GBRI014222-PA_HLH.txt
- _FILES/PWMs_Glossina_brevipalpis/GBRI014335-PA_MADF_DNA_bdg.txt
- _FILES/PWMs_Glossina_brevipalpis/GBRI014347-PA_Homeobox.txt
- _FILES/PWMs_Glossina_brevipalpis/GBRI014751-PA_CUT.txt
- _FILES/PWMs_Glossina_brevipalpis/GBRI014783-PA_zf-C2H2.txt
- _FILES/PWMs_Glossina_brevipalpis/GBRI014954-PA_Homeobox.txt
- _FILES/PWMs_Glossina_brevipalpis/GBRI015034-PA_Homeobox.txt
- _FILES/PWMs_Glossina_brevipalpis/GBRI015049-PA_Homeobox.txt
[truncated: 1,109 more entries]
