# Supplementary material for: Comparative genomic analysis of six Glossina genomes, vectors of African trypanosomes
Source: Genome Biol. 2019 Sep 2;20:187. doi: 10.1186/s13059-019-1768-2 (PMC6721284; doi:10.1186/s13059-019-1768-2)
Supplement: Supplementary file 12 — Transcription Factor Data. (ZIP 883 kb) [file 13059_2019_1768_MOESM12_ESM.zip › _FILES/PWMs_Glossina_austeni/GAUT000053-PA_Homeobox.txt]

Pos	A	C	G	T
1	0.257251082251082	0.203354978354978	0.429761904761905	0.109632034632035
2	0.0984770528915415	0.32290594772587	0.162481992179461	0.416135007203128
3	0.0569905322180347	0.295983086680761	0.0298740693078408	0.617152311793363
4	0.797356369691923	0.052248126561199	0.0982514571190675	0.0521440466278102
5	0.940977881257276	0.0173457508731083	0.0188591385331781	0.0228172293364377
6	0.0488984970146181	0.0373687461395923	0.0459131150916203	0.867819641754169
7	0.0461677730838865	0.0859987929993965	0.0858982096157715	0.781935224300946
8	0.520274359491628	0.031974984869881	0.393483962073835	0.054266693564656
9	0.364103639987412	0.198363579146124	0.339767124724641	0.0977656561418231
10	0.15245158632056	0.380819942315616	0.242068397198187	0.224660074165637
11	0.221259923703475	0.246932673471492	0.379214351995051	0.152593050829982
12	0.0943297348286343	0.3430458023268	0.199140551304895	0.363483911539671
13	0.0551157430604269	0.399739452850987	0.0342719711393927	0.510872832949193
14	0.79158215010142	0.082657200811359	0.0794117647058823	0.0463488843813387
15	0.870261336638777	0.0497882450160107	0.0354302241503977	0.0445201941948146
16	0.0189910287778166	0.0203891413258767	0.0205056507048817	0.940114179191425
17	0.0519575177009579	0.094231570179092	0.0529987505206164	0.800812161599334
18	0.616259864195265	0.0307395852449991	0.296476417691319	0.0565241328684162
19	0.414285714285714	0.166495375128469	0.319424460431655	0.0997944501541624
20	0.107266435986159	0.436202422145329	0.202205882352941	0.254325259515571
