# Supplementary material for: Comparative genomic analysis of six Glossina genomes, vectors of African trypanosomes
Source: Genome Biol. 2019 Sep 2;20:187. doi: 10.1186/s13059-019-1768-2 (PMC6721284; doi:10.1186/s13059-019-1768-2)
Supplement: Supplementary file 12 — Transcription Factor Data. (ZIP 883 kb) [file 13059_2019_1768_MOESM12_ESM.zip › _FILES/PWMs_Glossina_austeni/GAUT001639-PA_Homeobox.txt]

Pos	A	C	G	T
1	0.186264308012487	0.33414267545381	0.390681003584229	0.0889120129494739
2	0.0824465337328236	0.0239694183283397	0.893584047938837	0.0
3	0.0	0.0	1.0	0.0
4	0.97750904159132	0.0224909584086799	0.0	0.0
5	0.0	0.0	0.0	1.0
6	0.0	0.0	0.0	1.0
7	1.0	0.0	0.0	0.0
8	0.286969591860331	0.105330095964851	0.367788183605041	0.239912128569777
