# Supplementary material for: Comparative genomic analysis of six Glossina genomes, vectors of African trypanosomes
Source: Genome Biol. 2019 Sep 2;20:187. doi: 10.1186/s13059-019-1768-2 (PMC6721284; doi:10.1186/s13059-019-1768-2)
Supplement: Supplementary file 12 — Transcription Factor Data. (ZIP 883 kb) [file 13059_2019_1768_MOESM12_ESM.zip › _FILES/PWMs_Glossina_austeni/GAUT002383-PA_Homeobox.txt]

Pos	A	C	G	T
1	0.22834274952919	0.240701506591337	0.362523540489642	0.168432203389831
2	0.0	0.958159467689185	0.0	0.0418405323108154
3	0.714790509843513	0.0604072017499579	0.224802288406529	0.0
4	0.597594429204473	0.320109727790673	0.0123092072870507	0.0699866357178026
5	0.0	0.0	0.00654817586529467	0.993451824134705
6	0.0540080470442587	0.257660167130919	0.0309501702259362	0.657381615598886
7	0.653890556453475	0.0966674363118602	0.189024859539752	0.0604171476949126
8	0.320070629782225	0.307945850500294	0.217775161859918	0.154208357857563
