# Supplementary material for: Comparative genomic analysis of six Glossina genomes, vectors of African trypanosomes
Source: Genome Biol. 2019 Sep 2;20:187. doi: 10.1186/s13059-019-1768-2 (PMC6721284; doi:10.1186/s13059-019-1768-2)
Supplement: Supplementary file 12 — Transcription Factor Data. (ZIP 883 kb) [file 13059_2019_1768_MOESM12_ESM.zip › _FILES/PWMs_Glossina_austeni/GAUT002640-PA_bZIP_1.txt]

Pos	A	C	G	T
1	0.336301369863014	0.0212328767123288	0.0397260273972603	0.602739726027397
2	0.363319386331939	0.0411436541143654	0.0543933054393305	0.541143654114365
3	0.125078566939032	0.00377121307353866	0.824010056568196	0.0471401634192332
4	0.00620347394540943	0.0179900744416873	0.90818858560794	0.0676178660049628
5	0.74095347501436	0.179207352096496	0.0798391728891442	0.0
6	0.0	0.0	0.000638977635782748	0.999361022364217
7	0.0	0.0	0.994835377663008	0.00516462233699161
8	0.998696219035202	0.00130378096479791	0.0	0.0
9	0.0	0.99874213836478	0.0	0.00125786163522013
10	0.00312891113892365	0.0	0.996245306633292	0.000625782227784731
11	0.0	0.000647668393782383	0.0	0.999352331606218
12	0.000648929266709929	0.99805321219987	0.000648929266709929	0.000648929266709929
13	0.999355254674404	0.0	0.0	0.000644745325596389
14	0.0	0.0761741122565865	0.199312714776632	0.724513172966781
15	0.060136391816491	0.920024798512089	0.0154990700557967	0.00433973961562306
16	0.0472292191435768	0.830604534005038	0.00251889168765743	0.119647355163728
17	0.544189283228949	0.0508002783576896	0.0591510090466249	0.345859429366736
18	0.591186440677966	0.0379661016949153	0.0142372881355932	0.356610169491525
