# Supplementary material for: Comparative genomic analysis of six Glossina genomes, vectors of African trypanosomes
Source: Genome Biol. 2019 Sep 2;20:187. doi: 10.1186/s13059-019-1768-2 (PMC6721284; doi:10.1186/s13059-019-1768-2)
Supplement: Supplementary file 12 — Transcription Factor Data. (ZIP 883 kb) [file 13059_2019_1768_MOESM12_ESM.zip › _FILES/PWMs_Glossina_austeni/GAUT002826-PA_GATA.txt]

Pos	A	C	G	T
1	0.284198113207547	0.367924528301887	0.0330188679245283	0.314858490566038
2	0.00352112676056338	0.00117370892018779	0.994131455399061	0.00117370892018779
3	0.997644287396938	0.0	0.00117785630153121	0.00117785630153121
4	0.0	0.0	0.0	1.0
5	0.996470588235294	0.00117647058823529	0.00117647058823529	0.00117647058823529
6	0.994131455399061	0.0	0.00234741784037559	0.00352112676056338
7	0.0250544662309368	0.0348583877995643	0.922657952069717	0.0174291938997821
8	0.179456906729634	0.165289256198347	0.409681227863046	0.245572609208973
9	0.266509433962264	0.219339622641509	0.23938679245283	0.274764150943396
10	0.244391971664699	0.403778040141677	0.173553719008264	0.17827626918536
11	0.0119176598049837	0.917659804983749	0.047670639219935	0.0227518959913326
12	0.0	0.00468384074941452	0.00351288056206089	0.991803278688525
13	0.0	0.0	0.0	1.0
14	0.998820754716981	0.0	0.00117924528301887	0.0
15	0.00235017626321974	0.00117508813160987	0.00117508813160987	0.99529964747356
16	0.00234192037470726	0.991803278688525	0.00234192037470726	0.00351288056206089
17	0.309327036599764	0.0330578512396694	0.369539551357733	0.288075560802834
