# Supplementary material for: Comparative genomic analysis of six Glossina genomes, vectors of African trypanosomes
Source: Genome Biol. 2019 Sep 2;20:187. doi: 10.1186/s13059-019-1768-2 (PMC6721284; doi:10.1186/s13059-019-1768-2)
Supplement: Supplementary file 12 — Transcription Factor Data. (ZIP 883 kb) [file 13059_2019_1768_MOESM12_ESM.zip › _FILES/PWMs_Glossina_austeni/GAUT003304-PA_Homeobox.txt]

Pos	A	C	G	T
1	0.0	0.47368421052632	0.0	0.52631578947368
2	0.52631578947368	0.31578947368421	0.15789473684211	0.0
3	0.57894736842105	0.0	0.10526315789474	0.31578947368421
4	0.0	0.0	0.0	1.0
5	0.10526315789474	0.0	0.0	0.89473684210526
6	1.0	0.0	0.0	0.0
7	0.894736842105264	0.0	0.0526315789473682	0.0526315789473682
