# Supplementary material for: Comparative genomic analysis of six Glossina genomes, vectors of African trypanosomes
Source: Genome Biol. 2019 Sep 2;20:187. doi: 10.1186/s13059-019-1768-2 (PMC6721284; doi:10.1186/s13059-019-1768-2)
Supplement: Supplementary file 12 — Transcription Factor Data. (ZIP 883 kb) [file 13059_2019_1768_MOESM12_ESM.zip › _FILES/PWMs_Glossina_austeni/GAUT004707-PA_LAG1-DNAbind.txt]

Pos	A	C	G	T
1	0.3	0.4	0.2	0.1
2	0.1	0.1	0.7	0.1
3	0.0	0.0	0.5	0.5
4	0.0	0.0	0.0	1.0
5	0.0	0.0	0.0	1.0
6	0.0	1.0	0.0	0.0
7	0.0	0.7	0.0	0.3
8	0.0	1.0	0.0	0.0
9	1.0	0.0	0.0	0.0
10	0.0	1.0	0.0	0.0
11	0.6	0.0	0.4	0.0
12	0.3	0.3	0.3	0.1
13	0.1	0.2	0.1	0.6
