# Supplementary material for: Comparative genomic analysis of six Glossina genomes, vectors of African trypanosomes
Source: Genome Biol. 2019 Sep 2;20:187. doi: 10.1186/s13059-019-1768-2 (PMC6721284; doi:10.1186/s13059-019-1768-2)
Supplement: Supplementary file 12 — Transcription Factor Data. (ZIP 883 kb) [file 13059_2019_1768_MOESM12_ESM.zip › _FILES/PWMs_Glossina_austeni/GAUT006620-PA_Forkhead.txt]

Pos	A	C	G	T
1	0.444444444444444	0.222222222222222	0.0	0.333333333333333
2	0.636363636363636	0.0909090909090909	0.0	0.272727272727273
3	0.454545454545455	0.181818181818182	0.181818181818182	0.181818181818182
4	0.666666666666667	0.0833333333333333	0.166666666666667	0.0833333333333333
5	0.666666666666667	0.0	0.333333333333333	0.0
6	0.0	0.0	0.0	1.0
7	1.0	0.0	0.0	0.0
8	1.0	0.0	0.0	0.0
9	1.0	0.0	0.0	0.0
10	0.0	0.2	0.0	0.8
11	1.0	0.0	0.0	0.0
12	0.0666666666666667	0.0666666666666667	0.266666666666667	0.6
13	0.4	0.2	0.133333333333333	0.266666666666667
14	0.333333333333333	0.2	0.2	0.266666666666667
15	0.142857142857143	0.142857142857143	0.357142857142857	0.357142857142857
16	0.25	0.166666666666667	0.5	0.0833333333333333
