# Supplementary material for: Comparative genomic analysis of six Glossina genomes, vectors of African trypanosomes
Source: Genome Biol. 2019 Sep 2;20:187. doi: 10.1186/s13059-019-1768-2 (PMC6721284; doi:10.1186/s13059-019-1768-2)
Supplement: Supplementary file 12 — Transcription Factor Data. (ZIP 883 kb) [file 13059_2019_1768_MOESM12_ESM.zip › _FILES/PWMs_Glossina_austeni/GAUT006952-PA_Myb_DNA-binding.txt]

Pos	A	C	G	T
1	0.2	0.2	0.0	0.6
2	0.0	0.1	0.1	0.8
3	0.8	0.0	0.1	0.1
4	0.1	0.3	0.0	0.6
5	0.2	0.0	0.7	0.1
6	0.1	0.0	0.1	0.8
7	0.0	0.0	0.0	1.0
8	0.9	0.0	0.0	0.1
9	0.8	0.1	0.0	0.1
10	0.6	0.3	0.0	0.1
11	0.2	0.1	0.1	0.6
12	0.0	0.9	0.1	0.0
