# Supplementary material for: Comparative genomic analysis of six Glossina genomes, vectors of African trypanosomes
Source: Genome Biol. 2019 Sep 2;20:187. doi: 10.1186/s13059-019-1768-2 (PMC6721284; doi:10.1186/s13059-019-1768-2)
Supplement: Supplementary file 12 — Transcription Factor Data. (ZIP 883 kb) [file 13059_2019_1768_MOESM12_ESM.zip › _FILES/PWMs_Glossina_austeni/GAUT007221-PA_MADF_DNA_bdg.txt]

Pos	A	C	G	T
1	0.88235294117647	0.0	0.0	0.11764705882353
2	0.058823529411765	0.0	0.0	0.94117647058824
3	0.0	0.88235294117647	0.0	0.11764705882353
4	0.29411764705882	0.0	0.70588235294118	0.0
5	0.94117647058824	0.0	0.0	0.058823529411765
6	1.0	0.0	0.0	0.0
7	0.0	1.0	0.0	0.0
8	0.64705882352941	0.23529411764706	0.0	0.11764705882353
9	0.058823529411765	0.058823529411765	0.11764705882353	0.76470588235294
10	0.17647058823529	0.52941176470588	0.23529411764706	0.058823529411765
