# Supplementary material for: Comparative genomic analysis of six Glossina genomes, vectors of African trypanosomes
Source: Genome Biol. 2019 Sep 2;20:187. doi: 10.1186/s13059-019-1768-2 (PMC6721284; doi:10.1186/s13059-019-1768-2)
Supplement: Supplementary file 12 — Transcription Factor Data. (ZIP 883 kb) [file 13059_2019_1768_MOESM12_ESM.zip › _FILES/PWMs_Glossina_austeni/GAUT007361-PA_Homeobox.txt]

Pos	A	C	G	T
1	0.280849896971378	0.249091513278871	0.283672485361032	0.186386104388719
2	0.206900190849582	0.273755810678443	0.290683924604578	0.228660073867398
3	0.183042631564607	0.304819282618011	0.108822605629253	0.40331548018813
4	0.365688705509	0.314751185728123	0.189006695471935	0.130553413290942
5	0.674976096195049	0.0725791200303734	0.168119876818339	0.084324906956238
6	0.0917166723334015	0.0276245308482666	0.0773781295452112	0.803280667273121
7	0.0669435919747724	0.120765464395578	0.0669435919747724	0.745347351654877
8	0.792227768095732	0.0229851633731012	0.0786375198121634	0.106149548719003
9	0.263338420898825	0.193144763275266	0.348430915408624	0.195085900417285
