# Supplementary material for: Comparative genomic analysis of six Glossina genomes, vectors of African trypanosomes
Source: Genome Biol. 2019 Sep 2;20:187. doi: 10.1186/s13059-019-1768-2 (PMC6721284; doi:10.1186/s13059-019-1768-2)
Supplement: Supplementary file 12 — Transcription Factor Data. (ZIP 883 kb) [file 13059_2019_1768_MOESM12_ESM.zip › _FILES/PWMs_Glossina_austeni/GAUT008304-PA_zf-C2H2.txt]

Pos	A	C	G	T
1	0.22695035460993	0.39290780141844	0.14042553191489	0.23971631205674
2	0.28894806924101	0.22237017310253	0.30226364846871	0.18641810918775
3	0.24047306176084	0.30223390275953	0.26675427069645	0.19053876478318
4	0.057818659658344	0.74375821287779	0.098554533508541	0.099868593955322
5	0.0	0.0	0.0065703022339028	0.9934296977661
6	0.99080157687254	0.0039421813403417	0.0	0.0052562417871222
7	0.013140604467806	0.98554533508541	0.0	0.0013140604467806
8	0.039421813403417	0.96057818659658	0.0	0.0
9	0.0039421813403417	0.0013140604467806	0.0013140604467806	0.9934296977661
10	0.0065703022339028	0.0	0.98423127463863	0.0091984231274639
11	0.30091984231275	0.6281208935611	0.0	0.07095926412615
12	0.25755584756899	0.31143232588699	0.27858081471748	0.15243101182654
13	0.34691195795007	0.30749014454665	0.15637319316689	0.1892247043364
14	0.30880420499343	0.33377135348226	0.16162943495401	0.1957950065703
15	0.33430656934307	0.28613138686131	0.21897810218978	0.16058394160584
