# Supplementary material for: Comparative genomic analysis of six Glossina genomes, vectors of African trypanosomes
Source: Genome Biol. 2019 Sep 2;20:187. doi: 10.1186/s13059-019-1768-2 (PMC6721284; doi:10.1186/s13059-019-1768-2)
Supplement: Supplementary file 12 — Transcription Factor Data. (ZIP 883 kb) [file 13059_2019_1768_MOESM12_ESM.zip › _FILES/PWMs_Glossina_austeni/GAUT009346-PA_HLH.txt]

Pos	A	C	G	T
1	0.777777777777778	0.0	0.212121212121212	0.0101010101010101
2	0.373913043478261	0.478260869565217	0.147826086956522	0.0
3	0.0	1.0	0.0	0.0
4	0.97029702970297	0.0198019801980198	0.0099009900990099	0.0
5	0.0392156862745098	0.0	0.0	0.96078431372549
6	0.98	0.0	0.01	0.01
7	0.0	0.02	0.0	0.98
8	0.0297029702970297	0.0	0.97029702970297	0.0
9	0.0	0.117117117117117	0.459459459459459	0.423423423423423
10	0.0	0.408163265306122	0.0	0.591836734693878
