# Supplementary material for: Comparative genomic analysis of six Glossina genomes, vectors of African trypanosomes
Source: Genome Biol. 2019 Sep 2;20:187. doi: 10.1186/s13059-019-1768-2 (PMC6721284; doi:10.1186/s13059-019-1768-2)
Supplement: Supplementary file 12 — Transcription Factor Data. (ZIP 883 kb) [file 13059_2019_1768_MOESM12_ESM.zip › _FILES/PWMs_Glossina_austeni/GAUT009458-PA_zf-C2H2.txt]

Pos	A	C	G	T
1	0.555555555555556	0.222222222222222	0.111111111111111	0.111111111111111
2	0.111111111111111	0.444444444444444	0.333333333333333	0.111111111111111
3	0.222222222222222	0.555555555555556	0.111111111111111	0.111111111111111
4	0.888888888888889	0.0	0.111111111111111	0.0
5	0.111111111111111	0.555555555555556	0.222222222222222	0.111111111111111
6	0.0	0.555555555555556	0.222222222222222	0.222222222222222
7	0.0	0.0	0.0	1.0
8	0.0	0.0	1.0	0.0
9	0.222222222222222	0.222222222222222	0.0	0.555555555555556
10	0.0	0.0	0.0	1.0
11	0.222222222222222	0.111111111111111	0.222222222222222	0.444444444444444
12	0.333333333333333	0.222222222222222	0.333333333333333	0.111111111111111
13	0.111111111111111	0.555555555555556	0.222222222222222	0.111111111111111
14	0.666666666666667	0.111111111111111	0.0	0.222222222222222
