# Supplementary material for: Comparative genomic analysis of six Glossina genomes, vectors of African trypanosomes
Source: Genome Biol. 2019 Sep 2;20:187. doi: 10.1186/s13059-019-1768-2 (PMC6721284; doi:10.1186/s13059-019-1768-2)
Supplement: Supplementary file 12 — Transcription Factor Data. (ZIP 883 kb) [file 13059_2019_1768_MOESM12_ESM.zip › _FILES/PWMs_Glossina_austeni/GAUT010297-PA_zf-C2H2.txt]

Pos	A	C	G	T
1	0.2475	0.37	0.175	0.2075
2	0.19221967963387	0.46338672768879	0.15675057208238	0.18764302059497
3	0.25848849945235	0.39101861993428	0.11829134720701	0.23220153340635
4	0.25410733844469	0.62431544359255	0.042716319824754	0.078860898138007
5	0.0098576122672508	0.99014238773275	0.0	0.0
6	0.0010952902519168	0.91456736035049	0.0	0.08433734939759
7	0.033953997809419	0.96604600219058	0.0	0.0
8	0.11500547645126	0.88499452354874	0.0	0.0
9	0.37020810514786	0.37130339539978	0.082146768893757	0.1763417305586
10	0.23877327491785	0.61336254107338	0.023001095290252	0.12486308871851
11	0.0065717415115005	0.9934282584885	0.0	0.0
12	0.027382256297919	0.85104052573932	0.0	0.12157721796276
13	0.42935377875137	0.52354874041621	0.0054764512595838	0.041621029572837
14	0.12611607142857	0.68415178571429	0.029017857142857	0.16071428571429
15	0.24647887323944	0.40140845070423	0.12676056338028	0.22535211267606
