# Supplementary material for: Comparative genomic analysis of six Glossina genomes, vectors of African trypanosomes
Source: Genome Biol. 2019 Sep 2;20:187. doi: 10.1186/s13059-019-1768-2 (PMC6721284; doi:10.1186/s13059-019-1768-2)
Supplement: Supplementary file 12 — Transcription Factor Data. (ZIP 883 kb) [file 13059_2019_1768_MOESM12_ESM.zip › _FILES/PWMs_Glossina_austeni/GAUT010429-PA_Homeobox.txt]

Pos	A	C	G	T
1	0.03125	0.21875	0.0	0.75
2	0.46875	0.28125	0.0	0.25
3	1.0	0.0	0.0	0.0
4	0.03125	0.0	0.0	0.96875
5	0.4375	0.03125	0.03125	0.5
6	0.90625	0.0	0.03125	0.0625
7	0.59375	0.125	0.09375	0.1875
