# Supplementary material for: Comparative genomic analysis of six Glossina genomes, vectors of African trypanosomes
Source: Genome Biol. 2019 Sep 2;20:187. doi: 10.1186/s13059-019-1768-2 (PMC6721284; doi:10.1186/s13059-019-1768-2)
Supplement: Supplementary file 12 — Transcription Factor Data. (ZIP 883 kb) [file 13059_2019_1768_MOESM12_ESM.zip › _FILES/PWMs_Glossina_austeni/GAUT011248-PA_Homeobox.txt]

Pos	A	C	G	T
1	0.176229508196721	0.430210772833724	0.185831381733021	0.207728337236534
2	0.0	1.0	0.0	0.0
3	0.241023817987913	0.0	0.758976182012087	0.0
4	0.251664914125482	0.0	0.0	0.748335085874518
5	0.0	0.0	0.0544729849424269	0.945527015057573
6	0.191705937794533	0.00339302544769086	0.0	0.804901036757776
7	1.0	0.0	0.0	0.0
8	0.212997658079625	0.198360655737705	0.427049180327869	0.161592505854801
