# Supplementary material for: Comparative genomic analysis of six Glossina genomes, vectors of African trypanosomes
Source: Genome Biol. 2019 Sep 2;20:187. doi: 10.1186/s13059-019-1768-2 (PMC6721284; doi:10.1186/s13059-019-1768-2)
Supplement: Supplementary file 12 — Transcription Factor Data. (ZIP 883 kb) [file 13059_2019_1768_MOESM12_ESM.zip › _FILES/PWMs_Glossina_austeni/GAUT011414-PA_PAX.txt]

Pos	A	C	G	T
1	0.187597792967142	0.314090422465618	0.238656015811579	0.259655768755662
2	0.00230566534914361	0.273138998682477	0.444828722002635	0.279726613965744
3	0.0584926203726107	0.734575368981369	0.00489958867650617	0.202032421969514
4	0.64482557213402	0.0158232889077683	0.312430308501035	0.0269208304571762
5	0.152585638998682	0.284008563899868	0.383563899868248	0.179841897233202
6	0.00196174595389897	0.323279385319601	0.00539480137322217	0.669364067353278
7	0.00205685354147988	0.640472548916196	0.356099361848004	0.00137123569431992
8	0.934441366574331	0.00207756232686981	0.059172052939366	0.00430901815943367
9	0.375021690091966	0.0291948637862225	0.068974492451848	0.526808953669964
10	0.00107219442458899	0.129020729092209	0.868048606147248	0.00185847033595425
11	0.00161799207183885	0.982444786020549	0.00315508454008575	0.0127821373675269
12	0.106294014084507	0.00176056338028169	0.890845070422535	0.00110035211267606
13	0.00477848870170892	0.00283469668745444	0.00882805539807241	0.983558759212764
14	0.12838658946315	0.00185860318821932	0.868110658374437	0.00164414897419401
15	0.945573464143892	0.00233590282644242	0.0136260998209141	0.0384645332087519
16	0.0251119641714651	0.971209213051823	0.00247920665387076	0.00119961612284069
17	0.0719424460431655	0.213429256594724	0.669064748201439	0.0455635491606715
