# Supplementary material for: Comparative genomic analysis of six Glossina genomes, vectors of African trypanosomes
Source: Genome Biol. 2019 Sep 2;20:187. doi: 10.1186/s13059-019-1768-2 (PMC6721284; doi:10.1186/s13059-019-1768-2)
Supplement: Supplementary file 12 — Transcription Factor Data. (ZIP 883 kb) [file 13059_2019_1768_MOESM12_ESM.zip › _FILES/PWMs_Glossina_austeni/GAUT011656-PA_zf-C2H2.txt]

Pos	A	C	G	T
1	0.66666666666667	0.083333333333333	0.0	0.25
2	0.0	0.83333333333333	0.0	0.16666666666667
3	0.083333333333333	0.66666666666667	0.0	0.25
4	0.16666666666667	0.66666666666667	0.16666666666667	0.0
5	0.16666666666667	0.66666666666667	0.0	0.16666666666667
6	0.0	1.0	0.0	0.0
7	0.0	1.0	0.0	0.0
8	0.083333333333333	0.91666666666667	0.0	0.0
9	0.0	1.0	0.0	0.0
10	0.0	1.0	0.0	0.0
11	0.0	0.41666666666667	0.083333333333333	0.5
12	0.0	0.83333333333333	0.083333333333333	0.083333333333333
13	0.0	0.45454545454545	0.27272727272727	0.27272727272727
14	0.0	0.81818181818182	0.18181818181818	0.0
15	0.36363636363636	0.63636363636364	0.0	0.0
