# Supplementary material for: Comparative genomic analysis of six Glossina genomes, vectors of African trypanosomes
Source: Genome Biol. 2019 Sep 2;20:187. doi: 10.1186/s13059-019-1768-2 (PMC6721284; doi:10.1186/s13059-019-1768-2)
Supplement: Supplementary file 12 — Transcription Factor Data. (ZIP 883 kb) [file 13059_2019_1768_MOESM12_ESM.zip › _FILES/PWMs_Glossina_austeni/GAUT012010-PA_Homeobox.txt]

Pos	A	C	G	T
1	0.227313974591652	0.499546279491833	0.181941923774955	0.0911978221415608
2	0.00034435261707989	0.103650137741047	0.00034435261707989	0.895661157024793
3	0.99909200968523	0.000302663438256659	0.000302663438256659	0.000302663438256659
4	0.99909200968523	0.000302663438256659	0.000302663438256659	0.000302663438256659
5	0.000302663438256659	0.000302663438256659	0.000302663438256659	0.99909200968523
6	0.000302663438256659	0.000302663438256659	0.000302663438256659	0.99909200968523
7	0.934600515463918	0.000322164948453608	0.0647551546391752	0.000322164948453608
8	0.760931558935361	0.0480038022813688	0.0480038022813688	0.143060836501901
