# Supplementary material for: Comparative genomic analysis of six Glossina genomes, vectors of African trypanosomes
Source: Genome Biol. 2019 Sep 2;20:187. doi: 10.1186/s13059-019-1768-2 (PMC6721284; doi:10.1186/s13059-019-1768-2)
Supplement: Supplementary file 12 — Transcription Factor Data. (ZIP 883 kb) [file 13059_2019_1768_MOESM12_ESM.zip › _FILES/PWMs_Glossina_austeni/GAUT012315-PA_zf-C2H2.txt]

Pos	A	C	G	T
1	0.16379310344828	0.47844827586207	0.068965517241379	0.28879310344828
2	0.21610169491525	0.40254237288136	0.093220338983051	0.28813559322034
3	0.11440677966102	0.86016949152542	0.0042372881355932	0.021186440677966
4	0.01271186440678	0.97457627118644	0.0	0.01271186440678
5	0.033898305084746	0.96186440677966	0.0	0.0042372881355932
6	0.0042372881355932	0.99576271186441	0.0	0.0
7	0.14406779661017	0.84745762711864	0.0	0.0084745762711864
8	0.38135593220339	0.35593220338983	0.0	0.26271186440678
9	0.1864406779661	0.72033898305085	0.0042372881355932	0.088983050847458
10	0.01271186440678	0.97457627118644	0.0	0.01271186440678
11	0.033898305084746	0.94915254237288	0.0	0.016949152542373
12	0.41101694915254	0.5635593220339	0.0	0.025423728813559
13	0.059322033898305	0.84322033898305	0.0	0.097457627118644
14	0.27826086956522	0.28695652173913	0.082608695652174	0.35217391304348
15	0.47738693467337	0.32663316582915	0.065326633165829	0.13065326633166
