# Supplementary material for: Comparative genomic analysis of six Glossina genomes, vectors of African trypanosomes
Source: Genome Biol. 2019 Sep 2;20:187. doi: 10.1186/s13059-019-1768-2 (PMC6721284; doi:10.1186/s13059-019-1768-2)
Supplement: Supplementary file 12 — Transcription Factor Data. (ZIP 883 kb) [file 13059_2019_1768_MOESM12_ESM.zip › _FILES/PWMs_Glossina_austeni/GAUT013292-PA_Homeobox.txt]

Pos	A	C	G	T
1	0.0	0.5	0.0	0.5
2	0.8	0.2	0.0	0.0
3	1.0	0.0	0.0	0.0
4	0.0	0.0	0.0	1.0
5	0.56666666666667	0.0	0.0	0.43333333333333
6	0.733333333333335	0.0	0.0333333333333332	0.233333333333332
7	0.433333333333331	0.1	0.0666666666666672	0.400000000000001
