# Supplementary material for: Comparative genomic analysis of six Glossina genomes, vectors of African trypanosomes
Source: Genome Biol. 2019 Sep 2;20:187. doi: 10.1186/s13059-019-1768-2 (PMC6721284; doi:10.1186/s13059-019-1768-2)
Supplement: Supplementary file 12 — Transcription Factor Data. (ZIP 883 kb) [file 13059_2019_1768_MOESM12_ESM.zip › _FILES/PWMs_Glossina_austeni/GAUT013430-PA_MADF_DNA_bdg.txt]

Pos	A	C	G	T
1	0.4	0.45	0.1	0.05
2	0.05	0.45	0.4	0.1
3	0.85	0.0	0.0	0.15
4	0.45	0.3	0.0	0.25
5	0.05	0.65	0.15	0.15
6	0.2	0.3	0.35	0.15
7	0.05	0.1	0.0	0.85
8	0.05	0.0	0.95	0.0
9	0.0	1.0	0.0	0.0
10	0.75	0.0	0.25	0.0
11	0.95	0.0	0.05	0.0
12	0.0	1.0	0.0	0.0
13	1.0	0.0	0.0	0.0
14	0.0	0.57894736842105	0.052631578947368	0.36842105263158
15	0.052631578947368	0.47368421052632	0.36842105263158	0.10526315789474
