# Supplementary material for: Comparative genomic analysis of six Glossina genomes, vectors of African trypanosomes
Source: Genome Biol. 2019 Sep 2;20:187. doi: 10.1186/s13059-019-1768-2 (PMC6721284; doi:10.1186/s13059-019-1768-2)
Supplement: Supplementary file 12 — Transcription Factor Data. (ZIP 883 kb) [file 13059_2019_1768_MOESM12_ESM.zip › _FILES/PWMs_Glossina_austeni/GAUT014094-PA_MADF_DNA_bdg.txt]

Pos	A	C	G	T
1	0.76190476190476	0.0	0.23809523809524	0.0
2	0.19047619047619	0.42857142857143	0.19047619047619	0.19047619047619
3	0.095238095238095	0.9047619047619	0.0	0.0
4	0.0	1.0	0.0	0.0
5	0.0	0.0	1.0	0.0
6	0.0	0.0	0.52380952380952	0.47619047619048
7	0.9047619047619	0.0	0.095238095238095	0.0
8	0.57142857142857	0.14285714285714	0.19047619047619	0.095238095238095
