# Supplementary material for: Comparative genomic analysis of six Glossina genomes, vectors of African trypanosomes
Source: Genome Biol. 2019 Sep 2;20:187. doi: 10.1186/s13059-019-1768-2 (PMC6721284; doi:10.1186/s13059-019-1768-2)
Supplement: Supplementary file 12 — Transcription Factor Data. (ZIP 883 kb) [file 13059_2019_1768_MOESM12_ESM.zip › _FILES/PWMs_Glossina_austeni/GAUT016057-PA_HLH.txt]

Pos	A	C	G	T
1	0.0	0.95652173913043	0.0	0.043478260869565
2	1.0	0.0	0.0	0.0
3	0.043478260869565	0.95652173913043	0.0	0.0
4	0.0	0.95652173913043	0.0	0.043478260869565
5	0.043478260869565	0.043478260869565	0.0	0.91304347826087
6	0.0	0.0	1.0	0.0
7	0.0	0.82608695652174	0.0	0.17391304347826
