# Supplementary material for: Comparative genomic analysis of six Glossina genomes, vectors of African trypanosomes
Source: Genome Biol. 2019 Sep 2;20:187. doi: 10.1186/s13059-019-1768-2 (PMC6721284; doi:10.1186/s13059-019-1768-2)
Supplement: Supplementary file 12 — Transcription Factor Data. (ZIP 883 kb) [file 13059_2019_1768_MOESM12_ESM.zip › _FILES/PWMs_Glossina_austeni/GAUT016075-PA_HLH.txt]

Pos	A	C	G	T
1	0.709138840070299	0.0711775043936731	0.146748681898067	0.0729349736379613
2	0.783390410958904	0.023972602739726	0.155821917808219	0.0368150684931507
3	0.822815533980582	0.0283171521035599	0.0485436893203883	0.100323624595469
4	0.922575387123064	0.00407497962510187	0.0619396903015485	0.0114099429502852
5	0.288504883546206	0.0180315552216379	0.689706987227648	0.00375657400450789
6	0.0	1.0	0.0	0.0
7	0.997304582210243	0.0	0.00179694519317161	0.000898472596585804
8	0.0	0.0144262295081967	0.975737704918033	0.00983606557377049
9	0.0103828682673589	0.967553536664504	0.0220635950681376	0.0
10	0.00178412132024978	0.000892060660124889	0.00178412132024978	0.995539696699376
11	0.0	0.00343170899107756	0.996568291008922	0.0
12	0.00451467268623025	0.662904439428141	0.018811136192626	0.313769751693002
13	0.0246103363412633	0.0401968826907301	0.00902378999179656	0.92616899097621
14	0.0901045856798069	0.0651649235720032	0.0201126307320998	0.82461786001609
15	0.0333333333333333	0.176068376068376	0.0102564102564103	0.78034188034188
16	0.0559440559440559	0.131993006993007	0.102272727272727	0.70979020979021
