# Supplementary material for: Comparative genomic analysis of six Glossina genomes, vectors of African trypanosomes
Source: Genome Biol. 2019 Sep 2;20:187. doi: 10.1186/s13059-019-1768-2 (PMC6721284; doi:10.1186/s13059-019-1768-2)
Supplement: Supplementary file 12 — Transcription Factor Data. (ZIP 883 kb) [file 13059_2019_1768_MOESM12_ESM.zip › _FILES/PWMs_Glossina_austeni/GAUT016631-PA_MADF_DNA_bdg.txt]

Pos	A	C	G	T
1	0.55555555555556	0.22222222222222	0.22222222222222	0.0
2	0.055555555555556	0.44444444444444	0.0	0.5
3	0.055555555555556	0.0	0.0	0.94444444444444
4	1.0	0.0	0.0	0.0
5	1.0	0.0	0.0	0.0
6	0.0	0.0	0.0	1.0
7	0.0	0.0	0.0	1.0
8	1.0	0.0	0.0	0.0
9	0.5	0.33333333333333	0.0	0.16666666666667
10	0.44444444444444	0.16666666666667	0.22222222222222	0.16666666666667
11	0.33333333333333	0.38888888888889	0.11111111111111	0.16666666666667
12	0.27777777777778	0.22222222222222	0.44444444444444	0.055555555555556
13	0.16666666666667	0.55555555555556	0.22222222222222	0.055555555555556
14	0.33333333333333	0.27777777777778	0.22222222222222	0.16666666666667
15	0.11764705882353	0.47058823529412	0.41176470588235	0.0
