# Supplementary material for: Comparative genomic analysis of six Glossina genomes, vectors of African trypanosomes
Source: Genome Biol. 2019 Sep 2;20:187. doi: 10.1186/s13059-019-1768-2 (PMC6721284; doi:10.1186/s13059-019-1768-2)
Supplement: Supplementary file 12 — Transcription Factor Data. (ZIP 883 kb) [file 13059_2019_1768_MOESM12_ESM.zip › _FILES/PWMs_Glossina_austeni/GAUT017322-PA_HLH.txt]

Pos	A	C	G	T
1	0.181941923774955	0.272686025408348	0.0458257713248639	0.499546279491833
2	0.00034435261707989	0.99896694214876	0.00034435261707989	0.00034435261707989
3	0.999001331557923	0.00033288948069241	0.00033288948069241	0.00033288948069241
4	0.00033288948069241	0.999001331557923	0.00033288948069241	0.00033288948069241
5	0.00033288948069241	0.00033288948069241	0.999001331557923	0.00033288948069241
6	0.00033288948069241	0.00033288948069241	0.00033288948069241	0.999001331557923
7	0.000369822485207101	0.000369822485207101	0.998890532544379	0.000369822485207101
8	0.0559866962305987	0.499445676274945	0.166851441241685	0.277716186252772
