# Supplementary material for: Comparative genomic analysis of six Glossina genomes, vectors of African trypanosomes
Source: Genome Biol. 2019 Sep 2;20:187. doi: 10.1186/s13059-019-1768-2 (PMC6721284; doi:10.1186/s13059-019-1768-2)
Supplement: Supplementary file 12 — Transcription Factor Data. (ZIP 883 kb) [file 13059_2019_1768_MOESM12_ESM.zip › _FILES/PWMs_Glossina_austeni/GAUT017893-PA_Homeobox.txt]

Pos	A	C	G	T
1	0.167706818363126	0.272783617764195	0.438729235319747	0.120780328552931
2	0.0926543664914802	0.414470648755575	0.0431266274574276	0.449748357295517
3	0.46653313208575	0.458129532326339	0.0537750944766617	0.0215622411112498
4	0.923625398876627	0.0168052461841039	0.0595693549392687	0.0
5	0.0	0.0	0.0	1.0
6	0.0	0.0555786772101412	0.00245667579972023	0.941964646990139
7	0.995607201989284	0.0	0.00439279801071623	0.0
8	0.282197144031861	0.324981436820756	0.278177678774155	0.114643740373227
