# Supplementary material for: Comparative genomic analysis of six Glossina genomes, vectors of African trypanosomes
Source: Genome Biol. 2019 Sep 2;20:187. doi: 10.1186/s13059-019-1768-2 (PMC6721284; doi:10.1186/s13059-019-1768-2)
Supplement: Supplementary file 12 — Transcription Factor Data. (ZIP 883 kb) [file 13059_2019_1768_MOESM12_ESM.zip › _FILES/PWMs_Glossina_austeni/GAUT017906-PA_Homeobox.txt]

Pos	A	C	G	T
1	0.555555555555556	0.222222222222222	0.222222222222222	0.0
2	0.444444444444444	0.222222222222222	0.222222222222222	0.111111111111111
3	0.444444444444444	0.0	0.222222222222222	0.333333333333333
4	0.222222222222222	0.222222222222222	0.555555555555556	0.0
5	0.0	0.666666666666667	0.0	0.333333333333333
6	0.777777777777778	0.0	0.111111111111111	0.111111111111111
7	1.0	0.0	0.0	0.0
8	0.0	0.0	0.0	1.0
9	0.0	0.0	0.0	1.0
10	1.0	0.0	0.0	0.0
11	1.0	0.0	0.0	0.0
12	0.0	0.0	1.0	0.0
