# Supplementary material for: Comparative genomic analysis of six Glossina genomes, vectors of African trypanosomes
Source: Genome Biol. 2019 Sep 2;20:187. doi: 10.1186/s13059-019-1768-2 (PMC6721284; doi:10.1186/s13059-019-1768-2)
Supplement: Supplementary file 12 — Transcription Factor Data. (ZIP 883 kb) [file 13059_2019_1768_MOESM12_ESM.zip › _FILES/PWMs_Glossina_austeni/GAUT018270-PA_HLH.txt]

Pos	A	C	G	T
1	0.0	0.0	1.0	0.0
2	0.0	0.0	0.0625	0.9375
3	0.0	0.9375	0.0625	0.0
4	1.0	0.0	0.0	0.0
5	0.0	1.0	0.0	0.0
6	0.0	0.0625	0.9375	0.0
7	0.0	0.25	0.0	0.75
8	0.0	0.0	1.0	0.0
9	0.0	0.61538461538462	0.0	0.38461538461538
