# Supplementary material for: Comparative genomic analysis of six Glossina genomes, vectors of African trypanosomes
Source: Genome Biol. 2019 Sep 2;20:187. doi: 10.1186/s13059-019-1768-2 (PMC6721284; doi:10.1186/s13059-019-1768-2)
Supplement: Supplementary file 12 — Transcription Factor Data. (ZIP 883 kb) [file 13059_2019_1768_MOESM12_ESM.zip › _FILES/PWMs_Glossina_austeni/GAUT018814-PA_RHD_DNA_bind.txt]

Pos	A	C	G	T
1	0.0	0.25	0.416666666666667	0.333333333333333
2	0.25	0.0833333333333333	0.666666666666667	0.0
3	0.333333333333333	0.0833333333333333	0.333333333333333	0.25
4	0.0833333333333333	0.0	0.0	0.916666666666667
5	0.0	0.0	0.0	1.0
6	0.0	0.0833333333333333	0.0	0.916666666666667
7	0.0	0.0	0.0	1.0
8	0.0	1.0	0.0	0.0
9	0.0	0.416666666666667	0.166666666666667	0.416666666666667
10	0.0	0.75	0.25	0.0
11	0.416666666666667	0.0	0.333333333333333	0.25
