# Supplementary material for: Comparative genomic analysis of six Glossina genomes, vectors of African trypanosomes
Source: Genome Biol. 2019 Sep 2;20:187. doi: 10.1186/s13059-019-1768-2 (PMC6721284; doi:10.1186/s13059-019-1768-2)
Supplement: Supplementary file 12 — Transcription Factor Data. (ZIP 883 kb) [file 13059_2019_1768_MOESM12_ESM.zip › _FILES/PWMs_Glossina_austeni/GAUT019327-PA_HLH.txt]

Pos	A	C	G	T
1	0.0915750915750916	0.0531135531135531	0.838827838827839	0.0164835164835165
2	0.00865800865800866	0.0	0.0	0.991341991341991
3	0.00432900432900433	0.991341991341991	0.00432900432900433	0.0
4	0.982832618025751	0.0	0.0171673819742489	0.0
5	0.0	1.0	0.0	0.0
6	0.00216450216450216	0.00649350649350649	0.991341991341991	0.0
7	0.0	0.0127931769722814	0.0106609808102345	0.976545842217484
8	0.0126849894291755	0.0147991543340381	0.968287526427061	0.00422832980972516
9	0.989200863930886	0.0	0.0107991360691145	0.0
10	0.0136752136752137	0.782905982905983	0.0854700854700855	0.117948717948718
