# Supplementary material for: Comparative genomic analysis of six Glossina genomes, vectors of African trypanosomes
Source: Genome Biol. 2019 Sep 2;20:187. doi: 10.1186/s13059-019-1768-2 (PMC6721284; doi:10.1186/s13059-019-1768-2)
Supplement: Supplementary file 12 — Transcription Factor Data. (ZIP 883 kb) [file 13059_2019_1768_MOESM12_ESM.zip › _FILES/PWMs_Glossina_austeni/GAUT019915-PA_Homeobox.txt]

Pos	A	C	G	T
1	0.202986556961225	0.299807246028348	0.348326324644975	0.148879872365452
2	0.188413094718469	0.132772463802997	0.577458665194123	0.101355776284411
3	0.131919087915355	0.089316725356501	0.693803489468274	0.0849606972598702
4	0.781346652774751	0.0985948381974631	0.0417215970434793	0.0783369119843063
5	0.0684250138255157	0.0852628175149272	0.0454102775440287	0.800901891115528
6	0.0696895133546951	0.0649780715649388	0.0414318476710478	0.823900567409318
7	0.800802913595638	0.0819094907841587	0.0467874435555771	0.070500152064626
8	0.325343182605876	0.141865662604754	0.325343182605876	0.207447972183494
