# Supplementary material for: Comparative genomic analysis of six Glossina genomes, vectors of African trypanosomes
Source: Genome Biol. 2019 Sep 2;20:187. doi: 10.1186/s13059-019-1768-2 (PMC6721284; doi:10.1186/s13059-019-1768-2)
Supplement: Supplementary file 12 — Transcription Factor Data. (ZIP 883 kb) [file 13059_2019_1768_MOESM12_ESM.zip › _FILES/PWMs_Glossina_austeni/GAUT020317-PA_HLH.txt]

Pos	A	C	G	T
1	0.36842105263158	0.47368421052632	0.15789473684211	0.0
2	0.0	1.0	0.0	0.0
3	0.94736842105263	0.0	0.052631578947368	0.0
4	0.0	0.52631578947368	0.052631578947368	0.42105263157895
5	0.36842105263158	0.63157894736842	0.0	0.0
6	0.052631578947368	0.0	0.0	0.94736842105263
7	0.0	0.0	1.0	0.0
8	0.31578947368421	0.36842105263158	0.15789473684211	0.15789473684211
9	0.15789473684211	0.73684210526316	0.052631578947368	0.052631578947368
