# Supplementary material for: Comparative genomic analysis of six Glossina genomes, vectors of African trypanosomes
Source: Genome Biol. 2019 Sep 2;20:187. doi: 10.1186/s13059-019-1768-2 (PMC6721284; doi:10.1186/s13059-019-1768-2)
Supplement: Supplementary file 12 — Transcription Factor Data. (ZIP 883 kb) [file 13059_2019_1768_MOESM12_ESM.zip › _FILES/PWMs_Glossina_austeni/GAUT021275-PA_Homeobox.txt]

Pos	A	C	G	T
1	0.0	0.15384615384615	0.0	0.84615384615385
2	0.692307692307691	0.0384615384615381	0.0	0.269230769230771
3	0.769230769230762	0.115384615384619	0.115384615384619	0.0
4	0.0	0.0	0.0	1.0
5	0.115384615384619	0.0769230769230765	0.0	0.807692307692304
6	0.5	0.26923076923077	0.23076923076923	0.0
7	0.73076923076923	0.0	0.26923076923077	0.0
8	0.538461538461536	0.0769230769230765	0.115384615384619	0.269230769230768
