# Supplementary material for: Comparative genomic analysis of six Glossina genomes, vectors of African trypanosomes
Source: Genome Biol. 2019 Sep 2;20:187. doi: 10.1186/s13059-019-1768-2 (PMC6721284; doi:10.1186/s13059-019-1768-2)
Supplement: Supplementary file 12 — Transcription Factor Data. (ZIP 883 kb) [file 13059_2019_1768_MOESM12_ESM.zip › _FILES/PWMs_Glossina_austeni/GAUT021433-PA_zf-C2H2.txt]

Pos	A	C	G	T
1	0.015	0.0375000000000001	0.1075	0.839999999999999
2	0.0225000000000001	0.0800000000000003	0.7775	0.12
3	0.7025	0.0450000000000001	0.0175	0.235000000000001
4	0.00250000000000001	0.0	0.0175	0.979999999999998
5	0.00750000000000002	0.0350000000000001	0.015	0.942499999999999
6	0.310000000000001	0.0200000000000001	0.0825000000000003	0.5875
7	0.0	0.0775000000000003	0.412500000000001	0.51
8	0.370000000000001	0.525	0.00250000000000001	0.1025
9	0.0325000000000001	0.407500000000001	0.00250000000000001	0.5575
10	0.00500000000000001	0.0900000000000003	0.0400000000000001	0.864999999999999
11	0.00250000000000001	0.0400000000000001	0.837499999999999	0.12
12	0.00250000000000001	0.440000000000001	0.505	0.0525000000000002
13	0.0450000000000001	0.0625000000000002	0.407500000000001	0.485
14	0.0525000000000002	0.0550000000000002	0.0650000000000002	0.827499999999999
