# Supplementary material for: Comparative genomic analysis of six Glossina genomes, vectors of African trypanosomes
Source: Genome Biol. 2019 Sep 2;20:187. doi: 10.1186/s13059-019-1768-2 (PMC6721284; doi:10.1186/s13059-019-1768-2)
Supplement: Supplementary file 12 — Transcription Factor Data. (ZIP 883 kb) [file 13059_2019_1768_MOESM12_ESM.zip › _FILES/PWMs_Glossina_austeni/GAUT021502-PA_zf-C2H2.txt]

Pos	A	C	G	T
1	0.170807453416149	0.0600414078674948	0.139751552795031	0.629399585921325
2	0.00972862263184844	0.0	0.989247311827957	0.00102406554019457
3	0.00103305785123967	0.997933884297521	0.00103305785123967	0.0
4	0.0	0.00155038759689922	0.0	0.998449612403101
5	0.998965873836608	0.00103412616339193	0.0	0.0
6	0.00154162384378212	0.992805755395683	0.0025693730729702	0.00308324768756423
7	0.0	0.98220640569395	0.0	0.0177935943060498
8	0.0117647058823529	0.0	0.988235294117647	0.0
9	0.0	0.0	0.998965873836608	0.00103412616339193
10	0.00257599175682638	0.0	0.0020607934054611	0.995363214837713
11	0.998965873836608	0.0	0.00103412616339193	0.0
12	0.0	0.0	1.0	0.0
13	0.0	0.992805755395683	0.0	0.00719424460431655
14	0.634386328327292	0.147074054893837	0.060072501294666	0.158467115484205
