# Supplementary material for: Comparative genomic analysis of six Glossina genomes, vectors of African trypanosomes
Source: Genome Biol. 2019 Sep 2;20:187. doi: 10.1186/s13059-019-1768-2 (PMC6721284; doi:10.1186/s13059-019-1768-2)
Supplement: Supplementary file 12 — Transcription Factor Data. (ZIP 883 kb) [file 13059_2019_1768_MOESM12_ESM.zip › _FILES/PWMs_Glossina_austeni/GAUT021503-PA_zf-C2H2.txt]

Pos	A	C	G	T
1	0.189241736876215	0.128645495787427	0.668178872326636	0.0139338950097213
2	0.00793280447970135	0.962202519832011	0.0102659822678488	0.0195986934204386
3	0.047463768115942	0.194202898550725	0.011231884057971	0.747101449275362
4	0.65710643722116	0.147864882090503	0.0701083492670491	0.124920331421287
5	0.00481000481000481	0.991822991822992	0.00144300144300144	0.00192400192400192
6	0.000485201358563804	0.629791363415818	0.000485201358563804	0.369238233867055
7	0.211930164888458	0.153734238603298	0.414161008729389	0.220174587778855
8	0.0490053372149442	0.317806889859292	0.524502668607472	0.108685104318292
9	0.221251819505095	0.228529839883552	0.201843765162542	0.348374575448811
10	0.2090203685742	0.337051406401552	0.359359844810863	0.0945683802133851
11	0.0145419292292778	0.028114396509937	0.01308773630635	0.944255937954435
12	0.00145208131655373	0.0	0.000484027105517909	0.998063891577928
13	0.945437872535534	0.0307198532783127	0.0197157267308574	0.00412654745529574
14	0.00814956855225312	0.98849472674976	0.0	0.00335570469798658
15	0.108728367193378	0.0865312264860798	0.775771256583898	0.0289691497366441
16	0.0268987341772152	0.815664556962025	0.0253164556962025	0.132120253164557
17	0.393792434529583	0.15082444228904	0.317167798254122	0.138215324927255
