# Supplementary material for: Comparative genomic analysis of six Glossina genomes, vectors of African trypanosomes
Source: Genome Biol. 2019 Sep 2;20:187. doi: 10.1186/s13059-019-1768-2 (PMC6721284; doi:10.1186/s13059-019-1768-2)
Supplement: Supplementary file 12 — Transcription Factor Data. (ZIP 883 kb) [file 13059_2019_1768_MOESM12_ESM.zip › _FILES/PWMs_Glossina_austeni/GAUT026115-PA_HLH.txt]

Pos	A	C	G	T
1	0.23809523809524	0.14285714285714	0.61904761904762	0.0
2	0.14285714285714	0.047619047619048	0.80952380952381	0.0
3	0.0	0.0	0.13636363636364	0.86363636363636
4	0.0	1.0	0.0	0.0
5	1.0	0.0	0.0	0.0
6	0.0	1.0	0.0	0.0
7	0.0	0.0	1.0	0.0
8	0.0	0.0	0.0	1.0
9	0.63636363636364	0.090909090909091	0.0	0.27272727272727
10	0.0	0.59090909090909	0.18181818181818	0.22727272727273
