# Supplementary material for: Comparative genomic analysis of six Glossina genomes, vectors of African trypanosomes
Source: Genome Biol. 2019 Sep 2;20:187. doi: 10.1186/s13059-019-1768-2 (PMC6721284; doi:10.1186/s13059-019-1768-2)
Supplement: Supplementary file 12 — Transcription Factor Data. (ZIP 883 kb) [file 13059_2019_1768_MOESM12_ESM.zip › _FILES/PWMs_Glossina_austeni/GAUT026412-PA_HMG_box.txt]

Pos	A	C	G	T
1	0.294634146341463	0.177560975609756	0.252682926829268	0.275121951219512
2	0.838103025347506	0.0547833197056419	0.0776778413736713	0.0294358135731807
3	0.970643939393939	0.0142045454545455	0.00852272727272727	0.00662878787878788
4	0.000968992248062015	0.993217054263566	0.000968992248062015	0.00484496124031008
5	0.98747591522158	0.00192678227360308	0.000963391136801541	0.00963391136801541
6	0.930971843778383	0.0672116257947321	0.00181653042688465	0.0
7	0.0	0.000973709834469328	0.000973709834469328	0.998052580331061
8	0.496585365853659	0.0263414634146341	0.307317073170732	0.169756097560976
9	0.280975609756098	0.248780487804878	0.311219512195122	0.159024390243902
10	0.00851466414380322	0.969725638599811	0.00378429517502365	0.0179754020813623
11	0.998052580331061	0.0	0.000973709834469328	0.000973709834469328
12	0.00177304964539007	0.00265957446808511	0.0868794326241135	0.908687943262411
13	0.00194363459669582	0.000971817298347911	0.000971817298347911	0.996112730806608
14	0.00387972841901067	0.000969932104752667	0.994180407371484	0.000969932104752667
15	0.00938086303939963	0.0168855534709193	0.0121951219512195	0.961538461538462
16	0.0333889816360601	0.0634390651085142	0.0475792988313856	0.85559265442404
17	0.263414634146341	0.273170731707317	0.162926829268293	0.300487804878049
