# Supplementary material for: Comparative genomic analysis of six Glossina genomes, vectors of African trypanosomes
Source: Genome Biol. 2019 Sep 2;20:187. doi: 10.1186/s13059-019-1768-2 (PMC6721284; doi:10.1186/s13059-019-1768-2)
Supplement: Supplementary file 12 — Transcription Factor Data. (ZIP 883 kb) [file 13059_2019_1768_MOESM12_ESM.zip › _FILES/PWMs_Glossina_austeni/GAUT026738-PA_zf-C2H2.txt]

Pos	A	C	G	T
1	0.14394904458599	0.27898089171975	0.28535031847134	0.29171974522293
2	0.22355769230769	0.30288461538462	0.328125	0.14543269230769
3	0.12529274004684	0.17330210772834	0.21779859484778	0.48360655737705
4	0.09367681498829	0.009367681498829	0.25058548009368	0.6463700234192
5	0.0023419203747073	0.0	0.0	0.99765807962529
6	0.01288056206089	0.0	0.0	0.98711943793911
7	0.0	0.0	0.0	1.0
8	0.0	0.0011709601873536	0.0	0.99882903981265
9	0.02576112412178	0.0	0.0	0.97423887587822
10	0.0035128805620609	0.0046838407494145	0.0	0.99180327868852
11	0.18735362997658	0.0046838407494145	0.48946135831382	0.31850117096019
12	0.050351288056206	0.32786885245902	0.19320843091335	0.42857142857143
13	0.24941451990632	0.21545667447307	0.27751756440281	0.2576112412178
14	0.12323943661972	0.22769953051643	0.21361502347418	0.43544600938967
15	0.1280193236715	0.23550724637681	0.33454106280193	0.30193236714976
