# Supplementary material for: Comparative genomic analysis of six Glossina genomes, vectors of African trypanosomes
Source: Genome Biol. 2019 Sep 2;20:187. doi: 10.1186/s13059-019-1768-2 (PMC6721284; doi:10.1186/s13059-019-1768-2)
Supplement: Supplementary file 12 — Transcription Factor Data. (ZIP 883 kb) [file 13059_2019_1768_MOESM12_ESM.zip › _FILES/PWMs_Glossina_austeni/GAUT027162-PA_MADF_DNA_bdg.txt]

Pos	A	C	G	T
1	0.0	0.545454545454545	0.272727272727273	0.181818181818182
2	0.181818181818182	0.636363636363636	0.0909090909090909	0.0909090909090909
3	0.0	0.0	1.0	0.0
4	0.0909090909090909	0.727272727272727	0.0	0.181818181818182
5	0.0	0.454545454545455	0.181818181818182	0.363636363636364
6	0.0	0.0	1.0	0.0
7	0.0909090909090909	0.636363636363636	0.0	0.272727272727273
8	0.0909090909090909	0.363636363636364	0.0909090909090909	0.454545454545455
9	0.0	0.0	1.0	0.0
10	0.0909090909090909	0.545454545454545	0.0	0.363636363636364
11	0.181818181818182	0.454545454545455	0.181818181818182	0.181818181818182
12	0.0	0.0	1.0	0.0
13	0.181818181818182	0.818181818181818	0.0	0.0
14	0.181818181818182	0.545454545454545	0.181818181818182	0.0909090909090909
15	0.0	0.181818181818182	0.545454545454545	0.272727272727273
16	0.363636363636364	0.272727272727273	0.363636363636364	0.0
