# Supplementary material for: Comparative genomic analysis of six Glossina genomes, vectors of African trypanosomes
Source: Genome Biol. 2019 Sep 2;20:187. doi: 10.1186/s13059-019-1768-2 (PMC6721284; doi:10.1186/s13059-019-1768-2)
Supplement: Supplementary file 12 — Transcription Factor Data. (ZIP 883 kb) [file 13059_2019_1768_MOESM12_ESM.zip › _FILES/PWMs_Glossina_austeni/GAUT027257-PA_MADF_DNA_bdg.txt]

Pos	A	C	G	T
1	0.5	0.35	0.0	0.15
2	0.5	0.25	0.15	0.1
3	0.0	0.0	0.0	1.0
4	0.75	0.0	0.05	0.2
5	0.95	0.05	0.0	0.0
6	0.95	0.05	0.0	0.0
7	1.0	0.0	0.0	0.0
8	0.8	0.0	0.0	0.2
9	0.75	0.2	0.0	0.05
10	0.65	0.0	0.05	0.3
11	0.55	0.2	0.2	0.05
