# Supplementary material for: Comparative genomic analysis of six Glossina genomes, vectors of African trypanosomes
Source: Genome Biol. 2019 Sep 2;20:187. doi: 10.1186/s13059-019-1768-2 (PMC6721284; doi:10.1186/s13059-019-1768-2)
Supplement: Supplementary file 12 — Transcription Factor Data. (ZIP 883 kb) [file 13059_2019_1768_MOESM12_ESM.zip › _FILES/PWMs_Glossina_austeni/GAUT027563-PA_zf-C2H2.txt]

Pos	A	C	G	T
1	0.18032786885246	0.2040072859745	0.36976320582878	0.24590163934426
2	0.19104991394148	0.10154905335628	0.52839931153184	0.1790017211704
3	0.18760195758564	0.21859706362153	0.21533442088091	0.37846655791191
4	0.092985318107667	0.01141924959217	0.8858075040783	0.0097879282218597
5	0.029363784665579	0.0	0.0032626427406199	0.9673735725938
6	0.0065252854812398	0.0	0.0	0.99347471451876
7	0.01141924959217	0.98042414355628	0.0	0.0081566068515498
8	0.99673735725938	0.00163132137031	0.00163132137031	0.0
9	0.0097879282218597	0.18270799347471	0.0032626427406199	0.80424143556281
10	0.01141924959217	0.5742251223491	0.00163132137031	0.41272430668842
11	0.097879282218597	0.39804241435563	0.34094616639478	0.163132137031
12	0.14355628058728	0.17781402936378	0.43719412724307	0.24143556280587
13	0.16802610114192	0.20554649265905	0.39804241435563	0.22838499184339
14	0.14214876033058	0.22809917355372	0.29917355371901	0.33057851239669
15	0.14695945945946	0.22128378378378	0.34121621621622	0.29054054054054
