# Supplementary material for: Comparative genomic analysis of six Glossina genomes, vectors of African trypanosomes
Source: Genome Biol. 2019 Sep 2;20:187. doi: 10.1186/s13059-019-1768-2 (PMC6721284; doi:10.1186/s13059-019-1768-2)
Supplement: Supplementary file 12 — Transcription Factor Data. (ZIP 883 kb) [file 13059_2019_1768_MOESM12_ESM.zip › _FILES/PWMs_Glossina_austeni/GAUT027809-PA_Forkhead.txt]

Pos	A	C	G	T
1	0.148384370550069	0.25362896194306	0.148384370550069	0.449602289201803
2	0.343158792789623	0.027767819712446	0.517642556401521	0.111430823341412
3	0.0838763818593555	0.000213378230389042	0.000213378230389042	0.91569685392487
4	0.999359857553836	0.000213378230389042	0.000213378230389042	0.000213378230389042
5	0.91569685392487	0.000213378230389042	0.000213378230389042	0.0838763818593555
6	0.999359857553836	0.000213378230389042	0.000213378230389042	0.000213378230389042
7	0.000213378230389042	0.912222651367275	0.000213378230389042	0.0873505844169486
8	0.999359857553836	0.000213378230389042	0.000213378230389042	0.000213378230389042
9	0.437060066109729	0.186478177356154	0.185492009370537	0.190969739408583
10	0.332663322507422	0.222445556579194	0.222445556579194	0.222445556579194
