# Supplementary material for: Comparative genomic analysis of six Glossina genomes, vectors of African trypanosomes
Source: Genome Biol. 2019 Sep 2;20:187. doi: 10.1186/s13059-019-1768-2 (PMC6721284; doi:10.1186/s13059-019-1768-2)
Supplement: Supplementary file 12 — Transcription Factor Data. (ZIP 883 kb) [file 13059_2019_1768_MOESM12_ESM.zip › _FILES/PWMs_Glossina_austeni/GAUT027810-PA_Forkhead.txt]

Pos	A	C	G	T
1	0.30791788856305	0.195601173020528	0.140175953079179	0.356304985337243
2	0.264007040187738	0.180698151950719	0.188325022000587	0.366969785860956
3	0.00837666088965916	0.00404390525707683	0.00288850375505488	0.984690930098209
4	0.462860471890475	0.0069909699970871	0.530148558112438	0.0
5	0.00233032333236237	0.00466064666472473	0.0	0.993009030002913
6	0.0	0.0	0.00467153284671533	0.995328467153285
7	0.0	0.0	0.092868547099521	0.907131452900479
8	0.964356435643564	0.0	0.00876944837340877	0.0268741159830269
9	0.0115908432338453	0.987829614604463	0.0	0.000579542161692263
10	0.997658764998537	0.00117061750073164	0.0	0.00117061750073164
11	0.990988372093023	0.00116279069767442	0.00203488372093023	0.00581395348837209
12	0.00119760479041916	0.816526946107784	0.00119760479041916	0.181077844311377
13	0.991276533876127	0.00203547542890375	0.00203547542890375	0.00465251526606572
14	0.517302052785924	0.133431085043988	0.101759530791789	0.247507331378299
15	0.418304488119683	0.128483426224699	0.152244059841596	0.300968025814022
