# Supplementary material for: Comparative genomic analysis of six Glossina genomes, vectors of African trypanosomes
Source: Genome Biol. 2019 Sep 2;20:187. doi: 10.1186/s13059-019-1768-2 (PMC6721284; doi:10.1186/s13059-019-1768-2)
Supplement: Supplementary file 12 — Transcription Factor Data. (ZIP 883 kb) [file 13059_2019_1768_MOESM12_ESM.zip › _FILES/PWMs_Glossina_austeni/GAUT028510-PA_HMG_box.txt]

Pos	A	C	G	T
1	0.442685370741483	0.262725450901804	0.183967935871743	0.11062124248497
2	0.937981582409322	0.0135312911106935	0.0210486750610787	0.0274384514189062
3	0.000597014925373134	0.993233830845771	0.000796019900497512	0.00537313432835821
4	0.983642096964919	0.00689791091840757	0.00157666535277887	0.00788332676389436
5	0.913433382137628	0.0589311859443631	0.022510980966325	0.00512445095168375
6	0.000998003992015968	0.000998003992015968	0.00179640718562874	0.996207584830339
7	0.41563126252505	0.0535070140280561	0.164729458917836	0.366132264529058
8	0.312024048096192	0.208617234468938	0.270741482965932	0.208617234468938
9	0.0222385590884029	0.917294614960485	0.0150707590516449	0.045396066899467
10	0.995611410333134	0.00199481348493916	0.00139636943945741	0.000997406742469579
11	0.00704951856946355	0.00189133425034388	0.132909215955983	0.858149931224209
12	0.0143605666601979	0.000776246846497186	0.0163011837764409	0.968562002716864
13	0.00179676582152126	0.000998203234178479	0.996406468356957	0.000798562587342783
14	0.0361423901198692	0.0161641845259717	0.0412277515437704	0.906465673810389
15	0.126026848326989	0.191344419955921	0.268082548587457	0.414546183129633
