# Supplementary material for: Comparative genomic analysis of six Glossina genomes, vectors of African trypanosomes
Source: Genome Biol. 2019 Sep 2;20:187. doi: 10.1186/s13059-019-1768-2 (PMC6721284; doi:10.1186/s13059-019-1768-2)
Supplement: Supplementary file 12 — Transcription Factor Data. (ZIP 883 kb) [file 13059_2019_1768_MOESM12_ESM.zip › _FILES/PWMs_Glossina_austeni/GAUT029080-PA_Homeobox.txt]

Pos	A	C	G	T
1	0.340369953863558	0.181278246756113	0.298877301316794	0.179474498063534
2	0.186953885720529	0.351026593626096	0.257459386662319	0.204560133991056
3	0.140532199100571	0.452793710888798	0.0843889642479262	0.322285125762704
4	0.343718733613195	0.314135269615808	0.244648793977467	0.0974972027935303
5	0.626680440242236	0.124019243899014	0.159243861318007	0.0900564545407429
6	0.045165897609327	0.000527472960404938	0.028799047811162	0.925507581619106
7	0.0247275037601216	0.138091448558782	0.0183185853384018	0.818862462342695
8	0.728734800292925	0.0381417651807226	0.124127576632084	0.108995857894268
9	0.291594473923595	0.207548292832308	0.231681607845578	0.269175625398519
10	0.215713377742732	0.321806544506491	0.253141993792619	0.209338083958157
