# Supplementary material for: Comparative genomic analysis of six Glossina genomes, vectors of African trypanosomes
Source: Genome Biol. 2019 Sep 2;20:187. doi: 10.1186/s13059-019-1768-2 (PMC6721284; doi:10.1186/s13059-019-1768-2)
Supplement: Supplementary file 12 — Transcription Factor Data. (ZIP 883 kb) [file 13059_2019_1768_MOESM12_ESM.zip › _FILES/PWMs_Glossina_austeni/GAUT029581-PA_Homeobox.txt]

Pos	A	C	G	T
1	0.263676420176781	0.236210337871539	0.288507958172499	0.211605283779181
2	0.166179670971653	0.344836212580433	0.200952700254838	0.288031416193076
3	0.0997732027865367	0.489262736108823	0.0958610395483552	0.315103021556285
4	0.603176697144108	0.12930968472247	0.0929638013147638	0.174549816818659
5	0.795539394978684	0.078966236041392	0.0830149215392212	0.0424794474407026
6	0.0755308553893052	0.0999371265122119	0.0559546338989079	0.768577384199575
7	0.259932281814469	0.281581279357053	0.100526476713919	0.357959962114559
8	0.467313624398451	0.147968676345078	0.147968676345078	0.236749022911393
9	0.319988285459908	0.210247285354417	0.244272495559239	0.225491933626437
