# Supplementary material for: Comparative genomic analysis of six Glossina genomes, vectors of African trypanosomes
Source: Genome Biol. 2019 Sep 2;20:187. doi: 10.1186/s13059-019-1768-2 (PMC6721284; doi:10.1186/s13059-019-1768-2)
Supplement: Supplementary file 12 — Transcription Factor Data. (ZIP 883 kb) [file 13059_2019_1768_MOESM12_ESM.zip › _FILES/PWMs_Glossina_austeni/GAUT029841-PA_zf-C4.txt]

Pos	A	C	G	T
1	0.78571428571429	0.21428571428571	0.0	0.0
2	0.64285714285714	0.21428571428571	0.071428571428571	0.071428571428571
3	0.57142857142857	0.0	0.28571428571429	0.14285714285714
4	0.57142857142857	0.071428571428571	0.14285714285714	0.21428571428571
5	0.78571428571429	0.0	0.14285714285714	0.071428571428571
6	0.14285714285714	0.071428571428571	0.0	0.78571428571429
7	0.0	0.85714285714286	0.0	0.14285714285714
8	0.92857142857143	0.0	0.071428571428571	0.0
9	0.64285714285714	0.0	0.35714285714286	0.0
10	1.0	0.0	0.0	0.0
11	0.35714285714286	0.071428571428571	0.57142857142857	0.0
12	0.0	0.14285714285714	0.85714285714286	0.0
13	0.21428571428571	0.0	0.14285714285714	0.64285714285714
