# Supplementary material for: Comparative genomic analysis of six Glossina genomes, vectors of African trypanosomes
Source: Genome Biol. 2019 Sep 2;20:187. doi: 10.1186/s13059-019-1768-2 (PMC6721284; doi:10.1186/s13059-019-1768-2)
Supplement: Supplementary file 12 — Transcription Factor Data. (ZIP 883 kb) [file 13059_2019_1768_MOESM12_ESM.zip › _FILES/PWMs_Glossina_austeni/GAUT030272-PA_GCM.txt]

Pos	A	C	G	T
1	0.499814951887491	0.0927091043671354	0.351776461880089	0.055699481865285
2	0.000117591721542803	0.999647224835372	0.000117591721542803	0.000117591721542803
3	0.000117591721542803	0.999647224835372	0.000117591721542803	0.000117591721542803
4	0.176505174035748	0.752704609595484	0.000117591721542803	0.0706726246472248
5	0.0118767638758231	0.141227657572907	0.799741298212606	0.0471542803386642
6	0.000117591721542803	0.740945437441204	0.0236359360301035	0.23530103480715
7	0.987888052681091	0.000117591721542803	0.0118767638758231	0.000117591721542803
8	0.000158629441624365	0.15878807106599	0.11119923857868	0.729854060913706
