# Supplementary material for: Comparative genomic analysis of six Glossina genomes, vectors of African trypanosomes
Source: Genome Biol. 2019 Sep 2;20:187. doi: 10.1186/s13059-019-1768-2 (PMC6721284; doi:10.1186/s13059-019-1768-2)
Supplement: Supplementary file 12 — Transcription Factor Data. (ZIP 883 kb) [file 13059_2019_1768_MOESM12_ESM.zip › _FILES/PWMs_Glossina_austeni/GAUT030276-PA_GCM.txt]

Pos	A	C	G	T
1	0.36	0.28	0.28	0.08
2	0.33	0.15	0.26	0.26
3	0.618181818181818	0.0909090909090909	0.290909090909091	0.0
4	0.0	0.98	0.0	0.02
5	0.0	1.0	0.0	0.0
6	0.1	0.88	0.0	0.02
7	0.0	0.02	0.98	0.0
8	0.02	0.92	0.0	0.06
9	1.0	0.0	0.0	0.0
10	0.02	0.09	0.02	0.87
11	0.43	0.26	0.17	0.14
12	0.237623762376238	0.237623762376238	0.099009900990099	0.425742574257426
13	0.26	0.16	0.21	0.37
