# Supplementary material for: Comparative genomic analysis of six Glossina genomes, vectors of African trypanosomes
Source: Genome Biol. 2019 Sep 2;20:187. doi: 10.1186/s13059-019-1768-2 (PMC6721284; doi:10.1186/s13059-019-1768-2)
Supplement: Supplementary file 12 — Transcription Factor Data. (ZIP 883 kb) [file 13059_2019_1768_MOESM12_ESM.zip › _FILES/PWMs_Glossina_austeni/GAUT030292-PA_Homeobox.txt]

Pos	A	C	G	T
1	0.248652063122872	0.156039242000861	0.43926945110997	0.156039242000861
2	0.235558862768418	0.409425796519858	0.243856094246414	0.111159244699873
3	0.000139597937836927	0.000139597937836927	0.000139597937836927	0.999581204421051
4	0.999581204421051	0.000139597937836927	0.000139597937836927	0.000139597937836927
5	0.999581204421051	0.000139597937836927	0.000139597937836927	0.000139597937836927
6	0.000139597937836927	0.000139597937836927	0.000139597937836927	0.999581204421051
7	0.000139597937836927	0.000139597937836927	0.000139597937836927	0.999581204421051
8	0.999581204421051	0.000139597937836927	0.000139597937836927	0.000139597937836927
9	0.270160538089289	0.309739517136422	0.21272571858654	0.207374224422312
10	0.227694436019093	0.227694436019093	0.227694436019093	0.316916690177283
