# Supplementary material for: Comparative genomic analysis of six Glossina genomes, vectors of African trypanosomes
Source: Genome Biol. 2019 Sep 2;20:187. doi: 10.1186/s13059-019-1768-2 (PMC6721284; doi:10.1186/s13059-019-1768-2)
Supplement: Supplementary file 12 — Transcription Factor Data. (ZIP 883 kb) [file 13059_2019_1768_MOESM12_ESM.zip › _FILES/PWMs_Glossina_austeni/GAUT031840-PA_HLH.txt]

Pos	A	C	G	T
1	0.052631578947368	0.0	0.78947368421053	0.15789473684211
2	0.10526315789474	0.10526315789474	0.21052631578947	0.57894736842105
3	0.42105263157895	0.21052631578947	0.36842105263158	0.0
4	0.73684210526316	0.0	0.10526315789474	0.15789473684211
5	0.0	1.0	0.0	0.0
6	0.94736842105263	0.0	0.052631578947368	0.0
7	0.0	0.052631578947368	0.78947368421053	0.15789473684211
8	0.26315789473684	0.42105263157895	0.26315789473684	0.052631578947368
9	0.0	0.052631578947368	0.0	0.94736842105263
10	0.0	0.0	0.89473684210526	0.10526315789474
