# Supplementary material for: Comparative genomic analysis of six Glossina genomes, vectors of African trypanosomes
Source: Genome Biol. 2019 Sep 2;20:187. doi: 10.1186/s13059-019-1768-2 (PMC6721284; doi:10.1186/s13059-019-1768-2)
Supplement: Supplementary file 12 — Transcription Factor Data. (ZIP 883 kb) [file 13059_2019_1768_MOESM12_ESM.zip › _FILES/PWMs_Glossina_austeni/GAUT032372-PA_Homeobox.txt]

Pos	A	C	G	T
1	0.175883069427527	0.230694275274056	0.427527405602923	0.165895249695493
2	0.0	0.994187454589489	0.0	0.00581254541051102
3	0.479220172776092	0.213401821153397	0.259631099696474	0.0477469063740369
4	0.429213718109578	0.251045587620243	0.0360727728983689	0.283667921371811
5	0.0	0.0	0.0	1.0
6	0.0	0.0294672324375295	0.00282885431400283	0.967703913248468
7	1.0	0.0	0.0	0.0
8	0.178319123020706	0.294762484774665	0.369305724725944	0.157612667478685
9	0.06163215590743	0.429719853836784	0.388794153471376	0.119853836784409
