# Supplementary material for: Comparative genomic analysis of six Glossina genomes, vectors of African trypanosomes
Source: Genome Biol. 2019 Sep 2;20:187. doi: 10.1186/s13059-019-1768-2 (PMC6721284; doi:10.1186/s13059-019-1768-2)
Supplement: Supplementary file 12 — Transcription Factor Data. (ZIP 883 kb) [file 13059_2019_1768_MOESM12_ESM.zip › _FILES/PWMs_Glossina_austeni/GAUT032382-PA_Homeobox.txt]

Pos	A	C	G	T
1	0.152288072018005	0.311077769442361	0.386846711677919	0.149787446861715
2	0.0262908574135481	0.947181430601611	0.00402652771198484	0.0225011842728565
3	0.610161733292646	0.174855050350931	0.146475434848947	0.0685077815074764
4	0.530301021084737	0.171860495955444	0.0106086725898422	0.287229810369977
5	0.0	0.00547127580203929	0.0	0.994528724197961
6	0.00811209439528024	0.00884955752212389	0.0	0.983038348082596
7	0.953277711561383	0.0	0.00262216924910608	0.0441001191895113
8	0.206853426713357	0.231865932966483	0.396448224112056	0.164832416208104
9	0.08275	0.488	0.31025	0.119
