# Supplementary material for: Comparative genomic analysis of six Glossina genomes, vectors of African trypanosomes
Source: Genome Biol. 2019 Sep 2;20:187. doi: 10.1186/s13059-019-1768-2 (PMC6721284; doi:10.1186/s13059-019-1768-2)
Supplement: Supplementary file 12 — Transcription Factor Data. (ZIP 883 kb) [file 13059_2019_1768_MOESM12_ESM.zip › _FILES/PWMs_Glossina_austeni/GAUT033000-PA_HLH.txt]

Pos	A	C	G	T
1	0.22258064516129	0.0835777126099707	0.481524926686217	0.212316715542522
2	0.183338222352596	0.0885890290407744	0.562334995599883	0.165737753006747
3	0.346689718295535	0.181328180616292	0.309468117563307	0.162513983524865
4	0.0665291387313048	0.879061371841155	0.0211449200618876	0.0332645693656524
5	0.268936761640028	0.113273106323836	0.520731989807737	0.0970581422283994
6	0.0	1.0	0.0	0.0
7	0.993009030002913	0.00611709874745121	0.000873871249635887	0.0
8	0.0092678405931418	0.130676552363299	0.78985171455051	0.0702038924930491
9	0.191890231415114	0.698136391562564	0.102396067990989	0.0075773090313332
10	0.0175539568345324	0.0	0.00143884892086331	0.981007194244604
11	0.000292568753657109	0.0	0.997366881217086	0.00234055002925688
12	0.456752297902428	0.135753004949328	0.346688663681358	0.0608060334668866
13	0.0112233445566779	0.0478862701084923	0.303217358772914	0.637673026561915
14	0.165339966832504	0.224709784411277	0.565339966832504	0.0446102819237148
15	0.119354838709677	0.557184750733138	0.0469208211143695	0.276539589442815
16	0.182751540041068	0.366089762393664	0.131416837782341	0.319741859782928
