# Supplementary material for: Comparative genomic analysis of six Glossina genomes, vectors of African trypanosomes
Source: Genome Biol. 2019 Sep 2;20:187. doi: 10.1186/s13059-019-1768-2 (PMC6721284; doi:10.1186/s13059-019-1768-2)
Supplement: Supplementary file 12 — Transcription Factor Data. (ZIP 883 kb) [file 13059_2019_1768_MOESM12_ESM.zip › _FILES/PWMs_Glossina_austeni/GAUT034972-PA_zf-C2H2.txt]

Pos	A	C	G	T
1	0.114406779661017	0.271186440677966	0.313559322033898	0.300847457627119
2	0.187429854096521	0.0864197530864197	0.0179573512906846	0.708193041526375
3	0.00700280112044818	0.0	0.991596638655462	0.00140056022408964
4	0.00141043723554302	0.998589562764457	0.0	0.0
5	1.0	0.0	0.0	0.0
6	0.0	1.0	0.0	0.0
7	0.00141043723554302	0.0	0.0	0.998589562764457
8	0.0028169014084507	0.0	0.0	0.997183098591549
9	0.0903954802259887	0.0112994350282486	0.898305084745763	0.0
10	0.0	0.0	0.0	1.0
11	1.0	0.0	0.0	0.0
12	0.0	0.0274725274725275	0.0	0.972527472527473
13	0.0	0.0	1.0	0.0
14	0.0	0.0	1.0	0.0
15	0.0	0.00700280112044818	0.00140056022408964	0.991596638655462
16	0.986072423398329	0.011142061281337	0.00139275766016713	0.00139275766016713
17	0.689265536723164	0.0607344632768362	0.107344632768362	0.142655367231638
18	0.082036775106082	0.206506364922207	0.0353606789250354	0.676096181046676
