# Supplementary material for: Comparative genomic analysis of six Glossina genomes, vectors of African trypanosomes
Source: Genome Biol. 2019 Sep 2;20:187. doi: 10.1186/s13059-019-1768-2 (PMC6721284; doi:10.1186/s13059-019-1768-2)
Supplement: Supplementary file 12 — Transcription Factor Data. (ZIP 883 kb) [file 13059_2019_1768_MOESM12_ESM.zip › _FILES/PWMs_Glossina_austeni/GAUT035083-PA_MH1.txt]

Pos	A	C	G	T
1	0.1425	0.245	0.0	0.6125
2	0.0	0.205	0.1075	0.687500000000001
3	0.0	0.2025	0.3175	0.48
4	0.0	0.4625	0.0975000000000001	0.44
5	0.38	0.225	0.395	0.0
6	0.005	0.647500000000001	0.03	0.3175
7	0.0	0.985000000000005	0.0	0.015
8	0.0	0.0	0.0775000000000001	0.922500000000004
9	0.005	0.0	0.760000000000002	0.235
10	0.0	0.475	0.0	0.525
11	0.005	0.275	0.145	0.575
