# Supplementary material for: Comparative genomic analysis of six Glossina genomes, vectors of African trypanosomes
Source: Genome Biol. 2019 Sep 2;20:187. doi: 10.1186/s13059-019-1768-2 (PMC6721284; doi:10.1186/s13059-019-1768-2)
Supplement: Supplementary file 12 — Transcription Factor Data. (ZIP 883 kb) [file 13059_2019_1768_MOESM12_ESM.zip › _FILES/PWMs_Glossina_austeni/GAUT035172-PA_zf-C2H2.txt]

Pos	A	C	G	T
1	0.225327726935444	0.240662874103389	0.151372743012614	0.382636655948553
2	0.190817186183656	0.0825610783487784	0.714406065711879	0.0122156697556866
3	0.00665595593298141	0.982327289419325	0.000688547165480835	0.0103282074822125
4	0.0646043771043771	0.16266835016835	0.000631313131313131	0.77209595959596
5	0.708363374188897	0.132299927901947	0.0517303532804614	0.107606344628695
6	0.00139664804469274	0.998603351955307	0.0	0.0
7	0.0	0.61880088823094	0.000246730816679003	0.380952380952381
8	0.0760275599904966	0.00237586124970302	0.900926585887384	0.0206699928724163
9	0.143873196504775	0.0910384068278805	0.0719365982523877	0.693151798414956
10	0.337293268110878	0.0573025856044724	0.597018402049849	0.00838574423480084
11	0.0798627002288329	0.114187643020595	0.00594965675057208	0.8
12	0.0	0.00532724505327245	0.0	0.994672754946728
13	0.995216306156406	0.0031198003327787	0.00145590682196339	0.000207986688851913
14	0.000240269101393561	0.999279192695819	0.000480538202787122	0.0
15	0.115217887291809	0.0253251197809719	0.846452201688341	0.0130047912388775
16	0.00585429314830876	0.812012142237641	0.00520381613183001	0.17692974848222
17	0.439716312056738	0.1330398630472	0.275862068965517	0.151381755930545
