# Supplementary material for: Comparative genomic analysis of six Glossina genomes, vectors of African trypanosomes
Source: Genome Biol. 2019 Sep 2;20:187. doi: 10.1186/s13059-019-1768-2 (PMC6721284; doi:10.1186/s13059-019-1768-2)
Supplement: Supplementary file 12 — Transcription Factor Data. (ZIP 883 kb) [file 13059_2019_1768_MOESM12_ESM.zip › _FILES/PWMs_Glossina_austeni/GAUT037796-PA_Homeobox.txt]

Pos	A	C	G	T
1	0.187961653308188	0.216878830740217	0.437843784378438	0.157315731573157
2	0.045794930875576	0.259792626728111	0.0377304147465438	0.65668202764977
3	0.464192079481165	0.41382641092866	0.0575410514695736	0.0644404581206016
4	0.952402334979793	0.0157162101481814	0.0318814548720251	0.0
5	0.0	0.0	0.0	1.0
6	0.0561031084154663	0.115491533990397	0.0243871619914076	0.804018195602729
7	0.956698240866035	0.00481130657044054	0.0384904525635243	0.0
8	0.451516580229452	0.198334119126198	0.0944523023730944	0.255696998271256
