# Supplementary material for: Comparative genomic analysis of six Glossina genomes, vectors of African trypanosomes
Source: Genome Biol. 2019 Sep 2;20:187. doi: 10.1186/s13059-019-1768-2 (PMC6721284; doi:10.1186/s13059-019-1768-2)
Supplement: Supplementary file 12 — Transcription Factor Data. (ZIP 883 kb) [file 13059_2019_1768_MOESM12_ESM.zip › _FILES/PWMs_Glossina_austeni/GAUT037930-PA_MADF_DNA_bdg.txt]

Pos	A	C	G	T
1	0.132867132867133	0.31993006993007	0.423076923076923	0.124125874125874
2	0.687228496959166	0.0295395308427454	0.0816681146828844	0.201563857515204
3	0.0918163672654691	0.0449101796407186	0.0249500998003992	0.838323353293413
4	0.863849765258216	0.0460093896713615	0.00938967136150235	0.0807511737089202
5	0.773123909249564	0.0104712041884817	0.0130890052356021	0.203315881326353
6	0.0389064143007361	0.0557308096740273	0.0	0.905362776025237
7	0.986486486486487	0.00623700623700624	0.00207900207900208	0.0051975051975052
8	0.822595704948646	0.0196078431372549	0.065359477124183	0.092436974789916
9	0.0104633781763827	0.0568011958146487	0.902840059790732	0.0298953662182362
10	0.186394557823129	0.00952380952380952	0.787755102040816	0.0163265306122449
11	0.0348964013086151	0.0152671755725191	0.00218102508178844	0.947655398037077
12	0.681087762669963	0.00123609394313968	0.310259579728059	0.00741656365883807
13	0.909803921568627	0.00392156862745098	0.0666666666666667	0.0196078431372549
14	0.0226201696512724	0.173421300659755	0.0377002827521206	0.766258246936852
15	0.574301675977654	0.237988826815642	0.0815642458100559	0.106145251396648
