# Supplementary material for: Comparative genomic analysis of six Glossina genomes, vectors of African trypanosomes
Source: Genome Biol. 2019 Sep 2;20:187. doi: 10.1186/s13059-019-1768-2 (PMC6721284; doi:10.1186/s13059-019-1768-2)
Supplement: Supplementary file 12 — Transcription Factor Data. (ZIP 883 kb) [file 13059_2019_1768_MOESM12_ESM.zip › _FILES/PWMs_Glossina_austeni/GAUT038031-PA_Homeobox.txt]

Pos	A	C	G	T
1	0.321448858677661	0.22618371417538	0.22618371417538	0.22618371417538
2	0.339350664079786	0.128865479947586	0.31255557889428	0.219228278282151
3	0.0299820190443829	0.557495451906242	0.382540511208795	0.0299820190443829
4	6.40720116102586e-05	0.728849145183975	6.40720116102586e-05	0.271022711996605
5	0.999807785168973	6.40720116102586e-05	6.40720116102586e-05	6.40720116102586e-05
6	6.40720116102586e-05	0.999807785168973	6.40720116102586e-05	6.40720116102586e-05
7	6.40720116102586e-05	6.40720116102586e-05	6.40720116102586e-05	0.999807785168973
8	6.40720116102586e-05	6.40720116102586e-05	6.40720116102586e-05	0.999807785168973
9	0.928358926792261	0.0238803581371805	0.0238803581371805	0.0238803581371805
10	0.547557338804375	0.121198592364975	0.210045477669476	0.121198592364975
11	0.220082053268178	0.220082053268178	0.339753841399269	0.220082053268178
