# Supplementary material for: Comparative genomic analysis of six Glossina genomes, vectors of African trypanosomes
Source: Genome Biol. 2019 Sep 2;20:187. doi: 10.1186/s13059-019-1768-2 (PMC6721284; doi:10.1186/s13059-019-1768-2)
Supplement: Supplementary file 12 — Transcription Factor Data. (ZIP 883 kb) [file 13059_2019_1768_MOESM12_ESM.zip › _FILES/PWMs_Glossina_austeni/GAUT038335-PA_zf-C2H2.txt]

Pos	A	C	G	T
1	0.16129032258065	0.0	0.83870967741935	0.0
2	1.0	0.0	0.0	0.0
3	0.0	0.0	1.0	0.0
4	0.021505376344086	0.96774193548387	0.0	0.010752688172043
5	0.0	0.0	0.0	1.0
6	0.032258064516129	0.0	0.0	0.96774193548387
7	0.053763440860215	0.0	0.021505376344086	0.9247311827957
8	0.10869565217391	0.39130434782609	0.15217391304348	0.34782608695652
9	0.3695652173913	0.14130434782609	0.35869565217391	0.1304347826087
