# Supplementary material for: Comparative genomic analysis of six Glossina genomes, vectors of African trypanosomes
Source: Genome Biol. 2019 Sep 2;20:187. doi: 10.1186/s13059-019-1768-2 (PMC6721284; doi:10.1186/s13059-019-1768-2)
Supplement: Supplementary file 12 — Transcription Factor Data. (ZIP 883 kb) [file 13059_2019_1768_MOESM12_ESM.zip › _FILES/PWMs_Glossina_austeni/GAUT038677-PA_Runt.txt]

Pos	A	C	G	T
1	0.0	0.29032258064516	0.0	0.70967741935484
2	0.032258064516129	0.0	0.0	0.96774193548387
3	0.0	0.0	1.0	0.0
4	0.0	0.74193548387097	0.032258064516129	0.2258064516129
5	0.0	0.032258064516129	0.96774193548387	0.0
6	0.0	0.0	1.0	0.0
7	0.0	0.064516129032258	0.0	0.93548387096774
8	0.032258064516129	0.064516129032258	0.0	0.90322580645161
9	0.48387096774194	0.0	0.096774193548387	0.41935483870968
