# Supplementary material for: Comparative genomic analysis of six Glossina genomes, vectors of African trypanosomes
Source: Genome Biol. 2019 Sep 2;20:187. doi: 10.1186/s13059-019-1768-2 (PMC6721284; doi:10.1186/s13059-019-1768-2)
Supplement: Supplementary file 12 — Transcription Factor Data. (ZIP 883 kb) [file 13059_2019_1768_MOESM12_ESM.zip › _FILES/PWMs_Glossina_austeni/GAUT039226-PA_GATA.txt]

Pos	A	C	G	T
1	0.0	0.043478260869565	0.0	0.95652173913043
2	0.0	0.0	1.0	0.0
3	0.95652173913043	0.0	0.043478260869565	0.0
4	0.0	0.0	0.0	1.0
5	1.0	0.0	0.0	0.0
6	0.95652173913043	0.0	0.0	0.043478260869565
7	0.045454545454545	0.27272727272727	0.63636363636364	0.045454545454545
8	0.14285714285714	0.23809523809524	0.57142857142857	0.047619047619048
