# Supplementary material for: Comparative genomic analysis of six Glossina genomes, vectors of African trypanosomes
Source: Genome Biol. 2019 Sep 2;20:187. doi: 10.1186/s13059-019-1768-2 (PMC6721284; doi:10.1186/s13059-019-1768-2)
Supplement: Supplementary file 12 — Transcription Factor Data. (ZIP 883 kb) [file 13059_2019_1768_MOESM12_ESM.zip › _FILES/PWMs_Glossina_austeni/GAUT041283-PA_CENP-B_N.txt]

Pos	A	C	G	T
1	0.309610078253007	0.207537841921673	0.22936478728814	0.253487292537179
2	0.331677950314084	0.176648956930848	0.220118154705884	0.271554938049183
3	0.285621849320413	0.21159387021209	0.183950873633135	0.318833406834362
4	0.1748300465985	0.348561379540427	0.141714481500004	0.334894092361069
5	0.152224372213335	0.629770561637205	0.137738307917985	0.0802667582314757
6	0.140076102110346	0.000138371367779211	0.822366254678087	0.0374192718437878
7	0.000786248144901243	0.870891298638719	0.000643725535802902	0.127678727680576
8	0.0826140747515942	0.0163492179238097	0.824007854588051	0.077028852736545
9	0.31208010823559	0.180054559286769	0.36622939962487	0.141635932852772
