# Supplementary material for: Comparative genomic analysis of six Glossina genomes, vectors of African trypanosomes
Source: Genome Biol. 2019 Sep 2;20:187. doi: 10.1186/s13059-019-1768-2 (PMC6721284; doi:10.1186/s13059-019-1768-2)
Supplement: Supplementary file 12 — Transcription Factor Data. (ZIP 883 kb) [file 13059_2019_1768_MOESM12_ESM.zip › _FILES/PWMs_Glossina_austeni/GAUT041409-PA_Ets.txt]

Pos	A	C	G	T
1	0.80952380952381	0.047619047619048	0.095238095238095	0.047619047619048
2	0.095238095238095	0.80952380952381	0.047619047619048	0.047619047619048
3	0.047619047619048	0.9047619047619	0.047619047619048	0.0
4	0.0	0.0	1.0	0.0
5	0.0	0.0	1.0	0.0
6	1.0	0.0	0.0	0.0
7	1.0	0.0	0.0	0.0
8	0.33333333333333	0.0	0.66666666666667	0.0
9	0.095238095238095	0.33333333333333	0.0	0.57142857142857
