# Supplementary material for: Comparative genomic analysis of six Glossina genomes, vectors of African trypanosomes
Source: Genome Biol. 2019 Sep 2;20:187. doi: 10.1186/s13059-019-1768-2 (PMC6721284; doi:10.1186/s13059-019-1768-2)
Supplement: Supplementary file 12 — Transcription Factor Data. (ZIP 883 kb) [file 13059_2019_1768_MOESM12_ESM.zip › _FILES/PWMs_Glossina_austeni/GAUT041843-PA_Ets.txt]

Pos	A	C	G	T
1	0.285714285714286	0.357142857142857	0.142857142857143	0.214285714285714
2	0.214285714285714	0.214285714285714	0.428571428571429	0.142857142857143
3	0.733333333333333	0.0666666666666667	0.133333333333333	0.0666666666666667
4	0.6875	0.0	0.125	0.1875
5	0.117647058823529	0.411764705882353	0.117647058823529	0.352941176470588
6	0.117647058823529	0.705882352941177	0.117647058823529	0.0588235294117647
7	0.294117647058824	0.705882352941177	0.0	0.0
8	0.0	0.0	1.0	0.0
9	0.0	0.0	1.0	0.0
10	1.0	0.0	0.0	0.0
11	1.0	0.0	0.0	0.0
12	0.294117647058824	0.0588235294117647	0.588235294117647	0.0588235294117647
13	0.0666666666666667	0.133333333333333	0.0666666666666667	0.733333333333333
14	0.2	0.133333333333333	0.466666666666667	0.2
15	0.333333333333333	0.2	0.266666666666667	0.2
16	0.142857142857143	0.0714285714285714	0.428571428571429	0.357142857142857
17	0.166666666666667	0.25	0.5	0.0833333333333333
