# Supplementary material for: Comparative genomic analysis of six Glossina genomes, vectors of African trypanosomes
Source: Genome Biol. 2019 Sep 2;20:187. doi: 10.1186/s13059-019-1768-2 (PMC6721284; doi:10.1186/s13059-019-1768-2)
Supplement: Supplementary file 12 — Transcription Factor Data. (ZIP 883 kb) [file 13059_2019_1768_MOESM12_ESM.zip › _FILES/PWMs_Glossina_austeni/GAUT043819-PA_bZIP_1.txt]

Pos	A	C	G	T
1	0.0526315789473684	0.0	0.941520467836257	0.00584795321637427
2	0.0	0.0	0.00617283950617284	0.993827160493827
3	0.0122699386503067	0.987730061349693	0.0	0.0
4	0.993827160493827	0.0	0.00617283950617284	0.0
5	0.0	0.110497237569061	0.248618784530387	0.640883977900553
6	0.0	0.670807453416149	0.329192546583851	0.0
7	0.709251101321586	0.136563876651982	0.154185022026432	0.0
8	0.0	0.0	0.0	1.0
9	0.0	0.0	0.975757575757576	0.0242424242424242
10	0.993827160493827	0.0	0.0	0.00617283950617284
11	0.0	0.947058823529412	0.0	0.0529411764705882
12	0.110497237569061	0.0	0.889502762430939	0.0
13	0.0229885057471264	0.0402298850574713	0.0114942528735632	0.925287356321839
14	0.0789473684210526	0.706140350877193	0.100877192982456	0.114035087719298
15	0.851851851851852	0.0529100529100529	0.0740740740740741	0.0211640211640212
16	0.0121951219512195	0.298780487804878	0.0	0.689024390243902
