# Supplementary material for: Comparative genomic analysis of six Glossina genomes, vectors of African trypanosomes
Source: Genome Biol. 2019 Sep 2;20:187. doi: 10.1186/s13059-019-1768-2 (PMC6721284; doi:10.1186/s13059-019-1768-2)
Supplement: Supplementary file 12 — Transcription Factor Data. (ZIP 883 kb) [file 13059_2019_1768_MOESM12_ESM.zip › _FILES/PWMs_Glossina_austeni/GAUT043970-PA_MADF_DNA_bdg.txt]

Pos	A	C	G	T
1	0.26666666666667	0.53333333333333	0.2	0.0
2	0.0	0.8125	0.0	0.1875
3	0.875	0.0	0.0625	0.0625
4	0.0	0.0625	0.0	0.9375
5	0.5	0.3125	0.0	0.1875
6	0.9375	0.0	0.0625	0.0
7	0.625	0.0	0.0625	0.3125
8	0.9375	0.0625	0.0	0.0
9	0.0	0.8125	0.0	0.1875
10	0.5	0.0	0.1875	0.3125
11	0.5	0.0625	0.0625	0.375
12	0.73333333333333	0.13333333333333	0.13333333333333	0.0
13	0.66666666666667	0.2	0.13333333333333	0.0
