# Supplementary material for: Comparative genomic analysis of six Glossina genomes, vectors of African trypanosomes
Source: Genome Biol. 2019 Sep 2;20:187. doi: 10.1186/s13059-019-1768-2 (PMC6721284; doi:10.1186/s13059-019-1768-2)
Supplement: Supplementary file 12 — Transcription Factor Data. (ZIP 883 kb) [file 13059_2019_1768_MOESM12_ESM.zip › _FILES/PWMs_Glossina_austeni/GAUT044635-PA_Homeobox.txt]

Pos	A	C	G	T
1	0.172940534642662	0.285597381342062	0.449809056192035	0.0916530278232406
2	0.0800693240901213	0.200866551126516	0.0837088388214905	0.635355285961872
3	0.359605911330049	0.590873736064299	0.031630801140783	0.0178895514648691
4	0.86076543789622	0.0	0.13923456210378	0.0
5	0.0	0.0176848874598071	0.0	0.982315112540193
6	0.0297979797979798	0.0406565656565657	0.00378787878787879	0.925757575757576
7	0.843534284399448	0.02899217671422	0.126553152323976	0.00092038656235619
8	0.218553888130969	0.281036834924966	0.398635743519782	0.101773533424284
