# Supplementary material for: Comparative genomic analysis of six Glossina genomes, vectors of African trypanosomes
Source: Genome Biol. 2019 Sep 2;20:187. doi: 10.1186/s13059-019-1768-2 (PMC6721284; doi:10.1186/s13059-019-1768-2)
Supplement: Supplementary file 12 — Transcription Factor Data. (ZIP 883 kb) [file 13059_2019_1768_MOESM12_ESM.zip › _FILES/PWMs_Glossina_austeni/GAUT046295-PA_HMG_box.txt]

Pos	A	C	G	T
1	0.404235727440147	0.293738489871087	0.236648250460405	0.065377532228361
2	0.913299663299663	0.0134680134680135	0.0378787878787879	0.0353535353535354
3	0.0	0.996326905417815	0.000918273645546373	0.00275482093663912
4	0.985467756584923	0.0	0.00272479564032698	0.0118074477747502
5	0.93213058419244	0.0412371134020619	0.0197594501718213	0.00687285223367698
6	0.0036563071297989	0.00182815356489945	0.00274223034734918	0.991773308957952
7	0.517972350230415	0.03963133640553	0.285714285714286	0.15668202764977
8	0.177880184331797	0.258986175115207	0.407373271889401	0.155760368663594
9	0.00982142857142857	0.96875	0.00535714285714286	0.0160714285714286
10	0.994500458295142	0.00366636113657195	0.00183318056828598	0.0
11	0.00906095551894563	0.0057660626029654	0.0914332784184514	0.893739703459638
12	0.00275229357798165	0.0	0.0018348623853211	0.995412844036697
13	0.00275482093663912	0.000918273645546373	0.996326905417815	0.0
14	0.0229007633587786	0.0229007633587786	0.0339270568278202	0.920271416454623
15	0.0654981549815498	0.249077490774908	0.30719557195572	0.378228782287823
